# Supplementary material for: Geometric morphometric analysis of spore shapes improves identification of fungi
Source: PLoS One. 2021 Aug 5;16(8):e0250477. doi: 10.1371/journal.pone.0250477 (PMC8341628; doi:10.1371/journal.pone.0250477)
Supplement: S1 Table — (TSV) [file pone.0250477.s001.tsv]

Specimen_ID	LaborNr	Species_epithet	ITS_PUBLIC	Species name	LAT_full	LONG_full	LAT_rounded	LONG_rounded	COORD_FROM	Host	Substrate	Habitat	Country	Region.Province.State.District	Subregion.Municipality	Locality.text	Date_of_collecting	Collector	Collector.ID	Specimen.location
KHL_11200	169	cochleum	MN207036	Subulicystidium cochleum	10.7180556	-85.04527778	10.7181	-85.0453	gps	angiosperm tree	hanging stem		Costa Rica	Alajuela	Bijagua	Albergue Heliconias, Sendero Heliconias, 770 m a.s.l	12 Jul 2001	K.-H.Larsson	KHL 11200	GB
KHL_14355	89	cochleum	MN207034	Subulicystidium cochleum						angiosperm tree	dead wood		Madagascar	Anosy	Tolagnaro	Mandena Conservation Zone	11 Mar 2010	K.-H.Larsson	KHL 14355	O:F
KHL_10517	90	cochleum	MN207035	Subulicystidium cochleum	18.0588889	-77.53083333	18.0589	-77.5308	gps	angiosperm	very rotten log	on the ground	Jamaica	Middlesex County	Manchester parish	Marshalls Pen, Sutton Farm	8 Jun 1999	K.-H.Larsson	KHL 10517	GB
KHL_9569	141	fusisporum	MW711727	Subulicystidium fusisporum	18.3238889	-65.81722222	18.3239	-65.8172	gps				Puerto Rico		Municipio Rio Grande	Luquillo Mts, El Verde Research Area, lower part of 16-hectare grid, 345-360 m	28 Jun 1996	K.-H.Larsson	KHL 9569	GB
KHL_9093	96	fusisporum	MH041534	Subulicystidium fusisporum	18.3233333	-65.81722222	18.3233	-65.8172	gps	angiosperm tree	strongly decayed stem	on the ground	Puerto Rico		Municipio Rio Grande	Luquillo Mts, El Verde Research Area, between Field Station and 16-hectare grid, 320-380 m	19 Jun 1996	K.-H.Larsson	KHL 9093	GB
KHL_10360	5	fusisporum	MH041535	Subulicystidium fusisporum	18.3233333	-65.81722222	18.3233	-65.8172	gps		log	on the ground	Puerto Rico		Municipio Rio Grande	Luquillo Mts, El Verde Research Area, between Field Station and 16-hectare grid, 320-380 m	9 Jun 1998	K.-H.Larsson	KHL 10360	GB
KAS_L_1726	62	harpagum	MH041532	Subulicystidium harpagum	-21.34375	55.74102778	-21.3438	55.7410	gps		dead branch		Reunion	Saint-Pierre	Saint-Philippe	Foret de Mare Longue , 495 m	28 Mar 2015	M.Striegel	L 1726a	KAS
LR_15736	37	harpagum	MH041531	Subulicystidium harpagum	11.31701	-74.1063	11.3170	-74.1063	map		dead twig		Colombia	Magdalena		Parque Nacional Tayrona, Estacion de Gairaca, 0-30 m a.s.l	12 Jun 1978	L.Ryvarden	LR 15736	O:F
KAS_L_0244	65	harpagum	MH041533	Subulicystidium harpagum	-21.2080556	55.79805556	-21.2081	55.7981	gps		strongly decayed wood	Pandanuswald	Reunion	Saint-Benoit	Sainte-Rose	Foret de Bois Blanc, 640 m	21 Mar 2013	E.Langer	L 0244	KAS
KHL_10444	3	inornatum	MH041558	Subulicystidium inornatum	18.3002778	-65.79166667	18.3003	-65.7917	gps		wet dead wood	on the ground	Puerto Rico		Municipio Rio Grande	Luquillo Mts, El Yunque, Mount Britton Trail, between upper road and trail head, 760-880 m	11 Jun 1998	K.-H.Larsson	KHL 10444	GB
KAS_GEL_3519	91	longisporum	MW711724	Subulicystidium tropicum	24.091197	121.033728	24.0912	121.0337	map				Taiwan	Nantou		Huisun Recreation Area, path to the stone frog	26 Apr 1996	G.Langer, E.Langer & C.-J.Chen	GEL 3519	KAS
KAS_GEL_3550	92	longisporum	MN207037	Subulicystidium longisporum	24.091197	121.033728	24.0912	121.0337	map				Taiwan	Nantou		Huisun Recreation Area, path to the stone frog	26 Apr 1996	G.Langer, E.Langer & C.-J.Chen	GEL 3550	KAS
KAS_MS_4617	153	longisporum	MW711729	Subulicystidium longisporum	51.2927778	9.717777778	51.2928	9.7178	gps				Germany	Hesse	Hessisch Lichtenau	Naturwaldreservt, NiestehÃ¤nge	8 Oct 2014	M.Striegel	4617	KAS
CWU_6737	88	longisporum	MN207038	Subulicystidium longisporum	48.26324	23.61751	48.2632	23.6175	gps				Ukraine	Zakarpatska	Tiachiv	Carpathian Biosphere Reserve, vicinities of Mala Uholka village, 670 m	11 Sep 2013	A.Ordynets		CWU 6737
KAS_GEL_4878	94	longisporum	MW711726	Subulicystidium tropicum	-21.12885525	55.57162106	-21.1289	55.5716	map				Reunion	Saint-Benoit	Saint-Benoit	Route forestiere 2 Bebour-Belouve before Col de Bebour, ravine, 1330 m	18 Mar 1998	G.Langer, E.Langer & E.Hennen	GEL 4878	KAS
KAS_GEL_3677	93	obtusisporum	MW711725	Subulicystidium inornatum	23.4800751	120.4491113	23.4801	120.4491	map		dead wood		Taiwan	Chiayi		Shi Ding, road No. 18 in direction to Alishan at km 60, ca 1500 m alt	1 May 1996	G.Langer, E.Langer & C.-J.Chen	GEL 3677	KAS
KHL_9955	180	obtusisporum	MW711728	Subulicystidium inornatum	18.3161111	-65.74666667	18.3161	-65.7467	gps	angiosperm tree	branch		Puerto Rico		Municipio Luquillo	Luquillo Mts, Bisley Experimental Watersheds, along track from parking place, 215 m a.s.l.	6 Jun 1997	K.-H.Larsson	KHL 9955	GB
KAS_L_1226	61	parvisporum	MH041528	Subulicystidium parvisporum	-21.1031111	55.69263889	-21.1031	55.6926	map		dead wood		Reunion	Saint-Benoit	Saint-Benoit	Foret Margarithe, ca 450 m	24 Mar 2015	J.Riebesehl	L 1226	KAS
KAS_L_0140	64	parvisporum	MH041529	Subulicystidium parvisporum	-21.12319	55492	-21.1232	55.4920	gps		strongly decayed wood	Ebenaceen-/Sterculiaceenwald	Reunion	Saint-Pierre	Cilaos	Cirque de Cilaos, Roche Merveilleux, Sentiere botanique, 1300 m	15 Mar 2013	E.Langer	L 0140	KAS
KAS_GEL_5032	56	parvisporum	MH041530	Subulicystidium parvisporum	-21.255900	55.5987	-21.2559	55.5987	map		dead wood		Reunion	Saint-Pierre	le Tampon	Notre dame de la Paix, Foret de la Riviere des Remparts, Sentier Botanique	23 Mar 1998	E.Langer & E.Hennen	GEL 5032	KAS
LY_11631	106	perlongisporum 1	MN207054	Subulicystidium perlongisporum 1	-21.1836568	55.8268819	na	na	map	Terminalia cattapa			Reunion	Saint-Benoit	Sainte Rose	Anse des Cascades, niveau de la mer, ca 0 m	6 May 1985	J.Boidin		LY 11631
KAS_GEL_3681	167	perlongisporum 1	MN207049	Subulicystidium perlongisporum 1	23.4800751	120.4491113	23.4801	120.4491	map				Taiwan	Chiayi		Shi Ding, road No. 18 in direction to Alishan at km 60, ca 1500 m alt	1 May 1996	G.Langer, E.Langer & C.-J.Chen	GEL 3681	KAS
KHL_9943	118	perlongisporum 1	MN207051	Subulicystidium perlongisporum 1	18.4166667	-68.86666667	18.4167	-68.8667	gps	angiosperm tree	wood	on the ground	Dominican Republic	Provincia La Romana		Ri­o Chavon, Represa Ri­o Chavon La Romana	4 Jun 1997	K.-H.Larsson	KHL 9943	GB
ARAN_04160	190	perlongisporum 2	MN207057	Subulicystidium perlongisporum 2	43264	-2.07	43264	-2.07	gps	Pinus sp.	Sobre madera trabajada, tabla		Spain	Gipuzkoa		Usurbil, Usurbil-Igartzabal	1 Sept 2016	J.M.Riezu		ARAN:Fungi 4160
KAS_L_0103	123	perlongisporum 2	MN207058	Subulicystidium perlongisporum 2	-21.12319	55492	-21.1232	55.4920	gps		log		Reunion	Saint Pierre	Cilaos	Cirque de Cilaos, Roche Merveilleux, Sentiere botanique, 1300 m	15 Mar 2013	E.Langer	L 0103	KAS
Ordynets_00158	79	perlongisporum 2	MN207056	Subulicystidium perlongisporum 2	50541	8.3037	50.5410	8.3037	gps				Germany	Hesse	Biedenkopf	little valley of Martinsbach creek, mixed forest 280 m	23 Apr 2016	A.Ordynets & M.Theiss	Ordynets 00158	KAS
KHL_10780	NA	robustius	AY463468	Subulicystidium robustius	18.3563889	-77.64722222	18.3564	-77.6472	gps	angiosperm tree	stem		Jamaica	Cornwall County	Trelawny parish	Windsor Cave, along trail to Troy	13 Jun 1999	K.-H.Larsson	KHL 10780	GB
KHL_10272	17	robustius	MH041516	Subulicystidium robustius	18.3233333	-65.81722222	18.3233	-65.8172	gps		log	on the ground	Puerto Rico		Municipio Rio Grande	Luquillo Mts, El Verde Research Area, between Field Station and 16-hectare grid, 320-380 m	7 Jun 1998	K.-H.Larsson	KHL 10272	GB
KHL_10813	19	robustius	MH041514	Subulicystidium robustius	18.3563889	-77.64722222	18.3564	-77.6472	gps	angiosperm tree	trunk	on the ground	Jamaica	Cornwall County	Trelawny parish	Windsor Cave, along trail to Troy	13 Jun 1999	K.-H.Larsson	KHL 10813	GB
KHL_14333	104	longisporum	MW711723	Subulicystidium tropicum	-24.9528589	47.0027914	-24.9529	47.0028	map	angiosperm tree	wood		Madagascar	Toliaro	Tolagnaro	Mandena Conservation Zone	11 Mar 2010	K.-H.Larsson	KHL 14333	O:F
