# Supplementary material for: Geometric morphometric analysis of spore shapes improves identification of fungi
Source: PLoS One. 2021 Aug 5;16(8):e0250477. doi: 10.1371/journal.pone.0250477 (PMC8341628; doi:10.1371/journal.pone.0250477)
Supplement: S1 Appendix — (ZIP) [file pone.0250477.s002.zip]

Archive with 455 entries (306 files):
- 3_latest/.git/
- 3_latest/.git/COMMIT_EDITMSG
- 3_latest/.git/config
- 3_latest/.git/description
- 3_latest/.git/FETCH_HEAD
- 3_latest/.git/HEAD
- 3_latest/.git/hooks/
- 3_latest/.git/hooks/applypatch-msg.sample
- 3_latest/.git/hooks/commit-msg.sample
- 3_latest/.git/hooks/fsmonitor-watchman.sample
- 3_latest/.git/hooks/post-update.sample
- 3_latest/.git/hooks/pre-applypatch.sample
- 3_latest/.git/hooks/pre-commit.sample
- 3_latest/.git/hooks/pre-merge-commit.sample
- 3_latest/.git/hooks/prepare-commit-msg.sample
- 3_latest/.git/hooks/pre-push.sample
- 3_latest/.git/hooks/pre-rebase.sample
- 3_latest/.git/hooks/pre-receive.sample
- 3_latest/.git/hooks/push-to-checkout.sample
- 3_latest/.git/hooks/update.sample
- 3_latest/.git/index
- 3_latest/.git/info/
- 3_latest/.git/info/exclude
- 3_latest/.git/logs/
- 3_latest/.git/logs/HEAD
- 3_latest/.git/logs/refs/
- 3_latest/.git/logs/refs/heads/
- 3_latest/.git/logs/refs/heads/main
- 3_latest/.git/logs/refs/remotes/
- 3_latest/.git/logs/refs/remotes/origin/
- 3_latest/.git/logs/refs/remotes/origin/main
- 3_latest/.git/objects/
- 3_latest/.git/objects/01/
- 3_latest/.git/objects/01/aed114786ac92268d7ad4e68f1806858e8f7e1
- 3_latest/.git/objects/02/
- 3_latest/.git/objects/02/727ce2edafe9296372afd5cdefd9ba74e8a9b2
- 3_latest/.git/objects/03/
- 3_latest/.git/objects/03/4b59d4190792955924934365c15b6802e25cc7
- 3_latest/.git/objects/04/
- 3_latest/.git/objects/04/2d57c1a13b11c00d77601bde789a04be9092ff
- 3_latest/.git/objects/04/8b1fbdd856e0581817e71aaf302d31101bb811
- 3_latest/.git/objects/05/
- 3_latest/.git/objects/05/146123ef36426c13c7a088b7180050dd927e36
- 3_latest/.git/objects/05/d7503937256c3d49aebfb01794874fc6dffef6
- 3_latest/.git/objects/08/
- 3_latest/.git/objects/08/4f30b16609982bff45c39c1e1b1166f94a29df
- 3_latest/.git/objects/09/
- 3_latest/.git/objects/09/02934dc6f1d2b6ec6ff19388aff97617640b7b
- 3_latest/.git/objects/09/02e30b38addceef4c538e960aff8e18672e204
- 3_latest/.git/objects/09/21f3661a7e55f32524a92bb2874dc7a90d01c2
- 3_latest/.git/objects/09/a4508381c43b30658669abbf2076df885153b6
- 3_latest/.git/objects/09/ea2046ffbb0d105a8529ef6dfb21917676185d
- 3_latest/.git/objects/0b/
- 3_latest/.git/objects/0b/67c2c2cf9eeb778b6e73d05749897931907e34
- 3_latest/.git/objects/0b/b9b2e288354321de444c3da1a79716cb14e0a1
- 3_latest/.git/objects/0b/da2f3d63594438966244186072a9a9f1161505
- 3_latest/.git/objects/0d/
- 3_latest/.git/objects/0d/ffbf6339895214b6d5a827eb4364be9bb514b0
- 3_latest/.git/objects/0e/
- 3_latest/.git/objects/0e/70f915368b05246e31fcd8b988da4ebc4db5cf
- 3_latest/.git/objects/10/
- 3_latest/.git/objects/10/58b6c014e13ed02c1741995750d628d7ee6085
- 3_latest/.git/objects/19/
- 3_latest/.git/objects/19/6916101f014c0b3818c18b545cdc4fc72c8e90
- 3_latest/.git/objects/19/695ec2ba7ead17da570080428f3b9d562ba220
- 3_latest/.git/objects/1e/
- 3_latest/.git/objects/1e/27b0873c846cf5153a4e26fe53d2ae8bf5f442
- 3_latest/.git/objects/1f/
- 3_latest/.git/objects/1f/0db3e8d579a87915e8fb0d53d6083c0b4ed1b4
- 3_latest/.git/objects/21/
- 3_latest/.git/objects/21/9c7f9bcf3211517389ac7fe7715b5ed8091063
- 3_latest/.git/objects/22/
- 3_latest/.git/objects/22/6c5ee0d725bd7ba22d5f5614ec2038b78eeb99
- 3_latest/.git/objects/23/
- 3_latest/.git/objects/23/482f0b53fbcfb2d3f008f8ca0991be1879dc4e
- 3_latest/.git/objects/23/7738013808987f6694d6795bc6a7a8569143cd
- 3_latest/.git/objects/23/a17936f373db7a584cd24d427481a0b3eac53e
- 3_latest/.git/objects/23/d505b9d3549b300709e812e205908f5410c21b
- 3_latest/.git/objects/24/
- 3_latest/.git/objects/24/b1e41f91d185fc7ce1cd1b51c3b9eae6e86f61
- 3_latest/.git/objects/25/
- 3_latest/.git/objects/25/2d0f7d9ab6854cae0536c14086f1a97a69946a
- 3_latest/.git/objects/25/7ef4d3f7351fbce57bee8ca7d80ed216e0c031
- 3_latest/.git/objects/29/
- 3_latest/.git/objects/29/a0baf06715d815bdf53d5c85f41c397343db68
- 3_latest/.git/objects/29/fde0b407ea9dd8f52d45855ec34584d5155b08
- 3_latest/.git/objects/2d/
- 3_latest/.git/objects/2d/4d853757b1bbf45adc83dc4a13a2e75811b7fc
- 3_latest/.git/objects/2d/7e2c28ab00ab471ed78bace333a39564286f0c
- 3_latest/.git/objects/2d/86dc7dfc55d7fc33bd9d9a930d717cf2d2fef2
- 3_latest/.git/objects/2e/
- 3_latest/.git/objects/2e/aad4a508ab41d0385348895ecf782af65a08f8
- 3_latest/.git/objects/31/
- 3_latest/.git/objects/31/e9018c63b0acaa1d9ece530e2c96f30dd3abd9
- 3_latest/.git/objects/32/
- 3_latest/.git/objects/32/d1f728696cdd9e5485ae05a2de3bae6b7d631d
- 3_latest/.git/objects/39/
- 3_latest/.git/objects/39/ce7b2b4487fc3097c5ea098c94e2dc99752a33
- 3_latest/.git/objects/3a/
- 3_latest/.git/objects/3a/35042f5e79627c68729303b5d5943ff37038a5
- 3_latest/.git/objects/3b/
- 3_latest/.git/objects/3b/703faff05cc86299f94004a26671b1ee452047
- 3_latest/.git/objects/3b/b80396454634c759cd6a314d2743c1d42fe222
- 3_latest/.git/objects/3e/
- 3_latest/.git/objects/3e/832030ec47f544a9ec0ce31d1c6702f4672484
- 3_latest/.git/objects/43/
- 3_latest/.git/objects/43/1cf6eff49d6974b453b132b5a7f03a8725a716
- 3_latest/.git/objects/44/
- 3_latest/.git/objects/44/a23c2e691e8b8dddfe761fc1a5f5a492b0f584
- 3_latest/.git/objects/47/
- 3_latest/.git/objects/47/d05a843ca398e190b1c90af2eaacf07f438843
- 3_latest/.git/objects/4b/
- 3_latest/.git/objects/4b/825dc642cb6eb9a060e54bf8d69288fbee4904
- 3_latest/.git/objects/4c/
- 3_latest/.git/objects/4c/2d3953790152c6a9a932aeda7782e83bfd77a3
- 3_latest/.git/objects/4d/
- 3_latest/.git/objects/4d/6ba5c9008acf5d2318cb5190c6c88a75fa1998
- 3_latest/.git/objects/4f/
- 3_latest/.git/objects/4f/2d071071f60bde3408297a15a37cbab9dbee24
- 3_latest/.git/objects/54/
- 3_latest/.git/objects/54/51cf10aba8e325a2a9a6d3de07a629c77ca28c
- 3_latest/.git/objects/56/
- 3_latest/.git/objects/56/81d12131d7367839fc036a62c4bc4a0e533b10
- 3_latest/.git/objects/5a/
- 3_latest/.git/objects/5a/d9098501d588889f7616a399052b69ed043dff
- 3_latest/.git/objects/5a/ec102cb676b3fe053d70c10a0a82a67cb28311
- 3_latest/.git/objects/5b/
- 3_latest/.git/objects/5b/6a0652566d10360493952aec6d4a4febc77083
- 3_latest/.git/objects/5d/
- 3_latest/.git/objects/5d/a5a7ace21fccc6325bb5b2db27d9d8993d0c23
- 3_latest/.git/objects/5e/
- 3_latest/.git/objects/5e/33107fad4840843077c3283ecb2161e9bdc28c
- 3_latest/.git/objects/60/
- 3_latest/.git/objects/60/df39c2621c0d532ef18c7aa7ea0fd9c82b1471
- 3_latest/.git/objects/62/
- 3_latest/.git/objects/62/186be869c9353d36c67c022da2f0c28b273d12
- 3_latest/.git/objects/62/36c7c20d24d6acdd8874bcc322397862f43d2e
- 3_latest/.git/objects/64/
- 3_latest/.git/objects/64/13cfdabda788d4c72e8d2a070c7dc08dbeecdd
- 3_latest/.git/objects/66/
- 3_latest/.git/objects/66/0757bfd7f7edf61f0e25fda48e28d743f6b6e1
- 3_latest/.git/objects/66/ce4e62e90a7686837d3d233526d4abe6466370
- 3_latest/.git/objects/67/
- 3_latest/.git/objects/67/45836a32962dbc171d7ec97a3b3f1223e5d410
- 3_latest/.git/objects/67/6718b1e5fb64d8eeeec2c466536a2d1684c7ac
- 3_latest/.git/objects/6a/
- 3_latest/.git/objects/6a/a8a8fd5e945eab54ff82c5b1fb9b7768b4a164
- 3_latest/.git/objects/6b/
- 3_latest/.git/objects/6b/2d59c5f7b95c7557aed81adb129636ce3441dc
- 3_latest/.git/objects/6b/445a7e49dc5ae1cedc7b6757a27d6b44910e06
- 3_latest/.git/objects/6c/
- 3_latest/.git/objects/6c/4fd8d8475e7298a3fecbdc6caab1dec868dfb9
- 3_latest/.git/objects/6e/
- 3_latest/.git/objects/6e/8138ce1f9a632f361d2eafb3a91f33ab385d89
- 3_latest/.git/objects/6f/
- 3_latest/.git/objects/6f/affaa6e591b1e6a174038c94501e16d9d87263
- 3_latest/.git/objects/6f/c03472c072a837e13f5095813174e26a631f84
- 3_latest/.git/objects/70/
- 3_latest/.git/objects/70/0e20a3d02e381a61969a4df0f1b2d570ce143b
- 3_latest/.git/objects/72/
- 3_latest/.git/objects/72/2eb04f805b283a2b4fdd953c1e41c00b25cb93
- 3_latest/.git/objects/72/53aabae0d0ef4c2099e5f4826e75999c1d7d6b
- 3_latest/.git/objects/73/
- 3_latest/.git/objects/73/b8c3d8590ec74592372de6ff9b99552e0fef0c
- 3_latest/.git/objects/74/
- 3_latest/.git/objects/74/83e80003f8314f8285120490f37c1648309d71
- 3_latest/.git/objects/78/
- 3_latest/.git/objects/78/d38a429d7ef473bc0556d1b24524cb56c77728
- 3_latest/.git/objects/7a/
- 3_latest/.git/objects/7a/13a37e1b5d9e152b0da2e8cb8eb356b921fd9c
- 3_latest/.git/objects/7d/
- 3_latest/.git/objects/7d/abae5058eaceef879b5569db436ae216da420e
- 3_latest/.git/objects/83/
- 3_latest/.git/objects/83/68987d4daabe16b088bd26109a7284affdab8e
- 3_latest/.git/objects/83/71472bd94eb61297ac83b9aef51f45cc25ea23
- 3_latest/.git/objects/88/
- 3_latest/.git/objects/88/6c08e703b73e9b9e3d3dbccda9f32e57373fcd
- 3_latest/.git/objects/8a/
- 3_latest/.git/objects/8a/d80771e64932053b44c710588d4ac0510722ea
- 3_latest/.git/objects/8e/
- 3_latest/.git/objects/8e/3c2ebc99e2e337f7d69948b93529a437590b27
- 3_latest/.git/objects/91/
- 3_latest/.git/objects/91/7933b56f820e3447fcad93790dcc6fa7a1c9bc
- 3_latest/.git/objects/92/
- 3_latest/.git/objects/92/36a591083fce6a8432724f7d76093a40d190a3
- 3_latest/.git/objects/95/
- 3_latest/.git/objects/95/d3f90b2eb26c08ac49dc1a3e7c54f33bb4f397
- 3_latest/.git/objects/98/
- 3_latest/.git/objects/98/266f3bf8624ab6c53c292a89e53dc0dd4795de
- 3_latest/.git/objects/9a/
- 3_latest/.git/objects/9a/09f58b511144c882b34232e083985f7fce015c
- 3_latest/.git/objects/9a/a5fb0f68a81f14b932cab6058a43e5044a0093
- 3_latest/.git/objects/9d/
- 3_latest/.git/objects/9d/5fb4f281d08e32471b7744c1fb3b27845e9afc
- 3_latest/.git/objects/9e/
- 3_latest/.git/objects/9e/919229767ce503ae63f291e697f3291cf9f5a5
- 3_latest/.git/objects/a0/
- 3_latest/.git/objects/a0/3bb0b68684b10ec75a601f1579a969fc134aa2
- 3_latest/.git/objects/a1/
- 3_latest/.git/objects/a1/9eb7365036213d221b724032cb9aaa36005d2c
- 3_latest/.git/objects/a4/
- 3_latest/.git/objects/a4/a54a02b94bbeea52b4a446d956002049da4c3a
- 3_latest/.git/objects/a4/b90ee247c45c354f96d7b131c96a1816fd16f0
- 3_latest/.git/objects/a5/
- 3_latest/.git/objects/a5/b9ff8d5a3b05aabb272a84289cd2e1fa5e7ac3
- 3_latest/.git/objects/a6/
- 3_latest/.git/objects/a6/ec4c9d8a3f2adee96c1ba4a65daec64299044e
- 3_latest/.git/objects/a8/
- 3_latest/.git/objects/a8/2d814626c32dd5754bd543482d2f4d45696164
- 3_latest/.git/objects/ab/
- 3_latest/.git/objects/ab/fb3edcf2c8effea5ff8b88cf51de8513d0f5bd
- 3_latest/.git/objects/ae/
- 3_latest/.git/objects/ae/72c1e14716f573a2254e18fd55c00103ba9412
- 3_latest/.git/objects/b0/
- 3_latest/.git/objects/b0/1eab5cb76b7e51e7d4ad1dfd150ac5669eb833
- 3_latest/.git/objects/b0/d3f2b3e97c76429e93f74e9225d66d78151890
- 3_latest/.git/objects/b1/
- 3_latest/.git/objects/b1/eea617901abe95c616ea3177f80620443454c0
- 3_latest/.git/objects/b2/
- 3_latest/.git/objects/b2/851ead2f09875aa5a5bb001f9455e2ef0c2bc4
- 3_latest/.git/objects/b2/85d0cb204a965c81ed0c34a1ba3d14b5de1da6
- 3_latest/.git/objects/b3/
- 3_latest/.git/objects/b3/b35fdda9ba0d393dbef9869b1c7263213af210
- 3_latest/.git/objects/b4/
- 3_latest/.git/objects/b4/c54c869c21d93484165ea6b51448f9fa910eff
- 3_latest/.git/objects/b4/e0ff7e83baa87b109fec30d07ffae98b01d2a6
- 3_latest/.git/objects/ba/
- 3_latest/.git/objects/ba/6657e52267dcc19d2348bb109c3cf514bd03d9
- 3_latest/.git/objects/ba/bbaf1c1925f99d71c04416ca317b7c1871d584
- 3_latest/.git/objects/bb/
- 3_latest/.git/objects/bb/f000b77390bdd848f97bd042039e28c7f7c4a4
- 3_latest/.git/objects/bc/
- 3_latest/.git/objects/bc/6998ce887d5bd30bf0df00b2c29778555769e5
- 3_latest/.git/objects/bd/
- 3_latest/.git/objects/bd/6e43a7e20b1c011e067e6bd6d00630827ade8d
- 3_latest/.git/objects/be/
- 3_latest/.git/objects/be/e41c3e6a06fe9308603bcc3d3a76fd4cd950da
- 3_latest/.git/objects/c0/
- 3_latest/.git/objects/c0/1cddea2a05f5a4c36024f4d964f1a7d069f7ed
- 3_latest/.git/objects/c0/2ef1726bf4b3b997684ba4f417f77ea92bcba3
- 3_latest/.git/objects/c0/6ac1a9acb8f0866f247bf706584259bff724df
- 3_latest/.git/objects/c3/
- 3_latest/.git/objects/c3/27a2c796f16d8483039e6f7172112692ff0b97
- 3_latest/.git/objects/c4/
- 3_latest/.git/objects/c4/2a1d832e69cd327fc9434f5671b41c1f73fa95
- 3_latest/.git/objects/c7/
- 3_latest/.git/objects/c7/88ae552e72612e655409dc7c089e17b4a4c3c0
- 3_latest/.git/objects/c8/
- 3_latest/.git/objects/c8/e076d46385056ee3aac93e8cdf5d18ba201304
- 3_latest/.git/objects/c8/fc6bc3480f118633871f383c4d567e4a48f67d
- 3_latest/.git/objects/ca/
- 3_latest/.git/objects/ca/681eebbbd0a456dcdb462b714fcadc13154236
- 3_latest/.git/objects/ca/9952e41b67e017d3a01745e3ab21b562049667
- 3_latest/.git/objects/cd/
- 3_latest/.git/objects/cd/967254fcf299035519b5c6a8283b45415fd6a2
- 3_latest/.git/objects/d0/
- 3_latest/.git/objects/d0/1735157450c17d9218a2e0bbc8a7e649c59a0a
- 3_latest/.git/objects/d0/4c93af0af025ca9ae564876f864eac0574a7d6
- 3_latest/.git/objects/d2/
- 3_latest/.git/objects/d2/93928fa2d942b137d7288a5c22bed0b09e1ec0
- 3_latest/.git/objects/d2/fa5ff41a1688eadcf7d681ad717a791f0118d3
- 3_latest/.git/objects/d7/
- 3_latest/.git/objects/d7/469eaabbba4dcc5f52ae3359aa6723a480c3af
- 3_latest/.git/objects/d9/
- 3_latest/.git/objects/d9/68040f0aada03d80d218158e7058ad76baf193
- 3_latest/.git/objects/dc/
- 3_latest/.git/objects/dc/be3749e3fe94a6a1a6c130cbd70098d47660a3
- 3_latest/.git/objects/dd/
- 3_latest/.git/objects/dd/1975fc782238377e6430c4d350e9296bf30f2e
- 3_latest/.git/objects/df/
- 3_latest/.git/objects/df/94652a1be9df04209ae25b4057c3d9584ef588
- 3_latest/.git/objects/e0/
- 3_latest/.git/objects/e0/e3e87d12dcc9101ac8ee507cb10ce1bff5f7b4
- 3_latest/.git/objects/e1/
- 3_latest/.git/objects/e1/0358db43a1c72f096014383de61472c5a5197f
- 3_latest/.git/objects/e1/5bfd0f484f9dc8c40fd7cf95dbc0df6ae5aee1
- 3_latest/.git/objects/e3/
- 3_latest/.git/objects/e3/837e7ed954586f7218f42010bea83978b64c77
- 3_latest/.git/objects/e5/
- 3_latest/.git/objects/e5/fd7a5992e4a56638af585e96ffe68bfe172408
- 3_latest/.git/objects/e6/
- 3_latest/.git/objects/e6/9de29bb2d1d6434b8b29ae775ad8c2e48c5391
- 3_latest/.git/objects/e6/abcaf937c928076323ff9b0aafcf3056e656c1
- 3_latest/.git/objects/eb/
- 3_latest/.git/objects/eb/04a2e9d3e75eee92ea65005332c98c5eafed14
- 3_latest/.git/objects/eb/5767aa420d3ef56f0c273b611c883837d48b50
- 3_latest/.git/objects/ee/
- 3_latest/.git/objects/ee/13cfeb47eac49ec05ed808cde04ab2901debec
- 3_latest/.git/objects/f0/
- 3_latest/.git/objects/f0/98613dea1a9462204b3af182445455c8ab31a2
- 3_latest/.git/objects/f1/
- 3_latest/.git/objects/f1/47caaec52ef147a549ec520f5c1c5ef4762ce0
- 3_latest/.git/objects/f5/
- 3_latest/.git/objects/f5/5ce819292f77e9d55e1d26d8c0122f33e7ff63
- 3_latest/.git/objects/f6/
- 3_latest/.git/objects/f6/7ec276912b034baac74ab8f78de5bdce1bf088
- 3_latest/.git/objects/f7/
- 3_latest/.git/objects/f7/86e415938acb60a725405987589142d2c2f1fc
- 3_latest/.git/objects/f8/
- 3_latest/.git/objects/f8/9a38f0264bd5ed85295e558b5ba69120ee15af
[truncated: 155 more entries]
