# Supplementary material for: Geometric morphometric analysis of spore shapes improves identification of fungi
Source: PLoS One. 2021 Aug 5;16(8):e0250477. doi: 10.1371/journal.pone.0250477 (PMC8341628; doi:10.1371/journal.pone.0250477)
Supplement: S1 Appendix — (ZIP) [file pone.0250477.s002.zip › 3_latest/1_code/create_suppl_1.Rmd]

---
title: "R Notebook"
output: 
---

Set directory and way to access data
```{r}
library(here)
library(conflicted)
conflict_prefer("here", "here")
```
Upload specimen IDs and data
```{r}

sp_names <- read.csv(here("3_results", "species_names.csv"),  sep=",", stringsAsFactors=FALSE)
annot.full <- read.csv(here("2_0_data_specimens", "SUB_data_processing_20210305.tsv"),  sep="\t")
```

Sort only required rows (n=30) out of big metadata table
```{r}
annot.filter = annot.full[which(annot.full$Specimen_ID %in% sp_names$Specimen_ID), ]
annot.filter = gdata::drop.levels(annot.filter) # drop unused, "ghost" levels
```

Export data
```{r}
readr::write_tsv(annot.filter, file = here("3_results", "suppl_specimens_v0.0.tsv"))
```

Used packages
```{r}
# package "report" has to be installed https://easystats.github.io/report/articles/report.html
report::report(sessionInfo())
```
