# Supplementary material for: Geometric morphometric analysis of spore shapes improves identification of fungi
Source: PLoS One. 2021 Aug 5;16(8):e0250477. doi: 10.1371/journal.pone.0250477 (PMC8341628; doi:10.1371/journal.pone.0250477)
Supplement: S1 Appendix — (ZIP) [file pone.0250477.s002.zip › 3_latest/2_0_data_specimens/SUB_data_processing_20210305.tsv]

Specimen_ID	LaborNr	S1_Alex	S2_David	S3_Ludmila	S4_Mila	S5_Sasha	S6_Robert_Künast	S7_Sasha	Species_name_v1	Species_name_v2	Species_name_v3	Species_name_v4		CONCAT_tip_labels	ITS_PUBLIC	ITS_barcPlot_labels	ITS_tip_labels	ITS_tip_labels_plotTraits	ITS_PCR_made	ITS_PCR_product	ITS_good_sequence	ITS_good_ID	ITS_good_PCR_PRIMER	ITS_negative_trial(-s)	ITS_negative_total	ITS_negative_PRIMER(s)	LSU_PUBLIC	LSU_plotting_2	LSU_names_TreeBASE	LSU_PCR_made	LSU_PCR_product	LSU_good_sequence	LSU_good_ID	LSU_good_PCR_PRIMER	LSU_negative_trial(-s)	LSU_negative_total	LSU_negative_PRIMER(s)	LAT_full	LONG_full	LAT_rounded	LONG_rounded	COORD_FROM	Host	Substrate	Habitat	Continent	Country	Region/Province/State/District	Subregion/Municipality
He_3804										acerosum	acerosum	ace		Subulicystidium acerosum MK204539 MK204543 BJFC 022303 He 3804 China	MK204539	ace He_3804	Subulicystidium_acerosum_MK204539_BJFC 022303_He 3804_China										MK204543	MK204543 He 3804 China	Subulicystidium_acerosum_MK204543															fallen angiosperm trunk			China	Guizhou Province	Libo County
KHL_12830	30	1							boidinii	boidinii	boidinii	boi		Subulicystidium boidinii MH041537 MH041570 GB KHL 12830 Costa Rica	MH041537	boi KHL_12830	Subulicystidium_boidinii_MH041537_GB_KHL 12830_Costa Rica			YES	Sasha_2016_p2	KHL_12830_contig_ITS1f-ITS4_id55IF40-55IF41_wb1649463_finch.fas	ITS1f; ITS4	Sasha_2016_p1; Sasha_2016_p0	2		MH041570	MH041570 KHL 12830 Costa Rica				Felix_2_p0	KHL_12830_NL4_id67FG09_wb1739785_rc	NL4	NA	0	NA	8.9225	-82.79555556	8.9225	-82.7956	gps	angiosperm tree	stem	on the ground	Central America	Costa Rica	Puntarenas	Coto Brus
KAS_L_1584a	46	1							boidinii	boidinii	boidinii	boi		Subulicystidium boidinii MH041527 KAS L 1584a Réunion	MH041527	boi KAS_L_1584a	Subulicystidium_boidinii_MH041527_KAS_L 1584a_Réunion			YES	Sasha_2016_p2	KAS_L_1584a_contig2seq_ITS1-ITS4_wb16713436.fas	ITS1; ITS4	Sasha_2016_p1; Sasha_2016_p0	2	ITS1f; ITS4		L 1584a Réunion				NO	NA	NA	NA	0	NA	-21.0641667	55.52694444	-21.0642	55.5269	gps		dead woody branch		Reunion	Réunion	Saint-Benoît	Salazie
LY_11247	70	1							boidinii	boidinii_CLASSICAL	boidinii_CLASSICAL	boi		Subulicystidium boidinii_CLASSICAL LY 11247 Réunion		boi LY_11247	Subulicystidium_boidinii_CLASSICAL__LY 11247__Réunion				NO	NA	NA	Felix_5_p3_pcr; Felix_5_p2_pcr; Felix_5_p1_pcr; Felix_5_p0_pcr	4	ITS1f; ITS4; ITS1; ALRO		Réunion				NO	NA	NA	Felix_5_p1_pcr; Felix_5_p0_pcr	2	NL1; NL4	na	na	na	na	na	Cryptomeria japonica	strongly decayed wood		Reunion	Réunion	Saint Pierre	Cilaos
KHL_11216	6	1							brachysporum	brachysporum_B	brachysporum_B	braB		Subulicystidium brachysporum_B MH041517 MH041580 GB KHL 11216 Costa Rica	MH041517	braB KHL_11216	Subulicystidium_brachysporum_B_MH041517_GB_KHL 11216_Costa Rica			YES	Sasha_2016_p2	KHL11216a_contig_ITS1f-ITS4_id55IF32-55IF33_wb1649463.fas	ITS1f; ITS4	Sasha_2016_p1	1	ITS1f; ITS4	MH041580	MH041580 KHL 11216 Costa Rica				Felix_3_p0	KHL_11216ab_NL4_id67FG79_wb1753213_rc	NL4	NA	0	NA	10.7180556	-85.04527778	10.7181	-85.0453	gps	angiosperm tree	branch	on the ground	Central America	Costa Rica	Alajuela	Bijagua
KHL_16100		1							brachysporum	brachysporum_B	brachysporum_B	braB		Subulicystidium brachysporum_B MH000599 MH000599 O:F KHL 16100 Brazil	MH000599	braB KHL_16100	Subulicystidium_brachysporum_B_MH000599_O:F_KHL 16100_Brazil		NO	NA	yes	NA	NA	NA	0	NA	MH000599	MH000599 KHL 16100 Brazil		na	na	na	na	na	na	na	na	-6.9641775	-35.7496408	-6.9642	-35.7496	map	angiosperm tree	dead wood		South America	Brazil	Paraiba	Areia
O_506782	18	1							brachysporum	brachysporum_B	brachysporum_B	braB		Subulicystidium brachysporum_B MH041518 MH041572 O:F 506782 LR 19533 Argentina	MH041518	braB O_506782	Subulicystidium_brachysporum_B_MH041518_O:F 506782_LR 19533_Argentina			yes	Felix_4	NA	NA	Felix_5_p1_seq; Felix_5_p0_pcr;Felix_4_p1_pcr; Felix_4_p0_pcr; Sasha_2016_p3; Sasha_2016_p2; Sasha_2016_p1; Sasha_2016_p0	8	ITS1f; ITS4; ITS1; ALRO	MH041572	MH041572 LR 19533 Argentina				Felix_4_p1	O_506782_NL1_id90EJ54_wb1831206	NL1; NL4	Felix_4_p0_pcr	1	NL1; NL4	-25.67476538	-54.45316436	-25.6748	-54.4532	map	angiosperm tree	dead wood		South America	Argentina	Misiones
KHL_15352	25	1							meridense	brachysporum_B	brachysporum_B	braB		Subulicystidium brachysporum_B MH041553 MH041576 O:F KHL 15352 Brazil	MH041553	braB KHL_15352	Subulicystidium_brachysporum_B_MH041553_O:F_KHL 15352_Brazil			YES	Sasha_2016_p0	KHL_15352_ITS4_rc_55IC65_finch.seq	ITS4	NA	0	NA	MH041576	MH041576 KHL 15352 Brazil				Felix_1_p1	KHL_15352_NL1_id67FE00_wb1706572	NL1; NL4	Felix_1_p2_pcr; Felix_1_p0_seq	2	LROR; LR5	-8.732429	-63.900756	-8.7324	-63.9008	map	angiosperm tree	dead wood	on the ground	South America	Brazil	Rondonia	Porto Velho
KAS_L_1795		1							brachysporum	brachysporum_B	brachysporum_B	braB		Subulicystidium brachysporum_B MH041525 MH041579 KAS L 1795 Réunion	MH041525	braB KAS_L_1795	Subulicystidium_brachysporum_B_MH041525_KAS_L 1795_Réunion			YES	Sasha_2015						MH041579	MH041579 L 1795 Réunion										-21.34375	55.74102778	-21.3438	55.7410	gps		dead branch		Reunion	Réunion	Saint-Pierre	Saint-Philippe
KHL_10411	35	1							brachysporum	brachysporum_B	brachysporum_B	braB		Subulicystidium brachysporum_B MH041549 MH041601 GB KHL 10411 Puerto Rico	MH041549	braB KHL_10411	Subulicystidium_brachysporum_B_MH041549_GB_KHL 10411_Puerto Rico			YES	Felix_4_p1	KHL_10411_ITS1f_id90FB02_wb1851507	ITS1f; ITS4	Felix_4_p01_pcr; Sasha_2016_p3; Sasha_2016_p2; Sasha_2016_p1; Sasha_2016_p0	5	ITS1f; ITS4	MH041601	MH041601 KHL 10411 Puerto Rico				Felix_4_p0	KHL_10411_NL1_id90EJ66_wb1831206	NL1; NL4	NA	0	NA	18.35	-65.73444444	18.3500	-65.7344	gps		wet log	on the ground	Puerto Rico	Puerto Rico		Municipio Luquillo
Hjm_16573	40	1							brachysporum	brachysporum_B	brachysporum_B	braB		Subulicystidium brachysporum_B MH041545 MH041596 GB Hjm 16573 Brazil	MH041545	braB Hjm_16573	Subulicystidium_brachysporum_B_MH041545_GB_Hjm 16573_Brazil			YES	Sasha_2016_p0	Hjm_16573_ITS4_rc_55ID55_finch.seq	ITS4	NA	0	NA	MH041596	MH041596 Hjm 16573 Brazil				Felix_3_p0	Hjm_16573_NL1_id67FG88_wb1753213	NL1; NL4	NA	0	NA	-23.6450106	-46.6260928	-23.6450	-46.6261	map		dead wood	on the ground	South America	Brazil	Sao Paulo	Sao Paulo
KHL_14537	23	1							brachysporum	brachysporum_B	brachysporum_B	braB		Subulicystidium brachysporum_B MH041552 MH041573 O:F KHL 14537 Madagascar	MH041552	braB KHL_14537	Subulicystidium_brachysporum_B_MH041552_O:F_KHL 14537_Madagascar			YES	Sasha_2016_p0	KHL_14537_contig_ITS1f-ITS4_55IC62-55IC63.fas	ITS1f; ITS4	NA	0	NA	MH041573	MH041573 KHL 14537 Madagascar				Felix_1_p1	KHL_14537_NL1_id67FD98_wb1706572	NL1; NL4	Felix_1_p2_pcr; Felix_1_p0_pcr	2	LROR; LR5	-24.802778	47.163611	-24.8028	47.1636	map	angiosperm trunk	dead wood	on the ground	Madagascar	Madagascar	Anosy	Tolagnaro
KHL_9544	24	1							brachysporum	brachysporum_B	brachysporum_B	braB		Subulicystidium brachysporum_B MH041555 MH041560 GB KHL 9544 Puerto Rico	MH041555	braB KHL_9544	Subulicystidium_brachysporum_B_MH041555_GB_KHL 9544_Puerto Rico			YES	Sasha_2016_p1	KHL_9544_contig_ITS1f-ITS4_id55IF02-55IF03_wb1638516.fas	ITS1f; ITS4	NA	0	NA	MH041560	MH041560 KHL 9544 Puerto Rico				NO	NA	NA	Felix_3_p0_seq	1	NL1; NL4	18.4241667	-66.96777778	18.4242	-66.9678	gps	polypore	dead fruitbodies		Puerto Rico	Puerto Rico		Municipio Isabela
KHL_10406	15	1							brachysporum	brachysporum_B	brachysporum_B	braB		Subulicystidium brachysporum_B MH041543 MH041600 GB KHL 10406 Puerto Rico	MH041543	braB KHL_10406	Subulicystidium_brachysporum_B_MH041543_GB_KHL 10406_Puerto Rico			YES	Sasha_2016_p0	KHL_10406_ITS1f_55IC25_finch.seq	ITS1f; ITS4	NA	0	NA	MH041600	MH041600 KHL 10406 Puerto Rico				Felix_1_p1	KHL_10406_NL1_id67FD92_wb1706572	NL1; NL4	Felix_1_p2_pcr; Felix_1_p0_pcr	2	LROR; LR5	18.35	-65.73444444	18.3500	-65.7344	gps		woody branch	on the ground	Puerto Rico	Puerto Rico		Municipio Luquillo
KHL_10763	32	1							brachysporum	brachysporum_B	brachysporum_B	braB		Subulicystidium brachysporum_B MH041546 MH041598 GB KHL 10763 Jamaica	MH041546	braB KHL_10763	Subulicystidium_brachysporum_B_MH041546_GB_KHL 10763_Jamaica			YES	Sasha_2016_p0	KHL_10763_ITS4_rc_55IC73_finch.seq	ITS4	NA	0	NA	MH041598	MH041598 KHL 10763 Jamaica				Felix_2_p0	KHL_10763_NL1_id67FG10_wb1739785	NL1; NL4	NA	0	NA	18.3563889	-77.64722222	18.3564	-77.6472	gps	angiosperm tree	branch	on the ground	Jamaica	Jamaica	Cornwall County	Trelawny parish
O_918493	33	1							brachysporum	brachysporum_B	brachysporum_B	braB		Subulicystidium brachysporum_B MH041522 MH041605 O:F 918493 LR 15784 Colombia	MH041522	braB O_918493	Subulicystidium_brachysporum_B_MH041522_O:F 918493_LR 15784_Colombia			YES	Felix_4_p3	O_918493_ALRO_id90FA85_wb1851507_rc	ITS1; ALRO	Felix_4_p2_pcr; Felix_4_p1_pcr; Felix_4_p0_pcr; Sasha_2016_p3; Sasha_2016_p2; Sasha_2016_p1; Sasha_2016_p0	7	ITS1f; ITS4	MH041605	MH041605 LR 15784 Colombia				Felix_4_p1	O_918493_NL4_id90EJ63_wb1831206_rc	NL4	Felix_4_p0_pcr	1	NL1; NL4	11.31701	-74.1063	11.3170	-74.1063	map		dead wood		South America	Colombia	Magdalena
KHL_10566	39	1							brachysporum	brachysporum_B	brachysporum_B	braB		Subulicystidium brachysporum_B MH041599 GB KHL 10566 Jamaica		braB KHL_10566	Subulicystidium_brachysporum_B__GB_KHL 10566_Jamaica				NO	NA	NA	Felix_4_p4_pcr; Felix_4_p3_pcr; Felix_4_p2_pcr; Felix_4_p1_pcr; Felix_4_p0_pcr; Felix_4_p0_seq;	6	ITS1f; ITS4; ITS1; ALRO	MH041599	MH041599 KHL 10566 Jamaica				Felix_4_p0	KHL_10566_NL1_id90EJ70_wb1831206	NL1; NL4	NA	0	NA	18.0588889	-77.53083333	18.0589	-77.5308	gps	angiosperm tree	stem	on the ground	Jamaica	Jamaica	Middlesex County	Manchester parish
LY_12772	76	1							brachysporum	brachysporum_B	brachysporum_B	braB		Subulicystidium brachysporum_B MH041595 LY 12772 Réunion		braB LY_12772	Subulicystidium_brachysporum_B__LY 12772__Réunion				NO	NA	NA	Felix_5_p3_pcr; Felix_5_p2_pcr; Felix_5_p1_pcr; Felix_5_p0_pcr	4	ITS1f; ITS4; ITS1; ALRO	MH041595	MH041595 Réunion				Felix_5_p1	LY_12772_NL1_id85AH43_wb1900961	NL1; NL4	Felix_5_p0_pcr	1	NL1; NL4	na	na	na	na	na		dead branch		Reunion	Réunion	Saint-Pierre	Saint-Philippe
LY_12293	69	1							brachysporum	brachysporum_B	brachysporum_B	braB		Subulicystidium brachysporum_B MH041550 MH041571 LY 12293 Réunion	MH041550	braB LY_12293	Subulicystidium_brachysporum_B_MH041550_LY 12293__Réunion			YES	Felix_5_p3	LY_12293_ITS4_id85AH54_wb1900961_rc	ITS4	Felix_5_p2_pcr; Felix_5_p1_pcr; Felix_5_p0_pcr	3	ITS1f; ITS4; ITS1; ALRO	MH041571	MH041571 Réunion				Felix_5_p1	LY_12293_NL1_id85AH33_wb1900961	NL1; NL4	Felix_5_p0_pcr	1	NL1; NL4	na	na	na	na	na	Fabaceae tree	dead wood		Reunion	Réunion	Saint-Pierre	L'Étang-Salé
LY_12456	78	1							brachysporum	brachysporum_B	brachysporum_B	braB		Subulicystidium brachysporum_B LY 12456 Réunion		braB LY_12456	Subulicystidium_brachysporum_B__LY 12456__Réunion				NO	NA	NA	Felix_5_p3_pcr; Felix_5_p2_pcr; Felix_5_p1_pcr; Felix_5_p0_pcr	4	ITS1f; ITS4; ITS1; ALRO		Réunion				NO	NA	NA	Felix_5_p1_pcr; Felix_5_p0_pcr	2	NL1; NL4	na	na	na	na	na		dead wood		Reunion	Réunion	Saint-Benoît	La Plaine-des-Palmistes
KAS_L_1584b		1							brachysporum	brachysporum_B	brachysporum_B	braB		Subulicystidium brachysporum_B MH041544 MH041610 KAS L 1584b Réunion	MH041544	braB KAS_L_1584b	Subulicystidium_brachysporum_B_MH041544_KAS_L 1584b_Réunion			YES	Sasha_2015	L1584_ITS4B_rc_10IB09_finch.fas	ITS4B	NA	0	NA	MH041610	MH041610 L 1584b Réunion				Sasha_2015	L1584_LR5_rc_10IB58_finch.fas	LR5	NA	0	NA	-21.0641667	55.52694444	-21.0642	55.5269	gps		dead branch		Reunion	Réunion	Saint-Benoît	Salazie
KAS_L_0134	63	1							brachysporum	brachysporum_B	brachysporum_B	braB		Subulicystidium brachysporum_B MH041541 MH041593 KAS L 0134 Réunion	MH041541	braB KAS_L_0134	Subulicystidium_brachysporum_B_MH041541_KAS_L 0134_Réunion			YES	Sasha_2015	AOrd_L0134_Subulicystidium_meridense	ITS1; ITS4	NA	0	NA	MH041593	MH041593 L 0134 Réunion				Felix_3_p0	KAS_L0134_NL1_id67FG98_wb1753213	NL1; NL4	NA	0	NA	-21.12319	55.492	-21.1232	55.4920	gps		strongly decayed wood	Ebenaceen-/Sterculiaceenwald	Reunion	Réunion	Saint Pierre	Cilaos
KAS_L_1498		1							brachysporum	brachysporum_B	brachysporum_B	braB		Subulicystidium brachysporum_B MH041526 KAS L 1498 Réunion	MH041526	braB KAS_L_1498	Subulicystidium_brachysporum_B_MH041526_KAS_L 1498_Réunion			YES	Sasha_2015							L 1498 Réunion										-21.3278667	55.54131667	-21.3279	55.5413	gps		dead wood		Reunion	Réunion	Saint-Pierre	Saint-Pierre
KAS_L_1147	66	1							brachysporum	brachysporum_B	brachysporum_B	braB		Subulicystidium brachysporum_B MH041542 MH041594 KAS L 1147 Réunion	MH041542	braB KAS_L_1147	Subulicystidium_brachysporum_B_MH041542_KAS_L 1147_Réunion			YES	Sasha_2015	L1147_contig_ITS1-ITS4_54EG19_54EG20_TRIMMED.fas	ITS1; ITS4	NA	0	NA	MH041594	MH041594 L 1147 Réunion				Felix_3_p0	KAS_L1147_NL1_id67FH04_wb1753213	NL1; NL4	NA	0	NA	-21.327867	55.541317	-21.3279	55.5413	gps		dead branch		Reunion	Réunion	Saint-Pierre	Saint-Pierre
KHL_11419	11	1							brachysporum	brachysporum_B	brachysporum_B	braB		Subulicystidium brachysporum_B GB KHL 11419 Costa Rica		braB KHL_11419	Subulicystidium_brachysporum_B__GB_KHL 11419_Costa Rica				NO	NA	NA	Sasha_2016_p3; Sasha_2016_p2; Sasha_2016_p1; Sasha_2016_p0	4	ITS1f; ITS4		KHL 11419 Costa Rica				NO	NA	NA	NA	0	NA	10.4588889	-84.76444444	10.4589	-84.7644	gps	angiosperm tree	dead wood	on the ground	Central America	Costa Rica	Alajuela	La Fortuna de San Carlos
O_909582	26	1							brachysporum	brachysporum_B	brachysporum_B	braB		Subulicystidium brachysporum_B O:F 909582 LR 40650A Venezuela		braB O_909582	Subulicystidium_brachysporum_B__O:F 909582_LR 40650A_Venezuela				NO	NA	NA	Sasha_2016_p3; Sasha_2016_p2; Sasha_2016_p1; Sasha_2016_p0	3	ITS1f; ITS4		LR 40650A Venezuela				NO	NA	NA	NA	0	NA	5.6141667	-66.12361111	5.6142	-66.1236	gps	angiosperm tree	dead wood		South America	Venezuela	Estado Amazonas	Manapiare
O_909592	38	1							brachysporum	brachysporum_B	brachysporum_B	braB		Subulicystidium brachysporum_B O:F 909592 LR 28047 Ethiopia		braB O_909592	Subulicystidium_brachysporum_B__O:F 909592_LR 28047_Ethiopia				NO	NA	NA	Sasha_2016_p3; Sasha_2016_p2; Sasha_2016_p1; Sasha_2016_p0	4	ITS1f; ITS4		LR 28047 Ethiopia				NO	NA	NA	NA	0	NA	9.09	38.17	9.0900	38.1700	map		dead wood		Africa	Ethiopia	Oromia	West Shewa Zone
O_918490	45	1							brachysporum	brachysporum_B	brachysporum_B	braB		Subulicystidium brachysporum_B O:F 918490 LR 15774 Colombia		braB O_918490	Subulicystidium_brachysporum_B__O:F 918490_LR 15774_Colombia				NO	NA	NA	Sasha_2016_p3; Sasha_2016_p2; Sasha_2016_p1; Sasha_2016_p0	4	ITS1f; ITS4		LR 15774 Colombia				NO	NA	NA	NA	0	NA	11.31701	-74.1063	11.3170	-74.1063	map		dead wood		South America	Colombia	Magdalena
KHL_14365	47	1							brachysporum	brachysporum_B	brachysporum_B	braB		Subulicystidium brachysporum_B O:F KHL 14365 Madagascar		braB KHL_14365	Subulicystidium_brachysporum_B__O:F_KHL 14365_Madagascar				NO	NA	NA	Felix_4_pcr-; Sasha_2016_p2; Sasha_2016_p1; Sasha_2016_p0	4	ITS1f; ITS4		KHL 14365 Madagascar				NO	NA	NA	Felix_4_p0_seq; Felix_4_p0_pcr	2	NL1; NL4	-24.9528589	47.0027914	-24.9529	47.0028	map	angiosperm trunk	dead wood	on the ground	Madagascar	Madagascar	Anosy	Tolagnaro
O_918491	53	1							brachysporum	brachysporum_B	brachysporum_B	braB		Subulicystidium brachysporum_B O:F 918491 LR 15744B Colombia		braB O_918491	Subulicystidium_brachysporum_B__O:F 918491_LR 15744B_Colombia				NO	NA	NA	Sasha_2016_p3; Sasha_2016_p2; Sasha_2016_p1; Sasha_2016_p0	4	ITS1f; ITS4		LR 15744B Colombia				NO	NA	NA	NA	0	NA	11.31701	-74.1063	11.3170	-74.1063	map		dead wood		South America	Colombia	Magdalena
KHL_10270	122	1	1	1					longisporum	brachysporum_B	brachysporum_B	braB		Subulicystidium brachysporum_B GB KHL 10270 Puerto Rico		braB KHL_10270	Subulicystidium_brachysporum_B__GB_KHL 10270_Puerto Rico			NO								KHL 10270 Puerto Rico										18.3161111	-65.74666667	18.3161	-65.7467	gps		log	on the ground	Puerto Rico	Puerto Rico		Municipio Luquillo
FO_15970		1								brachysporum_B	brachysporum_B	braB		Subulicystidium brachysporum_B TUB FO 15970 Venezuela		braB FO_15970	Subulicystidium_brachysporum_B__TUB_FO 15970_Venezuela				NO							FO 15970 Venezuela										8.6249123	-71.1395216	8.6249	-71.1395	map		dead wood		South America	Venezuela	Estado Merida	Merida
KHL_10088		1								brachysporum_B	brachysporum_B	braB		Subulicystidium brachysporum_B GB KHL 10088 Puerto Rico		braB KHL_10088	Subulicystidium_brachysporum_B__GB_KHL 10088_Puerto Rico				NO							KHL 10088 Puerto Rico										18.35	-65.73444444	18.3500	-65.7344	gps	angiosperm tree	wood		Puerto Rico	Puerto Rico		Municipio Luquillo
KHL_10095		1								brachysporum_B	brachysporum_B	braB		Subulicystidium brachysporum_B GB KHL 10095 Puerto Rico		braB KHL_10095	Subulicystidium_brachysporum_B__GB_KHL 10095_Puerto Rico				NO							KHL 10095 Puerto Rico										18.35	-65.73444444	18.3500	-65.7344	gps	angiosperm tree	stem		Puerto Rico	Puerto Rico		Municipio Luquillo
KHL_10097		1								brachysporum_B	brachysporum_B	braB		Subulicystidium brachysporum_B GB KHL 10097 Puerto Rico		braB KHL_10097	Subulicystidium_brachysporum_B__GB_KHL 10097_Puerto Rico				NO							KHL 10097 Puerto Rico										18.35	-65.73444444	18.3500	-65.7344	gps	angiosperm tree	wood		Puerto Rico	Puerto Rico		Municipio Luquillo
KHL_10505		1							longisporum aff.	brachysporum_B	brachysporum_B	braB		Subulicystidium brachysporum_B GB KHL 10505 Jamaica		braB KHL_10505	Subulicystidium_brachysporum_B__GB_KHL 10505_Jamaica				NO							KHL 10505 Jamaica										18.0588889	-77.53083333	18.0589	-77.5308	gps	angiosperm tree	branches		Jamaica	Jamaica	Middlesex County	Manchester parish
KHL_10633		1							longisporum aff.	brachysporum_B	brachysporum_B	braB		Subulicystidium brachysporum_B GB KHL 10633 Jamaica		braB KHL_10633	Subulicystidium_brachysporum_B__GB_KHL 10633_Jamaica				NO							KHL 10633 Jamaica										18.2611111	-77.65111111	18.2611	-77.6511	gps	angiosperm tree	branch		Jamaica	Jamaica	Cornwall County	Trelawny parish
KHL_10686		1								brachysporum_B	brachysporum_B	braB		Subulicystidium brachysporum_B GB KHL 10686 Jamaica		braB KHL_10686	Subulicystidium_brachysporum_B__GB_KHL 10686_Jamaica				NO							KHL 10686 Jamaica										18.3378333	-77.55675	18.3378	-77.5568	map	angiosperm tree	twigs		Jamaica	Jamaica	Cornwall County	Trelawny parish
KHL_10855		1								brachysporum_B	brachysporum_B	braB		Subulicystidium brachysporum_B GB KHL 10855 Jamaica		braB KHL_10855	Subulicystidium_brachysporum_B__GB_KHL 10855_Jamaica				NO							KHL 10855 Jamaica										18.0433333	-76.31083333	18.0433	-76.3108	gps	angiosperm tree	branch		Jamaica	Jamaica	Surrey County	Portland parish
KHL_12764		1								brachysporum_B	brachysporum_B	braB		Subulicystidium brachysporum_B GB KHL 12764 Costa Rica		braB KHL_12764	Subulicystidium_brachysporum_B__GB_KHL 12764_Costa Rica				NO							KHL 12764 Costa Rica										8.914932	-82.771869	8.9149	-82.7719	map	angiosperm tree	stem	on the ground	Central America	Costa Rica	Puntarenas	Coto Brus
KHL_14293		1							brachysporum	brachysporum_B	brachysporum_B	braB		Subulicystidium brachysporum_B O:F KHL 14293 Madagascar		braB KHL_14293	Subulicystidium_brachysporum_B__O:F_KHL 14293_Madagascar				NO							KHL 14293 Madagascar										-22.558333	45.4	-22.5583	45.4000	map	angiosperm trunk	dead wood		Madagascar	Madagascar	Ihorombe
KHL_14359		1							brachysporum	brachysporum_B	brachysporum_B	braB		Subulicystidium brachysporum_B O:F KHL 14359 Madagascar		braB KHL_14359	Subulicystidium_brachysporum_B__O:F_KHL 14359_Madagascar				NO							KHL 14359 Madagascar										-24.9528589	47.0027914	-24.9529	47.0028	map	angiosperm trunk	dead wood		Madagascar	Madagascar	Anosy	Tolagnaro
KHL_14390		1							brachysporum	brachysporum_B	brachysporum_B	braB		Subulicystidium brachysporum_B O:F KHL 14390 Madagascar		braB KHL_14390	Subulicystidium_brachysporum_B__O:F_KHL 14390_Madagascar				NO							KHL 14390 Madagascar										-24.966667	46.966667	-24.9667	46.9667	map	angiosperm trunk	dead wood		Madagascar	Madagascar	Anosy	Tolagnaro
KHL_14486		1							brachysporum	brachysporum_B	brachysporum_B	braB		Subulicystidium brachysporum_B O:F KHL 14486 Madagascar		braB KHL_14486	Subulicystidium_brachysporum_B__O:F_KHL 14486_Madagascar				NO							KHL 14486 Madagascar										-25.0666667	46.85	-25.0667	46.8500	map	angiosperm trunk	dead wood		Madagascar	Madagascar	Anosy	Tolagnaro
KHL_14505		1							brachysporum	brachysporum_B	brachysporum_B	braB		Subulicystidium brachysporum_B O:F KHL 14505 Madagascar		braB KHL_14505	Subulicystidium_brachysporum_B__O:F_KHL 14505_Madagascar				NO							KHL 14505 Madagascar										-25.0666667	46.85	-25.0667	46.8500	map	angiosperm trunk	dead wood		Madagascar	Madagascar	Anosy	Tolagnaro
KHL_14516		1							brachysporum	brachysporum_B	brachysporum_B	braB		Subulicystidium brachysporum_B O:F KHL 14516 Madagascar		braB KHL_14516	Subulicystidium_brachysporum_B__O:F_KHL 14516_Madagascar				NO							KHL 14516 Madagascar										-25.0666667	46.85	-25.0667	46.8500	map	angiosperm trunk	dead wood		Madagascar	Madagascar	Anosy	Tolagnaro
KHL_15330		1							brachysporum	brachysporum_B	brachysporum_B	braB		Subulicystidium brachysporum_B O:F KHL 15330 Brazil		braB KHL_15330	Subulicystidium_brachysporum_B__O:F_KHL 15330_Brazil				NO							KHL 15330 Brazil										-8.71596	-63.878512	-8.7160	-63.8785	map	angiosperm tree	dead wood	on the ground	South America	Brazil	Rondonia	Porto Velho
KHL_16461		1							brachysporum	brachysporum_B	brachysporum_B	braB		Subulicystidium brachysporum_B O:F KHL 16461 Brazil		braB KHL_16461	Subulicystidium_brachysporum_B__O:F_KHL 16461_Brazil				NO							KHL 16461 Brazil										-1.4525	-48.47639972	-1.4525	-48.4764	map		dead wood		South America	Brazil	Pará	Belem
KHL_9920		1								brachysporum_B	brachysporum_B	braB		Subulicystidium brachysporum_B GB KHL 9920 Dominican Republic		braB KHL_9920	Subulicystidium_brachysporum_B__GB_KHL 9920_Dominican Republic				NO							KHL 9920 Dominican Republic										18.3269444	-68.80916667	18.3269	-68.8092	gps		dead wood		Dominican Republic	Dominican Republic	Provincia La Altagracia
LR_24170	41	1							brachysporum	brachysporum_T	brachysporum_T	braT		Subulicystidium brachysporum_T MH041556 O:F LR 24170 Brazil	MH041556	braT LR_24170	Subulicystidium_brachysporum_T_MH041556_O:F_LR 24170_Brazil			YES	Sasha_2016_p3	LR_24170_ITS4_rc_id67FH47_wb1755805.seq	ITS1f; ITS4	Sasha_2016_p2; Sasha_2016_p1; Sasha_2016_p0	3	ITS1f; ITS4		LR 24170 Brazil				NO	NA	NA	Felix_4_p1_pcr; Felix_4_p0_pcr	2	NL1; NL4	-23.55	-45.066667	-23.5500	-45.0667	map		dead wood		South America	Brazil	Sao Paulo	Santos
LY_11378	72	1							brachysporum	brachysporum_T	brachysporum_T	braT		Subulicystidium brachysporum_T MH041574 LY 11378 Réunion		braT LY_11378	Subulicystidium_brachysporum_T__LY 11378__Réunion				NO	NA	ITS4	Felix_5_p3; Felix_5_p2_pcr; Felix_5_p1_pcr; Felix_5_p0_pcr	4	ITS1f; ITS4; ITS1; ALRO	MH041574	MH041574 Réunion				Felix_5_p1	LY_11378_NL1_85AH35_wb1900961	NL1	Felix_5_p0_pcr	1	NL1; NL4	na	na	na	na	na		dead wood		Reunion	Réunion	Saint-Paul	Saint-Paul
KHL_15318	21	1							brachysporum	brachysporum_T	brachysporum_T	braT		Subulicystidium brachysporum_T MH041557 MH041577 O:F KHL 15318 Brazil	MH041557	braT KHL_15318	Subulicystidium_brachysporum_T_MH041557_O:F_KHL 15318_Brazil			YES	Sasha_2016_p0	KHL_15318_ITS4_rc_55IC34_finch.seq	ITS4	NA	0	NA	MH041577	MH041577 KHL 15318 Brazil				Felix_3_p0	KHL_15318_NL1_id67FG84_wb1753213	NL1; NL4	NA	0	NA	-8.71596	-63.878512	-8.7160	-63.8785	map	angiosperm tree	dead wood	on the ground	South America	Brazil	Rondonia	Porto Velho
KHL_15327	49	1							brachysporum	brachysporum_T	brachysporum_T	braT		Subulicystidium brachysporum_T MH041539 MH041603 O:F KHL 15327 Brazil	MH041539	braT KHL_15327	Subulicystidium_brachysporum_T_MH041539_O:F_KHL 15327_Brazil			YES	Sasha_2016_p3	KHL_15327_cons3Seq_wb1755805-1851507.fasta	ITS1f; ITS4	Sasha_2016_p2; Sasha_2016_p1; Sasha_2016_p0	3	ITS1f; ITS4	MH041603	MH041603 KHL 15327 Brazil				Felix_4_p0	KHL_15327_NL1_id90EJ74_wb1831206	NL1	NA	0	NA	-8.71596	-63.878512	-8.7160	-63.8785	map	angiosperm tree	dead wood	on the ground	South America	Brazil	Rondonia	Porto Velho
LR_24203		1							brachysporum	brachysporum_T	brachysporum_T	braT		Subulicystidium brachysporum_T O:F LR 24203 Brazil		braT LR_24203	Subulicystidium_brachysporum_T__O:F_LR 24203_Brazil				NO							LR 24203 Brazil										-23.55	-45.066667	-23.5500	-45.0667	map		dead wood		South America	Brazil	Sao Paulo	Santos
O_506779		1							longisporum	brachysporum_T	brachysporum_T	braT		Subulicystidium brachysporum_T O:F 506779 LR 19687 Argentina		braT O_506779	Subulicystidium_brachysporum_T__O:F 506779_LR 19687_Argentina				NO							LR 19687 Argentina										-25.67476538	-54.45316436	-25.6748	-54.4532	map	angiosperm tree	dead wood		South America	Argentina	Misiones
O_918492		1							longisporum	brachysporum_T	brachysporum_T	braT		Subulicystidium brachysporum_T O:F 918492 LR 15755 Colombia		braT O_918492	Subulicystidium_brachysporum_T__O:F 918492_LR 15755_Colombia				NO							LR 15755 Colombia										11.31701	-74.1063	11.3170	-74.1063	map		dead wood		South America	Colombia	Magdalena
KHL_11200	169		1			1			perlongisporum	cochleum	cochleum	coc		Subulicystidium cochleum MN207036 MN207024 GB KHL 11200 Costa Rica	MN207036	coc KHL_11200	Subulicystidium_cochleum_MN207036_GB_KHL 11200_Costa Rica		yes	YES	yes	Sasha 201906	ITS3; ITS4				MN207024	MN207024 KHL 11200 Costa Rica		yes	yes	yes	Robert					10.7180556	-85.04527778	10.7181	-85.0453	gps	angiosperm tree	hanging stem		Central America	Costa Rica	Alajuela	Bijagua
KHL_14355	89		1			1			cochleum	cochleum	cochleum	coc		Subulicystidium cochleum MN207034 MN207026 O:F KHL 14355 Madagascar	MN207034	coc KHL_14355	Subulicystidium_cochleum_MN207034_O:F_KHL 14355_Madagascar		yes	YES	yes	Sasha 201906	ITS1f; ITS4	David_7	1	ITS1f; ITS4	MN207026	MN207026 KHL 14355 Madagascar		YES	YES	YES	David_7; Sasha 201906	LR0R;LR5	NO	NA	NA						angiosperm tree	dead wood		Madagascar	Madagascar	Anosy	Tolagnaro
KHL_10517	90		1						cochleum	cochleum	cochleum	coc		Subulicystidium cochleum MN207035 MN207023 GB KHL 10517 Jamaica	MN207035	coc KHL_10517	Subulicystidium_cochleum_MN207035_GB_KHL 10517_Jamaica			YES	David_9	KHL_10517_ITS4_ID69GA58_wb2008874	ITS4	David_7	1	ITS1f; ITS4	MN207023	MN207023 KHL 10517 Jamaica		YES	YES	David_7	KHL_10517_LROR-LR5_ID85BB49_wb1983094	LR5	NO	NA	NA	18.0588889	-77.53083333	18.0589	-77.5308	gps	angiosperm	very rotten log	on the ground	Jamaica	Jamaica	Middlesex County	Manchester parish
KAS_GEL_4994	82		1			1			cochleum	cochleum	cochleum	coc		Subulicystidium cochleum KAS GEL 4994 Réunion		coc KAS_GEL_4994	Subulicystidium_cochleum__KAS_GEL 4994_Réunion			NO	NO	NA	NA	David_7;Sasha 201906	1	NA		GEL 4994 Réunion		NO	NA	NA	NA	NA	NA	NA	NA							dead fallen branch		Reunion	Réunion	Saint-Pierre	Saint-Philippe
O_909589	111		1						cochleum	cochleum	cochleum	coc		Subulicystidium cochleum O:F 909589 LR 31496 Zimbabwe		coc O_909589	Subulicystidium_cochleum__O:F 909589_LR 31496_Zimbabwe			NO	NO	NA	NA					LR 31496 Zimbabwe		NO	NA	NA	NA					na	na	na	na	na	angiosperm tree	decaying branch		Africa	Zimbabwe	Matabeleland North	Victoria Falls
KHL_9507	194					1				cochleum	cochleum	coc		Subulicystidium cochleum Puerto Rico		coc KHL_9507	Subulicystidium_cochleum____Puerto Rico		yes	no	na	na	na	Sasha 201906	1	ITS1f; ITS4		Puerto Rico		yes	no	na	na	na	Sasha 201906	1	LR0R; LR5	18.4241667	-66.96777778	18.4242	-66.9678	gps	angiosperm tree	decaying branch	on the ground	Puerto Rico	Puerto Rico		Municipio Isabela
FO_43776									cochleum	cochleum	cochleum	coc		Subulicystidium cochleum TUB L.K.H 121-III Costa Rica		coc FO_43776	Subulicystidium_cochleum__TUB_L.K.H 121-III_Costa Rica											L.K.H 121-III Costa Rica																			Costa Rica	Alajuela
Gorjon_X										curvisporum	curvisporum			Subulicystidium curvisporum Gorjon X		Gorjon_X	Subulicystidium_curvisporum___Gorjon X_											Gorjon X
KHL_9997	144			1					longisporum	fusisporum	fusisporum	fus		Subulicystidium fusisporum GB KHL 9997 Puerto Rico		fus KHL_9997	Subulicystidium_fusisporum__GB_KHL 9997_Puerto Rico			YES	fw							KHL 9997 Puerto Rico										18.3161111	-65.74666667	18.3161	-65.7467	gps	angiosperm tree	branch	on the ground	Puerto Rico	Puerto Rico		Municipio Luquillo
KHL_12761	87	1	1						longisporum	fusisporum	fusisporum	fus		Subulicystidium fusisporum MH041536 MH041568 GB KHL 12761 Costa Rica	MH041536	fus KHL_12761	Subulicystidium_fusisporum_MH041536_GB_KHL 12761_Costa Rica			YES	David_7	KHL_12761_ITS1f-ITS4_ID85BB26_wb1975327	ITS1f; ITS4	NO	NA	NA	MH041568	MH041568 KHL 12761 Costa Rica		YES	YES	David_7	KHL_12761_LROR-LR5_ID85BB42-ID85BB43_wb1983094	LR0R; LR5	NO	NA	NA	8.914932	-82.771869	8.9149	-82.7719	map	angiosperm tree	stem		Central America	Costa Rica	Puntarenas	Coto Brus
KHL_9569	141			1					longisporum	fusisporum	fusisporum	fus		Subulicystidium fusisporum GB KHL 9569 Puerto Rico		fus KHL_9569	Subulicystidium_fusisporum__GB_KHL 9569_Puerto Rico			YES	YES							KHL 9569 Puerto Rico										18.3238889	-65.81722222	18.3239	-65.8172	gps				Puerto Rico	Puerto Rico		Municipio Rio Grande
KHL_9093	96	1	1	1					longisporum	fusisporum	fusisporum	fus		Subulicystidium fusisporum MH041534 GB KHL 9093 Puerto Rico	MH041534	fus KHL_9093	Subulicystidium_fusisporum_MH041534_GB_KHL 9093_Puerto Rico			yes	yes	NA	NA					KHL 9093 Puerto Rico		NO	NO	NA	NA					18.3233333	-65.81722222	18.3233	-65.8172	gps	angiosperm tree	strongly decayed stem	on the ground	Puerto Rico	Puerto Rico		Municipio Rio Grande
KHL_11373	102	1							obtusisporum	fusisporum	fusisporum	fus		Subulicystidium fusisporum GB KHL 11373 Costa Rica		fus KHL_11373	Subulicystidium_fusisporum__GB_KHL 11373_Costa Rica		yes	yes	YES	Ilka						KHL 11373 Costa Rica		yes	yes			LROR; LR5				10.510278	-85.374444	10.5103	-85.3744	map	angiosperm tree	deadwood		Central America	Costa Rica	Guanacaste
KHL_10360	5	1							fusisporum	fusisporum	fusisporum	fus		Subulicystidium fusisporum MH041535 MH041567 GB KHL 10360 Puerto Rico	MH041535	fus KHL_10360	Subulicystidium_fusisporum_MH041535_GB_KHL 10360_Puerto Rico			YES	Sasha_2016_p0	KHL_10360_ITS1f_55IC44	ITS1f	Felix_4_p3_pcr; Felix_4_p2_pcr; Felix_4_p1_pcr; Felix_4_p0_pcr; Sasha_2016_p3; Sasha_2016_p2; Sasha_2016_p1; Sasha_2016_p0	9	ITS1f; ITS4	MH041567	MH041567 KHL 10360 Puerto Rico				Felix_4_p0	KHL_10360_NL1_id90EJ82_wb1831206	NL1; NL4	Felix_2_p1_pcr; Felix_2_p0_pcr	2	NL1; NL4	18.3233333	-65.81722222	18.3233	-65.8172	gps		log	on the ground	Puerto Rico	Puerto Rico		Municipio Rio Grande
KHL_10414	148			1					longisporum	fusisporum	fusisporum	fus		Subulicystidium fusisporum GB KHL 10414 Puerto Rico		fus KHL_10414	Subulicystidium_fusisporum__GB_KHL 10414_Puerto Rico			YES	YES							KHL 10414 Puerto Rico										18.35	-65.73444444	18.3500	-65.7344	gps		log	on the ground	Puerto Rico	Puerto Rico		Municipio Luquillo
KHL_9061	121	1	1	1					longisporum	fusisporum	fusisporum	fus		Subulicystidium fusisporum GB KHL 9061 Puerto Rico		fus KHL_9061	Subulicystidium_fusisporum__GB_KHL 9061_Puerto Rico			NO	NO							KHL 9061 Puerto Rico										18.3233333	-65.81722222	18.3233	-65.8172	gps	angiosperm tree	uprooted tree	on the ground	Puerto Rico	Puerto Rico		Municipio Rio Grande
KHL_10612		1							longisporum aff.	fusisporum	fusisporum	fus		Subulicystidium fusisporum GB KHL 10612 Jamaica		fus KHL_10612	Subulicystidium_fusisporum__GB_KHL 10612_Jamaica				NO							KHL 10612 Jamaica										18.2611111	-77.65111111	18.2611	-77.6511	gps	angiosperm tree	stem		Jamaica	Jamaica	Cornwall County	Trelawny parish
LY_7375		1							longisporum	fusisporum	fusisporum	fus		Subulicystidium fusisporum LY 7375 Côte d'Ivoire		fus LY_7375	Subulicystidium_fusisporum__LY 7375__Côte d'Ivoire				NO							Côte d'Ivoire										5.3932312	-4.0524856	5.3932	-4.0525	map		dead wood		Africa	Côte d'Ivoire	Abidjan
O_506781	67	1							grandisporum	grandisporum	grandisporum	gra		Subulicystidium grandisporum MH041547 MH041592 O:F 506781 LR 29162 Costa Rica	MH041547	gra O_506781	Subulicystidium_grandisporum_MH041547_O:F 506781_LR 29162_Costa Rica			YES	Felix_4_p4	LR_29162_ITS1_id90FA94_wb1851507	ITS1	Felix_4_p3_pcr; Felix_4_p02_pcr; Felix_4_p1_pcr; Felix_4_p0_pcr;	4	ITS1f; ITS4; ITS1; ALRO	MH041592	MH041592 LR 29162 Costa Rica				Felix_4_p0	LR_29162_NL1_id90EJ78_wb1831206	NL1; NL4	NA	0	NA	na	na	na	na	na		decayed twig		Central America	Costa Rica	Cartago
KHL_10733	8	1							harpagum	harpagum	harpagum	har		Subulicystidium harpagum MH041520 MH041563 GB KHL 10733 Jamaica	MH041520	har KHL_10733	Subulicystidium_harpagum_MH041520_GB_KHL 10733_Jamaica			YES	Felix_4_p4	KHL_10733_ALRO_id90FA79_wb1851507_rc.fas	ITS1; ALRO	Felix_4_p3_pcr; Felix_4_p2_pcr; Felix_4_p1_pcr; Felix_4_p0_pcr; Sasha_2016_p3; Sasha_2016_p2; Sasha_2016_p1; Sasha_2016_p0	8	ITS1f; ITS4; ITS1; ALRO	MH041563	MH041563 KHL 10733 Jamaica				Felix_4_p0	KHL_10733_NL1_id90EJ84_wb1831206	NL1; NL4	NA	0	NA	18.3563889	-77.64722222	18.3564	-77.6472	gps	angiosperm tree	twig	on the ground	Jamaica	Jamaica	Cornwall County	Trelawny parish
KAS_L_1726	62	1							harpagum	harpagum	harpagum	har		Subulicystidium harpagum MH041532 MH041588 KAS L 1726a Réunion	MH041532	har KAS_L_1726	Subulicystidium_harpagum_MH041532_KAS_L 1726a_Réunion			YES	Sasha_2015	L1726_contig_ITS1-ITS4_54EF15-54EF16.fas	ITS1; ITS4	NA	0	NA	MH041588	MH041588 L 1726a Réunion				Felix_3_p0	KAS_L1726_NL1_id67FG96_wb1753213	NL1; NL4	NA	0	NA	-21.34375	55.74102778	-21.3438	55.7410	gps		dead branch		Reunion	Réunion	Saint-Pierre	Saint-Philippe
LR_15736	37	1							harpagum	harpagum	harpagum	har		Subulicystidium harpagum MH041531 MH041586 O:F LR 15736 Colombia	MH041531	har LR_15736	Subulicystidium_harpagum_MH041531_O:F_LR 15736_Colombia			YES	Sasha_2016_p2	LR_15736_ITS1f_55IF80_wb1651701_finch.fas	ITS1f	Sasha_2016_p1; Sasha_2016_p0	2		MH041586	MH041586 LR 15736 Colombia				Felix_1_p1	LR_15736_NL1_id67FE02_wb1706572	NL1; NL4	Felix_1_p2_pcr; Felix_1_p0_pcr	2	LROR; LR5	11.31701	-74.1063	11.3170	-74.1063	map		dead twig		South America	Colombia	Magdalena
KAS_L_0244	65	1							harpagum	harpagum	harpagum	har		Subulicystidium harpagum MH041533 MH041609 KAS L 0244 Réunion	MH041533	har KAS_L_0244	Subulicystidium_harpagum_MH041533_KAS_L 0244_Réunion			YES	Sasha_2015	V_Z__L_0244_ITS1F_C06_022_1_finch	ITS1f	NA	0	NA	MH041609	MH041609 L 0244 Réunion				Felix_3_p0	KAS_L0244_NL4_id67FH03_wb18753213_rc	NL4	NA	0	NA	-21.2080556	55.79805556	-21.2081	55.7981	gps		strongly decayed wood	Pandanuswald	Reunion	Réunion	Saint-Benoît	Sainte-Rose
KHL_10444	3	1							inornatum	inornatum	inornatum	ino		Subulicystidium inornatum MH041558 MH041569 GB KHL 10444 Puerto Rico	MH041558	ino KHL_10444	Subulicystidium_inornatum_MH041558_GB_KHL 10444_Puerto Rico			YES	Sasha_2016_p2	KHL_10444_ITS1f_id55IF28_wb1649463_finch.fas	ITS1f	Sasha_2016_p1	1	ITS1f; ITS4	MH041569	MH041569 KHL 10444 Puerto Rico				Felix_1_p1	KHL_10444_NL1_id67FD88_wb1706572	NL1	Felix_1_p2_pcr; Felix_1_p0_pcr	2	LROR; LR5	18.3002778	-65.79166667	18.3003	-65.7917	gps		wet dead wood	on the ground	Puerto Rico	Puerto Rico		Municipio Rio Grande
O_506780	54	1							inornatum	inornatum	inornatum	ino		Subulicystidium inornatum O:F 506780 LR 29823 Costa Rica		ino O_506780	Subulicystidium_inornatum__O:F 506780_LR 29823_Costa Rica				NO	NA	NA	Sasha_2016_p3; Sasha_2016_p2; Sasha_2016_p1; Sasha_2016_p0	4	ITS1f; ITS4		LR 29823 Costa Rica				NO	NA	NA	Felix_4_p2_pcr; Felix_4_p1_pcr; Felix_4_p0_pcr	3	NL1; NL4	9.747222	-84.627778	9.7472	-84.6278	map	Coriolopsis rigida	dead fruitbodies		Central America	Costa Rica	Puntarenas
Buyck_00943								1		inornatum	inornatum	ino		Subulicystidium inornatum		ino Buyck_00943	Subulicystidium_inornatum____
KHL_9289		1							longisporum aff.	inornatum	inornatum	ino		Subulicystidium inornatum GB KHL 9289 Puerto Rico		ino KHL_9289	Subulicystidium_inornatum__GB_KHL 9289_Puerto Rico				NO							KHL 9289 Puerto Rico										18.1263889	-66.07638889	18.1264	-66.0764	gps		dead wood		Puerto Rico	Puerto Rico		Municipio Cayey
KHL_9337		1							longisporum aff.	inornatum	inornatum	ino		Subulicystidium inornatum GB KHL 9337 Puerto Rico		ino KHL_9337	Subulicystidium_inornatum__GB_KHL 9337_Puerto Rico				NO							KHL 9337 Puerto Rico										18.1263889	-66.07638889	18.1264	-66.0764	gps		dead wood		Puerto Rico	Puerto Rico		Municipio Cayey
KAS_L_0092			1						longisporum	longisporum	longisporum	lon		Subulicystidium longisporum L0092_ITS in PlutoF KAS L 0092 Réunion	L0092_ITS in PlutoF	lon KAS_L_0092	Subulicystidium_longisporum_L0092_ITS in PlutoF_KAS_L 0092_Réunion											L 0092 Réunion										-21.3402778	55.74722222	-21.3403	55.7472	gps		dead lying branch		Reunion	Réunion	Saint Pierre	Saint-Philippe
KHL_9282	137			1					longisporum	longisporum	longisporum	lon		Subulicystidium longisporum GB KHL 9282 Puerto Rico		lon KHL_9282	Subulicystidium_longisporum__GB_KHL 9282_Puerto Rico			YES	YES							KHL 9282 Puerto Rico										18.2420556	-66.18163889	18.2421	-66.1816	gps	angiosperm tree	decaying twig	on the ground	Puerto Rico	Puerto Rico		Municipio Aguas Buenas
KAS_MS_5715	156			1					longisporum	longisporum	longisporum	lon		Subulicystidium longisporum KAS 5715 Germany		lon KAS_MS_5715	Subulicystidium_longisporum__KAS_5715_Germany			YES	YES							5715 Germany										51.1316667	8.9775	51.1317	8.9775	gps				Europe	Germany	Hesse	Waldeck-Frankenberg
KHL_9227	136			1					longisporum	longisporum	longisporum	lon		Subulicystidium longisporum GB KHL 9227 Puerto Rico		lon KHL_9227	Subulicystidium_longisporum__GB_KHL 9227_Puerto Rico			YES	YES							KHL 9227 Puerto Rico										18.3047222	-65.785	18.3047	-65.7850	gps	angiosperm tree	decayed trunk	on the ground	Puerto Rico	Puerto Rico		Municipio Rio Grande
KHL_10006	145			1					longisporum	longisporum	longisporum	lon		Subulicystidium longisporum GB KHL 10006 Puerto Rico		lon KHL_10006	Subulicystidium_longisporum__GB_KHL 10006_Puerto Rico			YES	rev							KHL 10006 Puerto Rico										18.3327778	-65.74666667	18.3328	-65.7467	gps	angiosperm tree	log	on the ground	Puerto Rico	Puerto Rico		Municipio Luquillo
LY_12346	107		1	1					longisporum	longisporum	longisporum	lon		Subulicystidium longisporum LY 12346 Réunion		lon LY_12346	Subulicystidium_longisporum__LY 12346__Réunion			yes	yes							Réunion		NO	NO	NA	NA					-20.990954	55.390335	-20.9910	55.3903	map				Reunion	Réunion	Saint-Paul	la Possession
KAS_GEL_3519	91		1	1					longisporum	longisporum	longisporum	lon		Subulicystidium longisporum KAS GEL 3519 Taiwan		lon KAS_GEL_3519	Subulicystidium_longisporum__KAS_GEL 3519_Taiwan			yes	yes							GEL 3519 Taiwan		NO	NO	NA	NA					24.091197	121.033728	24.0912	121.0337	map				Taiwan	Taiwan	Nantou
KAS_GEL_3667			1							longisporum	longisporum	lon		Subulicystidium longisporum KAS GEL 3667 Taiwan		lon KAS_GEL_3667	Subulicystidium_longisporum__KAS_GEL 3667_Taiwan											GEL 3667 Taiwan										23.4800751	120.4491113	23.4801	120.4491	map				Taiwan	Taiwan	Chiayi
O_909585	114		1	1					longisporum	longisporum	longisporum	lon		Subulicystidium longisporum O:F 909585 Argentina		lon O_909585	Subulicystidium_longisporum__O:F 909585__Argentina			YES	YES							Argentina										-54.8718719	-67.4210587	-54.8719	-67.4211	map	Nothofagus			South America	Argentina	Tierra del Fuego
TU_124394			1						longisporum	longisporum	longisporum	lon		Subulicystidium longisporum UDB028360 joint with ITS in UNITE TU 124394 Italy	UDB028360	lon TU_124394	Subulicystidium_longisporum_UDB028360_TU 124394__Italy										joint with ITS in UNITE	joint with ITS in UNITE Italy										37.784	14.121	37.7840	14.1210	gps				Europe	Italy	Sicily	Palermo
O_506783	113		1	1					longisporum	longisporum	longisporum	lon		Subulicystidium longisporum O:F 506783 Argentina		lon O_506783	Subulicystidium_longisporum__O:F 506783__Argentina			YES	YES							Argentina										-25.67476538	-54.45316436	-25.6748	-54.4532	map		deciduous wood		South America	Argentina	Misiones
KAS_GEL_3424	134		1	1					longisporum	longisporum	longisporum	lon		Subulicystidium longisporum KAS GEL 3424 Taiwan		lon KAS_GEL_3424	Subulicystidium_longisporum__KAS_GEL 3424_Taiwan			YES	YES							GEL 3424 Taiwan										24.3624183	121.1252136	24.3624	121.1252	map				Taiwan	Taiwan	Miaoli
KAS_MS_6316	160			1					longisporum	longisporum	longisporum	lon		Subulicystidium longisporum KAS 6316 Germany		lon KAS_MS_6316	Subulicystidium_longisporum__KAS_6316_Germany			YES	YES							6316 Germany										51.1363889	8.970833333	51.1364	8.9708	gps				Europe	Germany	Hesse	Waldeck-Frankenberg
O_909597	140			1					longisporum	longisporum	longisporum	lon		Subulicystidium longisporum O:F 909597 Spain		lon O_909597	Subulicystidium_longisporum__O:F 909597__Spain			YES	YES							Spain										42.3439925	-3.696906	42.3440	-3.6969	map	Fagus	wood		Europe	Spain	Burgos
KAS_GEL_4819	129		1	1					longisporum	longisporum	longisporum	lon		Subulicystidium longisporum KAS GEL 4819 Réunion		lon KAS_GEL_4819	Subulicystidium_longisporum__KAS_GEL 4819_Réunion			YES	YES							GEL 4819 Réunion										-21.0474074	55.3465208	-21.0474	55.3465	map				Reunion	Réunion	Saint-Paul	Saint-Paul
KAS_MS_4045	150			1					longisporum	longisporum	longisporum	lon		Subulicystidium longisporum KAS 4045 Germany		lon KAS_MS_4045	Subulicystidium_longisporum__KAS_4045_Germany			YES	YES							4045 Germany										51.1683333	9.748888889	51.1683	9.7489	gps				Europe	Germany	Hesse	Hessisch Lichtenau
KHL_10055	98		1						cochleum	longisporum	longisporum	lon		Subulicystidium longisporum GB KHL 10055 Puerto Rico		lon KHL_10055	Subulicystidium_longisporum__GB_KHL 10055_Puerto Rico			YES	David_8	KHL_10055_ITS1f-ITS4_ID69FJ15_wb1997168	ITS4	NO	NA	NA		KHL 10055 Puerto Rico		YES	NO	NA	NA									gps				Puerto Rico	Puerto Rico
KAS_MS_4499	152			1					longisporum	longisporum	longisporum	lon		Subulicystidium longisporum KAS 4499 Germany		lon KAS_MS_4499	Subulicystidium_longisporum__KAS_4499_Germany			YES	YES							4499 Germany										51.2927778	9.717777778	51.2928	9.7178	gps				Europe	Germany	Hesse	Hessisch Lichtenau
KAS_GEL_5207	131		1	1					longisporum	longisporum	longisporum	lon		Subulicystidium longisporum KAS GEL 5207 Réunion		lon KAS_GEL_5207	Subulicystidium_longisporum__KAS_GEL 5207_Réunion			YES	YES							GEL 5207 Réunion										-20.999081	55.579052	-20.9991	55.5791	map	Rubus alcaefolius			Reunion	Réunion	Saint-Benoît	Salazie
KHL_10221	147			1					longisporum	longisporum	longisporum	lon		Subulicystidium longisporum GB KHL 10221 Puerto Rico		lon KHL_10221	Subulicystidium_longisporum__GB_KHL 10221_Puerto Rico			YES	YES							KHL 10221 Puerto Rico										18.325	-66.72972222	18.3250	-66.7297	gps	angiosperm tree	log	on the ground	Puerto Rico	Puerto Rico		Municipio Luquillo
KHL_10465	99		1						longisporum	longisporum	longisporum	lon		Subulicystidium longisporum GB KHL 10465 Puerto Rico		lon KHL_10465	Subulicystidium_longisporum__GB_KHL 10465_Puerto Rico			YES	YES	KHL_10465_ITS1-ITS4_ID69GA65-66_wb2008874	NA	David_7	1	ITS1f; ITS4		KHL 10465 Puerto Rico		YES	NO	NA	NA					18.3002778	-65.79166667	18.3003	-65.7917	gps		log	on the ground	Puerto Rico	Puerto Rico		Municipio Rio Grande
KAS_L_1824			1						longisporum	longisporum	longisporum	lon		Subulicystidium longisporum L1824_ITS - UDB requested KAS L 1824 Réunion	L1824_ITS - UDB requested	lon KAS_L_1824	Subulicystidium_longisporum_L1824_ITS - UDB requested_KAS_L 1824_Réunion											L 1824 Réunion										-21.34375	55.74102778	-21.3438	55.7410	gps		dead lying branch		Reunion	Réunion	Saint-Pierre	Saint-Philippe
KAS_MS_5632	155			1					longisporum	longisporum	longisporum	lon		Subulicystidium longisporum KAS 5632 Germany		lon KAS_MS_5632	Subulicystidium_longisporum__KAS_5632_Germany			YES	YES							5632 Germany										51.1308333	8.979166667	51.1308	8.9792	gps				Europe	Germany	Hesse	Waldeck-Frankenberg
LE_286855			1						longisporum	longisporum	longisporum	lon		Subulicystidium longisporum KP268490 LE 286855 Russia	KP268490	lon LE_286855	Subulicystidium_longisporum_KP268490_LE 286855__Russia											Russia										53.0366667	37.34805556	53.0367	37.3481	gps				Europe	Russia	Orel	Novoderevensky
KAS_MS_5733	157			1					longisporum	longisporum	longisporum	lon		Subulicystidium longisporum KAS 5733 Germany		lon KAS_MS_5733	Subulicystidium_longisporum__KAS_5733_Germany			YES	YES							5733 Germany										51.1313889	8.97875	51.1314	8.9788	gps				Europe	Germany	Hesse	Waldeck-Frankenberg
KAS_GEL_3550	92		1	1					longisporum	longisporum	longisporum	lon		Subulicystidium longisporum MN207037 AJ406423 KAS GEL 3550 Taiwan	MN207037	lon KAS_GEL_3550	Subulicystidium_longisporum_MN207037_KAS_GEL 3550_Taiwan			yes	yes						AJ406423	AJ406423 GEL 3550 Taiwan		NA	NA	NA	NA	NA	NA	NA	NA	24.091197	121.033728	24.0912	121.0337	map				Taiwan	Taiwan	Nantou
TU_124392			1						longisporum	longisporum	longisporum	lon		Subulicystidium longisporum UDB028358 joint with ITS in UNITE TU 124392 Italy	UDB028358	lon TU_124392	Subulicystidium_longisporum_UDB028358_TU 124392__Italy										joint with ITS in UNITE	joint with ITS in UNITE Italy										37.96077	13.37838	37.9608	13.3784	gps				Europe	Italy	Sicily	Palermo
KAS_L_1179	83		1						perlongisporum	longisporum	longisporum	lon		Subulicystidium longisporum KAS L 1179 Réunion		lon KAS_L_1179	Subulicystidium_longisporum__KAS_L 1179_Réunion			YES	David_7	KAS_L_1179_ITS1f-ITS4_ID85BB22-23_wb1975327	ITS1f; ITS4	NO	NA	NA		L 1179 Réunion		YES	YES	David_7	KAS_L_1179_LROR-LR5_ID85BB38-ID85BB39_wb1983094	LR0R; LR5	NO	NA	NA	-21.077942	55.542819	-21.0779	55.5428	gps		log		Reunion	Réunion	Saint-Benoit	Saint-Benoit
KAS_MS_4497	151			1					longisporum	longisporum	longisporum	lon		Subulicystidium longisporum KAS 4497 Germany		lon KAS_MS_4497	Subulicystidium_longisporum__KAS_4497_Germany			YES	fw							4497 Germany										51.293	9.717833333	51.2930	9.7178	gps				Europe	Germany	Hesse	Hessisch Lichtenau
Ordynets_00162	80		1	1	0				longisporum	longisporum	longisporum	lon		Subulicystidium longisporum KAS 00162 Germany		lon Ordynets_00162	Subulicystidium_longisporum__KAS_00162_Germany			YES	NO			David_7	1	ITS1f; ITS4		00162 Germany		YES	YES	David_7	Ordynets_00162_LROR-LR5_ID85BB36-37_wb1893094	LR0R; LR5	NO	NA	NA	51.16932	8.96224	51.1693	8.9622	gps	Fagus sylvatica	decayed part of fallen log	on the ground	Europe	Germany	Hesse	Waldeck-Frankenberg
KAS_MS_5055	154			1					longisporum	longisporum	longisporum	lon		Subulicystidium longisporum KAS 5055 Germany		lon KAS_MS_5055	Subulicystidium_longisporum__KAS_5055_Germany			YES	rev							5055 Germany										51.0563889	8.635	51.0564	8.6350	gps				Europe	Germany	Hesse	Frankenberg
KHL_9786	97		1						longisporum	longisporum	longisporum	lon		Subulicystidium longisporum GB KHL 9786 Dominican Republic		lon KHL_9786	Subulicystidium_longisporum__GB_KHL 9786_Dominican Republic			YES	YES	KHL_9786_ITS4_ID69GA64_wb2008874	ITS4	David_7	1	ITS1f; ITS4		KHL 9786 Dominican Republic		YES	NO	YES	KHL_9786_NL1_ID69GB17_wb2017997	NL1				19.0844444	-70.5647222	19.0844	-70.5647	map				Dominican Republic	Dominican Republic	Provincia La Vega
KHL_10045	146			1					longisporum	longisporum	longisporum	lon		Subulicystidium longisporum GB KHL 10045 Puerto Rico		lon KHL_10045	Subulicystidium_longisporum__GB_KHL 10045_Puerto Rico			YES	rev							KHL 10045 Puerto Rico										18.3161111	-65.74666667	18.3161	-65.7467	gps	angiosperm tree	twig	on the ground	Puerto Rico	Puerto Rico		Municipio Luquillo
LE_292121		1	1	1					longisporum	longisporum	longisporum	lon		Subulicystidium longisporum KP268491 LE 292121 Russia	KP268491	lon LE_292121	Subulicystidium_longisporum_KP268491_LE 292121__Russia				yes							Russia										52.0816667	37.40333333	52.0817	37.4033	gps				Europe	Russia	Orel	Dolzhansky
KAS_MS_4617	153			1					longisporum	longisporum	longisporum	lon		Subulicystidium longisporum KAS 4617 Germany		lon KAS_MS_4617	Subulicystidium_longisporum__KAS_4617_Germany			YES	YES							4617 Germany										51.2927778	9.717777778	51.2928	9.7178	gps				Europe	Germany	Hesse	Hessisch Lichtenau
KAS_MS_6231	159			1					longisporum	longisporum	longisporum	lon		Subulicystidium longisporum KAS 6231 Germany		lon KAS_MS_6231	Subulicystidium_longisporum__KAS_6231_Germany			YES	rev							6231 Germany										51.1363889	8.970277778	51.1364	8.9703	gps				Europe	Germany	Hesse	Waldeck-Frankenberg
KAS_MS_6860	162			1					longisporum	longisporum	longisporum	lon		Subulicystidium longisporum KAS 6860 Germany		lon KAS_MS_6860	Subulicystidium_longisporum__KAS_6860_Germany			YES	fw							6860 Germany										51.2541667	9.294166667	51.2542	9.2942	gps				Europe	Germany	Hesse	Bad Emstal
KAS_L_0184			1						longisporum	longisporum	longisporum	lon		Subulicystidium longisporum L0184_ITS in PlutoF KAS L 0184 Réunion	L0184_ITS in PlutoF	lon KAS_L_0184	Subulicystidium_longisporum_L0184_ITS in PlutoF_KAS_L 0184_Réunion											L 0184 Réunion										-21.0666667	55.54722222	-21.0667	55.5472	gps		log		Reunion	Réunion	Saint-Benoît	Salazie
KAS_L_0196	126		1	1	0		1		longisporum	longisporum	longisporum	lon		Subulicystidium longisporum KAS L 0196 Réunion		lon KAS_L_0196	Subulicystidium_longisporum__KAS_L 0196_Réunion			contamination								L 0196 Réunion										-21.0666667	55.54722222	-21.0667	55.5472	gps		log		Reunion	Réunion	Saint-Benoît	Salazie
KHL_16923	85		1						longisporum	longisporum	longisporum	lon		Subulicystidium longisporum O:F KHL 16923 Brazil		lon KHL_16923	Subulicystidium_longisporum__O:F_KHL 16923_Brazil			YES	David_7	KHL_16923_ITS1f-ITS4_ID85BB24-25_wb1975327	ITS1f; ITS4	NO	NA	NA		KHL 16923 Brazil		YES	YES	David_7	KHL_16923_LROR-LR5_ID85BB40-ID85BB41_wb1983094	LR0R; LR5	NO	NA	NA	-1.7374	-51.4555	-1.7374	-51.4555	map				South America	Brazil	Pará	Melgaço
H_6012644				1					longisporum	longisporum	longisporum	lon		Subulicystidium longisporum UDB031894|2001 H 6012644 Finland	UDB031894|2001	lon H_6012644	Subulicystidium_longisporum_UDB031894|2001_H 6012644__Finland											Finland										62.205	25.826	62.2050	25.8260	gps	Populus tremula	fallen tree, decay stage 2-4	Sparsely pine-covered rocky outcrop, fallen tree	Europe	Finland	Pohjois-Häme	Jyväskylä
TU_109534			1						longisporum	longisporum	longisporum	lon		Subulicystidium longisporum UDB028364 joint with ITS in UNITE TU 109534 Estonia	UDB028364	lon TU_109534	Subulicystidium_longisporum_UDB028364_TU 109534__Estonia										joint with ITS in UNITE	joint with ITS in UNITE Estonia										57.90186547	26.28006889	57.9019	26.2801	gps	Acer platanoides	wood		Europe	Estonia	Valga	Sangaste
CWU_6737	88		1						longisporum	longisporum	longisporum	lon		Subulicystidium longisporum MN207038 MN207016 CWU 6737 Ukraine	MN207038	lon CWU_6737	Subulicystidium_longisporum_MN207038_CWU 6737__Ukraine			YES	David_7	CWU_6737_ITS1f-ITS4_ID85BB28-29_wb1975327	ITS1f; ITS4	NO	NA	NA	MN207016	MN207016 Ukraine		YES	YES	David_7	CWU_6737_LROR-LR5_ID85BB44-ID85BB45_wb1983094	LR0R; LR5	NO	NA	NA	48.26324	23.61751	48.2632	23.6175	gps				Europe	Ukraine	Zakarpatska	Tiachiv
O_506696	133			1					longisporum	longisporum	longisporum	lon		Subulicystidium longisporum O:F 506696 Russia		lon O_506696	Subulicystidium_longisporum__O:F 506696__Russia			YES	YES							Russia										54.448214	109.603781	54.4482	109.6038	map				Asia	Russia	Irkutsk
KAS_MS_6382	161			1					longisporum	longisporum	longisporum	lon		Subulicystidium longisporum KAS 6382 Germany		lon KAS_MS_6382	Subulicystidium_longisporum__KAS_6382_Germany			YES	YES							6382 Germany										51.1363889	8.970833333	51.1364	8.9708	gps				Europe	Germany	Hesse	Waldeck-Frankenberg
KAS_L_0176	124		1	1					longisporum	longisporum	longisporum	lon		Subulicystidium longisporum KAS L 0176 Réunion		lon KAS_L_0176	Subulicystidium_longisporum__KAS_L 0176_Réunion			YES	YES							L 0176 Réunion										-21.0666667	55.54722222	-21.0667	55.5472	gps		dead lying branch	on the ground	Reunion	Réunion	Saint-Benoît	Salazie
KAS_L_0026			1						longisporum	longisporum	longisporum	lon		Subulicystidium longisporum UDB024238|L0026_ITS_Subulicystidium_longisporum KAS L 0026 Réunion	UDB024238|L0026_ITS_Subulicystidium_longisporum	lon KAS_L_0026	Subulicystidium_longisporum_UDB024238|L0026_ITS_Subulicystidium_longisporum_KAS_L 0026_Réunion											L 0026 Réunion										-21.2638889	55.59722222	-21.2639	55.5972	gps		dead lying branch		Reunion	Réunion	Saint Pierre	Le Tampon
KAS_MS_6229	158			1					longisporum	longisporum	longisporum	lon		Subulicystidium longisporum KAS 6229 Germany		lon KAS_MS_6229	Subulicystidium_longisporum__KAS_6229_Germany			YES	YES							6229 Germany										51.135	8.970555556	51.1350	8.9706	gps				Europe	Germany	Hesse	Waldeck-Frankenberg
KHL_9377	138			1					longisporum	longisporum	longisporum	lon		Subulicystidium longisporum GB KHL 9377 Puerto Rico		lon KHL_9377	Subulicystidium_longisporum__GB_KHL 9377_Puerto Rico			YES	YES							KHL 9377 Puerto Rico										18.1538889	-66.53555556	18.1539	-66.5356	gps	angiosperm tree	decayed trunk	on the ground	Puerto Rico	Puerto Rico		Municipio Juana Diaz
KHL_11289	117		1	1					longisporum	longisporum	longisporum	lon		Subulicystidium longisporum GB KHL 11289 Costa Rica		lon KHL_11289	Subulicystidium_longisporum__GB_KHL 11289_Costa Rica			YES	YES							KHL 11289 Costa Rica										10.4394444	-84.75944444	10.4394	-84.7594	gps	angiosperm tree	standing pole		Central America	Costa Rica	Puntarenas	Monte Verde
KAS_L_1532			1						longisporum	longisporum	longisporum	lon		Subulicystidium longisporum UDB024253|AOrd_L1532_Subulicystidium KAS L 1532 Réunion	UDB024253|AOrd_L1532_Subulicystidium	lon KAS_L_1532	Subulicystidium_longisporum_UDB024253|AOrd_L1532_Subulicystidium_KAS_L 1532_Réunion											L 1532 Réunion										-21.0779417	55.54281944	-21.0779	55.5428	gps		dead lying branch		Reunion	Réunion	Saint-Benoît	Salazie
KHL_14229		1	1	1					longisporum	longisporum	longisporum	lon		Subulicystidium longisporum MH000601 MH000601 GB KHL 14229 Sweden	MH000601	lon KHL_14229	Subulicystidium_longisporum_MH000601_GB_KHL 14229_Sweden				yes						MH000601	MH000601 KHL 14229 Sweden		na	na	na	na	na	na	na	na	56.2836759	12.5181189	56.2837	12.5181	map				Europe	Sweden	Skåne	Brunnby
Ordynets_00146	108		1						longisporum	longisporum	longisporum	lon		Subulicystidium longisporum MN207039 MN207032 KAS 00146 Germany	MN207039	lon Ordynets_00146	Subulicystidium_longisporum_MN207039_KAS_00146_Germany			YES	YES	Ordynets_00146_ITS1f-ITS4_ID69FJ27_wb1997168	ITS1f; ITS4	NO	NA	NA	MN207032	MN207032 00146 Germany		YES	YES	David_8	Ordynets_00146_LROR-LR5_ID69FJ34-35_wb1999565	LR0R; LR5				51.16932016	8.96224099	51.1693	8.9622	gps	Fagus sylvatica	fragment of fallen log	on the ground	Europe	Germany	Hesse	Waldeck-Frankenberg
TU_124398			1						longisporum	longisporum	longisporum	lon		Subulicystidium longisporum UDB028363 TU 124398 Italy	UDB028363	lon TU_124398	Subulicystidium_longisporum_UDB028363_TU 124398__Italy											Italy										37.90474	13.97452	37.9047	13.9745	gps				Europe	Italy	Sicily	Palermo
TU_124395			1						longisporum	longisporum	longisporum	lon		Subulicystidium longisporum UDB028361 TU 124395 Italy	UDB028361	lon TU_124395	Subulicystidium_longisporum_UDB028361 _TU 124395__Italy											Italy										37.8909	13.39653	37.8909	13.3965	gps				Europe	Italy	Sicily	Palermo
TU_124391		1	1	1					longisporum	longisporum	longisporum	lon		Subulicystidium longisporum UDB028356 UDB028356 TU 124391 Italy	UDB028356	lon TU_124391	Subulicystidium_longisporum_UDB028356_TU 124391__Italy				yes						UDB028356	UDB028356 Italy										37.9214	13.9615	37.9214	13.9615	gps				Europe	Italy	Sicily	Palermo
TU_124396			1						longisporum	longisporum	longisporum	lon		Subulicystidium longisporum UDB028361 joint with ITS in UNITE TU 124396 Italy	UDB028361	lon TU_124396	Subulicystidium_longisporum_UDB028361_TU 124396__Italy										joint with ITS in UNITE	joint with ITS in UNITE Italy										37.09331	14.43165	37.0933	14.4317	gps				Europe	Italy	Sicily	Caltanissetta
TU_124393			1						longisporum	longisporum	longisporum	lon		Subulicystidium longisporum UDB028359 TU 124393 Italy	UDB028359	lon TU_124393	Subulicystidium_longisporum_UDB028359_TU 124393__Italy											Italy										37.90122	13.9721	37.9012	13.9721	gps				Europe	Italy	Sicily	Palermo
KAS_GEL_5026a	132		1	1					longisporum	longisporum	longisporum	lon		Subulicystidium longisporum KAS GEL 5026a Réunion		lon KAS_GEL_5026a	Subulicystidium_longisporum__KAS_GEL 5026a_Réunion			YES	YES							GEL 5026a Réunion										-21.255900	55.5987	-21.2559	55.5987	map		dead wood		Reunion	Réunion	Saint-Pierre	le Tampon
LY_11525	105		1	1					longisporum	longisporum	longisporum	lon		Subulicystidium longisporum LY 11525 Réunion		lon LY_11525	Subulicystidium_longisporum__LY 11525__Réunion			yes	yes							Réunion		NO	NO	NA	NA					-21.1662062	55.5879208	-21.1662	55.5879	map	Agave sp.			Reunion	Réunion	Saint-Pierre	le Tampon
TU_124397	120		1	1					longisporum	longisporum	longisporum	lon		Subulicystidium longisporum UDB028357 joint with ITS in UNITE TU 124397 Italy	UDB028357	lon TU_124397	Subulicystidium_longisporum_UDB028357_TU 124397__Italy			YES	YES						joint with ITS in UNITE	joint with ITS in UNITE Italy										37.784	14.121	37.7840	14.1210	gps				Europe	Italy	Sicily	Palermo
KHL_16458	116			1					longisporum	longisporum	longisporum	lon		Subulicystidium longisporum O:F KHL 16458 Brazil		lon KHL_16458	Subulicystidium_longisporum__O:F_KHL 16458_Brazil			YES	YES							KHL 16458 Brazil										-1.4525	-48.47639972	-1.4525	-48.4764	map	angiosperm tree	wood	on the ground	South America	Brazil	Pará	Belem
KAS_GEL_4878	94		1	1					longisporum	longisporum	longisporum	lon		Subulicystidium longisporum KAS GEL 4878 Réunion		lon KAS_GEL_4878	Subulicystidium_longisporum__KAS_GEL 4878_Réunion			NO	NA	NA	NA					GEL 4878 Réunion		NO	NO	NA	NA					-21.12885525	55.57162106	-21.1289	55.5716	map				Reunion	Réunion	Saint-Benoit	Saint-Benoit
TU_124400			1						longisporum	longisporum	longisporum	lon		Subulicystidium longisporum UDB028362 TU 124400 Italy	UDB028362	lon TU_124400	Subulicystidium_longisporum_UDB028362_TU 124400__Italy											Italy										37.87517	13.43097	37.8752	13.4310	gps				Europe	Italy	Sicily	Palermo
KAS_L_0183	125		1	1					longisporum	longisporum	longisporum	lon		Subulicystidium longisporum KAS L 0183 Réunion		lon KAS_L_0183	Subulicystidium_longisporum__KAS_L 0183_Réunion			YES	YES							L 0183 Réunion										-21.0666667	55.54722222	-21.0667	55.5472	gps		log		Reunion	Réunion	Saint-Benoît	Salazie
KHL_11449	86		1	1					longisporum	longisporum	longisporum	lon		Subulicystidium longisporum GB KHL 11449 Costa Rica		lon KHL_11449	Subulicystidium_longisporum__GB_KHL 11449_Costa Rica			yes	yes			David_7	1	ITS1f; ITS4		KHL 11449 Costa Rica		NO	NA	NA	NA	NA	NA	NA	NA	10.4588889	-84.76444444	10.4589	-84.7644	gps	angiosperm tree	log	on the ground	Central America	Costa Rica	Alajuela	La Fortuna de San Carlos
O_909580	135			1						longisporum	longisporum	lon		Subulicystidium longisporum O:F 909580 Zimbabwe		lon O_909580	Subulicystidium_longisporum__O:F 909580__Zimbabwe			YES	YES							Zimbabwe										-15.724611	29.328306	-15.7246	29.3283	map		hardwood		Africa	Zimbabwe	Western Province
KAS_GEL_4882	95		1						longisporum	longisporum	longisporum	lon		Subulicystidium longisporum KAS GEL 4882 Réunion		lon KAS_GEL_4882	Subulicystidium_longisporum__KAS_GEL 4882_Réunion			YES	David_9	KAS_GEL_4882_ITS4_ID69GA60_wb2008874	ITS4					GEL 4882 Réunion		NO	NO	NA	NA					-21.12833485	55.57226479	-21.1283	55.5723	map				Reunion	Réunion	Saint-Benoît	Salazie
KHL_9689	143			1					longisporum	longisporum	longisporum	lon		Subulicystidium longisporum GB KHL 9689 Puerto Rico		lon KHL_9689	Subulicystidium_longisporum__GB_KHL 9689_Puerto Rico			YES	rev							KHL 9689 Puerto Rico										18.35	-65.73444444	18.3500	-65.7344	gps	angiosperm tree	strongly decayed branch	on the ground	Puerto Rico	Puerto Rico		Municipio Luquillo
O_505525	84		1	1			1		longisporum	longisporum	longisporum	lon		Subulicystidium longisporum O:F 505525 Ecuador		lon O_505525	Subulicystidium_longisporum__O:F 505525__Ecuador		yes	yes	Robert_Künast			David_7	1	NA		Ecuador		NO	NA	NA	NA	NA	NA	NA	NA	-0.6859	-76.3953	-0.6859	-76.3953	map		dead wood		South America	Ecuador	Orellana
O_506692	110		1	1	1		1		longisporum	longisporum	longisporum	lon		Subulicystidium longisporum O:F 506692 Russia		lon O_506692	Subulicystidium_longisporum__O:F 506692__Russia		yes	yes	Robert_Künast			?	?			Russia		NO	NO	NA	NA					54.448214	109.603781	54.4482	109.6038	map				Asia	Russia	Irkutsk
KR_M_25908							1			longisporum	longisporum	lon		Subulicystidium longisporum Germany		lon KR_M_25908	Subulicystidium_longisporum____Germany		yes	yes	Robert_Künast							Germany																			Germany
KR_M_36810							1			longisporum	longisporum	lon		Subulicystidium longisporum Germany		lon KR_M_36810	Subulicystidium_longisporum____Germany											Germany																			Germany
KR_M_36899							1			longisporum	longisporum	lon		Subulicystidium longisporum Germany		lon KR_M_36899	Subulicystidium_longisporum____Germany		yes	yes	Robert_Künast							Germany																			Germany
O_909588							1			longisporum	longisporum	lon		Subulicystidium longisporum India		lon O_909588	Subulicystidium_longisporum____India											India																			India
MSK_F_19468							1			longisporum									yes	yes	Robert_Künast																										Kenya
O_909591							1			longisporum	longisporum	lon		Subulicystidium longisporum Nepal		lon O_909591	Subulicystidium_longisporum____Nepal											Nepal																			Nepal
O_909581							1			longisporum	longisporum	lon		Subulicystidium longisporum O:F 909581 Spain		lon O_909581	Subulicystidium_longisporum__O:F 909581__Spain		yes	yes	Robert_Künast							Spain										42.7592397	-1.6333848	42.7592	-1.6334	map	Quercus	wood		Europe	Spain	Navarra
Buyck_00697							1			longisporum									yes	yes	Robert_Künast																										Madagascar
Buyck_001438							1			longisporum	longisporum	lon		Subulicystidium longisporum Madagascar		lon Buyck_001438	Subulicystidium_longisporum____Madagascar		yes	yes	Robert_Künast							Madagascar																			Madagascar
Buyck_99354							1			longisporum	longisporum	lon		Subulicystidium longisporum Madagascar		lon Buyck_99354	Subulicystidium_longisporum____Madagascar		yes	yes	Robert_Künast							Madagascar																			Madagascar
Hjm_16550							1			longisporum	longisporum	lon		Subulicystidium longisporum GB Hjm 16550 Brazil		lon Hjm_16550	Subulicystidium_longisporum__GB_Hjm 16550_Brazil		yes	yes	Robert_Künast							Hjm 16550 Brazil										-23.6401667	-46.61752778	-23.6402	-46.6175	map		wood		South America	Brazil	Sao Paulo	Sao Paulo
O_506262	109		1	1					longisporum	longisporum	longisporum	lon		Subulicystidium longisporum O:F 506262 Venezuela		lon O_506262	Subulicystidium_longisporum__O:F 506262__Venezuela			NO	NO	NA	NA					Venezuela		NO	NO	NA	NA					5.6614718	-67.5827744	5.6615	-67.5828	map				South America	Venezuela	Estado Amazonas
Ordynets_00045	119			1	0					longisporum	longisporum	lon		Subulicystidium longisporum KAS 00045 Germany		lon Ordynets_00045	Subulicystidium_longisporum__KAS_00045_Germany			NO								00045 Germany										51.1319444	8.9763889	51.1319	8.9764	gps	Fagus sylvatica		on the ground	Europe	Germany	Hesse	Waldeck-Frankenberg, Gellershausen
KAS_L_0204	127		1	1					longisporum	longisporum	longisporum	lon		Subulicystidium longisporum KAS L 0204 Réunion		lon KAS_L_0204	Subulicystidium_longisporum__KAS_L 0204_Réunion			YES	NO							L 0204 Réunion										-21.0036111	55.48916667	-21.0036	55.4892	gps		dead lying branch		Reunion	Réunion	Saint-Denis	Sainte-Marie
KAS_GEL_4883	130		1	1					longisporum	longisporum	longisporum	lon		Subulicystidium longisporum KAS GEL 4883 Réunion		lon KAS_GEL_4883	Subulicystidium_longisporum__KAS_GEL 4883_Réunion			NO								GEL 4883 Réunion										-21.12833485	55.57226479	-21.1283	55.5723	map				Reunion	Réunion	Saint-Benoît	Salazie
O_909587	139			1	1				longisporum	longisporum	longisporum	lon		Subulicystidium longisporum O:F 909587 Spain		lon O_909587	Subulicystidium_longisporum__O:F 909587__Spain			contamination								Spain										41.3502864	-2.4733971	41.3503	-2.4734	map				Europe	Spain	Soria	Adrada
KHL_9669	142			1					longisporum	longisporum	longisporum	lon		Subulicystidium longisporum GB KHL 9669 Puerto Rico		lon KHL_9669	Subulicystidium_longisporum__GB_KHL 9669_Puerto Rico			YES	NO							KHL 9669 Puerto Rico										18.35	-65.73444444	18.3500	-65.7344	gps	angiosperm tree	thin, decaying stem	on the ground	Puerto Rico	Puerto Rico		Municipio Luquillo
KHL_10602	149			1					longisporum	longisporum	longisporum	lon		Subulicystidium longisporum GB KHL 10602 Jamaica		lon KHL_10602	Subulicystidium_longisporum__GB_KHL 10602_Jamaica			YES	NO							KHL 10602 Jamaica										18.2611111	-77.65111111	18.2611	-77.6511	gps	angiosperm tree	branch	on the ground	Jamaica	Jamaica	Cornwall County	Trelawny parish
FO_44125										longisporum	longisporum	lon		Subulicystidium longisporum TUB FO 44125 Costa Rica		lon FO_44125	Subulicystidium_longisporum__TUB_FO 44125_Costa Rica											FO 44125 Costa Rica										10.4232682	-84.0220298	10.4233	-84.0220	map				Central America	Costa Rica	Heredia
LY_8509										longisporum	longisporum	lon		Subulicystidium longisporum LY 8509 Gabon		lon LY_8509	Subulicystidium_longisporum__LY 8509__Gabon											Gabon										0.5669444	9.312777778	0.5669	9.3128	map		large dead wood in rain forest		Africa	Gabon	Estuaire	Libreville
KHL_10581										longisporum	longisporum	lon		Subulicystidium longisporum GB KHL 10581 Jamaica		lon KHL_10581	Subulicystidium_longisporum__GB_KHL 10581_Jamaica											KHL 10581 Jamaica										18.1091076	-77.4042102	18.1091	-77.4042	map	angiosperm tree	twigs	on the ground	Jamaica	Jamaica	Middlesex County	Clarendon Parish
KHL_9519									longisporum	longisporum	longisporum	lon		Subulicystidium longisporum GB KHL 9519 Puerto Rico		lon KHL_9519	Subulicystidium_longisporum__GB_KHL 9519_Puerto Rico											KHL 9519 Puerto Rico										18.4241667	-66.96777778	18.4242	-66.9678	gps	angiosperm tree	decaying branch	on the ground	Puerto Rico	Puerto Rico		Municipio Isabela
KHL_10630										longisporum_cf	longisporum_cf	lon		Subulicystidium longisporum_cf GB KHL 10630 Jamaica		lon KHL_10630	Subulicystidium_longisporum_cf__GB_KHL 10630_Jamaica											KHL 10630 Jamaica										18.2611111	-77.65111111	18.2611	-77.6511	gps	angiosperm tree	branch	on the ground	Jamaica	Jamaica	Cornwall County	Trelawny parish
Hjm_16400	34	1							meridense	meridense	meridense	mer		Subulicystidium meridense MH041538 MH041604 GB Hjm 16400 Brazil	MH041538	mer Hjm_16400	Subulicystidium_meridense_MH041538_GB_Hjm 16400_Brazil			YES	Felix_4_p2	Hjm_16400_ITS1f_id90FB00_wb1851507	ITS1f	Felix_4_p1_pcr; Felix_4_p0_pcr; Sasha_2016_p3; Sasha_2016_p2; Sasha_2016_p1; Sasha_2016_p0	6	ITS1f; ITS4	MH041604	MH041604 Hjm 16400 Brazil				Felix_4_p0	Hjm_16400_NL4_id90EJ65_wb1831206_rc	NL1; NL4	NA	0	NA	-23.55	-45.066667	-23.5500	-45.0667	map		decayed wood		South America	Brazil	Sao Paulo	Santos
KHL_11355	42	1							meridense	meridense	meridense	mer		Subulicystidium meridense MH041583 GB KHL 11355 Costa Rica		mer KHL_11355	Subulicystidium_meridense__GB_KHL 11355_Costa Rica				NO	NA	NA	Felix_4_p4_pcr; Felix_4_p0_seq; Felix_4_p3_pcr; Felix_4_p2_pcr; Felix_4_p1_pcr; Felix_4_p0_pcr; Sasha_2016_p2; Sasha_2016_p1; Sasha_2016_p0	9	ITS1f; ITS4; ITS1; ALRO	MH041583	MH041583 KHL 11355 Costa Rica				Felix_4_p0	KHL_11355_NL1_id90EJ72_wb1831206	NL1; NL4	NA	0	NA	10.510278	-85.374444	10.5103	-85.3744	map	angiosperm tree	dead wood	on the ground	Central America	Costa Rica	Guanacaste
LY_12816	74	1							meridense	meridense	meridense	mer		Subulicystidium meridense MH041597 LY 12816 Réunion		mer LY_12816	Subulicystidium_meridense__LY 12816__Réunion				NO	NA	NA	Felix_5_p3_pcr; Felix_5_p2_pcr; Felix_5_p1_pcr; Felix_5_p0_pcr	4	ITS1f; ITS4; ITS1; ALRO	MH041597	MH041597 Réunion				Felix_5_p1	LY_12816_NL1_id85AH39_wb1900961	NL1; NL4	Felix_5_p0_pcr	1	NL1; NL4	-21.1037602	55.5723657	-21.1038	55.5724	map		dead wood		Reunion	Réunion	Saint-Benoit	Saint-Benoit
KHL_11365	13	1							meridense	meridense	meridense	mer		Subulicystidium meridense MH041523 MH041584 GB KHL 11365 Costa Rica	MH041523	mer KHL_11365	Subulicystidium_meridense_MH041523_GB_KHL 11365_Costa Rica			YES	Sasha_2016_p2	KHL_11365_ITS1f_id55IG34_wb1670631_finch.seq	ITS1f	Sasha_2016_p1; Sasha_2016_p0	2	ITS1f; ITS4	MH041584	MH041584 KHL 11365 Costa Rica				Felix_2_p0	KHL_11365_NL4_id67FG05_wb1739785_rc	NL1; NL4	NA	0	NA	10.510278	-85.374444	10.5103	-85.3744	map	angiosperm tree	dead wood	on the ground	Central America	Costa Rica	Guanacaste
KAS_GEL_3520	55	1							meridense	meridense	meridense	mer		Subulicystidium meridense MH041548 KAS GEL 3520 Taiwan	MH041548	mer KAS_GEL_3520	Subulicystidium_meridense_MH041548_KAS_GEL 3520_Taiwan			YES	Sasha_2016_p2	KAS_GEL_3520_ITS1_id67FD05_wb1673436.seq	ITS1; ITS4	Sasha_2016_p1; Sasha_2016_p0	2	ITS1f; ITS4		GEL 3520 Taiwan				NO	NA	NA	Felix_3_p0_seq; Felix_2_p1_pcr; Felix_2_p0_pcr	3	NL1; NL4	24.091197	121.033728	24.0912	121.0337	map		dead wood		Taiwan	Taiwan	Nantou
KHL_15322	27	1							meridense	meridense	meridense	mer		Subulicystidium meridense MH041540 MH041602 O:F KHL 15322 Brazil	MH041540	mer KHL_15322	Subulicystidium_meridense_MH041540_O:F_KHL 15322_Brazil			YES	Sasha_2016_p2	KHL_15322_ITS1f_id55IG38_wb1670631_finch.seq	ITS1f	Sasha_2016_p1; Sasha_2016_p0	2	ITS1f; ITS4	MH041602	MH041602 KHL 15322 Brazil				Felix_2_p0	KHL_15322_NL4_id67FG07_wb1739785_rc	NL1; NL4	NA	0	NA	-8.71596	-63.878512	-8.7160	-63.8785	map	angiosperm tree	dead wood	on the ground	South America	Brazil	Rondonia	Porto Velho
KHL_12557	4	1							meridense	meridense	meridense	mer		Subulicystidium meridense GB KHL 12557 Costa Rica		mer KHL_12557	Subulicystidium_meridense__GB_KHL 12557_Costa Rica				NO	NA	NA	Sasha_2016_p3; Sasha_2016_p2; Sasha_2016_p1; Sasha_2016_p0	4	ITS1f; ITS4		KHL 12557 Costa Rica				NO	NA	NA	NA	0	NA	8.9305556	-82.80305556	8.9306	-82.8031	gps	angiosperm tree	wood	on the ground	Central America	Costa Rica	Puntarenas	Coto Brus
KHL_12969	14	1							meridense	meridense	meridense	mer		Subulicystidium meridense GB KHL 12969 Costa Rica		mer KHL_12969	Subulicystidium_meridense__GB_KHL 12969_Costa Rica				NO	NA	NA	Sasha_2016_p3; Sasha_2016_p2; Sasha_2016_p1; Sasha_2016_p0	4	ITS1f; ITS4		KHL 12969 Costa Rica				NO	NA	NA	NA	0	NA	9.5643259	-83.8015516	9.5643	-83.8016	map	angiosperm tree	branch	on the ground	Central America	Costa Rica	San José	Dota
O_909586	36	1							meridense	meridense	meridense	mer		Subulicystidium meridense O:F 909586 Dhingra 19201 India		mer O_909586	Subulicystidium_meridense__O:F 909586_Dhingra 19201_India				NO	NA	NA	Felix_4_p1_pcr; Felix_4_p0_seq; Felix_4_p0_pcr; Sasha_2016_p3; Sasha_2016_p2; Sasha_2016_p1; Sasha_2016_p0	7	ITS1f; ITS4		Dhingra 19201 India				NO	NA	NA	Felix_4_p0_seq	1	NL1; NL4	26.8245737	88.3624815	26.8246	88.3625	map	angiosperm	bark of dead/decaying branch		Asia	India	Darjeeling	Sukna
LR_35544/C	48	1							meridense	meridense	meridense	mer		Subulicystidium meridense O:F LR 35544/C Venezuela		mer LR_35544/C	Subulicystidium_meridense__O:F_LR 35544/C_Venezuela				NO	NA	NA	Sasha_2016_p3; Sasha_2016_p2; Sasha_2016_p1; Sasha_2016_p0	4	ITS1f; ITS4		LR 35544/C Venezuela				NO	NA	NA	NA	0	NA	10.38	-67.619	10.3800	-67.6190			hardwood		South America	Venezuela	Estado Aragua	Maracay
O_506784	50	1							meridense	meridense	meridense	mer		Subulicystidium meridense O:F 506784 LR 19688 Argentina		mer O_506784	Subulicystidium_meridense__O:F 506784_LR 19688_Argentina				NO	NA	NA	Sasha_2016_p3; Sasha_2016_p2; Sasha_2016_p1; Sasha_2016_p0	4	ITS1f; ITS4		LR 19688 Argentina				NO	NA	NA	Felix_4_p2_pcr; Felix_4_p1_pcr; Felix_4_p0_pcr	3	NL1; NL4	-25.67476538	-54.45316436	-25.6748	-54.4532	map	angiosperm tree	dead wood		South America	Argentina	Misiones
KAS_GEL_3530	57	1							meridense	meridense	meridense	mer		Subulicystidium meridense KAS GEL 3530 Taiwan		mer KAS_GEL_3530	Subulicystidium_meridense__KAS_GEL 3530_Taiwan				NO	NA	NA	Sasha_2016_p3; Sasha_2016_p2; Sasha_2016_p1; Sasha_2016_p0	4	ITS1f; ITS4		GEL 3530 Taiwan				NO	NA	NA	Felix_4_p2_pcr; Felix_4_p1_pcr; Felix_4_p0_pcr	3	NL1; NL4	24.091197	121.033728	24.0912	121.0337	map		dead wood		Taiwan	Taiwan	Nantou
LY_5476	71	1							meridense	meridense	meridense	mer		Subulicystidium meridense LY 5476 Central African Republic		mer LY_5476	Subulicystidium_meridense__LY 5476__Central African Republic				NO	NA	NA	Felix_5_p3_pcr; Felix_5_p2_pcr; Felix_5_p1_pcr; Felix_5_p0_pcr	4	ITS1f; ITS4; ITS1; ALRO		Central African Republic				NO	NA	NA	Felix_5_p1_pcr; Felix_5_p0_pcr	2	NL1; NL4	3.892932	17.9153309	3.8929	17.9153	map		dead tree trunk		Africa	Central African Republic	Lobaye	Nola
LY_9144	75	1							meridense	meridense	meridense	mer		Subulicystidium meridense LY 9144 Gabon		mer LY_9144	Subulicystidium_meridense__LY 9144__Gabon				NO	NA	NA	Felix_5_p3_pcr; Felix_5_p2_pcr; Felix_5_p1_pcr; Felix_5_p0_pcr	4	ITS1f; ITS4; ITS1; ALRO		Gabon				NO	NA	NA	Felix_5_p1_pcr; Felix_5_po_seq	2	NL1; NL4	0.5337656	9.4672676	0.5338	9.4673	map		bark of dead wood		Africa	Gabon	Estuaire	Libreville
KHL_11368		1								meridense	meridense	mer		Subulicystidium meridense GB KHL 11368 Costa Rica		mer KHL_11368	Subulicystidium_meridense__GB_KHL 11368_Costa Rica				NO							KHL 11368 Costa Rica										10.510278	-85.374444	10.5103	-85.3744	map	angiosperm tree	wood	on the ground	Central America	Costa Rica	Guanacaste
KHL_12732		1								meridense	meridense	mer		Subulicystidium meridense GB KHL 12732 Costa Rica		mer KHL_12732	Subulicystidium_meridense__GB_KHL 12732_Costa Rica				NO							KHL 12732 Costa Rica										8.914932	-82.771869	8.9149	-82.7719	map	angiosperm tree	wood	on the ground	Central America	Costa Rica	Puntarenas	Coto Brus
LR_19581	10	1							meridense	meridense_aff	meridense_aff	mer_aff		Subulicystidium meridense_aff MH041551 MH041578 O:F LR 19581 Argentina	MH041551	mer_aff LR_19581	Subulicystidium_meridense_aff_MH041551_O:F_LR 19581_Argentina			YES	Sasha_2016_p0	LR_19581_ITS4_rc_55IC20_finch.seq	ITS4	NA	0	NA	MH041578	MH041578 LR 19581 Argentina				Felix_3_p0	LR_19581_NL1_id67FG80_wb1753213	NL1; NL4	Felix_2_p1_pcr; Felix_2_p0_pcr	2	NL1; NL4	-25.67476538	-54.45316436	-25.6748	-54.4532	map	angiosperm tree	wood		South America	Argentina	Misiones
KHL_15325	29	1							meridense	meridense_aff	meridense_aff	mer_aff		Subulicystidium meridense_aff MH041585 O:F KHL 15325 Brazil		mer_aff KHL_15325	Subulicystidium_meridense_aff__O:F_KHL 15325_Brazil				NO	NA	NA	Felix_4_p4_pcr; Felix_4_p3_pcr; Felix_4_p2_pcr; Felix_4_p1_pcr; Felix_4_p0_pcr;	5	ITS1f; ITS4; ITS1; ALRO	MH041585	MH041585 KHL 15325 Brazil				Felix_4_p0	KHL_15325_NL4_id90EJ59_wb1831206_rc	NL1; NL4	NA	0	NA	-8.732429	-63.900756	-8.7324	-63.9008	map	angiosperm tree	dead wood	on the ground	South America	Brazil	Rondonia	Porto Velho
O_918846	16	1							meridense	meridense_aff	meridense_aff	mer_aff		Subulicystidium meridense_aff MH041554 MH041575 O:F 918846 LR 15812 Colombia	MH041554	mer_aff O_918846	Subulicystidium_meridense_aff_MH041554_O:F 918846_LR 15812_Colombia			YES	Sasha_2016_p1	O_918846a_contig_ITS1-ITS4_id55IE96-55IE97_wb1638516.fas	ITS1f; ITS4	Sasha_2016_p0	1	ITS1f; ITS4	MH041575	MH041575 LR 15812 Colombia				Felix_1_p1	O_918846_NL1_id67FD94_wb1706572	NL1; NL4	Felix_1_p2_pcr; Felix_1_p0_pcr	2	LROR; LR5	11.31701	-74.1063	11.3170	-74.1063	map		dead wood		South America	Colombia	Magdalena
KHL_10397	7	1							meridense	meridense_aff	meridense_aff	mer_aff		Subulicystidium meridense_aff MH041519 MH041582 GB KHL 10397 Puerto Rico	MH041519	mer_aff KHL_10397	Subulicystidium_meridense_aff_MH041519_GB_KHL 10397_Puerto Rico			YES	Sasha_2016_p1	KHL_10397_ITS1f_55IC17_finch.seq	ITS1f; ITS4	Sasha_2016_p0	1	ITS1f; ITS4	MH041582	MH041582 KHL 10397 Puerto Rico				Felix_1_p1	KHL_10397_NL4_rc_id67FD91_wb1706572	NL1; NL4	Felix_1_p2_pcr; Felix_1_p0_pcr	2	LROR; LR5	18.35	-65.73444444	18.3500	-65.7344	gps		log	on the ground	Puerto Rico	Puerto Rico		Municipio Luquillo
KHL_9561	20	1							meridense	meridense_aff	meridense_aff	mer_aff		Subulicystidium meridense_aff MH041524 MH041581 GB KHL 9561 Puerto Rico	MH041524	mer_aff KHL_9561	Subulicystidium_meridense_aff_MH041524_GB_KHL 9561_Puerto Rico			YES	Felix_4_p4	KHL_9561_ITS1_id90FA82_wb1851507.seq	ITS1; ALRO	Felix_4_p3_pcr; Felix_4_p2_pcr; Felix_4_p1_pcr; Felix_4_p0_pcr; Sasha_2016_p3; Sasha_2016_p2; Sasha_2016_p1; Sasha_2016_p0	8	ITS1f; ITS4	MH041581	MH041581 KHL 9561 Puerto Rico				Felix_4_p0	KHL_9561_NL1_id90EJ56_wb1831206	NL1; NL4	NA	0	NA	18.4827778	-66.95833333	18.4828	-66.9583	gps	angiosperm tree	strongly decayed log	on the ground	Puerto Rico	Puerto Rico		Municipio de Cerro Alto
LR_24201		1							longisporum cf.	meridense_aff	meridense_aff	mer_aff		Subulicystidium meridense_aff O:F LR 24201 Brazil		mer_aff LR_24201	Subulicystidium_meridense_aff__O:F_LR 24201_Brazil				NO							LR 24201 Brazil										-23.55	-45.066667	-23.5500	-45.0667	map		dead wood		South America	Brazil	Sao Paulo	Santos
FO_13761	1	1							meridense	meridense_TYPE	meridense_TYPE	mer		Subulicystidium meridense_TYPE TUB FO 13761 Venezuela		mer FO_13761	Subulicystidium_meridense_TYPE__TUB_FO 13761_Venezuela		yes	no	NO	NA	NA	Felix_4_p0; Sasha_2016_p3; Sasha_2016_p2; Sasha_2016_p1; Sasha_2016_p0	5	ITS1f; ITS4; ITS1; ALRO		FO 13761 Venezuela				NO	NA	NA	Felix_4_p1_pcr; Felix_4_p0_pcr	2	NL1; NL4	8.6249123	-71.1395216	8.6249	-71.1395	map		dead twigs		South America	Venezuela	Estado Merida	Merida
KHL_11566	31	1							naviculatum	naviculatum	naviculatum	nav		Subulicystidium naviculatum GB KHL 11566 Costa Rica		nav KHL_11566	Subulicystidium_naviculatum__GB_KHL 11566_Costa Rica				NO	NA	NA	Felix_4_p4_seq; Felix_4_p3_pcr; Felix_4_p2_pcr; Felix_4_p1_pcr; Felix_4_p0_pcr	5	ITS1f; ITS4		KHL 11566 Costa Rica				NO	NA	NA	Felix 4_p1_pcr; Felix_4_p0_seq	2	NL1; NL4	9.5963889	-83.79861111	9.5964	-83.7986	gps	angiosperm tree	stem	on the ground	Central America	Costa Rica	San José
KAS_L_1296		1							nikau	nikau	nikau	nik		Subulicystidium nikau MH041513 MH041565 KAS L 1296 Réunion	MH041513	nik KAS_L_1296	Subulicystidium_nikau_MH041513_KAS_L 1296_Réunion			YES	Sasha_2015	L1296_contig_ITS1-ITS4_54EF19-54EF20	ITS1; ITS4	NA	0	NA	MH041565	MH041565 L 1296 Réunion				Sasha_2015	L1296_NL1-NL4_10IB81-10IB82	NL1; NL4	NA	0	NA	-21.0913333	55.61986111	-21.0913	55.6199	gps		dead wood		Reunion	Réunion	Saint-Pierre	Saint-Philippe
PDD_13816	58	1							nikau	nikau_TYPE	nikau_TYPE	nik		Subulicystidium nikau_TYPE PDD 13816 New Zealand		nik PDD_13816	Subulicystidium_nikau_TYPE__PDD 13816__New Zealand				NO	NA	NA	NA	0	NA		New Zealand				NO	NA	NA	NA	0	NA						Rhopalostylis sapida	dead leaf midribs		New Zealand	New Zealand	Auckland
KAS_L_1860	60	1							platycristallinum	oberwinkleri	oberwinkleri	obe		Subulicystidium oberwinkleri MH041511 MH041562 KAS L 1860 Réunion	MH041511	obe KAS_L_1860	Subulicystidium_oberwinkleri_MH041511_KAS_L 1860_Réunion			YES	Sasha_2015	L1860_contig_ITS1-ITS4_54EF27-54EF28.fas	ITS1; ITS4	NA	0	NA	MH041562	MH041562 L 1860 Réunion				Felix_3_p0	KAS_L1860_NL4_id67FG93_wb1753213_rc	NL1; NL4	NA	0	NA	-21.34375	55.74102778	-21.3438	55.7410	gps		dead woody branch	on the ground	Reunion	Réunion	Saint-Pierre	Saint-Philippe
LY_12488	77	1							nikau	oberwinkleri	oberwinkleri	obe		Subulicystidium oberwinkleri LY 12488 Réunion		obe LY_12488	Subulicystidium_oberwinkleri__LY 12488__Réunion				NO	NA	NA	Felix_5_p3_pcr; Felix_5_p2_pcr; Felix_5_p1_pcr; Felix_5_p0_pcr	4	ITS1f; ITS4; ITS1; ALRO		Réunion				NO	NA	NA	Felix_5_p1_pcr; Felix_5_p0_seq	2	NL1; NL4	na	na	na	na	na	Cryptomeria japonica	dead wood		Reunion	Réunion	Saint-Benoit	Saint-Benoit
KHL_11042	9	1							platycristallinum	oberwinkleri	oberwinkleri	obe		Subulicystidium oberwinkleri MH041561 GB KHL 11042 Venezuela		obe KHL_11042	Subulicystidium_oberwinkleri__GB_KHL 11042_Venezuela				NO	NA	NA	Felix_4_p2_pcr; Felix_4_p1_pcr; Felix_4_p0_pcr; Sasha_2016_p3; Sasha_2016_p2; Sasha_2016_p1; Sasha_2016_p0	7	ITS1f; ITS4; ITS1; ALRO	MH041561	MH041561 KHL 11042 Venezuela				yes	Felix_4_p1; Felix_4_p0_seq; Felix_4_p0_pcr					10.38	-67.619	10.3800	-67.6190	map		dead wood	on the ground	South America	Venezuela	Estado Aragua	Maracay
FO_14338	2	1							platycristallinum	oberwinkleri	oberwinkleri	obe		Subulicystidium oberwinkleri TUB FO 14338 Venezuela		obe FO_14338	Subulicystidium_oberwinkleri__TUB_FO 14338_Venezuela		yes	no	NO	NA	NA	Felix_4_p0; Sasha_2016_p3; Sasha_2016_p2; Sasha_2016_p1; Sasha_2016_p0	5	ITS1f; ITS4; ITS1; ALRO		FO 14338 Venezuela				NO	NA	NA	Felix_4_p1_pcr; Felix_4_p0_pcr	2	NL1; NL4	na	na	na	na	na		dead wood		South America	Venezuela	Estado Merida	La Carbonera
O_505520	181	1						1	obtusisporum	obtusisporum	obtusisporum	obt		Subulicystidium obtusisporum O:F 505520 LR 22458 Italy		obt O_505520	Subulicystidium_obtusisporum__O:F 505520_LR 22458_Italy		yes	yes	NO							LR 22458 Italy		?	?	?		LROR; LR5				41.3429438	13.0533638	41.3429	13.0534	map	Quercus	wood		Europe	Italy	Latina
GEL_4886	59	1							obtusisporum	obtusisporum	obtusisporum	obt		Subulicystidium obtusisporum Réunion		obt GEL_4886	Subulicystidium_obtusisporum____Réunion		yes	yes			ITS1f;ITS4					Réunion		yes	yes			LROR													Réunion
FR_W213_3_I	68	1							obtusisporum	obtusisporum	obtusisporum	obt		Subulicystidium obtusisporum MH041521 MH041566 FR W213-3-I Germany	MH041521	obt FR_W213_3_I	Subulicystidium_obtusisporum_MH041521_FR_W213-3-I_Germany			YES	Felix_4_p4	W213_3_I_ITS4_id90FB07_wb1851507_rc	ITS4	Felix_4_p3_pcr; Felix_4_p02_pcr; Felix_4_p1_pcr; Felix_4_p0_pcr;	4	ITS1f; ITS4; ITS1; ALRO	MH041566	MH041566 W213-3-I Germany				Felix_4_p0	W213_3_I_NL1_id90EJ80_wb1831206	NL1; NL4	NA	0	NA	50.17008165	8.630039692	50.1701	8.6300	map	Totholz	decayed trunk		Europe	Germany	Hesse	Frankfurt
GEL_4878	94	1						1	longisporum	obtusisporum	obtusisporum	obt		Subulicystidium obtusisporum Réunion		obt GEL_4878	Subulicystidium_obtusisporum____Réunion		yes	yes	yes	Mila	ITS1f;ITS4					Réunion		yes	yes	NO															Réunion
GEL_4882	95	1							longisporum	obtusisporum	obtusisporum	obt		Subulicystidium obtusisporum Réunion		obt GEL_4882	Subulicystidium_obtusisporum____Réunion		yes	yes	yes	Ilka, David	ITS1f;ITS4					Réunion		yes	yes	NO															Réunion
KAS_GEL_3677	93	1							obtusisporum	obtusisporum	obtusisporum	obt		Subulicystidium obtusisporum KAS GEL 3677 Taiwan		obt KAS_GEL_3677	Subulicystidium_obtusisporum__KAS_GEL 3677_Taiwan		yes	yes			ITS1f;ITS4					GEL 3677 Taiwan		yes	yes			LROR; LR5				23.4800751	120.4491113	23.4801	120.4491	map		dead wood		Taiwan	Taiwan	Chiayi
KHL_10622	100	1							obtusisporum	obtusisporum	obtusisporum	obt		Subulicystidium obtusisporum MH041559 MH041606 GB KHL 10622 Jamaica	MH041559	obt KHL_10622	Subulicystidium_obtusisporum_MH041559_GB_KHL 10622_Jamaica			YES	YES	KHL_10622_ITS1-ITS4_ID69GA67-68_wb2008874	ITS4	NO	NA	NA	MH041606	MH041606 KHL 10622 Jamaica		YES	NO	YES	KHL_10622_NL1-NL4_ID69GB21-22_wb2017997	NL1; NL4				18.2611111	-77.65111111	18.2611	-77.6511	gps	angiosperm tree	branches		Jamaica	Jamaica	Cornwall County	Trelawny parish
KAS_GEL_3409	178	1						1	obtusisporum	obtusisporum	obtusisporum	obt		Subulicystidium obtusisporum KAS GEL 3409 Taiwan		obt KAS_GEL_3409	Subulicystidium_obtusisporum__KAS_GEL 3409_Taiwan		yes	yes	NO							GEL 3409 Taiwan		yes	yes			LROR; LR5				24.3624183	121.1252136	24.3624	121.1252	map		dead wood		Taiwan	Taiwan	Miaoli
O_909590	179	1						1	obtusisporum	obtusisporum	obtusisporum	obt		Subulicystidium obtusisporum O:F 909590 LR 21774 China		obt O_909590	Subulicystidium_obtusisporum__O:F 909590_LR 21774_China		yes	yes	NO							LR 21774 China		yes	yes	yes	short 200 bp	NL1;NL4				na	na	na	na	na	Acer sp.	dead wood		Asia	China	Jilin
KHL_9955	180	1							obtusisporum	obtusisporum	obtusisporum	obt		Subulicystidium obtusisporum GB KHL 9955 Puerto Rico		obt KHL_9955	Subulicystidium_obtusisporum__GB_KHL 9955_Puerto Rico		yes	yes			ITS1f;ITS4					KHL 9955 Puerto Rico		?	?	?		LR5				18.3161111	-65.74666667	18.3161	-65.7467	gps	angiosperm tree	branch		Puerto Rico	Puerto Rico		Municipio Luquillo
GEL_4882_26.7.18	182							1		obtusisporum	obtusisporum	obt		Subulicystidium obtusisporum		obt GEL_4882_26.7.18	Subulicystidium_obtusisporum____
GEL_4882_A	183							1		obtusisporum	obtusisporum	obt		Subulicystidium obtusisporum		obt GEL_4882_A	Subulicystidium_obtusisporum____
GEL_4882_B	184							1		obtusisporum	obtusisporum	obt		Subulicystidium obtusisporum		obt GEL_4882_B	Subulicystidium_obtusisporum____
GEL_4882_C	185							1		obtusisporum	obtusisporum	obt		Subulicystidium obtusisporum		obt GEL_4882_C	Subulicystidium_obtusisporum____
BD_3945								1		obtusisporum_TYPE	obtusisporum_TYPE	obt		Subulicystidium obtusisporum_TYPE		obt BD_3945	Subulicystidium_obtusisporum_TYPE____
MA_F_26554		1								OUTGR_Brevicellicium_exile	OUTGR_Brevicellicium_exile	OUTGR_Brevicellicium_exile		Subulicystidium OUTGR_Brevicellicium_exile HE963777 HE963778 MA:F:26554	HE963777	OUTGR_Brevicellicium_exile MA_F_26554	Subulicystidium_OUTGR_Brevicellicium_exile_HE963777_MA:F:26554__										HE963778	HE963778																				Spain
KHL_8571		1								OUTGR_Brevicellicium_olivascens	OUTGR_Brevicellicium_olivascens	OUTGR_Brevicellicium_olivascens		Subulicystidium OUTGR_Brevicellicium_olivascens HE963792 HE963793 GB KHL 8571	HE963792	OUTGR_Brevicellicium_olivascens KHL_8571	Subulicystidium_OUTGR_Brevicellicium_olivascens_HE963792_GB_KHL 8571_										HE963793	HE963793 KHL 8571																				Sweden
KAS_L_1226	61	1							parvisporum	parvisporum	parvisporum	par		Subulicystidium parvisporum MH041528 MH041587 KAS L 1226 Réunion	MH041528	par KAS_L_1226	Subulicystidium_parvisporum_MH041528_KAS_L 1226_Réunion			YES	Sasha_2015	Ord_L1226_ITS4_rc_54EF10_finch.fas	ITS4	NA	0	NA	MH041587	MH041587 L 1226 Réunion				Felix_3_p0	KAS_L1226_NL1_id67FG94_wb1753213	NL1; NL4	NA	0	NA	-21.1031111	55.69263889	-21.1031	55.6926	map		dead wood		Reunion	Réunion	Saint-Benoit	Saint-Benoit
KAS_L_0140	64	1							parvisporum	parvisporum	parvisporum	par		Subulicystidium parvisporum MH041529 MH041590 KAS L 0140 Réunion	MH041529	par KAS_L_0140	Subulicystidium_parvisporum_MH041529_KAS_L 0140_Réunion			YES	Sasha_2015	L0140_contig_ITS1-ITS4_54EF75-54EF76_TRIMMED.fas	ITS1; ITS4	NA	0	NA	MH041590	MH041590 L 0140 Réunion				Felix_3_p0	KAS_L0140_NL1_id67FH00_wb1753213	NL1; NL4	NA	0	NA	-21.12319	55.492	-21.1232	55.4920	gps		strongly decayed wood	Ebenaceen-/Sterculiaceenwald	Reunion	Réunion	Saint-Pierre	Cilaos
KAS_GEL_5032	56	1							parvisporum	parvisporum	parvisporum	par		Subulicystidium parvisporum MH041530 MH041591 KAS GEL 5032 Réunion	MH041530	par KAS_GEL_5032	Subulicystidium_parvisporum_MH041530_KAS_GEL 5032_Réunion			YES	Felix_4_p4	GEL_5032_ITS1_id90FA92_wb1851507	ITS1; ALRO	Felix_4_p3_pcr; Felix_4_p2_pcr; Felix_4_p1_pcr; Felix_4_p0_pcr; Sasha_2016_p3; Sasha_2016_p2; Sasha_2016_p1; Sasha_2016_p0	8	ITS1f; ITS4; ITS1; ALRO	MH041591	MH041591 GEL 5032 Réunion				Felix_4_p1	GEL_5032_NL4_id90EJ77_wb1831206_rc	NL4	Felix_4_p0_pcr	1	NL1; NL4	-21.255900	55.5987	-21.2559	55.5987	map		dead wood		Reunion	Réunion	Saint-Pierre	le Tampon
LY_12750	73	1							parvisporum	parvisporum	parvisporum	par		Subulicystidium parvisporum MH041589 LY 12750 Réunion		par LY_12750	Subulicystidium_parvisporum__LY 12750__Réunion			YES	NO	NA	NA	Felix_5_p3_pcr; Felix_5_p2_pcr; Felix_5_p1_pcr; Felix_5_p0_seq	4	ITS1f; ITS4; ITS1; ALRO	MH041589	MH041589 Réunion				Felix_5_p1	LY_12750_NL4_id85AH38_wb1900961_rc	NL4	Felix_5_p0_pcr	1	NL1; NL4	-21.123921	55.495671	-21.1239	55.4957	map		dead wood		Reunion	Réunion	Saint-Pierre	Cilaos
LY_11172	172									perlongisporum	perlongisporum 1	per1		Subulicystidium perlongisporum LY 11172 Réunion		per1 LY_11172	Subulicystidium_perlongisporum__LY 11172__Réunion	_LY 11172_										Réunion										-21.1219878	55.4776259	na	na	map					Réunion	Saint Pierre	Cilaos
KHL_9926	170								longisporum	perlongisporum	perlongisporum 1	per1		Subulicystidium perlongisporum MN207041 MN207027 GB KHL 9926 Dominican Republic	MN207041	per1 KHL_9926	Subulicystidium_perlongisporum_MN207041_GB_KHL 9926_Dominican Republic	MN207041_GB_KHL 9926	yes	yes	Robert						MN207027	MN207027 KHL 9926 Dominican Republic		yes	yes	Robert		LR0R				18.3269444	-68.80916667	18.3269	-68.8092	gps	angiosperm tree	wood	on the ground	Dominican Republic	Dominican Republic	Provincia La Altagracia
Hjm_16340	164					1			longisporum	perlongisporum	perlongisporum 1	per1		Subulicystidium perlongisporum MN207017 GB Hjm 16340 Brazil		per1 Hjm_16340	Subulicystidium_perlongisporum__GB_Hjm 16340_Brazil	_GB_Hjm 16340	yes	no	na	na	na	Sasha 201906	2	ITS1f; ITS4	MN207017	MN207017 Hjm 16340 Brazil		yes	yes	yes	Robert					na	na	na	na	na					Brazil	Sao Paulo	Sao Paulo
O_909577	174								longisporum	perlongisporum	perlongisporum 1	per1		Subulicystidium perlongisporum O:F 909577 Costa Rica		per1 O_909577	Subulicystidium_perlongisporum__O:F 909577__Costa Rica	_O:F 909577_										Costa Rica										na	na	na	na	na				Central America	Costa Rica	Heredia
KAS_L_1726b	168									perlongisporum	perlongisporum 1	per1		Subulicystidium perlongisporum MN207045 MN207022 KAS L 1726b Réunion	MN207045	per1 KAS_L_1726b	Subulicystidium_perlongisporum_MN207045_KAS_L 1726b_Réunion	MN207045_KAS_L 1726b	yes	yes	Robert						MN207022	MN207022 L 1726b Réunion		yes	yes	Robert		LR0R;LR5				-21.34375	55.74102778	-21.3438	55.7410	gps		dead branch		Reunion	Réunion	Saint-Pierre	Saint-Philippe
O_918489	176								longisporum	perlongisporum	perlongisporum 1	per1		Subulicystidium perlongisporum O:F 918489 Colombia		per1 O_918489	Subulicystidium_perlongisporum__O:F 918489__Colombia	_O:F 918489_										Colombia										11.31701	-74.1063	11.3170	-74.1063	map				South America	Colombia	Magdalena
LY_11631	106		1						perlongisporum	perlongisporum	perlongisporum 1	per1		Subulicystidium perlongisporum MN207054 MN207030 LY 11631 Réunion	MN207054	per1 LY_11631	Subulicystidium_perlongisporum_MN207054_LY 11631__Réunion	MN207054_LY 11631_	yes	yes	Robert						MN207030	MN207030 Réunion		yes	yes	Robert		NL1;NL4				-21.1836568	55.8268819	na	na	map	Terminalia cattapa			Reunion	Réunion	Saint-Benoit	Sainte Rose
KAS_GEL_5217a	81		1						perlongisporum	perlongisporum	perlongisporum 1	per1		Subulicystidium perlongisporum MN207043 AJ406422 KAS GEL 5217a Réunion	MN207043	per1 KAS_GEL_5217a	Subulicystidium_perlongisporum_MN207043_KAS_GEL 5217a_Réunion	MN207043_KAS_GEL 5217a	yes	yes	Robert						AJ406422	AJ406422 GEL 5217a Réunion		yes	yes	Robert	na	na	na	na	na	-20.999081	55.579052	-20.9991	55.5791	map	Solanum auriculatum			Reunion	Réunion	Saint-Benoît	Salazie
LY_12824	173									perlongisporum	perlongisporum 1	per1		Subulicystidium perlongisporum MN207046 MN207031 LY 12824 Réunion	MN207046	per1 LY_12824	Subulicystidium_perlongisporum_MN207046_LY 12824__Réunion	MN207046_LY 12824_	yes	yes	Robert						MN207031	MN207031 Réunion		yes	yes	Robert		NL1;NL4				na	na	na	na	na				Reunion	Réunion	Saint-Pierre	Saint-Philippe
KAS_GEL_3681	167		1						perlongisporum	perlongisporum	perlongisporum 1	per1		Subulicystidium perlongisporum MN207049 MN207021 KAS GEL 3681 Taiwan	MN207049	per1 KAS_GEL_3681	Subulicystidium_perlongisporum_MN207049_KAS_GEL 3681_Taiwan	MN207049_KAS_GEL 3681	yes	yes	Robert						MN207021	MN207021 GEL 3681 Taiwan		yes	yes	Robert		LR0R;LR5				23.4800751	120.4491113	23.4801	120.4491	map				Taiwan	Taiwan	Chiayi
TU_124388		1	1						perlongisporum	perlongisporum	perlongisporum 2	per2		Subulicystidium perlongisporum UDB028355 UDB028355 TU 124388 Italy	UDB028355	per2 TU_124388	Subulicystidium_perlongisporum_UDB028355_TU 124388__Italy	UDB028355_TU 124388_									UDB028355	UDB028355 Italy										37.96077	13.37838	37.9608	13.3784	gps				Europe	Italy	Sicily	Palermo
KHL_10671	101		1			1			perlongisporum	perlongisporum	perlongisporum 1	per1		Subulicystidium perlongisporum MN207040 GB KHL 10671 Jamaica	MN207040	per1 KHL_10671	Subulicystidium_perlongisporum_MN207040_GB_KHL 10671_Jamaica	MN207040_GB_KHL 10671	yes	YES	David_8	KHL_10671_ITS1f-ITS4_ID69FJ121_wb1997168	ITs1f; ITS4	NO	NA	NA		KHL 10671 Jamaica		YES	NO	NA	NA		yes	2	LR0R; LR5	18.3378333	-77.55675	18.3378	-77.5568	map	angiosperm tree	twigs		Jamaica	Jamaica	Cornwall County	Trelawny parish
TU_124387			1						perlongisporum	perlongisporum	perlongisporum 2	per2		Subulicystidium perlongisporum UDB028354 TU 124387 Italy	UDB028354	per2 TU_124387	Subulicystidium_perlongisporum_UDB028354_TU 124387__Italy	UDB028354_TU 124387_										Italy		yes	yes	Saitta						38.16304	13.33716	38.1630	13.3372	gps				Europe	Italy	Sicily	Palermo
Hjm_16465	165									perlongisporum	perlongisporum 1	per1		Subulicystidium perlongisporum MN207053 MN207018 GB Hjm 16465 Brazil	MN207053	per1 Hjm_16465	Subulicystidium_perlongisporum_MN207053_GB_Hjm 16465_Brazil	MN207053_GB_Hjm 16465	yes	yes	Robert						MN207018	MN207018 Hjm 16465 Brazil		yes	yes	Robert		LR0R;LR5				na	na	na	na	na		twigs			Brazil	Sao Paulo	Sao Paulo
LE_302156		1	1						perlongisporum	perlongisporum	perlongisporum 1	per1		Subulicystidium perlongisporum KP268489 MN217402 LE 302156 Russia	KP268489	per1 LE_302156	Subulicystidium_perlongisporum_KP268489_LE 302156__Russia	KP268489_LE 302156_			yes	Volobuev					MN217402	MN217402 Russia		yes	yes	Sergey						53.8933333	35.81	53.8933	35.8100	gps	Fraxinus excelsior	fallen logs	polydominant broadleaved forest (Quercus robur, Fraxinus excelsior, Tilia cordata, Ulmus sp.)	Europe	Russia	Kaluga	Kozelsky
KHL_16062			1						perlongisporum	perlongisporum	perlongisporum 1	per1		Subulicystidium perlongisporum MH000600 MH000600 O:F KHL 16062 Brazil	MH000600	per1 KHL_16062	Subulicystidium_perlongisporum_MH000600_O:F_KHL 16062_Brazil	MH000600_O:F_KHL 16062									MH000600	MH000600 KHL 16062 Brazil		na	na	na	na	na	na	na	na	na	na	na	na	na	angiosperm tree	wood		South America	Brazil	Paraiba	Areia
FO_13010	163									perlongisporum	perlongisporum 1	per1		Subulicystidium perlongisporum TUB FO 13010 Venezuela		per1 FO_13010	Subulicystidium_perlongisporum__TUB_FO 13010_Venezuela	_TUB_FO 13010	yes	no	na	na	na	na	na	na		FO 13010 Venezuela		?	no	na	na	na	na	na	na	8.621762747	-71.14294787	na	na	map				South America	Venezuela	Estado Merida	Merida
KHL_9943	118			0					longisporum	perlongisporum	perlongisporum 1	per1		Subulicystidium perlongisporum MN207051 MN207028 GB KHL 9943 Dominican Republic	MN207051	per1 KHL_9943	Subulicystidium_perlongisporum_MN207051_GB_KHL 9943_Dominican Republic	MN207051_GB_KHL 9943		YES	Robert+Mila						MN207028	MN207028 KHL 9943 Dominican Republic		yes	yes	Robert		LR0R;LR5				18.4166667	-68.86666667	18.4167	-68.8667	gps	angiosperm tree	wood	on the ground	Dominican Republic	Dominican Republic	Provincia La Romana
ARAN_3033195	191					1				perlongisporum	perlongisporum 1	per1		Subulicystidium perlongisporum MN207050 MN207014 ARAN:Fungi 3033195 Spain	MN207050	per1 ARAN_3033195	Subulicystidium_perlongisporum_MN207050_ARAN:Fungi 3033195__Spain	MN207050_ARAN:Fungi 3033195_	yes	YES	yes	Sasha 201906	ITS1f; ITS4				MN207014	MN207014 Spain		YES	YES	YES	Sasha 201906	LR0R;LR5				43.238	-2.206	43.238	-2.206	gps	Hedera helix	Planta muerta			Spain	Gipuzkoa
ARAN_04160	190					1				perlongisporum	perlongisporum 2	per2		Subulicystidium perlongisporum MN207057 ARAN:Fungi 4160 Spain	MN207057	per2 ARAN_04160	Subulicystidium_perlongisporum_MN207057_ARAN:Fungi 4160__Spain	MN207057_ARAN:Fungi 4160_	yes	YES	yes	Sasha 201906	ITS1f; ITS4					Spain		yes	yes	na	na	na	Sasha 201906	1	LR0R; LR5	43.264	-2.07	43.264	-2.07	gps	Pinus sp.	Sobre madera trabajada, tabla			Spain	Gipuzkoa
KAS_L_0103	123		1	1					longisporum	perlongisporum	perlongisporum 2	per2		Subulicystidium perlongisporum MN207058 KAS L 0103 Réunion	MN207058	per2 KAS_L_0103	Subulicystidium_perlongisporum_MN207058_KAS_L 0103_Réunion	MN207058_KAS_L 0103		YES	Ludmila							L 0103 Réunion										-21.12319	55.492	-21.1232	55.4920	gps		log		Reunion	Réunion	Saint Pierre	Cilaos
O_909584	175		1						perlongisporum	perlongisporum	perlongisporum 1	per1		Subulicystidium perlongisporum O:F 909584 LR 19342 Argentina		per1 O_909584	Subulicystidium_perlongisporum__O:F 909584_LR 19342_Argentina	_O:F 909584_LR 19342										LR 19342 Argentina										-54.68101108	-67.83564251	na	na	map	Nothofagus			South America	Argentina	Tierra del Fuego
TU_108264			1						perlongisporum	perlongisporum	perlongisporum 1	per1		Subulicystidium perlongisporum UDB016775 UDB016775 TU 108264 Cuba	UDB016775	per1 TU_108264	Subulicystidium_perlongisporum_UDB016775_TU 108264__Cuba	UDB016775_TU 108264_									UDB016775	UDB016775 Cuba										22.65805	-79.04139	22.6581	-79.0414	gps	Coccoloba uvifera			Cuba	Cuba	Villa Clara	Caibarién
KAS_GEL_4815	128		1	1		1			longisporum	perlongisporum	perlongisporum 1	per1		Subulicystidium perlongisporum MN207055 KAS GEL 4815 Réunion	MN207055	per1 KAS_GEL_4815	Subulicystidium_perlongisporum_MN207055_KAS_GEL 4815_Réunion	MN207055_KAS_GEL 4815	yes	yes	Ludmila							GEL 4815 Réunion										-21.0474074	55.3465208	-21.0474	55.3465	map				Reunion	Réunion	Saint-Paul	Saint-Paul
Ordynets_00158	79		1						perlongisporum	perlongisporum	perlongisporum 2	per2		Subulicystidium perlongisporum MN207056 MN207033 KAS Ordynets 00158 Germany	MN207056	per2 Ordynets_00158	Subulicystidium_perlongisporum_MN207056_KAS_Ordynets 00158_Germany	MN207056_KAS_Ordynets 00158		YES	David_7	Ordynets_00158_ITS1f-ITS4_id85BB18-19_wb1975327	ITS1f; ITS4	NO	NA	NA	MN207033	MN207033 Ordynets 00158 Germany		YES	YES	David_7		LR0R; LR5	NO	NA	NA	50.541	8.3037	50.5410	8.3037	gps				Europe	Germany	Hesse	Biedenkopf
Buyck_001899	188					1				perlongisporum	perlongisporum 1	per1		Subulicystidium perlongisporum MN207052 MN207015 PC 0125118 Buyck 001899 Madagascar	MN207052	per1 Buyck_001899	Subulicystidium_perlongisporum_MN207052_PC 0125118_Buyck 001899_Madagascar	MN207052_PC 0125118_Buyck 001899	yes	YES	yes	Sasha 201906	ITS1f; ITS4				MN207015	MN207015 Buyck 001899 Madagascar		YES	YES	YES	Sasha 201906	LR5													Madagascar	Ambotantihely
KAS_GEL_3388	166		1						perlongisporum	perlongisporum	perlongisporum 1	per1		Subulicystidium perlongisporum MN207047 MN207019 KAS GEL 3388 Taiwan	MN207047	per1 KAS_GEL_3388	Subulicystidium_perlongisporum_MN207047_KAS_GEL 3388_Taiwan	MN207047_KAS_GEL 3388	yes	yes	Robert						MN207019	MN207019 GEL 3388 Taiwan		yes	yes	Robert		LR0R;LR5				24.387	121.138	24.3870	121.1380	map				Taiwan	Taiwan	Miaoli
LR_24826	171		1						perlongisporum	perlongisporum	perlongisporum 1	per1		Subulicystidium perlongisporum MN207042 MN207029 O:F LR 24826 Brazil	MN207042	per1 LR_24826	Subulicystidium_perlongisporum_MN207042_O:F_LR 24826_Brazil	MN207042_O:F_LR 24826	yes	yes	Robert						MN207029	MN207029 LR 24826 Brazil		yes	yes	Robert		LR0R;LR5				-25.1336111	-47.9616667	-25.1336	-47.9617	map	palm			South America	Brazil	Sao Paulo	Cananeia
KHL_14305	103		1			1			perlongisporum	perlongisporum	perlongisporum 1	per1		Subulicystidium perlongisporum MN207044 MN207025 O:F KHL 14305 Madagascar	MN207044	per1 KHL_14305	Subulicystidium_perlongisporum_MN207044_O:F_KHL 14305_Madagascar	MN207044_O:F_KHL 14305	yes	YES	YES	KHL_14305_ITS1f-ITS4_ID69FJ22-23_wb1997168	ITS1f; ITS4	NO	NA	NA	MN207025	MN207025 KHL 14305 Madagascar		YES	YES	YES	Sasha 201906	LR0R;LR5				-22.558333	45.4	-22.5583	45.4000	map	angiosperm tree	wood		Madagascar	Madagascar	Ihorombe
KAS_GEL_3392	112		1						perlongisporum	perlongisporum	perlongisporum 1	per1		Subulicystidium perlongisporum MN207048 MN207020 KAS GEL 3392 Taiwan	MN207048	per1 KAS_GEL_3392	Subulicystidium_perlongisporum_MN207048_KAS_GEL 3392_Taiwan	MN207048_KAS_GEL 3392	yes	yes	Robert						MN207020	MN207020 GEL 3392 Taiwan		yes	yes	Robert		LR0R;LR5				24.387	121.138	24.3870	121.1380	map				Taiwan	Taiwan	Miaoli
Ordynets_00180										perlongisporum																																					Poland
MSK_F_19466	186					1				perlongisporum	perlongisporum 1	per1		Subulicystidium perlongisporum MSK-F 19466 Kenya		per1 MSK_F_19466	Subulicystidium_perlongisporum__MSK-F 19466__Kenya	_MSK-F 19466_	yes	no	na	na	na	Sasha 201906	1	ITS1f; ITS4		Kenya		yes	no	na	na	na	Sasha 201906	1	LR0R; LR5	-4.2741667	39.58583333	-4.2742	39.5858	gps		bark of decayed branches	on the ground		Kenya	Coast Province	Kwale
MSK_F_19467	187					1				perlongisporum	perlongisporum 1	per1		Subulicystidium perlongisporum MSK-F 19467 Kenya		per1 MSK_F_19467	Subulicystidium_perlongisporum__MSK-F 19467__Kenya	_MSK-F 19467_	yes	no	na	na	na	Sasha 201906	1	ITS1f; ITS4		Kenya		yes	no	na	na	na	Sasha 201906	1	LR0R; LR5	-4.2741667	39.58583333	-4.2742	39.5858	gps		fallen corticated branch 13-15 mm	on the ground		Kenya	Coast Province	Kwale
Buyck_13149	189					1				perlongisporum	perlongisporum 1	per1		Subulicystidium perlongisporum PC 0125125 Buyck 13149 Mayotte		per1 Buyck_13149	Subulicystidium_perlongisporum__PC 0125125_Buyck 13149_Mayotte	_PC 0125125_Buyck 13149	yes	no	na	na	na	Sasha 201906	1	ITS1f; ITS4		B.Duhem, M. Pellicier Mayotte		yes	no	na	na	na	Sasha 201906	1	LR0R; LR5						Mangifera sp.	under the bark	secondary vegetation		Mayotte
KR_M_49886	192					1				perlongisporum	perlongisporum 1	per1		Subulicystidium perlongisporum KR-M-0049886 Germany		per1 KR_M_49886	Subulicystidium_perlongisporum__KR-M-0049886__Germany	_KR-M-0049886_	yes	no	na	na	na	Sasha 201906	1	ITS1f; ITS4		Germany		yes	no	na	na	na	Sasha 201906	1	LR0R; LR5	49.3	8.4			gps	Fagus sylvatica	detached bark			Germany	Rheinland-Pfalz	Speyer
LE_314099										perlongisporum	perlongisporum 1	per1		Subulicystidium perlongisporum MN218448 MN217406 LE 314099 Russia	MN218448	per1 LE_314099	Subulicystidium_perlongisporum_MN218448_LE 314099__Russia	MN218448_LE 314099_			yes	Volobuev					MN217406	MN217406 Russia		yes	yes	Sergey						52.4088	34.085			gps	Populus tremula	fallen trunk	herb-rich oak-dominated forest with maple and aspen		Russia	Bryansk	Suzemsky
LE_315315										perlongisporum	perlongisporum 1	per1		Subulicystidium perlongisporum MN218449 MN217535 LE 315315 Russia	MN218449	per1 LE_315315	Subulicystidium_perlongisporum_MN218449_LE 315315__Russia	MN218449_LE 315315_			yes	Volobuev					MN217535	MN217535 Russia		yes	yes	Sergey						55.0197	46.6686			gps	Quercus robur	fallen branch	Mercurialo–Quercetum		Russia	Chuvash Republic	Alatyrsky
TU_132022										perlongisporum	perlongisporum 1	per1		Subulicystidium perlongisporum KI022V TU 132022 Estonia	KI022V	per1 TU_132022	Subulicystidium_perlongisporum_KI022V_TU 132022__Estonia	KI022V_TU 132022_																				58.38433723	26.72176962			gps					Estonia	Tartu maakond	Tartu
O_918488	12	1							cylindrosporum	rarocrystallinum	rarocrystallinum	rar		Subulicystidium rarocrystallinum MH041512 MH041564 O:F 918488 LR 15483 Colombia	MH041512	rar O_918488	Subulicystidium_rarocrystallinum_MH041512_O:F 918488_LR 15483_Colombia			YES	Sasha_2016_p2	O_918848_contig_ITS1f-ITS4_id55IF38-55IF39_wb1649463.fas	ITS1f; ITS4	Sasha_2016_p1; Sasha_2016_p0	2	ITS1f; ITS4	MH041564	MH041564 LR 15483 Colombia				Felix_2_p0	O_918848_NL1_id67FG02_wb1739785	NL1; NL4	NA	0	NA	6.0605013	-75.4094968	6.0605	-75.4095	map		dead twig		South America	Colombia	Cundinamarcha
KHL_10780		1							robustius	robustius	robustius	rob		Subulicystidium robustius AY463468 AY586714 GB KHL 10780 Jamaica	AY463468	rob KHL_10780	Subulicystidium_robustius_AY463468_GB_KHL 10780_Jamaica				yes	NA	NA	NA	0	NA	AY586714	AY586714 KHL 10780 Jamaica				yes	NA	NA	NA	0	NA	18.3563889	-77.64722222	18.3564	-77.6472	gps	angiosperm tree	stem		Jamaica	Jamaica	Cornwall County	Trelawny parish
KHL_10039	22	1							robustius	robustius	robustius	rob		Subulicystidium robustius MH041515 GB KHL 10039 Puerto Rico	MH041515	rob KHL_10039	Subulicystidium_robustius_MH041515_GB_KHL 10039_Puerto Rico			YES	Sasha_2016_p0	KHL_10039_ITS4_rc_55IC36_finch.seq	ITS4	NA	0	NA		KHL 10039 Puerto Rico				NO	NA	NA	NA	0	NA	18.3161111	-65.74666667	18.3161	-65.7467	gps	angiosperm tree	log	on the ground	Puerto Rico	Puerto Rico		Municipio Luquillo
KHL_10272	17	1							robustius	robustius	robustius	rob		Subulicystidium robustius MH041516 MH041607 GB KHL 10272 Puerto Rico	MH041516	rob KHL_10272	Subulicystidium_robustius_MH041516_GB_KHL 10272_Puerto Rico			YES	Sasha_2016_p0	KHL_10272_ITS1f_55IC27_finch.seq	ITS1f; ITS4	NA	0	NA	MH041607	MH041607 KHL 10272 Puerto Rico				Felix_1_p1	KHL_10272_contig2seq_NL1-NL4_id67FD96-67FD97_wb1706572	NL1; NL4	Felix_1_p2_pcr; Felix_1_p0_seq	2	LROR; LR5	18.3233333	-65.81722222	18.3233	-65.8172	gps		log	on the ground	Puerto Rico	Puerto Rico		Municipio Rio Grande
KHL_10813	19	1							robustius	robustius	robustius	rob		Subulicystidium robustius MH041514 MH041608 GB KHL 10813 Jamaica	MH041514	rob KHL_10813	Subulicystidium_robustius_MH041514_GB_KHL 10813_Jamaica			YES	Sasha_2016_p0	KHL10813_ITS1f_55IC58_finch.fas	ITS1f; ITS4	NA	0	NA	MH041608	MH041608 KHL 10813 Jamaica				Felix_3_p0	KHL_10813b_NL1_id67FG82_wb1753213	NL1; NL4	NA	0	NA	18.3563889	-77.64722222	18.3564	-77.6472	gps	angiosperm tree	trunk	on the ground	Jamaica	Jamaica	Cornwall County	Trelawny parish
O_505799	43	1							robustius	robustius	robustius	rob		Subulicystidium robustius O:F 505799 LR 44688 Ecuador		rob O_505799	Subulicystidium_robustius__O:F 505799_LR 44688_Ecuador				NO	NA	NA	Sasha_2016_p3; Sasha_2016_p2; Sasha_2016_p1; Sasha_2016_p0	4	ITS1f; ITS4		LR 44688 Ecuador				NO	NA	NA	NA	0	NA	-0.6859	-76.3953	-0.6859	-76.3953	map		dead wood		South America	Ecuador	Orellana
KHL_11245	44	1							robustius	robustius	robustius	rob		Subulicystidium robustius GB KHL 11245 Costa Rica		rob KHL_11245	Subulicystidium_robustius__GB_KHL 11245_Costa Rica				NO	NA	NA	Sasha_2016_p3; Sasha_2016_p2; Sasha_2016_p1; Sasha_2016_p0	4	ITS1f; ITS4		KHL 11245 Costa Rica				NO	NA	NA	NA	0	NA	10.7180556	-85.04527778	10.7181	-85.0453	gps	angiosperm tree	log	on the ground	Central America	Costa Rica	Alajuela	Bijagua
KHL_10661	51	1							robustius	robustius	robustius	rob		Subulicystidium robustius GB KHL 10661 Jamaica		rob KHL_10661	Subulicystidium_robustius__GB_KHL 10661_Jamaica				NO	NA	NA	Sasha_2016_p3; Sasha_2016_p2; Sasha_2016_p1; Sasha_2016_p0	4	ITS1f; ITS4		KHL 10661 Jamaica				NO	NA	NA	NA	0	NA	18.2611111	-77.65111111	18.2611	-77.6511	gps	angiosperm tree	stem	on the ground	Jamaica	Jamaica	Cornwall County	Trelawny parish
O_918494	52	1							robustius	robustius	robustius	rob		Subulicystidium robustius O:F 918494 LR 15791 Colombia		rob O_918494	Subulicystidium_robustius__O:F 918494_LR 15791_Colombia				NO	NA	NA	Sasha_2016_p3; Sasha_2016_p2; Sasha_2016_p1; Sasha_2016_p0	4	ITS1f; ITS4		LR 15791 Colombia				NO	NA	NA	NA	0	NA	11.31701	-74.1063	11.3170	-74.1063	map		dead wood		South America	Colombia	Magdalena
FO_42968		1							naviculatum	robustius	robustius	rob		Subulicystidium robustius TUB FO 42968 Costa Rica		rob FO_42968	Subulicystidium_robustius__TUB_FO 42968_Costa Rica				NO							FO 42968 Costa Rica										10.25	-84.566667	10.2500	-84.5667	map		dead wood		Central America	Costa Rica	Alajuela	San Ramon
KHL_10423		1								robustius	robustius	rob		Subulicystidium robustius GB KHL 10423 Puerto Rico		rob KHL_10423	Subulicystidium_robustius__GB_KHL 10423_Puerto Rico				NO							KHL 10423 Puerto Rico										18.35	-65.73444444	18.3500	-65.7344	gps		log	on the ground	Puerto Rico	Puerto Rico		Municipio Luquillo
KHL_10814		1								robustius	robustius	rob		Subulicystidium robustius GB KHL 10814 Jamaica		rob KHL_10814	Subulicystidium_robustius__GB_KHL 10814_Jamaica				NO							KHL 10814 Jamaica										18.3563889	-77.64722222	18.3564	-77.6472	gps	angiosperm tree	trunk		Jamaica	Jamaica	Cornwall County	Trelawny parish
KHL_10895		1							longisporum	robustius	robustius	rob		Subulicystidium robustius GB KHL 10895 Jamaica		rob KHL_10895	Subulicystidium_robustius__GB_KHL 10895_Jamaica				NO							KHL 10895 Jamaica										18.0433333	-76.31083333	18.0433	-76.3108	gps	angiosperm tree	trunk		Jamaica	Jamaica	Surrey County	Portland parish
KHL_11259		1								robustius	robustius	rob		Subulicystidium robustius GB KHL 11259 Costa Rica		rob KHL_11259	Subulicystidium_robustius__GB_KHL 11259_Costa Rica				NO							KHL 11259 Costa Rica										10.7180556	-85.04527778	10.7181	-85.0453	gps	angiosperm tree	log		Central America	Costa Rica	Alajuela	Bijagua
KHL_9381		1							longisporum	robustius	robustius	rob		Subulicystidium robustius GB KHL 9381 Puerto Rico		rob KHL_9381	Subulicystidium_robustius__GB_KHL 9381_Puerto Rico				NO							KHL 9381 Puerto Rico										18.1538889	-66.53555556	18.1539	-66.5356	gps		dead wood		Puerto Rico	Puerto Rico		Municipio Juana Diaz
KHL_9454		1							longisporum	robustius	robustius	rob		Subulicystidium robustius GB KHL 9454 Puerto Rico		rob KHL_9454	Subulicystidium_robustius__GB_KHL 9454_Puerto Rico				NO							KHL 9454 Puerto Rico										18.1922222	-66.99333333	18.1922	-66.9933	gps	angiosperm tree	decaying log		Puerto Rico	Puerto Rico		Municipio Maricao
KHL_9574		1								robustius	robustius	rob		Subulicystidium robustius GB KHL 9574 Puerto Rico		rob KHL_9574	Subulicystidium_robustius__GB_KHL 9574_Puerto Rico				NO							KHL 9574 Puerto Rico										18.3238889	-65.81722222	18.3239	-65.8172	gps		dead wood		Puerto Rico	Puerto Rico		Municipio Rio Grande
LR_24792		1							longisporum	robustius	robustius	rob		Subulicystidium robustius O:F LR 24792 Brazil		rob LR_24792	Subulicystidium_robustius__O:F_LR 24792_Brazil				NO							LR 24792 Brazil										-25.1336111	-47.9616667	-25.1336	-47.9617	map		dead wood		South America	Brazil	Sao Paulo	Cananeia
LR_40545		1							brachysporum cf.	robustius	robustius	rob		Subulicystidium robustius O:F LR 40545 Venezuela		rob LR_40545	Subulicystidium_robustius__O:F_LR 40545_Venezuela				NO							LR 40545 Venezuela										5.6141667	-66.12361111	5.6142	-66.1236	map	angiosperm tree	dead wood		South America	Venezuela	Estado Amazonas	Manapiare
LR_40767		1							brachysporum cf.	robustius	robustius	rob		Subulicystidium robustius O:F LR 40767 Venezuela		rob LR_40767	Subulicystidium_robustius__O:F_LR 40767_Venezuela				NO							LR 40767 Venezuela										10.38	-67.619	10.3800	-67.6190		angiosperm tree	dead wood		South America	Venezuela	Estado Aragua	Maracay
O_505981		1							longisporum	robustius	robustius	rob		Subulicystidium robustius O:F 505981 LR 44667 Ecuador		rob O_505981	Subulicystidium_robustius__O:F 505981_LR 44667_Ecuador		NO		NO							LR 44667 Ecuador										-0.6859	-76.3953	-0.6859	-76.3953	map		decayed log		South America	Ecuador	Orellana
O_909583	28	1							ryvardenii	ryvardenii	ryvardenii	ryv		Subulicystidium ryvardenii O:F 909583 LR 8860/b Ethiopia		ryv O_909583	Subulicystidium_ryvardenii__O:F 909583_LR 8860/b_Ethiopia				NO	NA	NA	Felix_4_p1_pcr; Felix_4_p0_pcr	2	ITS1f; ITS4		LR 8860/b Ethiopia				NO	NA	NA	Felix_4_p1_pcr; Felix_4_p0_pcr	2	NL1; NL4	7.5833333	38.91666667	7.5833	38.9167	gps		dead wood		Africa	Ethiopia	Arussi
H_7008874								1		sp. Kenya	sp. Kenya	sp. Kenya		Subulicystidium sp. Kenya Kenya		sp. Kenya H_7008874	Subulicystidium_sp. Kenya____Kenya											Kenya																			Kenya
O_909578	115		1	0				1	longisporum	sp. nov. Tiera del Fuego	sp. nov. Tiera del Fuego	sp. nov. Tiera del Fuego		Subulicystidium sp. nov. Tiera del Fuego O:F 909578 Argentina		sp. nov. Tiera del Fuego O_909578	Subulicystidium_sp. nov. Tiera del Fuego__O:F 909578__Argentina											Argentina																		South America	Argentina
O_505788								1		sp.nov.	sp.nov.	sp.nov.		Subulicystidium sp.nov. Brazil		sp.nov. O_505788	Subulicystidium_sp.nov.____Brazil											Brazil																			Brazil
Buyck_001878								1		sp.nov.	sp.nov.	sp.nov.		Subulicystidium sp.nov.		sp.nov. Buyck_001878	Subulicystidium_sp.nov.____
Buyck_001799	193					1		1		sp.nov.long	sp.nov.long	sp.nov.long		Subulicystidium sp.nov.long		sp.nov.long Buyck_001799	Subulicystidium_sp.nov.long____		yes	no	na	na	na	Sasha 201906	1	ITS1f; ITS4				yes	no	na	na	na	Sasha 201906	1	LR0R; LR5
TU_110894		1							tedersooi	tedersooi	tedersooi	ted		Subulicystidium tedersooi UDB014161 TU 110894 Vietnam	UDB014161	ted TU_110894	Subulicystidium_tedersooi_UDB014161_TU 110894__Vietnam				yes							Vietnam										20.35	105.6026	20.3500	105.6026	gps		fallen decayed twig		Asia	Vietnam	Ninh Bình Province
TU_110895		1							tedersooi	tedersooi	tedersooi	ted		Subulicystidium tedersooi UDB014162 TU 110895 Vietnam	UDB014162	ted TU_110895	Subulicystidium_tedersooi_UDB014162_TU 110895__Vietnam				yes							Vietnam										20.35	105.6026	20.3500	105.6026	gps		fallen decayed twig		Asia	Vietnam	Ninh Bình Province
He_3968										tropicum	tropicum	tro		Subulicystidium tropicum MK204531 MK204544 BJFC 022470 He 3968 China	MK204531	tro He_3968	Subulicystidium_tropicum_MK204531_BJFC 022470_He 3968_China										MK204544	MK204544 He 3968 China																fallen angiosperm branch			China	Hainan Province	Wuzhishan County
KHL_14333	104		1						longisporum	tropicum	longisporum	lon		Subulicystidium tropicum O:F KHL 14333 Madagascar		lon KHL_14333	Subulicystidium_tropicum__O:F_KHL 14333_Madagascar			YES	YES	KHL_14333_ITS1-ITS4_ID69GA69-70_wb2008874	NA	David_7	1	ITS1f; ITS4		KHL 14333 Madagascar		YES	YES	David_8	KHL_14333_LROR-LR5_ID69FJ32-33_wb1999565	LR0R; LR5				-24.9528589	47.0027914	-24.9529	47.0028	map	angiosperm tree	wood		Madagascar	Madagascar	Toliaro	Tolagnaro
TU_110416		1							brachysporum_B	tropicum	tropicum	tro		Subulicystidium tropicum UDB013052 UDB013052 TU 110416 Papua New Guinea	UDB013052	tro TU_110416	Subulicystidium_brachysporum_B_UDB013052_TU 110416__Papua New Guinea				yes						UDB013052	UDB013052 Papua New Guinea										-6.63903	146.90886	-6.6390	146.9089	gps		dead twig	secondary, naturally regenerated rain forest	Papua New Guinea	Papua New Guinea	Morobe	Bawituc
He_3583										tropicum	tropicum	tro		Subulicystidium tropicum MK204530 MK204542 BJFC 022083 He 3583 China	MK204530	tro He_3583	Subulicystidium_tropicum_MK204530_BJFC 022083_He 3583_China										MK204542	MK204542 He 3583 China																fallen angiosperm branch			China	Hainan Province	Baoting County
[truncated: 38 more columns]
