# Supplementary material for: Geometric morphometric analysis of spore shapes improves identification of fungi
Source: PLoS One. 2021 Aug 5;16(8):e0250477. doi: 10.1371/journal.pone.0250477 (PMC8341628; doi:10.1371/journal.pone.0250477)
Supplement: S1 Appendix — (ZIP) [file pone.0250477.s002.zip › 3_latest/2_1_data_dna/202103/its_30seq.fasta]

>Ordynets_00158
TTCTTGGTCAWTTAGAGGAAGTAAAAGTCGTAACAAGGTTTCCGTAGGTGAACCTGCGGAAGGATCATTAACGTGTTCGTTCGGCCGCTCGGGTCGGCCCTGCACCGGCGGAGACGCCGTGCTGCGGGCCCTCGGGCGTGCCTTCCAAACCAAACCCCTGTGAACCTTTGGGAGGGTGGAGCCGCTCGCGGCGAAGCCGTCCCCTTTACAAACTCTGTATCTCATAGAATGACCGCGGACTTCGTCTGCCTAAACACATAACAACTTTCAACAACGGATCTCTTGGCTCTCGCATCGATGAAGAACGCAGCGAAATGCGATAAGTAATGTGAATTGCAGAATTCAGTGAATCATCGAATCTTTGAACGCACCTTGCGCCCTTTGGTATTCCGATGGGCATGCCTGTTCGAGTGTCTTGAATTCATCGCCGCCTCCGGTTTTGCGACCGGCTGGCGGCGGACTTGGGGGTCTGCCGCGGCGACGCGGCTCCCTTTGAATGTATCGGTGGGGTCTCCGAGCACCCACGGGCGTTGTATTGTCCTCGTCCGACCGGGCCTCGCGTCCCCCGCCTCGACCTGCCGTCTGAGCGGCGGTCAAGCACACTTTGAAATCTGACCTCGAATCAGGTAGGACTACCCGCTGAACTTAAGCATATCAATAAGCGGAGGAA--------------------------------------------------------------------------------------------------------------------------------------------------------------------------------------------------------------------------------------------------------------------------------------------------------------------------------------------------------------------------------------------------------------------------------------------------------------------------------------------------------------------------------------------------------------------------------------------------------------------------------------------------------------------------------------------------------------------------------------------------------------------------------------------------------------------------------------------------------------------------------------------------------------------------------------------------------------------------------------------------------------------------------------------------------------------------------------------------------------------------------------------------------------------------------------------------------------------------------------------------------------------
>LY_11631
AAGAACACGTTAATGATCCTTCCGTAGGTGAACCTGCGGAAGGATCATTAACGTGTTCTTCAGGCCGTCGGGTCGGCCCTGCACCGGCGGAGACGCCGTGCTGCGGGCTCCCGGCGCGCCTTCCACACCAAACCCCTGTGAACCTTTGGGAGGGCTCGAGAGGGCCGTCCCCTTTACAAACTCTTGTCATTGATAGAATGAACGCGGACTTGTCCGCCTAAACATGTAACAACTTTCAACAACGGATCTCTTGGCTCTYGCATCGATGAAGAACGCAGCGAAATGCGATAAGTAATGTGAATTGCAGAATTCAGTGAATCATCGAATCTTTGAACGCACCTTGCGCCCCTTGGTATTCCGAGGGGCATGCCTGTTCGAGTGTCTTGAATTCTTCGCCCCTGCCGGTTTTGTAACGAGACCGGGAGGAAGGCGGACGTGGGGGCCTGCCGCGGCGACGCGGCTCCCCTCAAATGCATCGGTGGGGCTTCCGAGCGTTCCACGGGCGTTGTATTGTCCTCGTCCGACACTGGGCCTCGTCACCCGCCTCGACCTGCCGTGAGAGCGGCGGTCAAAGCACTTTGAAATCTGACCTCGAATCAGGTAGGACTACCCGCTGAACTTAAGCATATCAATAAGCGGAGGAA----------------------------------------------------------------------------------------------------------------------------------------------------------------------------------------------------------------------------------------------------------------------------------------------------------------------------------------------------------------------------------------------------------------------------------------------------------------------------------------------------------------------------------------------------------------------------------------------------------------------------------------------------------------------------------------------------------------------------------------------------------------------------------------------------------------------------------------------------------------------------------------------------------------------------------------------------------------------------------------------------------------------------------------------------------------------------------------------------------------------------------------------------------------------------------------------------------------------------------------------------------------------------------------------
>LR_15736
GTGCTGCGGGCCCCCGATCGTTCCTTCCACACCAAACCCCTGTGCACCTTTGGGAAGGCGGAATCCCCTCCGAGGGTGGAAACCGGCCCTATTCACAAACTCTTGATGTAGAGAATGACTGCGGACTCTGTCCGTCTAAACACATAACAACTTTCAACAACGGATCTCTTGGCTCTCGCATCGATGAAGAACGCAGCGAAATGCGATAAGTAATGTGAATTGCAGAATTCAGTGAATCATCGAATCTTTGAACGCACCTTGCGCCCTTTGGTATTCCGATGGGCATGCCTGTTCGACTGTCTTGAATTCCTCACCTTC------------------------------------------------------------------------------------------------------------------------------------------------------------------------------------------------------------------------------------------------------------------------------------------------------------------------------------------------------------------------------------------------------------------------------------------------------------------------------------------------------------------------------------------------------------------------------------------------------------------------------------------------------------------------------------------------------------------------------------------------------------------------------------------------------------------------------------------------------------------------------------------------------------------------------------------------------------------------------------------------------------------------------------------------------------------------------------------------------------------------------------------------------------------------------------------------------------------------------------------------------------------------------------------------------------------------------------------------------------------------------------------------------------------------------------------------------------------------------------------------------------------------------------------------------------------------------------------------------------------------------------
>KHL_14355
GAAAAGGTTCGTAAGGTGAACCTGCGGAAGGATCATTATCGTAATTCAAACTCGGGGAGGCCGGTCGTCGCGGCCCTGCACCGGCGGAGACGCCGTGTTGCGGGCCCGACCCGGCCGACCCTTCCAATGCCAAACCCTCGTGCACCTTTGGGAAGACGGKGCCGTCCAGGACCCKTCGSCCCCTTTCATAACAMGYTCTBTBTTTTATGGAASGASTTKGGGGACGTCTCGYCCTTYTAAAATCTBGTAACAACTTTYAACAACGGDTYTCTTGGKTCTCBCATSKCTGAARAARGCAGCGAAATGCGATAAGWAATGTGAATTGCRSAAWTCNNNGAWTCATSKAATCTTTGAACGCACCTTGCGCCCTTTGGDATTCBGAGGGGCATGCCTGTTTGAGDGTCTTGAATTCATCGCCGCCCCGGGGTTTTSKCGAACCCTGBGGTGCGTGCGVAANTGGGGGTTTYTCTGCSSCAGVGATGCGGCTCCCCCGAAADSCATCTKTGGGGTCCTTTGBCCGGACATCCCGGGCGTTGTACATTCYTCGTCCAATCCADGGBTGTTCCGTTTTGCCTCCCCGCCCCGACCTGCCGYTTGAGCGGCGGTCAGCCTCTTCKAAAWCTGACCTCAAATCAGGTAGGACTACCCCCTGAACTTAAGCATATCAATAA-------------------------------------------------------------------------------------------------------------------------------------------------------------------------------------------------------------------------------------------------------------------------------------------------------------------------------------------------------------------------------------------------------------------------------------------------------------------------------------------------------------------------------------------------------------------------------------------------------------------------------------------------------------------------------------------------------------------------------------------------------------------------------------------------------------------------------------------------------------------------------------------------------------------------------------------------------------------------------------------------------------------------------------------------------------------------------------------------------------------------------------------------------------------------------------------------------------------------------------------------------------------
>KHL_14333
ACCTGCGGAAGGATCATTAACGTGTTCGAACGGGGAGGCCGAGCCGCCCCGCACCGGCGGAGACGCCGTGCTGCGGGCGGTCCGGTCGCCTCTTCCAAACCAAACCCCTGTGCACCTCTGGGAAGGCGCGGTTCTGCCGCGTCGGCCCCTTTCACAAACTCTTGTGTAACCCTCGAATGACCGCGGACATCGTCCGTCTAATACATCATAACAACTTTCAACAACGGATCTCTTGGCTCTCGCATCGATGAAGAACGCAGCGAAATGCGATAAGTAATGTGAATTGCAGAATTCAGTGAATCATCGAATCTTTGAACGCACCTTGCGCCCTTTGGTATTCCGATGGGCATGCCTGTTCGAGTGTCTTGAATTCATCGCCACCTCGGGTTTTTCGGAACGCGAGGCGGGCGGAGCTGGGGGCCTGCCGCGGCGACGCGGCTCCCCTCAAAGCCATCGGTGGGGTCGCCGGTCATCCCGGGCGTTGTAATCACCTCGTCCGACACGGATCGACCGTGCTCCCCTCCCCGACCTGCCGGCAAGCGCGGCGGTCAAGCTAAACTTTGAAATCTGACCTCGAATCAGGTAGGACTACCCGCTGAACTTAAGCATATCAATA--------------------------------------------------------------------------------------------------------------------------------------------------------------------------------------------------------------------------------------------------------------------------------------------------------------------------------------------------------------------------------------------------------------------------------------------------------------------------------------------------------------------------------------------------------------------------------------------------------------------------------------------------------------------------------------------------------------------------------------------------------------------------------------------------------------------------------------------------------------------------------------------------------------------------------------------------------------------------------------------------------------------------------------------------------------------------------------------------------------------------------------------------------------------------------------------------------------------------------------------------------------------------------------------------------------------------
>KHL_11200
TGCATCGATGAAGAACGCAGCGAAATGCGATAAGTAATGTGAATTGCAGAATTCAGTGAATCATCGAATCTTTGAACGCACCTTGCGCCCTTTGGTATTCCGAGGGGCATGCCTGTTTGAGTGTCTTGAATTCATCGCCGCCCCGGGGTTTTCGCGAACCCTGCGGTGCGTGCGGAAGTGGGGGTTTCTCTGCCGCAGCGATGCGGCTCCCCCGAAATGCATCGGTGGGGTCCTTTGGCCGGACATCCCGGGCGTTGTACATTCCTCGTCCGATCCACGGCTGCTCCGTTTTGCCTCCCCGCCCCGACCTGCCGTTTGAGCGGCGGTCAGCCTCTTCGAAATCTGACCTCAAATCAGGTAGGACTACCCGCTGAACTTAAGCATATCAATAAGCGGAGGAA-------------------------------------------------------------------------------------------------------------------------------------------------------------------------------------------------------------------------------------------------------------------------------------------------------------------------------------------------------------------------------------------------------------------------------------------------------------------------------------------------------------------------------------------------------------------------------------------------------------------------------------------------------------------------------------------------------------------------------------------------------------------------------------------------------------------------------------------------------------------------------------------------------------------------------------------------------------------------------------------------------------------------------------------------------------------------------------------------------------------------------------------------------------------------------------------------------------------------------------------------------------------------------------------------------------------------------------------------------------------------------------------------------------------------------------------------------------------------------------------------------------------------------------------------
>KHL_10813
TAGAGGAAGTAAAAGTCGTAACAAGGTTTCCGTAGGTGAACCTGCGGAAGGATCATTAACGTGTTTCGCTCGGGGCGATCGGGTGCGGCCCTGCACCGGCGGCGACGCCGTGCTGCGGGTCCCCCGGACGCCCCTTCCAAACCAAACCCCTGTGCACCTCTTGGGAAAGGCGGAGCCCTTTGCGGGGCGACGCCGGCCCCTCGAACTCATACAAACTCTTGAACCTTTTGAATGACCCGCGGACGTTCAGTCCGTCTAATGACATAACAACTTTCAACAACGGATCTCTTGGCTCTCGCATCGATGAAGAACGCAGCGAAATGCGATAAGTAATGTGAATTGCAGAATTCAGTGAATCATCGAATCTTTGAACGCACCTTGCGCCCTTTGGTATTCCGAAGGGCATGCCTGTTCGAGTGTCTTGAATTCTTCGCGACCCGTCGGTTTTGCGACCGATCGGGCCCGCGGACTTGGGGGCCTTGCCGCGGAGACGCGGCTCCCCTCGAATTCATCGGTGGGGTCTCCGGACATCCCGGGCGTTGTACTGTCCTCGTCCGACACGGGTGTATATCCGCGACTTCGAATCCCCGCCCCGACCTGCCGATCGCGCGGCGGTCAAACTCACACTTTGAAATCTGACCTCGAATCAGGTAGGACTACCCGCTGAACTTAAGCATATCAATA------------------------------------------------------------------------------------------------------------------------------------------------------------------------------------------------------------------------------------------------------------------------------------------------------------------------------------------------------------------------------------------------------------------------------------------------------------------------------------------------------------------------------------------------------------------------------------------------------------------------------------------------------------------------------------------------------------------------------------------------------------------------------------------------------------------------------------------------------------------------------------------------------------------------------------------------------------------------------------------------------------------------------------------------------------------------------------------------------------------------------------------------------------------------------------------------------------------------------------------------------
>KHL_10780
TCTAATCGTGTNGTCGCTACGGGGCGATCGGGTGCGGCCCTGCACCGGCGGCGACGCCGTGCTGCGGGTCCCCCGGACGCCCCTTCCAAACCAAACCCCTGTGCACCTCTTGGGAAAGGCGGAGCCCTTTGCGGGGCGACGCCGGCCCCTCGAACTCATACAAACTCTTGAACCTTAYGAATGACCCGCGGACGTTCAGTCCGTCTAATGACATAACAACTTTCAACAACGGATCTCTTGGCTCTCGCATCGATGAAGAACGCAGCGAAATGCGATAAGTAATGTGAATTGCAGAATTCAGTGAATCATCGAATCTTTGAACGCACCTTGCGCCCTTTGGTATTCCGAAGGCATGCCTGTTCGAGTGTCTTGAATTCTTCGCGACCCGTCGGTTTTGCGACCGATCGGGCCCGCGGACTTGGGGGCCTTGCCGCGGAGATGCGGCTCCCCTCGAATTCATCGGCGGGGTCTCCGGACATCCCGGGCGTTGTACTGTCCTCGTCCGACACGGGTGTATATCCGCGACTTCGAATCCCCGCTCCGACCTGCCGATCGCGCGGCGGTCAAACTCACACTTTGAAATCTGACCTCGAATCAGGTAGGACTAGCCGCTGAACTAAGCTTATCAGTA?????AACAAGGATTCCCCTAGTAACTGCGAGTGAAGCGGGAACAGCTCAAATTTGAAATCTGGCGGCTCCGCGTCCGAGTTGTAATCTGGAGAAGCGTCTTCCGTGCCGGACCGTGTACAAGTCCCTTGGAACAGGGCGTCATAGAGGGTGAGAATCCCGTCTTTGACACGGACTCCCGGTGCTCTGCGATGCGCTCTCGAAGAGTCGATTGTTTGGGAATGCAGCTCAAAATGGGTGGTAAATTCCATCTAAAGCTAAATATTGGCGAGAGACCGATAGCGAACAAGTACCGTGAGGGAAAGATGAAAAGCACTTTGGAGAGAGAGTAAAACAGTACGTGAAATTGTTGAAAGGGAAACGCTTGGAGTCAGTCGCGTCTTCCGGAACTCAGCCCTGCTTCTGCTAGGCGCACTTTCCGGTTTGACGGGCCAGCATCGGCTCTGGGGGACGGACAAAGGCGTGGGGAAGGTGSCAGCTCCGGCTGTGTTATAGCCCCTGCGTTGTACGCGCCCTCCGGGACCGAGGAATCCGGCGCTCGCCGCCCGGGATGCTGGCGTAATGGCTTTAAGCGACCCGTCTTGAAACACGGACCAAGGAGTGCTACGCGCTCGCGAGTGTTTGGGTGGAAAACCCGAGCGCGCAATGAAAGTGAAAGTCGAGACCCTTTGCGGGGGCACCGACGCCCGAGCCTGAAGTTTACGGAAGGCCTTGCGGTAGAGCGAGCGTGTTGCGACCCGAAAGATGGTGAACTATTCCTGAGGAGGGCGAAGCCAGAGGAAACTCTGGTGGAGGCTCGTAGCGGTTCTGACGTGCAAATCGATCGCAGGACTTGGGTATAGGGGCGAAAGACTAATCGAACCATCTAGTAGCTGGTTCCTGCCGAAGTTTCCCTCAGGATAGCAGAAGCTCAGATCAGATTTATGTGGTAAAGCGAATGATTAGAGGCCTTGGGGGTTGAAACAACCTTAACCTATTCTCAAACTTTAAATATGTAAGAACGAGCCGTCGCTTGGTTGGACCGCTCGACGATTGAGAGCTTCTAGTGGGGCATTTTTGGTAAGCAGAACTGGCGATGCGGGGTGAACCGATCGCGAGGTTAAGGTGCCGGAATGCACGCTCATCAGACACCACAAAAGGTGTTAGTTCATCTAGACAGCAGGACGGTGGGCATGGAAGTCGGAATCCGCTAAGGAGTGTGTAACAACTCACCTGGCGGAATGAACTAGCCCTGAAAATGGATGGCGCTCAAGCGTGCTA
>KHL_10517
CCTTCCGTAGGTGAACCTGCGGAAGGATCATTATCGTAATTCAAACTCGGGAGGCCGGTCGTTGCGGCCCTGCACCGGCGGAGACGCCGTGCTGCGGGCCCGACCCGGCCGACCCTTCCAATGCCAAACCCTTGTGCACCTTTGGGAAGGCGGGCCCGTCCAGGACCCGTCGGCCCCTTTCATAACAAGCTCTGTCTTTTATGGAATGACTTTGGGGACGTCTCGTCCTTCTAAAATCTTGTAACAACTTTCAACAACGGATCTCTTGGCTCTCGCATCGATGAAGAACGCAGCGAAATGCGATAAGTAATGTGAATTGCAGAATTCAGTGAATCATCGAATCTTTGAACGCACCTTGCGCCCTTTGGTATTCCGAGGGGCATGCCTGTTTGAGTGTCTTGAATTCATCGCCGCCCCGGGGTTTTCGCAAACCCTGCGGTGCGTGCGGAAGTGGGGGTTTCTCTGCCGCAGCGATGCGGCTCCCCCGAAATGCATCGGTGGGGTCCTTTGGCCGGACATCCCGGGCGTTGTACATTCCTCGTCCGATCCATGGCTGTTCCGTTTTGCCTCCCCGCCCCGACCTGCCGTTTGAGYGGCGGTCAGCCTCCTTGAAATCTGACCTC-------------------------------------------------------------------------------------------------------------------------------------------------------------------------------------------------------------------------------------------------------------------------------------------------------------------------------------------------------------------------------------------------------------------------------------------------------------------------------------------------------------------------------------------------------------------------------------------------------------------------------------------------------------------------------------------------------------------------------------------------------------------------------------------------------------------------------------------------------------------------------------------------------------------------------------------------------------------------------------------------------------------------------------------------------------------------------------------------------------------------------------------------------------------------------------------------------------------------------------------------------------------------------------------------------------------
>KHL_10444
ACGGGTGCGTTCGGGTCGGGCCCTGCACCGGCGGCGACGCCGTGCTGCGGGCCTCCCGGCGCGCCTTCCACACCAAACCCCTGTGCACCTCTTGGGAAGGCGCCTTTGGCGGAAACGCCGGGCGTCGGCCCCTATTCTCACAAGCTCTGTCTCTGTATAGAATGCCTTGCGGACATCGTCCGTCTAAAACAAATAACAACTTTCAACAACGGATCTCTTGGCTCTCGCATCGATGAAGAACGCAGCGAAATGCGATAAGTAATGTGAATTGCAGAATTCAGTGAATCATCGAATCTTTGAACGCACCTTGCGCCCTTTGGTATTCCGAAGGGCATGCCTGTTCGAGTGTCTTGAATTCATCGCGGCCCGAGGTTTTCTGAACCTCCCGGGCCCGCGGAAGTGGGGGCCTGCCGCCGCGAGGCGGCTCCCCTCAAATGCATCGGTGGGGTCTCCGGACATCCTGGGCGTTGTACTGTCCTCGTCCGTACGTGGGTTCCGGCTTCAAGACCCCTCCTCGACCGATTCCGCGCGAGCGGCGGTCAATTGCTAAACGAAATCTGACCTCGAATCAGGTAGGACTACCCGCTGAACTTAAGCATATCAATAA-----------------------------------------------------------------------------------------------------------------------------------------------------------------------------------------------------------------------------------------------------------------------------------------------------------------------------------------------------------------------------------------------------------------------------------------------------------------------------------------------------------------------------------------------------------------------------------------------------------------------------------------------------------------------------------------------------------------------------------------------------------------------------------------------------------------------------------------------------------------------------------------------------------------------------------------------------------------------------------------------------------------------------------------------------------------------------------------------------------------------------------------------------------------------------------------------------------------------------------------------------------------------------------------------------------------------------------
>KHL_10360
TGCGGAGGATCATTATCGTATCTCGAACGGGGAGGTCCGGGTCGGCCCTGCACCGGCGGCGACGCCGTGCTGCGGGCTCCCGGCGCCCCTTCCAAATCAAACCCCTGTGAACCTCTGGGAAGGCGGGCGAGCGGAAACGCGGACCCGTCGGCCCCTTTTTCATAAACTCTTGTCTGTTTAAAGAATGAACGCGGACATCGTCCGTCTAAAACATGTAACAACTTTCAACAACGGATCTCTTGGCTCTCGCATCGATGAAGAACGCAGCGAAATGCGATAAGTAATGTGAATTGCAGAATTCAGTGAATCATCGAATCTTTGAACGCACCTTGCGCCCTTTGGTATTCCGAAGGGCATGCCTGTTCGAGTGTCTTGAATTCATCGCGGCCCGAGGTTTTTGCGAACCTTCGGACCCGCGGAAGTGGGGGCCTGCCGCGGCGACGCGGCTCCCCTCAAATGCATCGGTGGGGTCTCCGGACATCCCGGGCGTTGTACTGTCCTCGTCCGACACGGGTGTTTCCGTTAGCCCCTCCCCGACCGTTTCCGTGAGAGCGGCGGTCAAACTCTATTTGAAATC-----------------------------------------------------------------------------------------------------------------------------------------------------------------------------------------------------------------------------------------------------------------------------------------------------------------------------------------------------------------------------------------------------------------------------------------------------------------------------------------------------------------------------------------------------------------------------------------------------------------------------------------------------------------------------------------------------------------------------------------------------------------------------------------------------------------------------------------------------------------------------------------------------------------------------------------------------------------------------------------------------------------------------------------------------------------------------------------------------------------------------------------------------------------------------------------------------------------------------------------------------------------------------------------------------------------------------------------------------------------
>KHL_10272
TAAAGTCGTAACAAGGTTTCCGTAGGTGAACCTGCGGAAGGATCATTAACGTGTTTCGCTCGGGGCGATCGGGTGCGGCCCTGCACCGGCGGCGACGCCGTGCTGCGGGTCCCCCGGATGCCCCTTCCAAACCAAACCCCTGTGCACCTCTTGGGAAAGGCGGAGCCCTTCGCGGGGCGACGCCGGCCCCTCGAACTCATACAAACTCATGAACCTTTTGAATGACCCGCGGACGTTCAGTCCGTCTAATGACATTAACAACTTTCAACAACGGATCTCTTGGCTCTCGCATCGATGAAGAACGCAGCGAAATGCGATAAGTAATGTGAATTGCAGAATTCAGTGAATCATCGAATCTTTGAACGCACCTTGCGCCCTTTGGTATTCCGAAGGGCATGCCTGTTCGAGTGTCTTGAATTCTTCGCGACCCGTCGGTTTTGCGACCGATCGGGCCCGCGGGCTTGGGGGGCCTTGCCGCGGAGACGCGGCTCCCCTCGAATTCATCGGTGGGGTCTCCGGACATCCCGGGCGTTGTACTGTCCTCGTCCGACACGGGTGCATATCCGCGACTTCGAATCCCCGCTCCGACCTGCCGATCGCGCGGCGGTCAAACTCACACTTTGAAATCTGACCTCGAATCAGGTAGGACTACCCGCTGAACTTAAGCATATC------------------------------------------------------------------------------------------------------------------------------------------------------------------------------------------------------------------------------------------------------------------------------------------------------------------------------------------------------------------------------------------------------------------------------------------------------------------------------------------------------------------------------------------------------------------------------------------------------------------------------------------------------------------------------------------------------------------------------------------------------------------------------------------------------------------------------------------------------------------------------------------------------------------------------------------------------------------------------------------------------------------------------------------------------------------------------------------------------------------------------------------------------------------------------------------------------------------------------------------------------------------
>KHL_9955
TCTTGGTCATTTAGAGGAAGTAAAAGTCGTAACAAGGTTTCCGTAGGTGAACCTGCGGAAGGATCATTATCGTATCGAACCGGGTGCGTCCGGGTCGGGCCCTGCACCGGCGGAGACGCTGTGCWGCGGGCCTCCCGGCGCGCCTTCCAAACCAAACCCCTGTGCACCTCTTTGGGAAGGCCCGCCTCCGGGCGGGTCGGCCCCTTCTTCTCACAAGCTCTTTTGTATGCTCTTACGAATGACCGCGGACATCGTCCGTCTAAAATCATATGACAACTTTCAACAACGGATCTCTTGGCTCTCGCATCGATGAAGAACGCAGCGAAATGCGATAAGTAATGTGAATTGCAGAATTCAGTGAATCATCGAATCTTTGAACGCACCTTGCGCCCTTTGGTATTCCGAAGGGCATGCCTGTTCGAGTGTCTTGAATTCATCGCGGCCCGAGGTCTTTTCGGACTCCTCGGGCCCGCGGACGTGGGGGCCTGCCGCCGCGAGGCGGCTCCCCTCAAATGCATCGGTGGGGTCTCCGGACATCCCGGGCGTTGTACTGTCCTCGTCCGTATGTGGGTTCCGGCTTTCAAAGCMCCMGCCTCGACCGTCCGCGCGAGCGGCGGTCAGAGACTTTCAAACGAAATCTGACCTCGAATCAGGTAGGACTACCCGCTGAACTTAAGCATATCAATAAGCGGAGGA------------------------------------------------------------------------------------------------------------------------------------------------------------------------------------------------------------------------------------------------------------------------------------------------------------------------------------------------------------------------------------------------------------------------------------------------------------------------------------------------------------------------------------------------------------------------------------------------------------------------------------------------------------------------------------------------------------------------------------------------------------------------------------------------------------------------------------------------------------------------------------------------------------------------------------------------------------------------------------------------------------------------------------------------------------------------------------------------------------------------------------------------------------------------------------------------------------------------------------------
>KHL_9943
CGTGTTCTTCGGGCCGTTGGGTCGGCCCTGCACCGGCGGAGACGCCGTGATGCGGGCTCCCGACGCGCCTTCCACACCAAACCCCTGTGAACCTTTGGGAGGGCTCGAGAGGGCCGTCCCCTTTACAAACTCTTGTCGTTTTTAGAATGAACGCGGACTCTGTCCGCCTAAACATGTAACAACTTTCAACAACGGATCTCTTGGCTCTCGCATCGATGAAGAACGCAGCGAAATGCGATAAGTAATGTGAATTGCAGAATTCAGTGAATCATCGAATCTTTGAACGCACCTTGCGCCCCTTGGTATTCCGAGGGGCATGCCTGTTCGAGTGTCTTGAATTCTTCGCCCCTGCCGGTTTTGTAACGAGACCGGGAGGAAGGCGGACGTGGGGGCCTGCCGCGGCGACGYGGCTCCCCTCAAATGCATCGGTGGGGCTTCCGAGCGTTCCACGGGCGTTGTATTGTCCTCGTCCGACACTGGGCCTCGTCACCCGCCTCGACCTGCCGTGAGAGCGGCGGTCAAAGC---------------------------------------------------------------------------------------------------------------------------------------------------------------------------------------------------------------------------------------------------------------------------------------------------------------------------------------------------------------------------------------------------------------------------------------------------------------------------------------------------------------------------------------------------------------------------------------------------------------------------------------------------------------------------------------------------------------------------------------------------------------------------------------------------------------------------------------------------------------------------------------------------------------------------------------------------------------------------------------------------------------------------------------------------------------------------------------------------------------------------------------------------------------------------------------------------------------------------------------------------------------------------------------------------------------------------------------------------------------------------------------------------------------------
>KHL_9569
TGAGGAAGTAAAAGTCGTAACAAGGTTTCCGTAGGTGAACCTGCGGAAGGATCATTATCGTATCTCGAACGGGGAGGTCCGGGTCGGCCCTGCACCGGCGGCGACGCCGTGCTGCGGGCTCCCGGCGCCCCTTCCAAATCAAACCCCTGTGAACCTCTGGGAAGGCGGGCGAGCGGAAACGCGGACCCGTCGGCCCCTTTTTCATAAACTCTTGTCTGTTTAAAGAATGAACGCGGACATCGTCCGTCTGAAACATGTAACAACTTTCAACAACGGATCTCTTGGCTCTCGCATCGATGAAGAACGCAGCGAAATGCGATAAGTAATGTGAATTGCAGAATTCAGTGAATCATCGAATCTTTGAACGCACCTTGCGCCCTTTGGTATTCCGAAGGGCATGCCTGTTCGAGTGTCTTGAATTCATCGCGGCCCGAGGTTTTTGCGAACCTTCGGACCCGCGGAAGTGGGGGCCTGCCGCGGCGACGCGGCTCCCCTCAAATGCATCGGTGGGGTCTCCGGACATCCCGGGCGTTGTACTGTCCTCGTCCGACACGGGTGTTTCCGTTAGCCCCTCCCCGACCGTTTCCGTGAGAGCGGCGGTCAAACTCTATTTGAAATCTGACCTCGAATCAGGTAGGACTACCCGCTGAACTTAAGCATATCAATAAGCCGGAGG--------------------------------------------------------------------------------------------------------------------------------------------------------------------------------------------------------------------------------------------------------------------------------------------------------------------------------------------------------------------------------------------------------------------------------------------------------------------------------------------------------------------------------------------------------------------------------------------------------------------------------------------------------------------------------------------------------------------------------------------------------------------------------------------------------------------------------------------------------------------------------------------------------------------------------------------------------------------------------------------------------------------------------------------------------------------------------------------------------------------------------------------------------------------------------------------------------------------------------------------------------------
>KHL_9093
AAAACTTCCGTAAGTGAAACCTTCGGAAGGATCATTATGGTATCTCGAACGGGGAGGTCCGGGTCGGCCCTGCACCGGCGGCGACRCCGTGCTGCKGKCTCCCGGCGCCCCTTCCAAATCAAACCCCTGTGAACCTCTGGGAAGGCGGGCGAGCGGAAACGCGGACCCGTCGGCCCCTTTTTCATAAACTCTTGTCTGTTTAAAGAATGAACGCGGACATCGTCCGTCTAAAACATGTAACAACTTTCAACAACGGATCTCTTGGCTCTCGCATCGATGAAGAACGCAGCGAAATGCGATAAGTAATGTGAATTGCAGAATTCARTGAATCATCGAATCTTTGAACGCACCTTGCGCCCTTTGGTATTCCGAAGGGCATGCCTGTTCGAGTGTCTTGAATTCATCGCGGCCCGAGGTTTTTGTGAACCTTCGGACCCGCGGAAGTGGGGGCCTGCCGCGGCRACGCGGCTCCCCTCAAATGCATCGGTGGGGTCTCCGGACATCCCGGGCGTTGTACTGTCCTCRTCCGACACGGGTGTTTCCGTTAGCCCCTCCCCGACCGNTTTCCGTGAGAGCGNCGGTCAAACTCTATTTGAAATCTGACCTCGAATCA-----------------------------------------------------------------------------------------------------------------------------------------------------------------------------------------------------------------------------------------------------------------------------------------------------------------------------------------------------------------------------------------------------------------------------------------------------------------------------------------------------------------------------------------------------------------------------------------------------------------------------------------------------------------------------------------------------------------------------------------------------------------------------------------------------------------------------------------------------------------------------------------------------------------------------------------------------------------------------------------------------------------------------------------------------------------------------------------------------------------------------------------------------------------------------------------------------------------------------------------------------------------------------------------------------------------------------
>KAS_MS_4617
TCTTGGTCATTTAGAGGAAGTAAAAGTCGTAACAAGGTTTCCGTAGGTGAACCTGCGGAAGGATCATTATCGTATCRAACCGGGGTGCGCCCGGGTCGGCCCTGCACCGGCGGAGACGCCGTGCTGCGGGCTCCCGGCGTCCCTTCCACACCAAACCCCCTGTGCACCTTTGGGAAGGCGGCGCGGAGACGTGCCGTCGGCCCCTCTCTCACAAGCTCTGTTCATTTAGAATGCCTGCGGACATCGTCCGTCTAAACAAATAACAACTTTCAACAACGGATCTCTTGGCTCTCGCATCGATGAAGAACGCAGCGAAATGCGATAAGTAATGTGAATTGCAGAATTCAGTGAATCATCGAATCTTTGAACGCACCTTGCGCCCTTTGGTRTTCCGAAGGGCATGCCTGTTCGAGTGTCTTGAATTCATCGCGACCCGAGGTTTCGTGCCTCGGGCCCGCGGAAGTGGGGGCCTGCCGCGGCGACGCGGCTCCCCTCAAATGCATCGGTGGGGTCTCCGGACATCCCGGGCGTTGTATTGTCCTCGTCCGACCATGGGTTCCGGCTCTGCCCCCGCCTCGACCGTTCCGTGCGAGCGGCGGTCAGTTTAAATGCTTTGAAATCTGACCTCGAATCAGGTAGGACTACCCGCTGAACTTAAGCATATCAATAA--------------------------------------------------------------------------------------------------------------------------------------------------------------------------------------------------------------------------------------------------------------------------------------------------------------------------------------------------------------------------------------------------------------------------------------------------------------------------------------------------------------------------------------------------------------------------------------------------------------------------------------------------------------------------------------------------------------------------------------------------------------------------------------------------------------------------------------------------------------------------------------------------------------------------------------------------------------------------------------------------------------------------------------------------------------------------------------------------------------------------------------------------------------------------------------------------------------------------------------------------------------------
>KAS_L_1726
GTATTCTTCGGGTCGAGAGGGTCGGCCCTGCACCGGCGGAAACGCCGTGCTGCGGGCCCCCGATCGTTCCCTTCCACACCAAACCCCTGTGCACCTTTGGGAAGGCGGATCCCCTCTCCGGGGGCTGAAGCCGGCCCCTATTCACAAACTCTTGATGTATAGAATGACCGCGGACTCTGTCCGTCTAAACACATAACAACTTTCAACAACGGATCTCTTGGCTCTCGCATCGATGAAGAACGCAGCGAAATGCGATAAGTAATGTGAATTGCAGAATTCAGTGAATCATCGAATCTTTGAACGCACCTTGCGCCCTTTGGTATTCCGATGGGCATGCCTGTTCGAGTGTCTTGAATTCATCGCCTTCCCGGGTTTCTGACTCGGGTCTGGCGGAAGTGGGGGCCTGCCGTGGCGACACGGCTCCCCTCAAATGCATCGGTGGGGCTGCGGGCATCCCGGGCGTTGTATTGTCCTCGTCCGACAAGGGTGAACGTGAACCCCCGCCTCGACTCGCCGTCTGAGCGGCAGTCAAGCTACTTTGAAATCTGACCTCGAATCAGGTAGGACTACCCGCTGAACTTAAGCATATCAATAAGCGGAGGAAAAGAAACTAACAAGGATTCCCCTAGTAACTGCGAGTGAAGCGGGAAGAGCTCAAAT------------------------------------------------------------------------------------------------------------------------------------------------------------------------------------------------------------------------------------------------------------------------------------------------------------------------------------------------------------------------------------------------------------------------------------------------------------------------------------------------------------------------------------------------------------------------------------------------------------------------------------------------------------------------------------------------------------------------------------------------------------------------------------------------------------------------------------------------------------------------------------------------------------------------------------------------------------------------------------------------------------------------------------------------------------------------------------------------------------------------------------------------------------------------------------------------------------------------------------------------------------------------------
>KAS_L_1226
ATTAACGTATTCTTCTGGGGCCGAGAGGGTCGGCCCGCACCGGCGGARACGCCGTGCTGCGGGCYCCCGATCGCCCCTTCCAAACCAAACCCCTGTGCACCTCTGGGAAGGCGGAGCCCGGGCRAAGCCGGCCCCTTTTCACAAACTCTTTGATGTATAGAATGACCGCGGACTCTGTCCGTCTAAACACGTAACAACTTTCAACAACGGATCTCTTGGCTCTCGCATCGATGAAGAACGCAGCGAAATGCGATAAGTAATGTGAATTGCAGAATTCAGTGAATCATCGAATCTTTGAACGCACCTTGCGCCCTTTGGTATTCCGATGGGCATGCCTGTTCGAGTGTCTTGAATTCATCGCCTCCCCGGGTTTCTTGCCCGGCGGGAGCGGAAGTGGGGGTCTGCCGCGGAGACGCGGCTCCCCTCAAATGCATCGGTGGGGCCCTGCGGGCATCCCGGGCGTTGTATTGTCCTCGTCCGACACGGTTGCCTCGCGACACCCGCCTTGACCGGCCGAAGAGCGGCGGTCAGCACTTTGAAATCTGACCTCGAATCAGGTAGGACTACCCGCTGAACTTAAGCATATCAATAAGCGGAGGAAAAGAAACTAACAAGGATTCCCCTAGTAACTGCGAGTGAAGCGGGAAGAGCTCAAATTTGAAATCTGGCGGTCA----------------------------------------------------------------------------------------------------------------------------------------------------------------------------------------------------------------------------------------------------------------------------------------------------------------------------------------------------------------------------------------------------------------------------------------------------------------------------------------------------------------------------------------------------------------------------------------------------------------------------------------------------------------------------------------------------------------------------------------------------------------------------------------------------------------------------------------------------------------------------------------------------------------------------------------------------------------------------------------------------------------------------------------------------------------------------------------------------------------------------------------------------------------------------------------------------------------------------------------------------------------
>KAS_L_0244
CATTAACGTATTCTTCGGGTCGAGAGGGTCGGCCCTGCACCGGCGGAGACGCCGTGCTGCGGGCCCCCGATCGTTCCCTTCCACACCAAACCCCTGTGCACCTTTGGGAAGGCGGATCCCCTCTCCGGGGGCTGAAGCCGGCCCCTATTCACAAACTCTTGATGTATAGAATGACCGCGGACTCTGTCCGTCTAAACACATAACAACTTTCAACAACGGATCTCTTGGCTCTCGCATCGATGAAGAACGCAGCGAAATGCGATAAGTAATGTGAATTGCAGAATTCAGTGAATCATCGAATCTTTGAACGCACCTTGCGCCCTTTGGTATTCCGATGGGCATGCCTGTTCGAGTGTCTTGAATTCATCGCCTTCCCGGGTTTCTGACTCGGGTCTGGCGGAAGTGGGGGCCTGCCGTGGCGACACGGCTCCCCTCAAATGCATCGGTGGGGCTGCGGGCATCCCGGGCGTTGTATTGTCCTCGTCCGACAAGGGTGAACGCGAACCCCCGCCTCGACTCGCCGTCTGAGCGGCAGTCAAGCAACTTTGAAATCTGACCTCGAATCAGGTAGGACTACCCGCTGAACTTAAGCATATC---------------------------------------------------------------------------------------------------------------------------------------------------------------------------------------------------------------------------------------------------------------------------------------------------------------------------------------------------------------------------------------------------------------------------------------------------------------------------------------------------------------------------------------------------------------------------------------------------------------------------------------------------------------------------------------------------------------------------------------------------------------------------------------------------------------------------------------------------------------------------------------------------------------------------------------------------------------------------------------------------------------------------------------------------------------------------------------------------------------------------------------------------------------------------------------------------------------------------------------------------------------------------------------------------------------------------------------------
>KAS_L_0140
GAGAGGGTCGGCCCGCACCGGCGGAGACGCCGTGCTGCGGGCTCCCGATCGCCCTTCCAAACCAAACCCCTGTGCACCTCTGGGAAGGCGGAGCCCTCTCCGGGCGAAGCCGGCCCCTTTTCACAAACTCTTTGATGTATAGAATGACCGCGGACTCTGTCCGTCTAAACACGTAACAACTTTCAACAACGGATCTCTTGGCTCTCGCATCGATGAAGAACGCAGCGAAATGCGATAAGTAATGTGAATTGCAGAATTCAGTGAATCATCGAATCTTTGAACGCACCTTGCGCCCTTTGGTATTCCGATGGGCATGCCTGTTCGAGTGTCTTGAATTCATCGCCTCCCCGGGTTTCTTGCCCGGCGGGAGCGGAAGTGGGGGTCTGCCGCGGAGACGCGGCTCCCCTCAAATGCATCGGTGGGGCCCTGCGGGCATCCCGGGCGTTGTATTGTCCTCGTCCGACACGGTTGCCTCGCGACACCCGCCTCGACCGGCCGAAGAGCGGCGGTCAGCACTTTGAAATCTGACCTCGAATCAGGTAGGACTACCCGCTGAACTTAAGCATATCAATAAGCGGAGGA------------------------------------------------------------------------------------------------------------------------------------------------------------------------------------------------------------------------------------------------------------------------------------------------------------------------------------------------------------------------------------------------------------------------------------------------------------------------------------------------------------------------------------------------------------------------------------------------------------------------------------------------------------------------------------------------------------------------------------------------------------------------------------------------------------------------------------------------------------------------------------------------------------------------------------------------------------------------------------------------------------------------------------------------------------------------------------------------------------------------------------------------------------------------------------------------------------------------------------------------------------------------------------------------------------------------------------------------------------
>KAS_L_0103
TCTTGGTCATTAGAGGAAGTAAAAGTCGTAACAAGGTTTCCGTAGGTGAACCTGCGGAAGGATCATTAACGTGTTCGTTCGGCCGTCGGGTCGGCCCTGCACCGGYGGAGACGCCGTGCTGCGGGCTCCCGACGCGCCTTCCAAACCAAACCCCTGTGAACCTTTGGGAGGGCCGAGCCTTTGCGGGCGACGCCGTCCCCTTTACAAACTCTTTGCATCTCATAGAATGACYGCGGACCTCGTCCGCCTAAACACATAACAACTTTCAACAACGGATCTCTTGGCTCTCGCATCGATGAAGAACGCAGCGAAATGCGATAAGTAATGTGAATTGCAGAATTCAGTGAATCATCGAATCTTTGAACGCACCTTGCGCCCTTTGGTATTCCGATGGGCATGCCTGTTCGAGTGTCTTGAATTCATCGCCGCCTCCGGTTTTGYGACCGGCTGGCGCGCGGACTTGGGGGCCTGCCGCGGCGACGCGGCTCCCCTCGAATGCATCGGTGGGGTCTCCGAGCACCCACGGGCGTTGTATTGTCCTCGTCCGACCGGGCCTCGCGTCCCCCGCCCCGACCTGCCGTTTGAGCGGCGGTCAAGCGACACTTTGAAATCTGACCTCGAATCAGGTAGGACTACCCGCTGAACTTAAGCATA------------------------------------------------------------------------------------------------------------------------------------------------------------------------------------------------------------------------------------------------------------------------------------------------------------------------------------------------------------------------------------------------------------------------------------------------------------------------------------------------------------------------------------------------------------------------------------------------------------------------------------------------------------------------------------------------------------------------------------------------------------------------------------------------------------------------------------------------------------------------------------------------------------------------------------------------------------------------------------------------------------------------------------------------------------------------------------------------------------------------------------------------------------------------------------------------------------------------------------------------------------------------------------
>KAS_GEL_5032
TCCGTAGGGTGAACCTGCGGAAGGATCATTAACGTATTCTTCTGGGGCCGAGAGGGTCGGCCCGCACCGGCGGAGACGCCGTGCTGCGGGCTCCCGATCGCCCCTTCCAAACCAAACCCCTGTGCACCTCTGGGAAGGCGGAGCCCTCTCCGGGCGAAGCCGGCCCCTTTTCACAAACTCTTTGATGTATAGAATGACCGCGGACTCTGTCCGTCTAAACACATAACAACTTTCAACAACGGATCTCTTGGCTCTCGCATCGATGAAGAACGCAGCGAAATGCGATAAGTAATGTGAATTGCAGAATTCAGTGAATCATCGAATCTTTGAACGCACCTTGCGCCCTTTGGTATTCCGATGGGCATGCCTGTTCGAGTGTCTTGAATTCATCGCCTCCCCGGGTTTCTTGCCCGGCGGGAGCGGAAGTGGGGGTCTGCCGCGGAGACGCGGCTCCCCTCAAATGCATCGGTGGGGCCCTGCGGGCATCCCGGGCGTTGTATTGTCCTCGTCCGACACGGTTGCCTCGCGACACCCGCCTCGACCGGCCGAAGAGCGGCGGTCAGCACTTTGAAATCTGACCTCGAATCAGGTAGGACTACCCGCTGAACTTAAGCATATGA----------------------------------------------------------------------------------------------------------------------------------------------------------------------------------------------------------------------------------------------------------------------------------------------------------------------------------------------------------------------------------------------------------------------------------------------------------------------------------------------------------------------------------------------------------------------------------------------------------------------------------------------------------------------------------------------------------------------------------------------------------------------------------------------------------------------------------------------------------------------------------------------------------------------------------------------------------------------------------------------------------------------------------------------------------------------------------------------------------------------------------------------------------------------------------------------------------------------------------------------------------------------------------------------------------------------
>KAS_GEL_4878
TTCCGTAGGTGAACCTGCGGAAGGATCATTAATGAATTCTTCCGTAGGTGAACCTGCGGAAGGATCATTAACGTGTTCGAACGGGGAGGCCGAGCCGCCCCGCACCGGCGGAGACGCCGTGCTGCGGGCGGTCCGGTCGCCTCTTCCAAACCAAACCCCTGTGCACCTCTGGGAAGGCGCGGTTCTGCCGCGTCGGCCCCTTTCACAAACTCTTGTGTAACTCACGAATGACCGCGGACATCGTCCGTCTAATACATCATAACAACTTTCAACAACGGATCTCTTGGCTCTCGCATCGATGAAGAACGCAGCGAAATGCGATAAGTAATGTGAATTGCAGAATTCAGTGAATCATCGAATCTTTGAACGCACCTTGCGCCCTTTGGTATTCCGATGGGCATGCCTGTTCGAGTGTCTTGAATTCATCGCCACCTCGGGTTTTTCGGAACTCCGGGGCGGGCGGAGCTGGGGGCCTGCCGCGGCGACGCGGCTCCCCTCAAAGCCATCGGTGGGGCTGCCGGTCATCCCGGGCGTTGTAATCACCTCGTCCGACACGGATCGACCGTGCTCCCTTCCACGACCTGCCGGCAAGCGCGGCGGTCAAGCTAAACTTTGAAATCTGACCTCGAATCAGGTAGGACTACCCGCTGAACTTAAGCATATCAATAAGCCGGAGG-------------------------------------------------------------------------------------------------------------------------------------------------------------------------------------------------------------------------------------------------------------------------------------------------------------------------------------------------------------------------------------------------------------------------------------------------------------------------------------------------------------------------------------------------------------------------------------------------------------------------------------------------------------------------------------------------------------------------------------------------------------------------------------------------------------------------------------------------------------------------------------------------------------------------------------------------------------------------------------------------------------------------------------------------------------------------------------------------------------------------------------------------------------------------------------------------------------------------------------------------------------
>KAS_GEL_3681
CTTCCGTAGGTGAACCTGCGGAAGGATCATTAACGTGTTCTTCAGGCCGTCGGGTCGGCCCTGCACCGGCGGAGACGCCGTGCTGCGGGCTCCCGACGCGCCTTCCACACCAAACCCCTGTGAACCTTTGGGAGGGCTCGAGAGGGCCGTCCCCTTTACAAACTCTTCGTGTCTTTAGAATGAACGCGGACTCTGTGCCGCCTAAACATGTAACAACTTTCAACAACGGATCTCTTGGCTCTCGCATCGATGAAGAACGCAGCGAAATGCGATAAGTAATGTGAATTGCAGAATTCAGTGAATCATCGAATCTTTGAACGCACCTTGCGCCCCTTGGTATTCCGAGGGGCATGCCTGTTCGAGTGTCTTGAATTCTTCGCCCCTGCCGGTTTTGCGACCGGGAGGAAGGCGGACGTGGGGGCCTGCCGCGGAGACGCGGCTCCCCTCAAATGCATCGGTGGGGCTTCCGAGCGTTCCACGGGCGTTGTATTGTCCTCGTCCGACACTGGGCCTCGTCACCCGCCTCGACCTGCCGTGAGAGCGGCGGTCAAAGCACTTTGAAATCTGACCTCGAATCAGGTAGGACTACCCGCTGAACTTAAGCATATCAATAAGCGGAGGAA-------------------------------------------------------------------------------------------------------------------------------------------------------------------------------------------------------------------------------------------------------------------------------------------------------------------------------------------------------------------------------------------------------------------------------------------------------------------------------------------------------------------------------------------------------------------------------------------------------------------------------------------------------------------------------------------------------------------------------------------------------------------------------------------------------------------------------------------------------------------------------------------------------------------------------------------------------------------------------------------------------------------------------------------------------------------------------------------------------------------------------------------------------------------------------------------------------------------------------------------------------------------------------------------------------------------
>KAS_GEL_3677
CATTATCGAATCGAACCGGGCGCGTCCGGGTCGGGCCCCGCACCGGCGGAGACGCCGTGCTGCGGGCCTCCCGGCGCGCCTTCCACACCAAACCCCCGTGCACCTCTTTGGGAAGGCTCCGGCGGAGACGCCGGCGTCGGCCCCTTTTCTCACAAGCTCTTATGTCGATTCAGAATGCCTTGCGGACATCGTCCGTCTAAAAATCGTATGACAACTTTCAACAACGGATCTCTTGGCTCTCGCATCGATGAAGAACGCAGCGAAATGCGATAAGTAATGTGAATTGCAGAATTCAGTGAATCATCGAATCTTTGAACGCACCTTGCGCCCTTTGGTATTCCGAAGGGCATGCCTGTTCGAGTGTCTTGAATTCGTCGCGGCCCGAGGTTTTCTTCGGGCCCGCGGAAGTGGGGGCCTTGCCGCCGCGAGGCGGCTCCCCTCGAATGAATTTGGCGGGGTCTCCGGACATCCCGGGCGTTGTACTGTCCTCGTCCGAACATGGGTTCCGGCTTTTCAAAGCCCCCGCCCCGACCGGCCGCGCGAGCGGCG---------------------------------------------------------------------------------------------------------------------------------------------------------------------------------------------------------------------------------------------------------------------------------------------------------------------------------------------------------------------------------------------------------------------------------------------------------------------------------------------------------------------------------------------------------------------------------------------------------------------------------------------------------------------------------------------------------------------------------------------------------------------------------------------------------------------------------------------------------------------------------------------------------------------------------------------------------------------------------------------------------------------------------------------------------------------------------------------------------------------------------------------------------------------------------------------------------------------------------------------------------------------------------------------------------------------------------------------------------------------------------------------
>KAS_GEL_3550
TTGGTCATTTAGAGGAAGTAAAAGTCGTAACAAGGTTTCCGTAGGTGAACCTGCGGAAGGATCATTATCGTATCAAACCGGGGTGCGCCCGGGTCGGCCCTGCACCGGCGGAGACGCCGTGCTGCGGGCCCCCGGCGCCCCTTCCACACCAAACCCCTGTGCACCTTTGGGAAGGCGGCGCGGAGACGTGCCGTCGGCCCCTTTTCTCACAAGCTCTGTTACACGTAGAATGCCTGCGGACATCGTCCGTCTAAACAAATAACAACTTTCAACAACGGATCTCTTGGCTCTCGCATCGATGAAGAACGCAGCGAAATGCGATAAGTAATGTGAATTGCAGAATTCAGTGAATCATCGAATCTTTGAACGCACCTTGCGCCCTTTGGTATTCCGAAGGGCATGCCTGTTCGAGTGTCTTGAATTCATCGCGACCCGAGGTTTCGTGCCTCGGGCCCGCGGAAGTGGGGGCCTGCCGCGGCGACGCGGCTCCCCTCAAATGCATCGGTGGGGTCTCCGGACATCCCGGGCGTTGTATTGTCCTCGTCCGACCATGGGTTCCGGCTCTGCCCCCGCCTCGACCGTTCCGTGCGAGCGGCGGTCAGTCTAATGCTTTGAAATCTGACCTCGAATCAGGTAGGACTACCCGCTGAACTTAAGCATATCAATA-----------------------------------------------------------------------------------------------------------------------------------------------------------------------------------------------------------------------------------------------------------------------------------------------------------------------------------------------------------------------------------------------------------------------------------------------------------------------------------------------------------------------------------------------------------------------------------------------------------------------------------------------------------------------------------------------------------------------------------------------------------------------------------------------------------------------------------------------------------------------------------------------------------------------------------------------------------------------------------------------------------------------------------------------------------------------------------------------------------------------------------------------------------------------------------------------------------------------------------------------------------------------
>KAS_GEL_3519
TTCCGTAGGTGAACCTGCGGAAGGATCATTAACGTGTTCGAACGGGGAGGCCGAGCCGCCCCGCACCGGCGGAGACGCCGTGCTGCGGGCGGTCCGGTCGCCTCTTCCAAACCAAACCCCTGTGCACCTCTGGGAAGGCGCGGTTCTGCCGCGTCGGCCCCTTTCACAAACTCTTGTGTAACTCACGAATGACCGCGGACATCGTCCGTCTAATACATCATAACAACTTTCAACAACGGATCTCTTGGCTCTCGCATCGATGAAGAACGCAGCGAAATGCGATAAGTAATGTGAATTGCAGAATTCAGTGAATCATCGAATCTTTGAACGCACCTTGCGCCCTTTGGTATTCCGATGGGCATGCCTGTTCGAGTGTCTTGAATTCATCGCCACCTCGGGTTTTTCGGAACTCCGGGGCGGGCGGAGCTGGGGGCCTGCCGCGGCGACGCGGCTCCCCTCAAAGCCATCGGTGGGGCTGCCGGTCATCCCGGGCGTTGTAATCACCTCGTCCGACACGGATCGACCGTGCTCCCTTCCACGACCTGCCGGCAAGCGCGGCGGTCAAGCTAAACTTTGAAWTCTGACCTCGAATC-------------------------------------------------------------------------------------------------------------------------------------------------------------------------------------------------------------------------------------------------------------------------------------------------------------------------------------------------------------------------------------------------------------------------------------------------------------------------------------------------------------------------------------------------------------------------------------------------------------------------------------------------------------------------------------------------------------------------------------------------------------------------------------------------------------------------------------------------------------------------------------------------------------------------------------------------------------------------------------------------------------------------------------------------------------------------------------------------------------------------------------------------------------------------------------------------------------------------------------------------------------------------------------------------------------------------------------------------
>CWU_6737
TCTTGGTCATTTAGAGGAAGTAAAAGTCGTAACAAGGTTTCCGTAGGTGAACCTGCGGAAGGATCATTATCGTATCGAACCGGGGTGCGCCCGGGTCGGCCCTGCACCGGCGGAGACGCCGTGCTGCGGGCTCCCGGCGTCCCTTCCACACCAAACCCCCTGTGCACCTTTGGGAAGGCGGCGCGGAGACGTGCCGTCGGCCCCTCTCTCACAAGCTCTGTTCATTTAGAATGCCTGCGGACATCGTCCGTCTAAACAAATAACAACTTTCAACAACGGATCTCTTGGCTCTCGCATCGATGAAGAACGCAGCGAAATGCGATAAGTAATGTGAATTGCAGAATTCAGTGAATCATCGAATCTTTGAACGCACCTTGCGCCCTTTGGTATTCCGAAGGGCATGCCTGTTCGAGTGTCTTGAATTCATCGCGACCCGAGGTTTCGTGCCTCGGGCCCGCGGAAGTGGGGGCCTGCCGCGGCGACGCGGCTCCCCTCAAATGCATCGGTGGGGTCTCCGGACATCCCGGGCGTTGTATTGTCCTCGTCCGACCATGGGTTCCGGCTCTGCCCCCGCCTCGACCGTTCCGTGCGAGCGGCGGTCAGTTTAAATGCTTTGAAATCTGACCTCGAATCAGGTAGGACTACCCGCTGAACTTAAGCATATCAATAAGCCGGAGG------------------------------------------------------------------------------------------------------------------------------------------------------------------------------------------------------------------------------------------------------------------------------------------------------------------------------------------------------------------------------------------------------------------------------------------------------------------------------------------------------------------------------------------------------------------------------------------------------------------------------------------------------------------------------------------------------------------------------------------------------------------------------------------------------------------------------------------------------------------------------------------------------------------------------------------------------------------------------------------------------------------------------------------------------------------------------------------------------------------------------------------------------------------------------------------------------------------------------------------------------------
>ARAN_04160
TCTTGGTCAATTAGAGGAAGTAAAAGTCGTAACAAGGTTTCCGTAGGTGAACCTGCGGAAGGATCATTAACGTGTTCGTTCGGCCGTCGGGTCGGCCCTGCACCGGCGGAGACGCCGTGCTGCGGGCTCCCGACGCGCCTTCCAAACCAAACCCCTGTGAACCTTTGGGAGGGCCGAGCCTTTAAACGGGCGACGCCGTCCCCTTTACAAACTCTTTGCATCTTATAGAATGACCGCGGACCTCGTCCGCCTAAACACATAACAACTTTCAACAACGGATCTCTTGGCTCTCGCATCGATGAAGAACGCAGCGAAATGCGATAAGTAATGTGAATTGCAGAATTCAGTGAATCATCGAATCTTTGAACGCACCTTGCGCCCTTTGGTATTCCGATGGGCATGCCTGTTCGAGTGTCTTGAATTCATCGCCGCCTCCGGTTTTGCGACCGGCTGGCGCGCGGACTTGGGGGTCTGCCGCGGCGACGCGGCTCCCCTCGAATGCATCGGTGGGGTCTCCGAGCACCCACGGGCGTTGTATTGTCCTCGTCCGACCGGGCCTCGCGTCCCCCACCCCGACCTGCCGTATGAGCGGCGGTCAATCGACACTTTGAAATCTGACCTCGAATCAGGTAGGACTACCCGCTGAACTTAAGCATATCAATAAGGCGGAGGAA----------------------------------------------------------------------------------------------------------------------------------------------------------------------------------------------------------------------------------------------------------------------------------------------------------------------------------------------------------------------------------------------------------------------------------------------------------------------------------------------------------------------------------------------------------------------------------------------------------------------------------------------------------------------------------------------------------------------------------------------------------------------------------------------------------------------------------------------------------------------------------------------------------------------------------------------------------------------------------------------------------------------------------------------------------------------------------------------------------------------------------------------------------------------------------------------------------------------------------------------------------------
