# Supplementary material for: Geometric morphometric analysis of spore shapes improves identification of fungi
Source: PLoS One. 2021 Aug 5;16(8):e0250477. doi: 10.1371/journal.pone.0250477 (PMC8341628; doi:10.1371/journal.pone.0250477)
Supplement: S1 Appendix — (ZIP) [file pone.0250477.s002.zip › 3_latest/2_1_data_dna/202103/its_6seq_GenBank.fasta]

>KHL_14333
ACCTGCGGAAGGATCATTAACGTGTTCGAACGGGGAGGCCGAGCCGCCCCGCACCGGCGGAGACGCCGTGCTGCGGGCGGTCCGGTCGCCTCTTCCAAACCAAACCCCTGTGCACCTCTGGGAAGGCGCGGTTCTGCCGCGTCGGCCCCTTTCACAAACTCTTGTGTAACCCTCGAATGACCGCGGACATCGTCCGTCTAATACATCATAACAACTTTCAACAACGGATCTCTTGGCTCTCGCATCGATGAAGAACGCAGCGAAATGCGATAAGTAATGTGAATTGCAGAATTCAGTGAATCATCGAATCTTTGAACGCACCTTGCGCCCTTTGGTATTCCGATGGGCATGCCTGTTCGAGTGTCTTGAATTCATCGCCACCTCGGGTTTTTCGGAACGCGAGGCGGGCGGAGCTGGGGGCCTGCCGCGGCGACGCGGCTCCCCTCAAAGCCATCGGTGGGGTCGCCGGTCATCCCGGGCGTTGTAATCACCTCGTCCGACACGGATCGACCGTGCTCCCCTCCCCGACCTGCCGGCAAGCGCGGCGGTCAAGCTAAACTTTGAAATCTGACCTCGAATCAGGTAGGACTACCCGCTGAACTTAAGCATATCAATA--------------------------------------------------------------------------------
>KAS_GEL_3519
TTCCGTAGGTGAACCTGCGGAAGGATCATTAACGTGTTCGAACGGGGAGGCCGAGCCGCCCCGCACCGGCGGAGACGCCGTGCTGCGGGCGGTCCGGTCGCCTCTTCCAAACCAAACCCCTGTGCACCTCTGGGAAGGCGCGGTTCTGCCGCGTCGGCCCCTTTCACAAACTCTTGTGTAACTCACGAATGACCGCGGACATCGTCCGTCTAATACATCATAACAACTTTCAACAACGGATCTCTTGGCTCTCGCATCGATGAAGAACGCAGCGAAATGCGATAAGTAATGTGAATTGCAGAATTCAGTGAATCATCGAATCTTTGAACGCACCTTGCGCCCTTTGGTATTCCGATGGGCATGCCTGTTCGAGTGTCTTGAATTCATCGCCACCTCGGGTTTTTCGGAACTCCGGGGCGGGCGGAGCTGGGGGCCTGCCGCGGCGACGCGGCTCCCCTCAAAGCCATCGGTGGGGCTGCCGGTCATCCCGGGCGTTGTAATCACCTCGTCCGACACGGATCGACCGTGCTCCCTTCCACGACCTGCCGGCAAGCGCGGCGGTCAAGCTAAACTTTGAAWTCTGACCTCGAATC-------------------------------------------------------------------------------------------------------
>KAS_GEL_3677
CATTATCGAATCGAACCGGGCGCGTCCGGGTCGGGCCCCGCACCGGCGGAGACGCCGTGCTGCGGGCCTCCCGGCGCGCCTTCCACACCAAACCCCCGTGCACCTCTTTGGGAAGGCTCCGGCGGAGACGCCGGCGTCGGCCCCTTTTCTCACAAGCTCTTATGTCGATTCAGAATGCCTTGCGGACATCGTCCGTCTAAAAATCGTATGACAACTTTCAACAACGGATCTCTTGGCTCTCGCATCGATGAAGAACGCAGCGAAATGCGATAAGTAATGTGAATTGCAGAATTCAGTGAATCATCGAATCTTTGAACGCACCTTGCGCCCTTTGGTATTCCGAAGGGCATGCCTGTTCGAGTGTCTTGAATTCGTCGCGGCCCGAGGTTTTCTTCGGGCCCGCGGAAGTGGGGGCCTTGCCGCCGCGAGGCGGCTCCCCTCGAATGAATTTGGCGGGGTCTCCGGACATCCCGGGCGTTGTACTGTCCTCGTCCGAACATGGGTTCCGGCTTTTCAAAGCCCCCGCCCCGACCGGCCGCGCGAGCGGCG---------------------------------------------------------------------------------------------------------------------------------------------------
>KAS_GEL_4878
TTCCGTAGGTGAACCTGCGGAAGGATCATTAATGAATTCTTCCGTAGGTGAACCTGCGGAAGGATCATTAACGTGTTCGAACGGGGAGGCCGAGCCGCCCCGCACCGGCGGAGACGCCGTGCTGCGGGCGGTCCGGTCGCCTCTTCCAAACCAAACCCCTGTGCACCTCTGGGAAGGCGCGGTTCTGCCGCGTCGGCCCCTTTCACAAACTCTTGTGTAACTCACGAATGACCGCGGACATCGTCCGTCTAATACATCATAACAACTTTCAACAACGGATCTCTTGGCTCTCGCATCGATGAAGAACGCAGCGAAATGCGATAAGTAATGTGAATTGCAGAATTCAGTGAATCATCGAATCTTTGAACGCACCTTGCGCCCTTTGGTATTCCGATGGGCATGCCTGTTCGAGTGTCTTGAATTCATCGCCACCTCGGGTTTTTCGGAACTCCGGGGCGGGCGGAGCTGGGGGCCTGCCGCGGCGACGCGGCTCCCCTCAAAGCCATCGGTGGGGCTGCCGGTCATCCCGGGCGTTGTAATCACCTCGTCCGACACGGATCGACCGTGCTCCCTTCCACGACCTGCCGGCAAGCGCGGCGGTCAAGCTAAACTTTGAAATCTGACCTCGAATCAGGTAGGACTACCCGCTGAACTTAAGCATATCAATAAGCCGGAGG-------------------
>KHL_9569
TGAGGAAGTAAAAGTCGTAACAAGGTTTCCGTAGGTGAACCTGCGGAAGGATCATTATCGTATCTCGAACGGGGAGGTCCGGGTCGGCCCTGCACCGGCGGCGACGCCGTGCTGCGGGCTCCCGGCGCCCCTTCCAAATCAAACCCCTGTGAACCTCTGGGAAGGCGGGCGAGCGGAAACGCGGACCCGTCGGCCCCTTTTTCATAAACTCTTGTCTGTTTAAAGAATGAACGCGGACATCGTCCGTCTGAAACATGTAACAACTTTCAACAACGGATCTCTTGGCTCTCGCATCGATGAAGAACGCAGCGAAATGCGATAAGTAATGTGAATTGCAGAATTCAGTGAATCATCGAATCTTTGAACGCACCTTGCGCCCTTTGGTATTCCGAAGGGCATGCCTGTTCGAGTGTCTTGAATTCATCGCGGCCCGAGGTTTTTGCGAACCTTCGGACCCGCGGAAGTGGGGGCCTGCCGCGGCGACGCGGCTCCCCTCAAATGCATCGGTGGGGTCTCCGGACATCCCGGGCGTTGTACTGTCCTCGTCCGACACGGGTGTTTCCGTTAGCCCCTCCCCGACCGTTTCCGTGAGAGCGGCGGTCAAACTCTATTTGAAATCTGACCTCGAATCAGGTAGGACTACCCGCTGAACTTAAGCATATCAATAAGCCGGAGG--------------------
>KHL_9955
TCTTGGTCATTTAGAGGAAGTAAAAGTCGTAACAAGGTTTCCGTAGGTGAACCTGCGGAAGGATCATTATCGTATCGAACCGGGTGCGTCCGGGTCGGGCCCTGCACCGGCGGAGACGCTGTGCWGCGGGCCTCCCGGCGCGCCTTCCAAACCAAACCCCTGTGCACCTCTTTGGGAAGGCCCGCCTCCGGGCGGGTCGGCCCCTTCTTCTCACAAGCTCTTTTGTATGCTCTTACGAATGACCGCGGACATCGTCCGTCTAAAATCATATGACAACTTTCAACAACGGATCTCTTGGCTCTCGCATCGATGAAGAACGCAGCGAAATGCGATAAGTAATGTGAATTGCAGAATTCAGTGAATCATCGAATCTTTGAACGCACCTTGCGCCCTTTGGTATTCCGAAGGGCATGCCTGTTCGAGTGTCTTGAATTCATCGCGGCCCGAGGTCTTTTCGGACTCCTCGGGCCCGCGGACGTGGGGGCCTGCCGCCGCGAGGCGGCTCCCCTCAAATGCATCGGTGGGGTCTCCGGACATCCCGGGCGTTGTACTGTCCTCGTCCGTATGTGGGTTCCGGCTTTCAAAGCMCCMGCCTCGACCGTCCGCGCGAGCGGCGGTCAGAGACTTTCAAACGAAATCTGACCTCGAATCAGGTAGGACTACCCGCTGAACTTAAGCATATCAATAAGCGGAGGA
>KAS_MS_4617
TCTTGGTCATTTAGAGGAAGTAAAAGTCGTAACAAGGTTTCCGTAGGTGAACCTGCGGAAGGATCATTATCGTATCRAACCGGGGTGCGCCCGGGTCGGCCCTGCACCGGCGGAGACGCCGTGCTGCGGGCTCCCGGCGTCCCTTCCACACCAAACCCCCTGTGCACCTTTGGGAAGGCGGCGCGGAGACGTGCCGTCGGCCCCTCTCTCACAAGCTCTGTTCATTTAGAATGCCTGCGGACATCGTCCGTCTAAACAAATAACAACTTTCAACAACGGATCTCTTGGCTCTCGCATCGATGAAGAACGCAGCGAAATGCGATAAGTAATGTGAATTGCAGAATTCAGTGAATCATCGAATCTTTGAACGCACCTTGCGCCCTTTGGTRTTCCGAAGGGCATGCCTGTTCGAGTGTCTTGAATTCATCGCGACCCGAGGTTTCGTGCCTCGGGCCCGCGGAAGTGGGGGCCTGCCGCGGCGACGCGGCTCCCCTCAAATGCATCGGTGGGGTCTCCGGACATCCCGGGCGTTGTATTGTCCTCGTCCGACCATGGGTTCCGGCTCTGCCCCCGCCTCGACCGTTCCGTGCGAGCGGCGGTCAGTTTAAATGCTTTGAAATCTGACCTCGAATCAGGTAGGACTACCCGCTGAACTTAAGCATATCAATAA--------------------------
