# Supplementary material for: Geometric morphometric analysis of spore shapes improves identification of fungi
Source: PLoS One. 2021 Aug 5;16(8):e0250477. doi: 10.1371/journal.pone.0250477 (PMC8341628; doi:10.1371/journal.pone.0250477)
Supplement: S1 Appendix — (ZIP) [file pone.0250477.s002.zip › 3_latest/2_2_data_size/v20201215/ARAN_04160_size1col.csv]

	Label	Min	Max	Angle	Length
1	ARAN_04160_01_1x.bmp	56.24	127.67	-39.12	16.97
2	ARAN_04160_01_1x.bmp	66.56	121.67	-129.23	1.99
3	ARAN_04160_10_rev_1x_paint.bmp	80.91	150.66	-150.30	16.46
4	ARAN_04160_10_rev_1x_paint.bmp	89.34	177.88	121.57	2.05
5	ARAN_04160_11_rev_1x.bmp	58.16	150.24	-72.94	16.64
6	ARAN_04160_11_rev_1x.bmp	63.87	122.33	14.47	2.02
7	ARAN_04160_12_rev_1x.bmp	51.74	86.33	-97.32	16.32
8	ARAN_04160_12_rev_1x.bmp	53.96	90.08	-179.37	1.91
9	ARAN_04160_13_1x.bmp	71.15	251.75	-165.91	16.95
10	ARAN_04160_13_1x.bmp	97.05	176.50	-68.44	2.10
11	ARAN_04160_14_1xC_paint.bmp	82.29	187.47	-169.92	14.76
12	ARAN_04160_14_1xC_paint.bmp	87.81	238.03	-77.09	2.07
13	ARAN_04160_14_1xC_paint.bmp	74.08	255.00	-111.05	15.96
14	ARAN_04160_14_1xC_paint.bmp	72.51	203.07	-10.03	1.93
15	ARAN_04160_14_1xC_paint.bmp	72.44	254.85	-90.57	15.87
16	ARAN_04160_14_1xC_paint.bmp	69.80	183.17	14.55	2.01
17	ARAN_04160_15_1x.bmp	72.26	123.67	-69.22	17.31
18	ARAN_04160_15_1x.bmp	72.37	133.56	17.88	2.05
19	ARAN_04160_22_1x_paint.bmp	86.48	254.86	-122.15	18.52
20	ARAN_04160_22_1x_paint.bmp	92.48	171.25	-22.68	2.29
21	ARAN_04160_25_1x.bmp	87.71	147.33	-57.32	15.87
22	ARAN_04160_25_1x.bmp	91.80	148.83	-146.04	1.86
