# Supplementary material for: Geometric morphometric analysis of spore shapes improves identification of fungi
Source: PLoS One. 2021 Aug 5;16(8):e0250477. doi: 10.1371/journal.pone.0250477 (PMC8341628; doi:10.1371/journal.pone.0250477)
Supplement: S1 Appendix — (ZIP) [file pone.0250477.s002.zip › 3_latest/2_2_data_size/v20201215/CWU_6737_size1col.csv]

	Label	Min	Max	Angle	Length
1	CWU_6737_01_rev_2x.bmp	71.94	187.11	-51.49	14.97
2	CWU_6737_01_rev_2x.bmp	100.80	199.67	-138.81	2.68
3	CWU_6737_01_rev_2x.bmp	66.53	181.67	-66.31	13.46
4	CWU_6737_01_rev_2x.bmp	83.84	201.67	-154.80	2.34
5	CWU_6737_02_2xL_paint.bmp	80.80	162.79	-81.44	14.46
6	CWU_6737_02_2xL_paint.bmp	94.23	182.78	-171.03	2.46
7	CWU_6737_02_2xL_paint.bmp	70.27	196.11	72.62	15.19
8	CWU_6737_02_2xL_paint.bmp	82.22	171.17	157.17	2.50
9	CWU_6737_03_rev_2x.bmp	65.09	175.50	-165.96	15.02
10	CWU_6737_03_rev_2x.bmp	73.91	211.50	98.97	2.50
11	CWU_6737_03_rev_2x.bmp	69.57	177.42	111.61	13.73
12	CWU_6737_03_rev_2x.bmp	85.32	210.33	-163.61	2.25
13	CWU_6737_05_1xB_paint.bmp	88.09	186.33	-101.00	13.87
14	CWU_6737_05_1xB_paint.bmp	108.69	192.67	165.26	2.45
15	CWU_6737_05_rev_1xL_paint.bmp	73.87	195.00	-127.63	15.29
16	CWU_6737_05_rev_1xL_paint.bmp	74.51	182.19	149.53	2.46
17	CWU_6737_08_1xT.bmp	89.61	146.43	-85.24	15.21
18	CWU_6737_08_1xT.bmp	85.77	187.12	8.97	2.41
19	CWU_6737_10_1xT_paint.bmp	75.56	172.93	-54.92	12.93
20	CWU_6737_10_1xT_paint.bmp	80.75	157.00	35.54	2.23
21	CWU_6737_11_rev_1xT_paint.bmp	141.07	226.19	-84.66	13.53
22	CWU_6737_11_rev_1xT_paint.bmp	156.19	181.52	6.34	2.36
23	CWU_6737_02_rev_1xL.bmp	63.77	171.06	134.29	14.46
24	CWU_6737_02_rev_1xL.bmp	69.15	175.38	-132.88	2.43
