# Supplementary material for: Geometric morphometric analysis of spore shapes improves identification of fungi
Source: PLoS One. 2021 Aug 5;16(8):e0250477. doi: 10.1371/journal.pone.0250477 (PMC8341628; doi:10.1371/journal.pone.0250477)
Supplement: S1 Appendix — (ZIP) [file pone.0250477.s002.zip › 3_latest/2_2_data_size/v20201215/KAS_GEL_3519_size1col.csv]

	Label	Min	Max	Angle	Length
1	KAS_GEL_3519_04_1x.bmp	66.74	129.24	-7.05	15.40
2	KAS_GEL_3519_04_1x.bmp	62.23	148.30	-110.49	2.22
3	KAS_GEL_3519_07_1x.bmp	56.52	133.54	14.63	12.47
4	KAS_GEL_3519_07_1x.bmp	84.82	140.17	111.64	2.13
5	KAS_GEL_3519_08_rev_1x.bmp	64.70	134.00	23.67	14.20
6	KAS_GEL_3519_08_rev_1x.bmp	69.89	143.88	118.02	2.21
7	KAS_GEL_3519_09_rev_1x.bmp	77.76	127.75	-11.24	15.03
8	KAS_GEL_3519_09_rev_1x.bmp	80.06	136.50	74.52	2.12
9	KAS_GEL_3519_14_1x_paint.bmp	61.11	127.17	43.08	12.85
10	KAS_GEL_3519_14_1x_paint.bmp	65.64	141.04	144.05	2.36
11	KAS_GEL_3519_16_rev_1x_paint.bmp	77.96	128.33	14.12	13.16
12	KAS_GEL_3519_16_rev_1x_paint.bmp	82.81	163.39	109.76	2.30
13	KAS_GEL_3519_17_1x_paint.bmp	78.87	132.68	98.03	12.47
14	KAS_GEL_3519_17_1x_paint.bmp	78.57	144.19	10.20	2.13
15	KAS_GEL_3519_18_rev_1x_paint.bmp	82.38	152.39	-174.77	14.17
16	KAS_GEL_3519_18_rev_1x_paint.bmp	84.26	157.86	-79.89	2.15
17	KAS_GEL_3519_19_1x_paint.bmp	90.73	128.12	-55.44	14.38
18	KAS_GEL_3519_19_1x_paint.bmp	93.53	131.11	-143.59	2.09
19	KAS_GEL_3519_20_1x_paint.bmp	82.18	131.67	99.29	13.85
20	KAS_GEL_3519_20_1x_paint.bmp	84.35	128.33	3.54	2.04
21	KAS_GEL_3519_24_rev_1_paint.bmp	79.32	139.41	74.36	13.90
22	KAS_GEL_3519_24_rev_1_paint.bmp	82.33	132.75	-2.44	1.98
