# Supplementary material for: Geometric morphometric analysis of spore shapes improves identification of fungi
Source: PLoS One. 2021 Aug 5;16(8):e0250477. doi: 10.1371/journal.pone.0250477 (PMC8341628; doi:10.1371/journal.pone.0250477)
Supplement: S1 Appendix — (ZIP) [file pone.0250477.s002.zip › 3_latest/2_2_data_size/v20201215/KAS_GEL_3550_size1col.csv]

	Label	Min	Max	Angle	Length
1	KAS_GEL_3550_image005_3.bmp	0.00	133.44	-22.83	13.00
2	KAS_GEL_3550_image005_3.bmp	66.01	153.33	-122.91	2.54
3	KAS_GEL_3550_image005_6.bmp	54.65	155.59	-4.32	13.39
4	KAS_GEL_3550_image005_6.bmp	68.81	143.83	-93.01	2.46
5	KAS_GEL_3550_image008_1.bmp	66.91	137.33	43.92	14.17
6	KAS_GEL_3550_image008_1.bmp	57.04	147.63	141.34	2.45
7	KAS_GEL_3550_image009_1.bmp	54.87	149.33	-25.93	15.33
8	KAS_GEL_3550_image009_1.bmp	55.75	132.89	-115.35	2.67
9	KAS_GEL_3550_image011_1.bmp	63.04	142.17	-164.34	14.06
10	KAS_GEL_3550_image011_1.bmp	83.17	133.67	107.65	2.83
11	KAS_GEL_3550_image011_2.bmp	67.17	128.14	-151.48	13.12
12	KAS_GEL_3550_image011_2.bmp	74.31	155.46	-59.53	2.43
13	KAS_GEL_3550_image012_1.bmp	64.22	144.07	-66.60	14.31
14	KAS_GEL_3550_image012_1.bmp	62.15	121.58	-157.62	2.33
15	KAS_GEL_3550_image014_1.bmp	60.76	160.67	-50.26	13.51
16	KAS_GEL_3550_image014_1.bmp	63.86	159.56	38.66	2.45
17	KAS_GEL_3550_image014_2.bmp	54.40	144.93	-3.85	13.18
18	KAS_GEL_3550_image014_2.bmp	59.23	144.00	87.40	2.77
19	KAS_GEL_3550_image016_1.bmp	43.42	136.33	-116.82	12.86
20	KAS_GEL_3550_image016_1.bmp	42.91	147.00	-14.04	2.55
21	KAS_GEL_3550_image016_2.bmp	66.03	149.78	-37.38	14.23
22	KAS_GEL_3550_image016_2.bmp	58.57	143.83	-133.15	2.87
23	KAS_GEL_3550_image019_1.bmp	50.05	138.67	88.78	11.85
24	KAS_GEL_3550_image019_1.bmp	72.37	136.33	0.00	2.49
25	KAS_GEL_3550_image020_1.bmp	93.42	129.51	43.88	13.60
26	KAS_GEL_3550_image020_2.bmp	85.00	111.44	-45.00	2.49
27	KAS_GEL_3550_image023_1.bmp	54.85	145.85	-69.26	13.84
28	KAS_GEL_3550_image023_1.bmp	65.98	142.25	20.22	2.62
