# Supplementary material for: Geometric morphometric analysis of spore shapes improves identification of fungi
Source: PLoS One. 2021 Aug 5;16(8):e0250477. doi: 10.1371/journal.pone.0250477 (PMC8341628; doi:10.1371/journal.pone.0250477)
Supplement: S1 Appendix — (ZIP) [file pone.0250477.s002.zip › 3_latest/2_2_data_size/v20201215/KAS_GEL_3677_size1col.csv]

	Label	Min	Max	Angle	Length
1	KAS_GEL_3677_06A_1x.bmp	136.21	184.17	-32.54	10.42
2	KAS_GEL_3677_06A_1x.bmp	132.77	171.67	-120.00	2.58
3	KAS_GEL_3677_07A_1x.bmp	143.66	193.00	157.69	10.62
4	KAS_GEL_3677_07A_1x.bmp	148.72	184.67	-110.10	2.75
5	KAS_GEL_3677_10B_2x.bmp	135.19	180.00	-119.05	11.67
6	KAS_GEL_3677_10B_2x.bmp	137.85	182.00	158.20	2.88
7	KAS_GEL_3677_10B_2x.bmp	132.07	187.67	-82.31	12.71
8	KAS_GEL_3677_10B_2x.bmp	132.79	164.50	-173.18	2.92
9	KAS_GEL_3677_11B_1x.bmp	137.74	204.00	100.64	11.09
10	KAS_GEL_3677_11B_1x.bmp	138.85	184.42	-168.81	2.92
11	KAS_GEL_3677_13B_1x.bmp	146.21	183.67	-126.43	8.96
12	KAS_GEL_3677_13B_1x.bmp	143.09	182.33	149.93	2.77
13	KAS_GEL_3677_14B_1x.bmp	136.46	187.00	-37.94	10.14
14	KAS_GEL_3677_14B_1x.bmp	136.68	173.50	-124.94	2.80
15	KAS_GEL_3677_16B_1x.bmp	150.56	187.33	-165.07	11.73
16	KAS_GEL_3677_16B_1x.bmp	152.41	191.00	108.80	3.13
17	KAS_GEL_3677_17B_1xC.bmp	148.67	191.00	139.53	11.84
18	KAS_GEL_3677_17B_1xC.bmp	151.43	189.00	-135.83	3.07
19	KAS_GEL_3677_18B_2x.bmp	149.24	188.33	-97.99	10.88
20	KAS_GEL_3677_18B_2x.bmp	150.33	192.33	175.52	3.22
21	KAS_GEL_3677_20C_rev_2x.bmp	129.04	161.96	-116.28	11.24
22	KAS_GEL_3677_20C_rev_2x.bmp	133.01	156.33	154.80	2.96
23	KAS_GEL_3677_21C_1x.bmp	139.17	173.96	-2.34	10.78
24	KAS_GEL_3677_21C_1x.bmp	140.00	163.33	87.66	3.09
25	KAS_GEL_3677_23C_1xTR.bmp	159.94	202.75	-62.90	10.65
26	KAS_GEL_3677_23C_1xTR.bmp	162.84	191.17	27.08	3.11
27	KAS_GEL_3677_23C_rev_1xC.bmp	161.89	197.33	-145.84	10.66
28	KAS_GEL_3677_23C_rev_1xC.bmp	164.83	182.83	131.74	2.74
29	KAS_GEL_3677_26C_1.bmp	161.79	191.83	-139.09	10.29
30	KAS_GEL_3677_26C_1.bmp	161.56	178.17	137.54	2.68
