# Supplementary material for: Geometric morphometric analysis of spore shapes improves identification of fungi
Source: PLoS One. 2021 Aug 5;16(8):e0250477. doi: 10.1371/journal.pone.0250477 (PMC8341628; doi:10.1371/journal.pone.0250477)
Supplement: S1 Appendix — (ZIP) [file pone.0250477.s002.zip › 3_latest/2_2_data_size/v20201215/KAS_GEL_3681_size1col.csv]

	Label	Min	Max	Angle	Length
1	KAS_GEL_3681_02_1x.bmp	43.51	126.00	-163.81	16.16
2	KAS_GEL_3681_02_1x.bmp	47.98	136.00	-68.96	1.85
3	KAS_GEL_3681_03_rev_1x.bmp	49.78	117.11	90.42	17.09
4	KAS_GEL_3681_03_rev_1x.bmp	55.16	123.56	-3.81	1.93
5	KAS_GEL_3681_04_rev_1x.bmp	48.74	114.56	166.33	19.22
6	KAS_GEL_3681_04_rev_1x.bmp	48.95	130.33	-104.93	1.96
7	KAS_GEL_3681_06_rev_2x.bmp	49.28	126.42	118.58	17.64
8	KAS_GEL_3681_06_rev_2x.bmp	56.45	122.11	24.44	1.58
9	KAS_GEL_3681_06_rev_2x.bmp	41.75	117.81	15.59	16.87
10	KAS_GEL_3681_06_rev_2x.bmp	59.06	133.81	113.20	1.98
11	KAS_GEL_3681_07_rev_1x.bmp	65.23	111.75	120.72	15.47
12	KAS_GEL_3681_07_rev_1x.bmp	63.33	127.42	-145.30	1.96
13	KAS_GEL_3681_08_1x.bmp	36.16	111.67	-55.13	18.60
14	KAS_GEL_3681_08_1x.bmp	39.92	126.00	-138.01	1.76
15	KAS_GEL_3681_09_1x.bmp	51.16	108.11	-57.72	19.78
16	KAS_GEL_3681_09_1x.bmp	54.44	124.22	-146.31	2.27
17	KAS_GEL_3681_10_1x.bmp	71.49	144.26	-146.94	19.03
18	KAS_GEL_3681_10_1x.bmp	60.19	121.17	126.87	1.91
19	KAS_GEL_3681_11_rev_1x.bmp	44.42	116.63	165.40	18.51
20	KAS_GEL_3681_11_rev_1x.bmp	57.61	132.74	75.07	1.97
21	KAS_GEL_3681_12_rev_1x.bmp	55.93	114.00	148.07	19.22
22	KAS_GEL_3681_12_rev_1x.bmp	66.74	117.67	55.30	1.92
23	KAS_GEL_3681_14_1xL.bmp	60.43	126.22	-143.22	16.11
24	KAS_GEL_3681_14_1xL.bmp	61.89	130.89	135.00	1.75
25	KAS_GEL_3681_14_1xL.bmp	56.38	128.00	126.18	16.81
26	KAS_GEL_3681_14_1xL.bmp	65.31	110.96	39.29	1.80
27	KAS_GEL_3681_15_rev_1xUR.bmp	55.47	104.67	-34.48	25.37
28	KAS_GEL_3681_15_rev_1xUR.bmp	64.83	113.96	-126.87	2.54
29	KAS_GEL_3681_17_rev_1x.bmp	50.99	138.90	-8.39	19.88
30	KAS_GEL_3681_17_rev_1x.bmp	51.01	119.33	81.87	1.73
31	KAS_GEL_3681_18_rev_1x.bmp	89.56	124.15	118.92	20.56
32	KAS_GEL_3681_18_rev_1x.bmp	91.38	115.08	-158.20	2.06
33	KAS_GEL_3681_23_rev_1x_paint.bmp	46.99	171.85	26.73	18.97
34	KAS_GEL_3681_23_rev_1x_paint.bmp	58.93	141.10	121.61	1.89
35	KAS_GEL_3681_25_1x.bmp	52.12	137.10	-54.71	20.13
36	KAS_GEL_3681_25_1x.bmp	68.85	111.33	-153.43	1.90
37	KAS_GEL_3681_31_1x_paint.bmp	52.64	128.50	-67.54	20.48
38	KAS_GEL_3681_31_1x_paint.bmp	64.67	149.60	24.78	1.86
39	KAS_GEL_3681_34_1x.bmp	47.58	124.33	-25.88	18.71
40	KAS_GEL_3681_34_1x.bmp	72.86	140.17	59.74	1.80
41	KAS_GEL_3681_35_1.bmp	46.30	136.56	68.40	19.57
42	KAS_GEL_3681_35_1.bmp	75.07	130.58	158.96	1.67
43	KAS_GEL_3681_37_rev_1x.bmp	67.90	144.98	48.26	23.41
44	KAS_GEL_3681_37_rev_1x.bmp	89.83	126.69	143.13	1.91
