# Supplementary material for: Geometric morphometric analysis of spore shapes improves identification of fungi
Source: PLoS One. 2021 Aug 5;16(8):e0250477. doi: 10.1371/journal.pone.0250477 (PMC8341628; doi:10.1371/journal.pone.0250477)
Supplement: S1 Appendix — (ZIP) [file pone.0250477.s002.zip › 3_latest/2_2_data_size/v20201215/KAS_GEL_4878_size1col.csv]

	Label	Min	Max	Angle	Length
1	KAS_GEL_4878_img001_rev.bmp	71.92	143.92	-37.17	14.41
2	KAS_GEL_4878_img001_rev.bmp	73.14	123.88	-124.99	3.07
3	KAS_GEL_4878_img002_rev_paint.bmp	47.40	138.89	-110.82	16.34
4	KAS_GEL_4878_img002_rev_paint.bmp	71.38	154.54	163.07	3.02
5	KAS_GEL_4878_img005_rev_paint.bmp	75.10	140.78	95.46	17.26
6	KAS_GEL_4878_img005_rev_paint.bmp	75.89	127.11	2.29	3.15
7	KAS_GEL_4878_img006_paint.bmp	61.43	138.00	87.35	13.62
8	KAS_GEL_4878_img006_paint.bmp	69.32	132.33	177.71	3.11
9	KAS_GEL_4878_img010_rev.bmp	71.69	137.94	5.19	13.92
10	KAS_GEL_4878_img010_rev.bmp	81.42	131.25	97.77	2.86
11	KAS_GEL_4878_img016_paint.bmp	73.58	125.04	-126.97	14.65
12	KAS_GEL_4878_img016_paint.bmp	72.11	136.17	151.39	3.14
13	KAS_GEL_4878_img019_rev.bmp	74.77	128.08	-107.21	14.97
14	KAS_GEL_4878_img019_rev.bmp	70.55	134.25	163.74	3.06
15	KAS_GEL_4878_img021_1.bmp	69.16	125.48	-39.99	15.27
16	KAS_GEL_4878_img021_1.bmp	71.26	132.38	-126.87	3.11
17	KAS_GEL_4878_img028_1.bmp	56.80	121.88	162.06	13.82
18	KAS_GEL_4878_img028_1.bmp	65.76	123.79	72.35	2.87
19	KAS_GEL_4878_img029_rev.bmp	58.21	125.29	57.35	15.41
20	KAS_GEL_4878_img029_rev.bmp	68.61	106.58	153.43	3.06
21	KAS_GEL_4878_img030_rev.bmp	62.27	122.67	47.29	13.43
22	KAS_GEL_4878_img030_rev.bmp	69.53	120.12	139.90	3.08
23	KAS_GEL_4878_img031_rev.bmp	80.74	142.67	83.35	15.18
24	KAS_GEL_4878_img031_rev.bmp	82.75	144.56	177.51	2.94
25	KAS_GEL_4878_img032_1.bmp	61.31	138.00	-86.63	10.67
26	KAS_GEL_4878_img032_1.bmp	66.50	130.67	-175.24	3.06
27	KAS_GEL_4878_img034_rev.bmp	67.29	126.92	-159.00	15.11
28	KAS_GEL_4878_img034_rev.bmp	65.42	143.58	116.57	3.08
29	KAS_GEL_4878_img038_rev.bmp	61.27	125.42	-32.32	14.70
30	KAS_GEL_4878_img038_rev.bmp	63.12	129.92	-118.81	2.92
31	KAS_GEL_4878_img039_rev.bmp	47.84	120.06	162.90	12.02
32	KAS_GEL_4878_img039_rev.bmp	54.15	119.27	-107.65	2.95
