# Supplementary material for: Geometric morphometric analysis of spore shapes improves identification of fungi
Source: PLoS One. 2021 Aug 5;16(8):e0250477. doi: 10.1371/journal.pone.0250477 (PMC8341628; doi:10.1371/journal.pone.0250477)
Supplement: S1 Appendix — (ZIP) [file pone.0250477.s002.zip › 3_latest/2_2_data_size/v20201215/KAS_GEL_5032_size1col.csv]

	Label	Min	Max	Angle	Length
1	KAS_GEL_5032_01_rev_1xL.bmp	68.86	131.48	-3.73	5.49
2	KAS_GEL_5032_01_rev_1xL.bmp	76.57	124.89	-91.01	2.39
3	KAS_GEL_5032_03_rev_1x.bmp	71.85	135.19	-36.61	6.18
4	KAS_GEL_5032_03_rev_1x.bmp	65.83	150.71	-136.61	2.38
5	KAS_GEL_5032_06_rev_1xC.bmp	74.11	152.18	-60.86	5.22
6	KAS_GEL_5032_06_rev_1xC.bmp	64.10	156.56	34.13	2.28
7	KAS_GEL_5032_07_1x_paint.bmp	64.34	145.98	29.77	6.55
8	KAS_GEL_5032_07_1x_paint.bmp	79.75	157.28	-66.40	2.36
9	KAS_GEL_5032_09_rev_1x.bmp	56.94	133.94	-19.67	5.86
10	KAS_GEL_5032_09_rev_1x.bmp	79.41	134.78	-116.80	2.33
11	KAS_GEL_5032_10_rev_1xC_paint.bmp	59.33	126.44	-144.97	5.49
12	KAS_GEL_5032_10_rev_1xC_paint.bmp	60.69	108.44	119.16	2.28
13	KAS_GEL_5032_12_1xT.bmp	63.21	139.33	-31.24	5.30
14	KAS_GEL_5032_12_1xT.bmp	57.27	133.17	62.98	2.36
15	KAS_GEL_5032_14_rev_1x_paint.bmp	68.55	136.94	-91.69	6.40
16	KAS_GEL_5032_14_rev_1x_paint.bmp	81.08	145.94	0.37	2.44
17	KAS_GEL_5032_16_1x.bmp	63.21	120.69	38.21	5.40
18	KAS_GEL_5032_16_1x.bmp	67.44	135.67	-50.26	2.43
19	KAS_GEL_5032_18_1x.bmp	68.86	120.18	44.72	6.03
20	KAS_GEL_5032_18_1x.bmp	71.08	140.06	127.27	2.43
21	KAS_GEL_5032_20_1x.bmp	60.15	137.36	-37.25	5.06
22	KAS_GEL_5032_20_1x.bmp	69.51	144.69	54.46	2.35
23	KAS_GEL_5032_21_rev_1x.bmp	79.15	139.81	-75.81	5.65
24	KAS_GEL_5032_21_rev_1x.bmp	80.06	138.78	-168.27	2.27
25	KAS_GEL_5032_28_1x.bmp	79.62	125.34	-113.48	5.59
26	KAS_GEL_5032_28_1x.bmp	78.82	131.28	-21.33	2.37
