# Supplementary material for: Geometric morphometric analysis of spore shapes improves identification of fungi
Source: PLoS One. 2021 Aug 5;16(8):e0250477. doi: 10.1371/journal.pone.0250477 (PMC8341628; doi:10.1371/journal.pone.0250477)
Supplement: S1 Appendix — (ZIP) [file pone.0250477.s002.zip › 3_latest/2_2_data_size/v20201215/KAS_L_0103_size1col.csv]

	Label	Min	Max	Angle	Length
1	KAS_L_0103_20180424_1_1x_.bmp	66.84	177.96	-117.58	19.10
2	KAS_L_0103_20180424_1_1x_.bmp	64.80	137.42	150.26	2.05
3	KAS_L_0103_20180424_2_rv_1x.bmp	52.80	122.56	86.78	20.21
4	KAS_L_0103_20180424_2_rv_1x.bmp	54.53	152.52	173.66	2.33
5	KAS_L_0103_20180424_4_rv_1x.bmp	67.04	141.75	-101.45	19.79
6	KAS_L_0103_20180424_4_rv_1x.bmp	77.77	145.44	-10.62	2.00
7	KAS_L_0103_20180424_9_rv_1x_u.bmp	81.29	135.00	158.94	20.00
8	KAS_L_0103_20180424_9_rv_1x_u.bmp	84.02	138.67	-115.20	2.33
9	KAS_L_0103_20180424_10_1x_pnt.bmp	73.14	128.23	170.23	19.36
10	KAS_L_0103_20180424_10_1x_pnt.bmp	80.76	131.10	73.61	2.20
11	KAS_L_0103_20180424_11_rv_1x_pnt.bmp	58.48	123.11	16.63	18.99
12	KAS_L_0103_20180424_11_rv_1x_pnt.bmp	73.53	147.15	100.62	2.11
13	KAS_L_0103_20180424_12_1x.bmp	66.36	118.67	-91.05	20.73
14	KAS_L_0103_20180424_12_1x.bmp	70.02	158.33	180.00	2.06
15	KAS_L_0103_20180424_13_rv_2x_pnt.bmp	59.77	162.00	161.78	20.94
16	KAS_L_0103_20180424_13_rv_2x_pnt.bmp	62.86	145.59	-128.16	2.24
17	KAS_L_0103_20190626_002_rv_1x.bmp	118.58	201.33	-141.40	20.02
18	KAS_L_0103_20190626_002_rv_1x.bmp	140.26	212.67	130.24	2.12
19	KAS_L_0103_20190626_004_1x.bmp	88.22	147.50	-53.62	19.02
20	KAS_L_0103_20190626_004_1x.bmp	95.90	150.17	34.16	2.16
21	KAS_L_0103_20190626_007_1x.bmp	96.32	171.22	105.80	20.35
22	KAS_L_0103_20190626_007_1x.bmp	115.31	162.41	-166.87	1.95
23	KAS_L_0103_20190626_008_1x_rv.bmp	105.18	163.33	-29.44	20.25
24	KAS_L_0103_20190626_008_1x_rv.bmp	107.02	179.33	-123.18	1.98
25	KAS_L_0103_20190626_009_rv_1x.bmp	120.59	156.04	85.01	20.96
26	KAS_L_0103_20190626_009_rv_1x.bmp	102.06	165.89	178.21	2.06
27	KAS_L_0103_20190626_010_1x.bmp	101.20	160.00	85.47	19.13
28	KAS_L_0103_20190626_010_1x.bmp	109.16	179.67	-5.36	2.05
29	KAS_L_0103_20190626_011_1x.bmp	104.13	161.25	0.37	19.69
30	KAS_L_0103_20190626_011_1x.bmp	111.96	175.67	91.74	2.05
31	KAS_L_0103_20190626_012_1x.bmp	104.38	171.58	51.83	19.47
32	KAS_L_0103_20190626_012_1x.bmp	109.10	165.00	-35.75	1.93
33	KAS_L_0103_20190626_014_rv_1x.bmp	92.77	139.67	21.09	19.75
34	KAS_L_0103_20190626_014_rv_1x.bmp	103.17	178.33	108.43	2.19
35	KAS_L_0103_20190626_015_rv_1x.bmp	108.61	186.82	111.84	19.79
36	KAS_L_0103_20190626_015_rv_1x.bmp	104.81	157.67	19.65	1.83
