# Supplementary material for: Geometric morphometric analysis of spore shapes improves identification of fungi
Source: PLoS One. 2021 Aug 5;16(8):e0250477. doi: 10.1371/journal.pone.0250477 (PMC8341628; doi:10.1371/journal.pone.0250477)
Supplement: S1 Appendix — (ZIP) [file pone.0250477.s002.zip › 3_latest/2_2_data_size/v20201215/KAS_L_0140_size1col.csv]

	Label	Min	Max	Angle	Length
1	KAS_L_0140_01_1x.bmp	101.59	181.17	-90.00	4.85
2	KAS_L_0140_01_1x.bmp	12.44	182.25	0.00	2.20
3	KAS_L_0140_01_1x.bmp	92.53	172.00	-106.31	5.36
4	KAS_L_0140_01_1x.bmp	102.10	176.50	-14.04	2.50
5	KAS_L_0140_02_3x.bmp	102.96	172.42	-97.94	5.41
6	KAS_L_0140_02_3x.bmp	117.86	183.79	-3.18	2.30
7	KAS_L_0140_02_3x.bmp	109.19	177.50	-32.15	5.13
8	KAS_L_0140_02_3x.bmp	111.17	167.56	-121.43	2.64
9	KAS_L_0140_02_3x.bmp	108.29	174.31	80.31	5.21
10	KAS_L_0140_02_3x.bmp	104.83	170.83	0.00	2.36
11	KAS_L_0140_02_rev_1x.bmp	111.47	174.58	-37.41	5.36
12	KAS_L_0140_02_rev_1x.bmp	115.50	172.58	-135.00	2.49
13	KAS_L_0140_03_rev_1x.bmp	113.34	170.50	-80.54	5.36
14	KAS_L_0140_03_rev_1x.bmp	115.06	199.42	8.13	2.61
15	KAS_L_0140_04_1x.bmp	105.15	179.11	-12.53	5.80
16	KAS_L_0140_04_1x.bmp	112.47	172.89	-101.89	2.45
17	KAS_L_0140_04_rev_2x.bmp	109.48	155.75	-117.15	5.56
18	KAS_L_0140_04_rev_2x.bmp	114.76	174.81	-20.22	2.64
19	KAS_L_0140_04_rev_2x.bmp	106.59	170.00	16.31	5.32
20	KAS_L_0140_04_rev_2x.bmp	111.22	179.89	101.31	2.49
21	KAS_L_0140_05_3x.bmp	96.48	152.17	-30.96	5.79
22	KAS_L_0140_05_3x.bmp	102.48	169.08	-121.61	1.99
23	KAS_L_0140_05_3x.bmp	101.99	163.83	-91.36	5.32
24	KAS_L_0140_05_3x.bmp	107.61	178.33	176.99	2.39
25	KAS_L_0140_05_3x.bmp	104.33	152.33	-107.59	5.42
26	KAS_L_0140_05_3x.bmp	105.47	173.00	-15.52	2.41
27	KAS_L_0140_05_3x.bmp	102.39	163.37	-53.67	5.37
28	KAS_L_0140_05_3x.bmp	100.37	155.15	38.66	2.42
29	KAS_L_0140_06_rev_1x.bmp	105.01	169.44	79.82	5.09
30	KAS_L_0140_06_rev_1x.bmp	120.94	176.38	-6.34	2.34
31	KAS_L_0140_07_2x.bmp	97.05	173.74	62.10	4.86
32	KAS_L_0140_07_2x.bmp	101.87	186.08	157.62	2.26
33	KAS_L_0140_07_2x.bmp	105.60	177.50	-161.15	5.41
34	KAS_L_0140_07_2x.bmp	114.75	177.08	111.80	2.74
35	KAS_L_0140_11_1x.bmp	106.35	179.98	8.13	5.31
36	KAS_L_0140_11_1x.bmp	104.92	166.21	-79.38	2.10
37	KAS_L_0140_12_1x.bmp	118.64	176.11	102.68	5.25
38	KAS_L_0140_12_1x.bmp	110.10	171.33	-164.05	2.67
39	KAS_L_0140_14_rev_1x.bmp	100.50	176.46	0.00	5.51
40	KAS_L_0140_14_rev_1x.bmp	112.93	158.79	-86.63	2.24
41	KAS_L_0140_15_1x.bmp	93.00	174.50	-4.09	5.31
42	KAS_L_0140_15_1x.bmp	105.48	175.00	-96.71	2.16
43	KAS_L_0140_17_1x.bmp	98.70	178.00	-52.85	5.25
44	KAS_L_0140_17_1x.bmp	110.35	166.67	34.51	2.37
45	KAS_L_0140_17_1x.bmp	118.78	177.78	-61.70	5.60
46	KAS_L_0140_17_1x.bmp	135.38	159.56	-157.17	2.56
47	KAS_L_0140_17_1x.bmp	124.64	162.38	48.81	5.38
48	KAS_L_0140_17_1x.bmp	131.94	166.08	-38.66	2.45
49	KAS_L_0140_18_1x.bmp	91.26	159.00	-10.44	4.87
50	KAS_L_0140_18_1x.bmp	105.85	160.92	-108.43	1.99
51	KAS_L_0140_18_1x.bmp	105.26	170.92	-120.96	5.19
52	KAS_L_0140_18_1x.bmp	112.71	175.50	-26.57	1.99
53	KAS_L_0140_19_1x.bmp	91.43	150.67	-120.34	5.93
54	KAS_L_0140_19_1x.bmp	94.95	176.12	147.26	2.15
55	KAS_L_0140_20_2x.bmp	113.40	163.26	-35.36	4.76
56	KAS_L_0140_20_2x.bmp	113.98	168.44	-124.70	2.03
57	KAS_L_0140_20_2x.bmp	107.03	173.44	12.38	5.32
58	KAS_L_0140_20_2x.bmp	111.69	157.00	90.00	2.23
59	KAS_L_0140_20_2x.bmp	93.78	183.44	112.83	5.30
60	KAS_L_0140_20_2x.bmp	118.80	179.89	-158.20	2.66
61	KAS_L_0140_20_rev_2x.bmp	118.91	184.33	-64.00	5.69
62	KAS_L_0140_20_rev_2x.bmp	113.82	185.19	14.62	2.98
63	KAS_L_0140_21_rev_2x.bmp	88.24	179.75	-45.00	5.83
64	KAS_L_0140_21_rev_2x.bmp	98.56	165.48	-137.12	2.38
65	KAS_L_0140_21_rev_2x.bmp	87.75	148.11	40.31	5.33
66	KAS_L_0140_21_rev_2x.bmp	103.69	173.46	-47.49	2.07
67	KAS_L_0140_21_rev_2x.bmp	103.37	184.25	-12.99	5.04
68	KAS_L_0140_21_rev_2x.bmp	98.20	168.25	77.47	2.28
69	KAS_L_0140_22_1x.bmp	107.03	164.44	19.75	5.22
70	KAS_L_0140_22_1x.bmp	108.32	174.67	-64.80	2.35
71	KAS_L_0140_22_rev_1x.bmp	104.12	158.92	-157.38	4.97
72	KAS_L_0140_22_rev_1x.bmp	116.81	170.25	113.96	2.48
73	KAS_L_0140_23_rev_1x.bmp	101.81	165.22	-18.43	5.19
74	KAS_L_0140_23_rev_1x.bmp	116.24	162.00	78.11	2.37
