# Supplementary material for: Geometric morphometric analysis of spore shapes improves identification of fungi
Source: PLoS One. 2021 Aug 5;16(8):e0250477. doi: 10.1371/journal.pone.0250477 (PMC8341628; doi:10.1371/journal.pone.0250477)
Supplement: S1 Appendix — (ZIP) [file pone.0250477.s002.zip › 3_latest/2_2_data_size/v20201215/KAS_L_0244_size1col.csv]

	Label	Min	Max	Angle	Length
1	KAS_L_0244_01_1.bmp	68.27	160.07	-10.69	6.90
2	KAS_L_0244_01_1.bmp	81.87	154.33	-101.67	2.59
3	KAS_L_0244_02_rev_1xL.bmp	74.68	129.94	-25.95	7.01
4	KAS_L_0244_02_rev_1xL.bmp	73.39	149.33	-119.63	2.63
5	KAS_L_0244_04_2xL.bmp	81.19	147.62	55.80	6.89
6	KAS_L_0244_04_2xL.bmp	78.64	147.67	-30.30	2.81
7	KAS_L_0244_04_2xL.bmp	75.32	140.93	-4.41	7.10
8	KAS_L_0244_04_2xL.bmp	84.06	154.61	-95.96	2.83
9	KAS_L_0244_04_rev_1xCL.bmp	75.73	130.62	-45.16	7.77
10	KAS_L_0244_04_rev_1xCL.bmp	83.77	136.52	46.44	2.65
11	KAS_L_0244_05_axT.bmp	86.96	130.83	-26.04	6.10
12	KAS_L_0244_05_axT.bmp	87.52	129.33	-118.84	2.48
13	KAS_L_0244_06_1.bmp	61.72	142.02	-41.42	7.14
14	KAS_L_0244_06_1.bmp	89.87	151.83	47.26	2.63
15	KAS_L_0244_11_rev_1xR.bmp	80.10	168.19	5.18	6.75
16	KAS_L_0244_11_rev_1xR.bmp	86.29	158.54	-87.34	2.71
17	KAS_L_0244_13_1xR.bmp	86.39	137.00	-124.24	6.32
18	KAS_L_0244_13_1xR.bmp	86.01	149.67	149.51	2.61
19	KAS_L_0244_14_1x.bmp	70.04	154.67	-171.99	6.93
20	KAS_L_0244_14_1x.bmp	76.48	159.89	96.39	2.83
21	KAS_L_0244_15_2x_paint.bmp	68.42	148.89	-55.75	7.72
22	KAS_L_0244_15_2x_paint.bmp	66.96	172.50	-145.94	2.74
23	KAS_L_0244_15_2x_paint.bmp	76.00	144.00	-36.66	6.75
24	KAS_L_0244_15_2x_paint.bmp	74.29	167.91	-131.82	2.68
25	KAS_L_0244_18_1xC.bmp	77.78	136.02	-92.27	6.37
26	KAS_L_0244_18_1xC.bmp	78.77	153.06	177.51	2.42
27	KAS_L_0244_22_2x_paint.bmp	77.00	144.44	-92.54	7.10
28	KAS_L_0244_22_2x_paint.bmp	69.90	162.22	177.40	2.77
29	KAS_L_0244_23_rev_2xR.bmp	88.26	152.06	45.21	8.11
30	KAS_L_0244_23_rev_2xR.bmp	88.64	159.17	-39.70	2.89
31	KAS_L_0244_23_rev_2xR.bmp	83.33	153.59	0.00	7.24
32	KAS_L_0244_23_rev_2xR.bmp	96.78	143.67	-90.00	2.77
33	KAS_L_0244_24_rev_1x.bmp	75.91	145.39	-66.62	7.09
34	KAS_L_0244_24_rev_1x.bmp	75.69	166.69	-160.87	2.76
