# Supplementary material for: Geometric morphometric analysis of spore shapes improves identification of fungi
Source: PLoS One. 2021 Aug 5;16(8):e0250477. doi: 10.1371/journal.pone.0250477 (PMC8341628; doi:10.1371/journal.pone.0250477)
Supplement: S1 Appendix — (ZIP) [file pone.0250477.s002.zip › 3_latest/2_2_data_size/v20201215/KAS_L_1226_size1col.csv]

	Label	Min	Max	Angle	Length
1	KAS_L_1226_07_1.bmp	89.91	179.08	-56.31	5.45
2	KAS_L_1226_07_1.bmp	108.18	197.56	-155.81	2.38
3	KAS_L_1226_08_1xB.bmp	101.36	168.94	-69.59	5.60
4	KAS_L_1226_08_1xB.bmp	103.93	172.00	29.93	2.40
5	KAS_L_1226_09_1.bmp	95.46	161.72	-95.67	5.32
6	KAS_L_1226_09_1.bmp	100.47	162.83	6.06	2.39
7	KAS_L_1226_15_1x.bmp	93.29	187.31	-143.76	5.49
8	KAS_L_1226_15_1x.bmp	98.40	172.27	124.10	2.42
9	KAS_L_1226_17_rev_1x.bmp	91.39	181.43	-62.48	5.09
10	KAS_L_1226_17_rev_1x.bmp	105.77	168.11	-152.76	2.39
11	KAS_L_1226_21_1x.bmp	93.81	180.96	89.55	5.29
12	KAS_L_1226_21_1x.bmp	105.35	175.67	1.91	2.52
13	KAS_L_1226_22_rev_1x.bmp	93.33	165.36	-23.37	5.40
14	KAS_L_1226_22_rev_1x.bmp	106.64	166.37	-113.91	2.43
15	KAS_L_1226_23_rev_1x.bmp	91.47	172.33	-11.64	5.72
16	KAS_L_1226_23_rev_1x.bmp	108.68	176.72	-105.34	2.46
17	KAS_L_1226_27_1xR.bmp	77.45	131.45	-24.46	4.87
18	KAS_L_1226_27_1xR.bmp	84.78	151.06	56.59	2.36
19	KAS_L_1226_29_1xL.bmp	72.60	158.00	-71.49	4.96
20	KAS_L_1226_29_1xL.bmp	78.83	157.25	4.49	2.21
21	KAS_L_1226_35_1x.bmp	76.95	157.67	-86.30	5.53
22	KAS_L_1226_35_1x.bmp	82.18	170.21	-178.92	2.50
