# Supplementary material for: Geometric morphometric analysis of spore shapes improves identification of fungi
Source: PLoS One. 2021 Aug 5;16(8):e0250477. doi: 10.1371/journal.pone.0250477 (PMC8341628; doi:10.1371/journal.pone.0250477)
Supplement: S1 Appendix — (ZIP) [file pone.0250477.s002.zip › 3_latest/2_2_data_size/v20201215/KAS_L_1726_size1col.csv]

	Label	Min	Max	Angle	Length
1	KAS_L_1726_img002_rev_1x.bmp	84.66	163.12	-44.27	7.05
2	KAS_L_1726_img002_rev_1x.bmp	87.78	178.33	-139.09	2.56
3	KAS_L_1726_img003_rev_1x.bmp	113.49	187.92	-107.70	6.18
4	KAS_L_1726_img003_rev_1x.bmp	90.80	193.62	-19.29	2.62
5	KAS_L_1726_img004_3x.bmp	71.49	158.62	-86.50	6.25
6	KAS_L_1726_img004_3x.bmp	83.04	196.58	-2.73	2.68
7	KAS_L_1726_img004_3x.bmp	86.91	162.63	-50.01	5.04
8	KAS_L_1726_img004_3x.bmp	101.00	152.48	-149.53	2.45
9	KAS_L_1726_img005_rev_1x.bmp	71.90	148.89	-98.30	6.12
10	KAS_L_1726_img005_rev_1x.bmp	88.43	154.22	174.56	2.70
11	KAS_L_1726_img006_1x_paint.bmp	84.15	175.67	118.07	6.43
12	KAS_L_1726_img006_1x_paint.bmp	68.19	169.25	-171.03	2.48
13	KAS_L_1726_img007_rev_2x.bmp	73.10	147.52	23.84	5.96
14	KAS_L_1726_img007_rev_2x.bmp	94.83	161.83	-69.78	2.63
15	KAS_L_1726_img007_rev_2x.bmp	72.10	143.83	-147.62	6.06
16	KAS_L_1726_img007_rev_2x.bmp	97.01	156.62	123.69	2.72
17	KAS_L_1726_img008_rev_1x.bmp	75.34	145.00	-120.96	5.84
18	KAS_L_1726_img008_rev_1x.bmp	70.45	170.33	148.57	2.70
19	KAS_L_1726_img009_rev_1xl.bmp	65.81	137.67	-120.34	6.06
20	KAS_L_1726_img009_rev_1xl.bmp	84.34	165.71	-26.57	2.50
21	KAS_L_1726_img011_2xA.bmp	64.39	151.58	-83.29	6.45
22	KAS_L_1726_img011_2xA.bmp	72.78	175.83	-174.81	2.69
23	KAS_L_1726_img011_2xA.bmp	65.62	147.83	-132.51	6.25
24	KAS_L_1726_img011_2xA.bmp	81.85	165.92	144.16	2.79
25	KAS_L_1726_img011_rev_1xB.bmp	82.20	142.11	-88.90	6.56
26	KAS_L_1726_img011_rev_1xB.bmp	82.78	160.22	180.00	2.61
27	KAS_L_1726_img017_1x.bmp	98.95	206.56	167.69	7.06
28	KAS_L_1726_img017_1x.bmp	101.46	187.78	87.27	2.61
29	KAS_L_1726_img018_1x.bmp	80.81	164.12	-34.62	6.46
30	KAS_L_1726_img018_1x.bmp	99.85	169.54	-125.22	2.64
31	KAS_L_1726_img019_3x.bmp	83.62	160.33	-93.99	5.35
32	KAS_L_1726_img019_3x.bmp	94.53	158.83	177.14	2.62
33	KAS_L_1726_img019_3x.bmp	79.49	148.21	-151.29	6.09
34	KAS_L_1726_img019_3x.bmp	86.73	181.58	117.90	2.47
35	KAS_L_1726_img019_rev_4x.bmp	76.22	163.33	36.43	6.58
36	KAS_L_1726_img019_rev_4x.bmp	95.02	171.33	-55.49	2.36
37	KAS_L_1726_img019_rev_4x.bmp	75.77	148.33	6.84	6.32
38	KAS_L_1726_img019_rev_4x.bmp	87.83	199.78	101.31	2.65
39	KAS_L_1726_img019_rev_4x.bmp	83.79	155.04	-114.23	5.52
40	KAS_L_1726_img019_rev_4x.bmp	102.36	182.17	154.80	2.39
41	KAS_L_1726_img020_1x.bmp	73.86	137.75	-82.41	5.70
42	KAS_L_1726_img020_1x.bmp	78.76	169.79	-174.29	2.53
43	KAS_L_1726_img020_rev_1x_paint.bmp	69.86	152.33	-20.56	6.35
44	KAS_L_1726_img020_rev_1x_paint.bmp	85.24	150.00	66.04	2.47
45	KAS_L_1726_img020_rev_1x_paint.bmp	87.05	143.46	85.03	5.86
46	KAS_L_1726_img020_rev_1x_paint.bmp	104.22	171.12	-2.86	2.56
47	KAS_L_1726_img021_1x.bmp	80.78	163.63	-133.45	6.57
48	KAS_L_1726_img021_1x.bmp	90.05	170.89	136.97	2.62
49	KAS_L_1726_img021_rev_2x.bmp	70.42	170.42	178.83	6.21
50	KAS_L_1726_img021_rev_2x.bmp	82.14	172.75	90.00	2.49
51	KAS_L_1726_img021_rev_2x.bmp	91.04	141.50	12.41	6.41
52	KAS_L_1726_img021_rev_2x.bmp	114.04	165.25	106.70	2.65
53	KAS_L_1726_img023_1x.bmp	74.54	154.22	145.10	6.56
54	KAS_L_1726_img023_1x.bmp	90.95	135.98	57.09	2.49
