# Supplementary material for: Geometric morphometric analysis of spore shapes improves identification of fungi
Source: PLoS One. 2021 Aug 5;16(8):e0250477. doi: 10.1371/journal.pone.0250477 (PMC8341628; doi:10.1371/journal.pone.0250477)
Supplement: S1 Appendix — (ZIP) [file pone.0250477.s002.zip › 3_latest/2_2_data_size/v20201215/KAS_MS_4617_size1col.csv]

	Label	Min	Max	Angle	Length
1	KAS_MS_4617_05_rev_1x.bmp	50.09	138.67	-81.09	17.08
2	KAS_MS_4617_05_rev_1x.bmp	79.35	125.92	-173.99	2.44
3	KAS_MS_4617_09_rev_1x.bmp	54.76	129.50	-99.15	15.12
4	KAS_MS_4617_09_rev_1x.bmp	86.86	154.72	0.00	2.35
5	KAS_MS_4617_14_rev_1xR.bmp	60.68	130.08	-55.12	15.22
6	KAS_MS_4617_14_rev_1xR.bmp	68.83	142.17	-147.99	2.31
7	KAS_MS_4617_17_1x.bmp	56.33	125.83	-157.31	14.97
8	KAS_MS_4617_17_1x.bmp	69.66	139.33	-64.80	2.30
9	KAS_MS_4617_19_1x.bmp	64.22	144.03	30.00	14.19
10	KAS_MS_4617_19_1x.bmp	76.40	145.67	117.90	2.32
11	KAS_MS_4617_20_rev_1x.bmp	54.25	120.23	-108.28	14.47
12	KAS_MS_4617_20_rev_1x.bmp	57.29	132.08	163.61	2.22
13	KAS_MS_4617_21_rev_1x.bmp	61.92	120.33	-151.77	13.63
14	KAS_MS_4617_21_rev_1x.bmp	70.24	143.50	-56.31	2.26
15	KAS_MS_4617_27_rev.bmp	67.02	136.33	-83.40	15.28
16	KAS_MS_4617_27_rev.bmp	83.58	138.21	6.01	2.35
17	KAS_MS_4617_28_rev.bmp	69.22	119.67	57.09	15.28
18	KAS_MS_4617_28_rev.bmp	74.41	138.04	147.99	2.41
19	KAS_MS_4617_29_1xR.bmp	66.27	133.71	-1.43	15.12
20	KAS_MS_4617_29_1xR.bmp	77.56	136.58	90.00	2.36
21	KAS_MS_4617_29_rev_1xB.bmp	64.64	123.33	48.05	14.96
22	KAS_MS_4617_29_rev_1xB.bmp	88.13	137.00	137.12	2.39
23	KAS_MS_4617_31_rev_1x.bmp	59.16	132.42	-175.95	14.27
24	KAS_MS_4617_31_rev_1x.bmp	63.55	140.81	-86.63	2.18
