# Supplementary material for: Geometric morphometric analysis of spore shapes improves identification of fungi
Source: PLoS One. 2021 Aug 5;16(8):e0250477. doi: 10.1371/journal.pone.0250477 (PMC8341628; doi:10.1371/journal.pone.0250477)
Supplement: S1 Appendix — (ZIP) [file pone.0250477.s002.zip › 3_latest/2_2_data_size/v20201215/KHL_10272_size1col.csv]

	Label	Min	Max	Angle	Length
1	KHL_10272_01_1x_paint.bmp	63.14	106.42	-81.22	10.18
2	KHL_10272_01_1x_paint.bmp	65.98	103.33	-170.96	2.81
3	KHL_10272_02.bmp	62.58	125.41	114.91	10.07
4	KHL_10272_02.bmp	58.61	117.33	22.95	2.91
5	KHL_10272_04_rev_1x.bmp	48.64	109.90	-120.63	10.32
6	KHL_10272_04_rev_1x.bmp	53.36	119.85	151.06	3.06
7	KHL_10272_05_2x_paint.bmp	67.00	118.67	-41.25	9.89
8	KHL_10272_05_2x_paint.bmp	63.03	114.33	48.40	3.00
9	KHL_10272_05_2x_paint.bmp	53.59	107.00	-15.42	9.83
10	KHL_10272_05_2x_paint.bmp	59.74	99.89	72.35	2.91
11	KHL_10272_07_1x_paint.bmp	64.11	102.17	-11.86	10.32
12	KHL_10272_07_1x_paint.bmp	63.44	111.45	78.37	2.92
13	KHL_10272_09_1xR_paint.bmp	53.80	87.83	-115.10	10.47
14	KHL_10272_09_1xR_paint.bmp	59.34	99.92	155.02	3.06
15	KHL_10272_10_1x_paint.bmp	66.35	106.00	-20.97	9.68
16	KHL_10272_10_1x_paint.bmp	70.92	88.04	-104.26	2.64
17	KHL_10272_14_1x_paint.bmp	88.48	115.33	-124.68	10.07
18	KHL_10272_14_1x_paint.bmp	85.46	159.33	148.67	2.83
19	KHL_10272_17_1xL.bmp	83.21	114.08	-104.40	9.62
20	KHL_10272_17_1xL.bmp	85.46	137.67	165.81	2.83
21	KHL_10272_18_1x_paint.bmp	81.75	123.00	-128.70	10.14
22	KHL_10272_18_1x_paint.bmp	96.80	133.52	147.44	2.96
23	KHL_10272_25_1x_paint.bmp	83.94	113.58	-130.44	9.81
24	KHL_10272_25_1x_paint.bmp	76.57	107.59	-39.22	2.36
25	KHL_10272_31_1x.bmp	74.21	104.79	-40.75	9.31
26	KHL_10272_31_1x.bmp	77.56	119.32	-133.73	2.67
