# Supplementary material for: Geometric morphometric analysis of spore shapes improves identification of fungi
Source: PLoS One. 2021 Aug 5;16(8):e0250477. doi: 10.1371/journal.pone.0250477 (PMC8341628; doi:10.1371/journal.pone.0250477)
Supplement: S1 Appendix — (ZIP) [file pone.0250477.s002.zip › 3_latest/2_2_data_size/v20201215/KHL_10360_size1col.csv]

	Label	Min	Max	Angle	Length
1	KHL_10360_13_1xC.bmp	111.18	254.00	-75.26	11.89
2	KHL_10360_13_1xC.bmp	128.21	210.33	-165.13	3.68
3	KHL_10360_13_1xC_rev_1xBR.bmp	137.36	176.75	-93.55	11.71
4	KHL_10360_13_1xC_rev_1xBR.bmp	136.42	199.00	177.02	3.03
5	KHL_10360_13_1xC_rev_1xBR.bmp	115.97	181.83	95.50	12.50
6	KHL_10360_13_1xC_rev_1xBR.bmp	113.78	186.12	3.96	3.19
7	KHL_10360_16_rev_2xR.bmp	127.94	174.42	-139.57	11.92
8	KHL_10360_16_rev_2xR.bmp	135.99	191.25	140.19	3.28
9	KHL_10360_17_2x_L_T.bmp	136.24	177.75	-52.35	11.50
10	KHL_10360_17_2x_L_T.bmp	142.97	193.17	33.22	3.16
11	KHL_10360_17_2x_L_T.bmp	122.34	180.12	80.80	11.42
12	KHL_10360_17_2x_L_T.bmp	119.78	193.92	171.96	2.93
13	KHL_10360_18_1xT.bmp	106.44	182.58	17.45	11.55
14	KHL_10360_18_1xT.bmp	120.71	203.42	112.66	3.11
15	KHL_10360_18_rev_1xTR.bmp	125.69	190.67	9.41	11.17
16	KHL_10360_18_rev_1xTR.bmp	126.19	211.42	101.75	3.25
17	KHL_10360_21_1xC.bmp	113.26	197.17	-115.06	11.23
18	KHL_10360_21_1xC.bmp	142.05	189.42	157.29	2.94
19	KHL_10360_23_rev_1xB.bmp	130.33	177.92	-119.55	12.45
20	KHL_10360_23_rev_1xB.bmp	128.65	193.42	153.69	3.13
21	KHL_10360_24_rev_1xT.bmp	128.86	185.00	-63.73	10.89
22	KHL_10360_24_rev_1xT.bmp	146.79	182.42	-154.23	3.04
23	KHL_10360_25_1xTR.bmp	117.06	201.77	68.84	13.15
24	KHL_10360_25_1xTR.bmp	116.84	199.19	156.71	3.61
25	KHL_10360_26_1xB.bmp	114.75	243.11	-83.52	11.54
26	KHL_10360_26_1xB.bmp	121.73	200.75	-171.87	3.12
27	KHL_10360_26_rev_1xCR.bmp	103.64	186.56	-42.15	11.64
28	KHL_10360_26_rev_1xCR.bmp	105.03	191.33	-131.01	2.88
29	KHL_10360_31_1xBR.bmp	106.92	169.50	31.21	11.12
30	KHL_10360_31_1xBR.bmp	107.06	179.50	123.69	3.07
31	KHL_10360_32_1xT.bmp	88.94	179.32	7.44	11.67
32	KHL_10360_32_1xT.bmp	124.60	180.08	97.32	3.13
