# Supplementary material for: Geometric morphometric analysis of spore shapes improves identification of fungi
Source: PLoS One. 2021 Aug 5;16(8):e0250477. doi: 10.1371/journal.pone.0250477 (PMC8341628; doi:10.1371/journal.pone.0250477)
Supplement: S1 Appendix — (ZIP) [file pone.0250477.s002.zip › 3_latest/2_2_data_size/v20201215/KHL_10444_size1col_adj.csv]

	Label	Min	Max	Angle	Length
1	KHL_10444_img002Jonath_2x.bmp	0.00	148.79	-20.05	9.89
2	KHL_10444_img002Jonath_2x.bmp	72.23	149.17	-115.46	2.97
3	KHL_10444_img002Jonath_2x.bmp	66.16	151.50	-90.00	10.58
4	KHL_10444_img002Jonath_2x.bmp	76.39	173.67	0.00	2.96
5	KHL_10444_img004_1x.bmp	85.77	161.67	-10.71	9.49
6	KHL_10444_img004_1x.bmp	85.33	173.11	79.70	2.91
7	KHL_10444_img009Jonath_2x.bmp	80.05	155.00	141.13	10.75
8	KHL_10444_img009Jonath_2x.bmp	81.98	143.88	49.90	3.17
9	KHL_10444_img009Jonath_2x.bmp	67.87	149.67	-107.05	9.81
10	KHL_10444_img009Jonath_2x.bmp	75.40	173.27	-14.04	3.07
11	KHL_10444_img014_1x.bmp	83.73	142.58	-141.43	11.88
12	KHL_10444_img014_1x.bmp	83.00	172.50	135.00	3.32
13	KHL_10444_img018_1x.bmp	85.20	154.62	-64.11	9.52
14	KHL_10444_img018_1x.bmp	82.67	146.42	25.46	2.80
15	KHL_10444_img019_2x.bmp	93.57	144.81	-130.31	10.92
16	KHL_10444_img019_2x.bmp	95.83	162.50	145.01	3.08
17	KHL_10444_img019_2x.bmp	89.02	160.89	-85.66	9.89
18	KHL_10444_img019_2x.bmp	93.87	165.42	4.97	2.94
19	KHL_10444_img025_3x.bmp	95.24	155.67	-61.50	10.02
20	KHL_10444_img025_3x.bmp	96.42	141.12	26.57	2.54
21	KHL_10444_img025_3x.bmp	81.64	141.83	-129.51	9.31
22	KHL_10444_img025_3x.bmp	76.12	175.12	144.78	2.73
23	KHL_10444_img025_3x.bmp	85.82	126.33	-66.37	10.97
24	KHL_10444_img025_3x.bmp	85.38	146.17	-161.57	2.86
25	KHL_10444_img026_1x.bmp	83.60	154.29	-94.03	8.97
26	KHL_10444_img026_1x.bmp	75.82	151.88	180.00	2.61
27	KHL_10444_img031_1x.bmp	73.54	144.58	-127.82	10.65
28	KHL_10444_img031_1x.bmp	73.56	176.29	146.31	3.17
29	KHL_10444_img034_3x.bmp	72.54	149.67	-75.44	9.98
30	KHL_10444_img034_3x.bmp	76.22	151.42	-164.05	2.83
31	KHL_10444_img034_3x.bmp	70.90	130.67	-92.79	10.30
32	KHL_10444_img034_3x.bmp	73.56	159.56	-2.39	2.98
33	KHL_10444_img034_3x.bmp	72.35	168.00	-4.90	8.85
34	KHL_10444_img034_3x.bmp	74.33	144.77	-92.60	2.71
35	KHL_10444_img035_2x.bmp	70.06	148.83	-5.38	10.82
36	KHL_10444_img035_2x.bmp	72.09	137.50	-94.97	2.97
37	KHL_10444_img035_2x.bmp	70.99	155.92	173.66	10.24
38	KHL_10444_img035_2x.bmp	75.24	140.92	84.81	2.78
39	KHL_10444_img036_2x.bmp	72.73	145.78	-143.82	10.46
40	KHL_10444_img036_2x.bmp	75.80	137.00	-48.81	2.70
41	KHL_10444_img036_2x.bmp	68.08	145.71	35.63	9.24
42	KHL_10444_img036_2x.bmp	70.20	146.31	-50.53	2.75
43	KHL_10444_img037_rev_1x.bmp	69.10	139.00	-111.29	10.36
44	KHL_10444_img037_rev_1x.bmp	70.86	130.83	164.74	2.83
45	KHL_10444_img037_rev_1x.bmp	67.94	137.83	20.79	10.58
46	KHL_10444_img037_rev_1x.bmp	68.46	146.21	-68.20	2.77
47	KHL_10444_img038_2x.bmp	83.91	157.33	157.50	9.46
48	KHL_10444_img038_2x.bmp	86.88	148.75	66.04	2.56
49	KHL_10444_img038_2x.bmp	83.14	155.90	-110.82	9.59
50	KHL_10444_img038_2x.bmp	80.94	175.52	161.57	2.79
51	KHL_10444_img039_3x.bmp	80.13	159.67	-15.49	10.88
52	KHL_10444_img039_3x.bmp	83.34	149.81	-107.65	2.92
53	KHL_10444_img039_3x.bmp	75.54	161.04	-145.74	10.49
54	KHL_10444_img039_3x.bmp	77.23	152.44	133.26	2.91
55	KHL_10444_img039_3x.bmp	74.36	139.92	10.36	11.85
56	KHL_10444_img039_3x.bmp	74.26	153.33	-75.38	2.92
57	KHL_10444_img040_2x.bmp	75.40	159.44	-43.26	8.80
58	KHL_10444_img040_2x.bmp	77.21	144.54	-136.85	2.78
59	KHL_10444_img040_2x.bmp	67.80	145.52	-68.71	10.37
60	KHL_10444_img040_2x.bmp	68.13	157.50	-160.82	3.09
61	KHL_10444_img043_1x.bmp	74.93	153.67	-114.03	10.21
62	KHL_10444_img043_1x.bmp	79.02	162.73	-22.25	3.01
63	KHL_10444_img043_rev_1x.bmp	76.58	155.67	104.89	10.32
64	KHL_10444_img043_rev_1x.bmp	78.05	152.22	10.30	2.81
65	KHL_10444_img045_2x.bmp	113.97	169.67	-76.45	10.70
66	KHL_10444_img045_2x.bmp	118.46	175.92	8.13	2.72
67	KHL_10444_img045_2x.bmp	78.25	178.83	-67.95	10.80
68	KHL_10444_img045_2x.bmp	78.77	165.42	-156.80	2.88
69	KHL_10444_img045_rev_4x.bmp	83.02	159.50	-24.38	8.78
70	KHL_10444_img045_rev_4x.bmp	82.14	150.67	-115.35	2.65
71	KHL_10444_img037_1x.bmp	69.00	156.22	123.88	10.61
72	KHL_10444_img037_1x.bmp	75.97	134.00	33.69	2.78
