# Supplementary material for: Geometric morphometric analysis of spore shapes improves identification of fungi
Source: PLoS One. 2021 Aug 5;16(8):e0250477. doi: 10.1371/journal.pone.0250477 (PMC8341628; doi:10.1371/journal.pone.0250477)
Supplement: S1 Appendix — (ZIP) [file pone.0250477.s002.zip › 3_latest/2_2_data_size/v20201215/KHL_10517_size1col.csv]

	Label	Min	Max	Angle	Length
1	KHL_10517_01_2x.bmp	60.31	144.00	-47.57	21.80
2	KHL_10517_01_2x.bmp	89.58	151.56	35.54	2.10
3	KHL_10517_01_2x.bmp	73.76	165.67	-23.83	22.37
4	KHL_10517_01_2x.bmp	78.52	165.11	-119.74	2.10
5	KHL_10517_02_2x.bmp	83.38	131.21	175.85	22.55
6	KHL_10517_02_2x.bmp	89.03	137.52	-90.00	2.44
7	KHL_10517_02_2x.bmp	73.71	132.67	-149.44	18.60
8	KHL_10517_02_2x.bmp	91.31	151.19	119.74	1.99
9	KHL_10517_02_rev_1x.bmp	67.16	124.33	125.30	21.18
10	KHL_10517_02_rev_1x.bmp	76.58	147.67	30.96	2.15
11	KHL_10517_03_rev_4x.bmp	59.42	124.38	-44.13	23.39
12	KHL_10517_03_rev_4x.bmp	114.45	144.33	-137.73	1.84
13	KHL_10517_03_rev_4x.bmp	76.39	122.60	144.50	24.30
14	KHL_10517_03_rev_4x.bmp	80.42	147.22	-126.87	1.97
15	KHL_10517_03_rev_4x.bmp	73.30	143.37	166.76	22.02
16	KHL_10517_03_rev_4x.bmp	85.88	138.07	75.07	1.96
17	KHL_10517_04_3x.bmp	83.42	146.50	167.08	21.93
18	KHL_10517_04_3x.bmp	89.78	144.78	78.69	1.96
19	KHL_10517_04_3x.bmp	80.58	146.00	0.00	17.93
20	KHL_10517_04_3x.bmp	95.02	155.59	-90.00	2.10
21	KHL_10517_04_3x.bmp	87.08	131.67	152.58	18.88
22	KHL_10517_04_3x.bmp	96.85	149.58	61.70	1.87
23	KHL_10517_04_rev_1x.bmp	80.06	142.67	18.98	20.86
24	KHL_10517_04_rev_1x.bmp	86.76	149.96	111.80	2.11
25	KHL_10517_05_rev_5x.bmp	71.31	136.83	156.71	21.75
26	KHL_10517_05_rev_5x.bmp	78.01	155.89	-113.20	1.90
27	KHL_10517_05_rev_5x.bmp	71.05	123.75	-2.71	21.38
28	KHL_10517_05_rev_5x.bmp	76.23	150.67	90.00	1.93
29	KHL_10517_05_rev_5x.bmp	69.12	117.67	162.97	22.85
30	KHL_10517_05_rev_5x.bmp	80.91	135.26	68.20	1.98
31	KHL_10517_06_3x.bmp	79.94	134.50	-21.22	22.94
32	KHL_10517_06_3x.bmp	91.03	162.26	-113.63	2.18
33	KHL_10517_06_3x.bmp	69.65	116.50	178.67	21.74
34	KHL_10517_06_3x.bmp	79.01	140.67	93.58	2.02
35	KHL_10517_06_3x.bmp	80.26	136.50	-3.90	22.22
36	KHL_10517_06_3x.bmp	84.34	144.67	-93.37	2.14
37	KHL_10517_06_rev_1x.bmp	74.28	120.67	-35.88	24.81
38	KHL_10517_06_rev_1x.bmp	85.39	174.11	51.84	2.21
39	KHL_10517_07_2x.bmp	85.53	148.33	-7.09	22.40
40	KHL_10517_07_2x.bmp	87.21	151.58	-96.71	2.15
41	KHL_10517_07_2x.bmp	89.79	130.50	4.30	21.86
42	KHL_10517_07_2x.bmp	108.26	131.67	-90.00	2.06
43	KHL_10517_07_rev_3x.bmp	99.12	136.83	9.57	21.27
44	KHL_10517_07_rev_3x.bmp	97.90	142.11	-76.76	2.16
45	KHL_10517_07_rev_3x.bmp	92.10	185.88	-147.99	20.26
46	KHL_10517_07_rev_3x.bmp	100.96	154.78	128.16	2.22
47	KHL_10517_07_rev_3x.bmp	87.19	130.59	65.84	25.49
48	KHL_10517_07_rev_3x.bmp	99.74	139.11	-22.38	2.32
