# Supplementary material for: Geometric morphometric analysis of spore shapes improves identification of fungi
Source: PLoS One. 2021 Aug 5;16(8):e0250477. doi: 10.1371/journal.pone.0250477 (PMC8341628; doi:10.1371/journal.pone.0250477)
Supplement: S1 Appendix — (ZIP) [file pone.0250477.s002.zip › 3_latest/2_2_data_size/v20201215/KHL_10780_size1col.csv]

	Label	Min	Max	Angle	Length
1	KHL_10780_image017.jpg	60.09	134.37	-48.25	10.20
2	KHL_10780_image017.jpg	63.59	174.07	-142.22	3.21
3	KHL_10780_image017.jpg	70.87	171.56	-4.64	9.39
4	KHL_10780_image017.jpg	70.22	157.00	87.61	3.03
5	KHL_10780_image018.jpg	61.36	145.67	-7.93	10.05
6	KHL_10780_image018.jpg	58.88	154.33	-98.47	3.02
7	KHL_10780_image019.jpg	57.34	147.00	18.90	9.90
8	KHL_10780_image019.jpg	65.54	143.89	-70.02	2.94
9	KHL_10780_image020.jpg	49.56	136.42	-127.17	9.51
10	KHL_10780_image020.jpg	57.64	136.26	150.83	3.08
11	KHL_10780_image021.jpg	59.55	128.83	-21.49	8.59
12	KHL_10780_image021.jpg	56.74	124.50	-110.41	2.85
13	KHL_10780_image022.jpg	64.90	157.50	-114.60	9.82
14	KHL_10780_image022.jpg	71.60	149.50	162.72	2.97
15	KHL_10780_image022.jpg	58.56	126.33	-168.91	9.79
16	KHL_10780_image022.jpg	54.31	160.67	-77.35	3.16
17	KHL_10780_image023.jpg	58.97	146.33	131.72	10.14
18	KHL_10780_image023.jpg	64.88	137.17	41.53	2.99
19	KHL_10780_image023.jpg	69.47	151.85	176.52	9.30
20	KHL_10780_image023.jpg	69.44	178.15	87.61	3.07
21	KHL_10780_image026.jpg	59.91	133.00	-113.63	9.90
22	KHL_10780_image026.jpg	62.50	154.33	158.20	3.08
23	KHL_10780_image027.jpg	60.29	158.00	-63.97	9.03
24	KHL_10780_image027.jpg	60.21	151.50	24.44	3.07
25	KHL_10780_image029.jpg	64.98	142.00	-7.08	9.21
26	KHL_10780_image029.jpg	58.67	122.50	-95.71	3.17
27	KHL_10780_image030.jpg	63.13	120.00	-119.92	10.12
28	KHL_10780_image030.jpg	59.36	149.83	152.49	3.41
29	KHL_10780_image032.jpg	60.21	135.74	-28.20	9.83
30	KHL_10780_image032.jpg	60.60	144.00	-116.57	3.14
31	KHL_10780_image035.jpg	58.25	131.67	-112.74	9.27
32	KHL_10780_image035.jpg	64.74	143.50	-23.84	2.92
33	KHL_10780_image035.jpg	52.91	133.15	-101.01	9.58
34	KHL_10780_image035.jpg	59.87	145.00	173.93	2.97
35	KHL_10780_image036.jpg	50.78	139.81	-25.73	9.69
36	KHL_10780_image036.jpg	57.85	141.42	-116.00	2.89
