# Supplementary material for: Geometric morphometric analysis of spore shapes improves identification of fungi
Source: PLoS One. 2021 Aug 5;16(8):e0250477. doi: 10.1371/journal.pone.0250477 (PMC8341628; doi:10.1371/journal.pone.0250477)
Supplement: S1 Appendix — (ZIP) [file pone.0250477.s002.zip › 3_latest/2_2_data_size/v20201215/KHL_10813_size1col.csv]

	Label	Min	Max	Angle	Length
1	KHL_10813_01_3xC_T_L.bmp	87.94	145.94	-98.68	8.62
2	KHL_10813_01_3xC_T_L.bmp	82.84	151.58	175.83	2.88
3	KHL_10813_01_3xC_T_L.bmp	72.74	143.54	-25.61	9.25
4	KHL_10813_01_3xC_T_L.bmp	75.37	152.92	-115.54	3.14
5	KHL_10813_01_3xC_T_L.bmp	72.58	151.33	-116.48	9.32
6	KHL_10813_01_3xC_T_L.bmp	71.30	123.96	157.23	2.77
7	KHL_10813_01_rev_2x_L_CB_paint.bmp	73.89	143.50	-79.42	9.38
8	KHL_10813_01_rev_2x_L_CB_paint.bmp	76.40	139.56	-171.13	3.00
9	KHL_10813_01_rev_2x_L_CB_paint.bmp	67.18	153.15	-37.92	8.68
10	KHL_10813_01_rev_2x_L_CB_paint.bmp	72.50	148.63	-122.22	2.95
11	KHL_10813_03_rev_2xT_CR_paint.bmp	71.87	162.11	-5.78	10.21
12	KHL_10813_03_rev_2xT_CR_paint.bmp	74.15	165.67	86.40	3.34
13	KHL_10813_03_rev_2xT_CR_paint.bmp	74.26	145.89	106.68	10.39
14	KHL_10813_03_rev_2xT_CR_paint.bmp	70.63	147.89	-165.02	3.41
15	KHL_10813_04_2xC_paint.bmp	65.63	140.33	-28.14	10.24
16	KHL_10813_04_2xC_paint.bmp	73.52	153.22	-119.52	3.28
17	KHL_10813_04_2xC_paint.bmp	65.11	143.09	-146.24	9.22
18	KHL_10813_04_2xC_paint.bmp	70.51	157.03	-57.29	3.07
19	KHL_10813_05_rev_1xTL.bmp	71.96	138.61	-164.82	9.22
20	KHL_10813_05_rev_1xTL.bmp	73.05	147.00	109.75	3.48
21	KHL_10813_06_2x_CR_paint.bmp	85.32	144.08	-71.84	10.41
22	KHL_10813_06_2x_CR_paint.bmp	81.94	158.72	-161.43	2.77
23	KHL_10813_07_4x_LL_CC_paint.bmp	79.33	167.12	-140.85	9.83
24	KHL_10813_07_4x_LL_CC_paint.bmp	81.15	151.83	130.21	3.02
25	KHL_10813_07_4x_LL_CC_paint.bmp	73.16	152.22	-39.51	9.47
26	KHL_10813_07_4x_LL_CC_paint.bmp	83.51	140.07	-130.86	3.08
27	KHL_10813_07_4x_LL_CC_paint.bmp	75.74	149.33	-122.28	8.85
28	KHL_10813_07_4x_LL_CC_paint.bmp	81.02	151.48	151.68	2.75
29	KHL_10813_07_4x_LL_CC_paint.bmp	82.19	144.11	-16.98	8.12
30	KHL_10813_07_4x_LL_CC_paint.bmp	76.49	169.54	72.08	2.93
