# Supplementary material for: Geometric morphometric analysis of spore shapes improves identification of fungi
Source: PLoS One. 2021 Aug 5;16(8):e0250477. doi: 10.1371/journal.pone.0250477 (PMC8341628; doi:10.1371/journal.pone.0250477)
Supplement: S1 Appendix — (ZIP) [file pone.0250477.s002.zip › 3_latest/2_2_data_size/v20201215/KHL_11200_size1col.csv]

	Label	Min	Max	Angle	Length
1	KHL_11200_01_1xCT.bmp	83.03	143.42	-100.68	20.38
2	KHL_11200_01_1xCT.bmp	87.27	130.67	160.67	1.90
3	KHL_11200_02x_1x_paint.bmp	70.95	121.67	156.30	16.06
4	KHL_11200_02x_1x_paint.bmp	75.45	137.92	-116.15	1.93
5	KHL_11200_03a_1xC_paint.bmp	60.85	114.75	-84.37	15.40
6	KHL_11200_03a_1xC_paint.bmp	63.48	129.58	5.81	1.87
7	KHL_11200_03x_1x_paint.bmp	63.73	135.17	-67.90	15.91
8	KHL_11200_03x_1x_paint.bmp	87.06	158.67	14.93	1.96
9	KHL_11200_04_1x.bmp	69.83	120.80	74.02	18.91
10	KHL_11200_04_1x.bmp	71.71	124.71	161.57	2.12
11	KHL_11200_05.bmp	64.75	113.00	-49.04	16.77
12	KHL_11200_05.bmp	67.47	122.00	-144.93	1.81
13	KHL_11200_06x_rev_1x_paint.bmp	62.41	184.12	158.58	15.87
14	KHL_11200_06x_rev_1x_paint.bmp	79.98	130.92	-120.11	1.82
15	KHL_11200_07_paint.bmp	87.38	139.33	-51.39	16.20
16	KHL_11200_07_paint.bmp	86.20	129.88	-148.47	1.63
17	KHL_11200_12x.bmp	74.22	119.17	-22.47	15.00
18	KHL_11200_12x.bmp	80.05	121.71	62.97	1.73
19	KHL_11200_13.bmp	59.98	108.33	-68.61	15.46
20	KHL_11200_13.bmp	67.58	115.75	-161.26	1.86
