# Supplementary material for: Geometric morphometric analysis of spore shapes improves identification of fungi
Source: PLoS One. 2021 Aug 5;16(8):e0250477. doi: 10.1371/journal.pone.0250477 (PMC8341628; doi:10.1371/journal.pone.0250477)
Supplement: S1 Appendix — (ZIP) [file pone.0250477.s002.zip › 3_latest/2_2_data_size/v20201215/KHL_14333_size1col.csv]

	Label	Min	Max	Angle	Length
1	KHL_14333_03_1xT_paint.bmp	85.88	152.08	2.52	12.17
2	KHL_14333_03_1xT_paint.bmp	98.10	155.72	87.56	1.98
3	KHL_14333_07_1xCR_paint.bmp	80.90	143.33	60.66	13.11
4	KHL_14333_07_1xCR_paint.bmp	98.98	173.33	155.43	2.42
5	KHL_14333_08_rev_1x.bmp	57.59	135.42	85.74	12.73
6	KHL_14333_08_rev_1x.bmp	64.45	140.19	176.07	2.15
7	KHL_14333_11_rev_1x.bmp	91.58	129.72	2.54	10.89
8	KHL_14333_11_rev_1x.bmp	95.50	124.48	95.08	1.90
9	KHL_14333_12_rev_1x_paint.bmp	63.61	149.53	130.42	12.47
10	KHL_14333_12_rev_1x_paint.bmp	58.58	148.85	-143.97	2.00
11	KHL_14333_18_rev_1x_paint.bmp	103.06	145.76	8.66	13.25
12	KHL_14333_18_rev_1x_paint.bmp	100.77	163.69	97.48	2.10
13	KHL_14333_19_rev_1x_paint.bmp	54.16	101.19	-34.38	13.46
14	KHL_14333_19_rev_1x_paint.bmp	53.77	115.72	57.82	2.21
15	KHL_14333_20_rev_1x_paint.bmp	87.04	130.47	-17.51	12.77
16	KHL_14333_20_rev_1x_paint.bmp	92.22	118.17	-105.10	2.06
17	KHL_14333_22_rev_1x.bmp	73.78	128.02	-83.64	11.95
18	KHL_14333_22_rev_1x.bmp	63.14	126.71	4.00	2.10
19	KHL_14333_23_1x_paint.bmp	84.71	108.02	-163.71	11.90
20	KHL_14333_23_1x_paint.bmp	84.86	123.34	109.78	1.99
