# Supplementary material for: Geometric morphometric analysis of spore shapes improves identification of fungi
Source: PLoS One. 2021 Aug 5;16(8):e0250477. doi: 10.1371/journal.pone.0250477 (PMC8341628; doi:10.1371/journal.pone.0250477)
Supplement: S1 Appendix — (ZIP) [file pone.0250477.s002.zip › 3_latest/2_2_data_size/v20201215/KHL_14355_size1col.csv]

	Label	Min	Max	Angle	Length
1	KHL_14355_01_1xT_paint.bmp	90.25	159.15	-178.80	20.08
2	KHL_14355_01_1xT_paint.bmp	93.40	162.44	94.40	2.19
3	KHL_14355_02_2xC_paint.bmp	98.42	172.81	-74.86	23.32
4	KHL_14355_02_2xC_paint.bmp	110.32	201.92	-166.46	2.33
5	KHL_14355_02_2xC_paint.bmp	93.69	213.17	153.73	21.73
6	KHL_14355_02_2xC_paint.bmp	124.65	198.12	-116.93	2.23
7	KHL_14355_06_1xC_paint.bmp	71.23	148.03	138.56	22.02
8	KHL_14355_06_1xC_paint.bmp	80.74	184.00	47.16	2.36
9	KHL_14355_06_rev_1xL.bmp	81.50	150.22	-58.31	21.66
10	KHL_14355_06_rev_1xL.bmp	80.93	144.17	-150.69	2.06
11	KHL_14355_07_3x_paint.bmp	94.43	146.31	-115.91	18.16
12	KHL_14355_07_3x_paint.bmp	102.84	171.67	158.20	2.04
13	KHL_14355_07_3x_paint.bmp	101.22	170.92	-125.99	19.15
14	KHL_14355_07_3x_paint.bmp	119.40	166.33	143.57	2.19
15	KHL_14355_07_3x_paint.bmp	66.53	148.42	58.99	21.09
16	KHL_14355_07_3x_paint.bmp	87.37	168.50	146.09	2.31
17	KHL_14355_08_1xTR_paint.bmp	83.29	144.08	55.73	20.58
18	KHL_14355_08_1xTR_paint.bmp	95.80	176.75	147.22	2.21
19	KHL_14355_13_rev_2x_R_B.bmp	102.28	157.33	21.12	20.63
20	KHL_14355_13_rev_2x_R_B.bmp	102.62	169.58	111.50	2.23
21	KHL_14355_13_rev_2x_R_B.bmp	85.31	183.07	62.46	18.80
22	KHL_14355_13_rev_2x_R_B.bmp	88.37	177.75	149.18	2.09
23	KHL_14355_14_4x.bmp	95.21	141.26	66.04	21.92
24	KHL_14355_14_4x.bmp	87.89	149.12	155.17	2.33
25	KHL_14355_14_4x.bmp	86.81	141.00	25.42	22.53
26	KHL_14355_14_4x.bmp	91.36	156.67	122.01	2.38
27	KHL_14355_14_4x.bmp	84.87	179.42	-15.24	21.09
28	KHL_14355_14_4x.bmp	89.77	174.92	69.78	2.13
29	KHL_14355_14_4x.bmp	87.32	198.67	-42.55	22.45
30	KHL_14355_14_4x.bmp	89.08	135.90	46.97	2.15
31	KHL_14355_21_1xCL_paint.bmp	99.66	155.69	153.49	20.41
32	KHL_14355_21_1xCL_paint.bmp	107.11	181.17	59.62	2.12
33	KHL_14355_21_rev_1xBR_paint.bmp	93.05	154.42	178.70	20.79
34	KHL_14355_21_rev_1xBR_paint.bmp	99.83	161.33	90.00	2.20
