# Supplementary material for: Geometric morphometric analysis of spore shapes improves identification of fungi
Source: PLoS One. 2021 Aug 5;16(8):e0250477. doi: 10.1371/journal.pone.0250477 (PMC8341628; doi:10.1371/journal.pone.0250477)
Supplement: S1 Appendix — (ZIP) [file pone.0250477.s002.zip › 3_latest/2_2_data_size/v20201215/KHL_9093_size1col.csv]

	Label	Min	Max	Angle	Length
1	KHL_9093_01_rev_1xB_paint.bmp	89.97	119.67	-120.42	13.62
2	KHL_9093_01_rev_1xB_paint.bmp	91.28	137.17	156.43	3.23
3	KHL_9093_06_1x_paint.bmp	64.38	145.54	93.80	12.81
4	KHL_9093_06_1x_paint.bmp	70.13	145.98	-175.38	3.13
5	KHL_9093_08_rev_1x.bmp	63.24	142.83	-78.83	13.00
6	KHL_9093_08_rev_1x.bmp	66.94	134.29	-167.47	2.90
7	KHL_9093_16_1xT.bmp	80.34	136.67	-173.97	11.69
8	KHL_9093_16_1xT.bmp	80.14	159.42	-79.88	2.69
9	KHL_9093_17_2xR_paint.bmp	69.52	162.08	-39.08	12.09
10	KHL_9093_17_2xR_paint.bmp	89.59	143.90	-130.45	2.52
11	KHL_9093_17_2xR_paint.bmp	85.28	126.22	-28.77	12.22
12	KHL_9093_17_2xR_paint.bmp	88.09	140.79	-117.82	2.56
13	KHL_9093_18_1xR.bmp	75.77	131.42	-110.06	12.67
14	KHL_9093_18_1xR.bmp	82.66	154.67	161.11	2.53
15	KHL_9093_22_rev_1xBL_paint.bmp	64.47	181.04	148.41	12.42
16	KHL_9093_22_rev_1xBL_paint.bmp	84.39	142.75	-114.93	2.47
17	KHL_9093_23_1xTR.bmp	87.03	136.35	-50.45	11.72
18	KHL_9093_23_1xTR.bmp	88.33	152.50	-140.19	2.46
19	KHL_9093_24_1xB_paint.bmp	74.05	171.27	-112.63	12.52
20	KHL_9093_24_1xB_paint.bmp	83.68	179.92	162.01	2.55
21	KHL_9093_24_rev_1xR.bmp	74.46	158.75	-91.15	12.51
22	KHL_9093_24_rev_1xR.bmp	82.54	146.29	-178.00	2.71
23	KHL_9093_25_1xTR.bmp	51.03	122.45	-130.31	12.33
24	KHL_9093_25_1xTR.bmp	87.73	129.19	143.71	2.50
