# Supplementary material for: Geometric morphometric analysis of spore shapes improves identification of fungi
Source: PLoS One. 2021 Aug 5;16(8):e0250477. doi: 10.1371/journal.pone.0250477 (PMC8341628; doi:10.1371/journal.pone.0250477)
Supplement: S1 Appendix — (ZIP) [file pone.0250477.s002.zip › 3_latest/2_2_data_size/v20201215/KHL_9569_size1col.csv]

	Label	Min	Max	Angle	Length
1	KHL_9569_02.bmp	82.08	144.67	-128.19	12.09
2	KHL_9569_02.bmp	77.12	136.89	142.59	2.63
3	KHL_9569_03.bmp	60.29	134.83	-29.23	12.10
4	KHL_9569_03.bmp	66.10	150.33	61.19	2.87
5	KHL_9569_04.bmp	66.17	126.96	161.16	11.29
6	KHL_9569_04.bmp	72.72	137.70	-110.85	2.84
7	KHL_9569_05_1x.bmp	83.22	129.11	-125.19	12.02
8	KHL_9569_05_1x.bmp	81.04	135.17	147.72	2.83
9	KHL_9569_05_1x_rev.bmp	67.68	142.67	-99.55	12.98
10	KHL_9569_05_1x_rev.bmp	65.21	139.78	172.57	2.92
11	KHL_9569_06.bmp	72.48	125.19	-124.57	11.32
12	KHL_9569_06.bmp	71.24	134.41	147.09	2.61
13	KHL_9569_07.bmp	60.80	124.22	107.91	13.07
14	KHL_9569_07.bmp	63.50	150.67	-163.07	2.99
15	KHL_9569_10.bmp	64.88	127.85	-16.21	11.33
16	KHL_9569_10.bmp	64.51	133.33	70.71	2.67
17	KHL_9569_11_1x_rev.bmp	65.96	108.67	49.95	11.36
18	KHL_9569_11_1x_rev.bmp	70.32	146.11	146.31	2.77
19	KHL_9569_12.bmp	68.44	123.89	-46.59	12.80
20	KHL_9569_12.bmp	71.92	124.41	-135.00	3.03
21	KHL_9569_13.bmp	69.68	130.00	106.93	12.18
22	KHL_9569_13.bmp	69.91	139.22	-164.05	2.65
23	KHL_9569_14.bmp	75.88	131.78	-70.07	10.75
24	KHL_9569_14.bmp	73.51	132.22	17.65	2.86
25	KHL_9569_15.bmp	63.18	126.83	85.11	14.79
26	KHL_9569_15.bmp	68.71	133.52	177.51	2.91
27	KHL_9569_16.bmp	60.29	142.33	-71.10	14.78
28	KHL_9569_16.bmp	66.33	143.56	-162.35	2.99
29	KHL_9569_17.bmp	61.90	136.67	-86.05	14.73
30	KHL_9569_17.bmp	66.92	147.41	2.29	3.15
31	KHL_9569_22.bmp	54.37	130.33	21.71	13.95
32	KHL_9569_22.bmp	63.47	138.89	114.44	3.01
33	KHL_9569_23.bmp	63.37	128.33	-90.57	12.68
34	KHL_9569_23.bmp	63.53	143.44	180.00	2.98
35	KHL_9569_24.bmp	76.16	125.21	-115.97	11.04
36	KHL_9569_24.bmp	75.13	147.44	154.54	2.91
37	KHL_9569_25.bmp	51.91	138.67	121.20	16.07
38	KHL_9569_25.bmp	65.95	133.44	-153.43	3.10
39	KHL_9569_26.bmp	82.44	120.96	67.38	9.77
40	KHL_9569_26.bmp	81.65	119.15	160.71	2.59
