# Supplementary material for: Geometric morphometric analysis of spore shapes improves identification of fungi
Source: PLoS One. 2021 Aug 5;16(8):e0250477. doi: 10.1371/journal.pone.0250477 (PMC8341628; doi:10.1371/journal.pone.0250477)
Supplement: S1 Appendix — (ZIP) [file pone.0250477.s002.zip › 3_latest/2_2_data_size/v20201215/KHL_9943_size1col.csv]

	Label	Min	Max	Angle	Length
1	KHL_9943_01a_3x_paint.bmp	68.94	140.19	0.95	20.82
2	KHL_9943_01a_3x_paint.bmp	71.99	170.67	91.66	2.17
3	KHL_9943_01a_3x_paint.bmp	96.11	192.01	18.78	19.96
4	KHL_9943_01a_3x_paint.bmp	84.02	164.50	-67.89	2.18
5	KHL_9943_03a_1xC_paint.bmp	64.97	170.14	39.58	20.76
6	KHL_9943_03a_1xC_paint.bmp	70.94	151.29	133.23	2.16
7	KHL_9943_03a_rev_3x_T_CT_B.bmp	66.67	135.56	-37.64	21.32
8	KHL_9943_03a_rev_3x_T_CT_B.bmp	71.52	156.00	47.39	2.14
9	KHL_9943_03a_rev_3x_T_CT_B.bmp	67.44	146.59	97.90	19.54
10	KHL_9943_03a_rev_3x_T_CT_B.bmp	70.01	140.08	4.40	2.05
11	KHL_9943_03a_rev_3x_T_CT_B.bmp	70.68	189.54	-84.78	21.13
12	KHL_9943_03a_rev_3x_T_CT_B.bmp	73.51	141.21	8.37	2.16
13	KHL_9943_04a_rev_3xL_paint.bmp	65.70	140.94	-22.12	21.08
14	KHL_9943_04a_rev_3xL_paint.bmp	80.21	159.46	61.70	2.33
15	KHL_9943_04a_rev_3xL_paint.bmp	65.31	131.17	127.94	21.00
16	KHL_9943_04a_rev_3xL_paint.bmp	71.63	152.83	-148.89	2.13
17	KHL_9943_04a_rev_3xL_paint.bmp	74.28	149.92	-37.05	20.44
18	KHL_9943_04a_rev_3xL_paint.bmp	79.84	152.50	-128.40	2.13
19	KHL_9943_05_1xB.bmp	90.77	110.29	-69.15	20.18
20	KHL_9943_05_1xB.bmp	85.62	104.92	-161.20	2.08
21	KHL_9943_05a_2x_TR_B.bmp	72.28	131.36	-57.58	20.99
22	KHL_9943_05a_2x_TR_B.bmp	83.11	161.92	-151.65	2.25
23	KHL_9943_05a_2x_TR_B.bmp	69.78	137.61	-131.28	21.07
24	KHL_9943_05a_2x_TR_B.bmp	71.52	165.33	-40.41	2.04
25	KHL_9943_05a_rev_1xC_paint.bmp	76.79	170.90	-29.29	21.63
26	KHL_9943_05a_rev_1xC_paint.bmp	72.25	134.23	-122.40	1.94
27	KHL_9943_06a_2x_paint.bmp	74.33	157.76	-59.78	19.46
28	KHL_9943_06a_2x_paint.bmp	78.78	164.94	-155.19	2.15
29	KHL_9943_06a_2x_paint.bmp	69.19	144.31	-154.10	20.48
30	KHL_9943_06a_2x_paint.bmp	77.91	166.08	-61.53	2.11
31	KHL_9943_07a_1xTR_paint.bmp	70.62	187.48	31.45	23.00
32	KHL_9943_07a_1xTR_paint.bmp	79.91	169.58	-64.93	2.16
