# Supplementary material for: Geometric morphometric analysis of spore shapes improves identification of fungi
Source: PLoS One. 2021 Aug 5;16(8):e0250477. doi: 10.1371/journal.pone.0250477 (PMC8341628; doi:10.1371/journal.pone.0250477)
Supplement: S1 Appendix — (ZIP) [file pone.0250477.s002.zip › 3_latest/2_2_data_size/v20201215/KHL_9955_size1col.csv]

	Label	Min	Max	Angle	Length
1	KHL_9955_05_1xC.bmp	77.63	144.00	-32.95	10.13
2	KHL_9955_05_1xC.bmp	78.49	149.33	58.50	3.44
3	KHL_9955_05_rev_1xL.bmp	74.48	146.75	25.10	10.29
4	KHL_9955_05_rev_1xL.bmp	81.91	140.47	-62.00	3.00
5	KHL_9955_08_1xB.bmp	74.82	117.00	168.50	9.48
6	KHL_9955_08_1xB.bmp	81.73	124.92	80.34	3.00
7	KHL_9955_08_rev_2x.bmp	70.06	127.33	-160.09	10.08
8	KHL_9955_08_rev_2x.bmp	81.33	114.50	112.25	2.99
9	KHL_9955_08_rev_2x.bmp	72.89	125.00	112.19	10.34
10	KHL_9955_08_rev_2x.bmp	73.63	125.33	19.18	3.07
11	KHL_9955_09_1xC.bmp	75.70	121.08	-45.11	11.11
12	KHL_9955_09_1xC.bmp	79.17	93.17	-137.00	3.19
13	KHL_9955_10_2xR.bmp	70.92	150.33	-59.35	9.88
14	KHL_9955_10_2xR.bmp	75.45	125.33	-149.42	3.22
15	KHL_9955_10_2xR.bmp	69.64	136.00	-56.46	10.32
16	KHL_9955_10_2xR.bmp	75.67	133.00	-146.95	3.12
17	KHL_9955_10_rev_1xR.bmp	73.97	127.50	-120.22	10.39
18	KHL_9955_10_rev_1xR.bmp	77.42	144.67	153.43	3.24
19	KHL_9955_17_1x.bmp	72.43	140.17	-140.47	10.98
20	KHL_9955_17_1x.bmp	76.57	137.00	134.22	3.25
21	KHL_9955_19_1xR.bmp	76.84	142.25	98.34	9.77
22	KHL_9955_19_1xR.bmp	80.18	122.00	-172.95	3.08
23	KHL_9955_20_1xR.bmp	69.75	129.92	-155.02	10.67
24	KHL_9955_20_1xR.bmp	76.62	126.67	120.96	3.12
25	KHL_9955_20_rev_2x.bmp	76.61	146.50	-97.69	9.88
26	KHL_9955_20_rev_2x.bmp	78.35	154.58	174.51	3.29
27	KHL_9955_20_rev_2x.bmp	71.98	141.75	115.05	10.64
28	KHL_9955_20_rev_2x.bmp	78.38	115.17	-156.21	3.20
29	KHL_9955_22_1xT.bmp	65.03	129.17	82.10	12.37
30	KHL_9955_22_1xT.bmp	65.39	139.00	171.57	3.44
