# Supplementary material for: Geometric morphometric analysis of spore shapes improves identification of fungi
Source: PLoS One. 2021 Aug 5;16(8):e0250477. doi: 10.1371/journal.pone.0250477 (PMC8341628; doi:10.1371/journal.pone.0250477)
Supplement: S1 Appendix — (ZIP) [file pone.0250477.s002.zip › 3_latest/2_2_data_size/v20201215/LR_15736_size1col.csv]

	Label	Min	Max	Angle	Length
1	LR_15736_01_1xR.bmp	78.35	120.94	-93.05	6.71
2	LR_15736_01_1xR.bmp	71.17	94.89	-2.76	2.62
3	LR_15736_06_1xR.bmp	70.38	130.00	56.39	6.54
4	LR_15736_06_1xR.bmp	73.12	155.67	-29.98	2.84
5	LR_15736_07_1xBL.bmp	77.41	130.42	-126.25	6.44
6	LR_15736_07_1xBL.bmp	78.96	128.58	138.31	2.70
7	LR_15736_09_1xB.bmp	75.18	109.92	-120.58	6.44
8	LR_15736_09_1xB.bmp	70.93	103.25	152.53	2.66
9	LR_15736_11_2x.bmp	74.11	151.25	73.27	6.02
10	LR_15736_11_2x.bmp	76.18	142.75	167.76	2.67
11	LR_15736_11_2x.bmp	90.39	126.02	0.29	6.24
12	LR_15736_11_2x.bmp	87.75	118.08	87.88	2.55
13	LR_15736_15_1xTR.bmp	78.56	130.56	-31.28	5.82
14	LR_15736_15_1xTR.bmp	79.82	106.04	-123.02	2.50
15	LR_15736_17_2x_T_R.bmp	88.91	119.25	-0.85	6.39
16	LR_15736_17_2x_T_R.bmp	83.62	102.75	-100.30	2.46
17	LR_15736_17_2x_T_R.bmp	99.22	134.28	-80.49	6.10
18	LR_15736_17_2x_T_R.bmp	87.06	105.82	-171.47	2.55
19	LR_15736_18_rev_2xT.bmp	68.65	128.52	51.34	6.65
20	LR_15736_18_rev_2xT.bmp	75.49	149.00	-35.39	2.94
21	LR_15736_18_rev_2xT.bmp	79.42	126.61	-43.03	6.89
22	LR_15736_18_rev_2xT.bmp	81.66	108.89	47.34	2.54
23	LR_15736_19_2x.bmp	59.10	131.10	-115.35	5.96
24	LR_15736_19_2x.bmp	56.11	132.67	154.23	2.70
25	LR_15736_19_2x.bmp	82.77	117.50	21.31	5.95
26	LR_15736_19_2x.bmp	89.11	110.07	-67.93	2.51
27	LR_15736_20_1xL.bmp	74.46	132.21	-29.93	6.00
28	LR_15736_20_1xL.bmp	78.90	121.10	-122.91	2.55
29	LR_15736_20_rev_3xL.bmp	63.00	126.00	-72.30	6.70
30	LR_15736_20_rev_3xL.bmp	69.19	134.27	-163.96	2.62
31	LR_15736_20_rev_3xL.bmp	72.81	113.19	-44.71	5.97
32	LR_15736_20_rev_3xL.bmp	76.36	124.33	-137.43	2.45
33	LR_15736_20_rev_3xL.bmp	72.64	103.50	3.03	5.96
34	LR_15736_20_rev_3xL.bmp	84.20	109.50	92.97	2.43
