# Supplementary material for: Geometric morphometric analysis of spore shapes improves identification of fungi
Source: PLoS One. 2021 Aug 5;16(8):e0250477. doi: 10.1371/journal.pone.0250477 (PMC8341628; doi:10.1371/journal.pone.0250477)
Supplement: S1 Appendix — (ZIP) [file pone.0250477.s002.zip › 3_latest/2_2_data_size/v20201215/LY_11631_size1col.csv]

	Label	Min	Max	Angle	Length
1	LY_11631_03_1xL.bmp	85.04	140.10	-59.16	19.91
2	LY_11631_03_1xL.bmp	79.87	157.50	27.00	1.87
3	LY_11631_04_1x_paint.bmp	72.68	148.82	26.87	21.47
4	LY_11631_04_1x_paint.bmp	76.86	149.40	122.95	2.03
5	LY_11631_08_1xC_paint.bmp	72.98	140.83	-174.34	20.13
6	LY_11631_08_1xC_paint.bmp	73.41	138.94	-88.06	1.86
7	LY_11631_09_4x_paint.bmp	80.10	138.33	-101.24	20.36
8	LY_11631_09_4x_paint.bmp	85.33	160.75	170.25	2.05
9	LY_11631_09_4x_paint.bmp	86.99	133.80	-169.82	21.37
10	LY_11631_09_4x_paint.bmp	94.32	131.33	107.30	2.01
11	LY_11631_09_4x_paint.bmp	68.12	126.06	9.16	21.10
12	LY_11631_09_4x_paint.bmp	73.53	158.97	96.12	2.37
13	LY_11631_09_4x_paint.bmp	79.66	131.17	-131.72	19.75
14	LY_11631_09_4x_paint.bmp	86.48	145.83	144.13	2.53
15	LY_11631_11_1x.bmp	68.92	122.42	19.38	21.07
16	LY_11631_11_1x.bmp	76.15	140.50	107.88	2.05
17	LY_11631_12_1xT.bmp	76.18	142.73	-75.80	21.05
18	LY_11631_12_1xT.bmp	79.50	147.69	12.93	1.97
19	LY_11631_13_1xL.bmp	68.79	125.86	112.70	21.44
20	LY_11631_13_1xL.bmp	78.72	136.48	21.50	2.23
21	LY_11631_14_1xT.bmp	70.78	134.33	-128.78	20.77
22	LY_11631_14_1xT.bmp	83.03	154.25	143.91	2.30
23	LY_11631_15_1xT.bmp	74.43	130.67	-108.40	18.65
24	LY_11631_15_1xT.bmp	84.47	152.33	-22.34	2.49
25	LY_11631_17_1xTL.bmp	79.81	173.02	-113.31	20.48
26	LY_11631_17_1xTL.bmp	82.28	162.50	-29.41	1.99
27	LY_11631_17_2x_R_B.bmp	77.41	130.33	-64.50	20.29
28	LY_11631_17_2x_R_B.bmp	80.74	145.58	25.46	2.20
29	LY_11631_17_2x_R_B.bmp	72.28	161.22	-10.67	20.41
30	LY_11631_17_2x_R_B.bmp	82.80	157.67	73.93	1.93
31	LY_11631_18_1xR.bmp	96.71	148.50	-5.22	19.73
32	LY_11631_18_1xR.bmp	104.57	133.46	85.10	2.21
33	LY_11631_20_1xB.bmp	84.35	137.17	-118.46	21.74
34	LY_11631_20_1xB.bmp	83.15	150.75	159.34	2.05
35	LY_11631_21_1xT.bmp	79.32	128.50	-175.81	20.24
36	LY_11631_21_1xT.bmp	82.00	132.22	91.17	2.06
37	LY_11631_22_1xB.bmp	55.50	132.28	142.68	20.22
38	LY_11631_22_1xB.bmp	74.98	145.75	-130.18	1.85
39	LY_11631_33_2x_C_BR_paint.bmp	74.94	126.15	42.84	22.11
40	LY_11631_33_2x_C_BR_paint.bmp	75.16	144.33	-43.70	1.96
41	LY_11631_33_2x_C_BR_paint.bmp	72.51	125.67	-1.93	21.18
42	LY_11631_33_2x_C_BR_paint.bmp	73.01	142.25	90.94	1.92
