# Supplementary material for: Geometric morphometric analysis of spore shapes improves identification of fungi
Source: PLoS One. 2021 Aug 5;16(8):e0250477. doi: 10.1371/journal.pone.0250477 (PMC8341628; doi:10.1371/journal.pone.0250477)
Supplement: S1 Appendix — (ZIP) [file pone.0250477.s002.zip › 3_latest/2_2_data_size/v20201215/Ordynets_00158_size1col.csv]

	Label	Min	Max	Angle	Length
1	Ordynets_00158_01_2xB_paint.bmp	80.06	150.03	-91.47	21.26
2	Ordynets_00158_01_2xB_paint.bmp	87.78	157.08	177.32	2.02
3	Ordynets_00158_01_2xB_paint.bmp	102.88	185.19	-1.90	19.03
4	Ordynets_00158_01_2xB_paint.bmp	97.62	166.06	83.66	2.28
5	Ordynets_00158_01_rev_1xT_paint.bmp	67.75	252.67	154.96	18.53
6	Ordynets_00158_01_rev_1xT_paint.bmp	109.98	160.12	-116.16	2.00
7	Ordynets_00158_02_1xL_paint.bmp	45.06	183.67	14.01	19.64
8	Ordynets_00158_02_1xL_paint.bmp	121.99	164.71	-77.97	1.96
9	Ordynets_00158_04_3x.bmp	109.23	215.40	-73.89	22.55
10	Ordynets_00158_04_3x.bmp	104.72	178.85	-160.75	2.10
11	Ordynets_00158_04_3x.bmp	85.15	179.04	-178.98	19.53
12	Ordynets_00158_04_3x.bmp	89.34	218.62	-93.92	2.30
13	Ordynets_00158_04_3x.bmp	84.00	169.22	161.05	19.14
14	Ordynets_00158_04_3x.bmp	111.36	199.43	67.47	2.14
15	Ordynets_00158_07_3xB_R_T.bmp	84.94	192.27	-120.99	20.61
16	Ordynets_00158_07_3xB_R_T.bmp	131.14	190.67	-37.21	2.14
17	Ordynets_00158_07_3xB_R_T.bmp	79.96	217.04	86.16	20.71
18	Ordynets_00158_07_3xB_R_T.bmp	134.87	202.19	176.75	1.85
19	Ordynets_00158_07_rev_2x_R.bmp	71.30	190.20	0.95	19.03
20	Ordynets_00158_07_rev_2x_R.bmp	106.90	205.17	88.35	2.18
21	Ordynets_00158_07_rev_2x_R.bmp	101.59	183.07	-110.14	20.13
22	Ordynets_00158_07_rev_2x_R.bmp	99.38	213.78	-22.01	2.13
23	Ordynets_00158_08_1xT.bmp	80.94	181.71	-125.28	19.70
24	Ordynets_00158_08_1xT.bmp	108.85	179.00	147.40	2.14
25	Ordynets_00158_08_rev_3x_T.bmp	57.10	169.36	-71.80	19.36
26	Ordynets_00158_08_rev_3x_T.bmp	58.92	182.67	16.19	2.03
27	Ordynets_00158_08_rev_3x_T.bmp	84.15	164.50	57.34	20.00
28	Ordynets_00158_08_rev_3x_T.bmp	87.77	206.62	-35.64	2.05
29	Ordynets_00158_09_1xR.bmp	73.01	186.00	1.58	19.44
30	Ordynets_00158_09_1xR.bmp	96.94	195.81	-93.43	2.10
