# Supplementary material for: Geometric morphometric analysis of spore shapes improves identification of fungi
Source: PLoS One. 2021 Aug 5;16(8):e0250477. doi: 10.1371/journal.pone.0250477 (PMC8341628; doi:10.1371/journal.pone.0250477)
Supplement: S1 Appendix — (ZIP) [file pone.0250477.s002.zip › 3_latest/2_3_data_shape/nef/30specimens_clean.nef]

#CONST 1 1 1 0
#HARMO 20
ARAN_04160_01_1x_1
  1.0000000e+00 -1.9874671e-19  3.2081350e-17  1.6400947e-01
 -2.4792011e-03 -7.9839419e-03 -4.3761855e-02  4.1601173e-03
  1.0703576e-01 -4.3738009e-03 -1.1433548e-02  3.5611331e-02
 -3.7293355e-03 -7.1636756e-03 -2.1751319e-03  1.7795071e-03
  3.7170176e-02 -2.0021706e-03 -2.2690153e-03  1.8984485e-02
 -1.5360159e-03 -3.4444066e-03 -5.4776612e-04  3.8898945e-03
  1.7180410e-02 -2.1954047e-03 -2.1605285e-03  1.0307880e-02
 -8.7744772e-04 -3.7424812e-03 -9.8290432e-04  2.3599448e-03
  1.0502813e-02 -1.2461098e-03  2.4262693e-04  7.9992328e-03
 -5.8853601e-04 -2.5452226e-03 -1.5903857e-03  9.0488036e-05
  5.9551912e-03 -9.9941349e-04  1.7031504e-03  3.6968364e-03
 -7.0804228e-04 -2.2569136e-03  1.4629898e-03 -7.9846886e-05
  3.5584951e-03 -7.0757011e-04  2.5877036e-03  2.3775602e-03
 -7.6670807e-04 -1.5022784e-03  2.1000632e-03 -1.2372884e-03
  1.8939129e-03 -5.0665118e-04  9.7766794e-04  2.5276602e-03
 -1.3005810e-03 -1.5405803e-03  7.7780561e-04  6.2088259e-04
  1.6572953e-03 -1.0610014e-03  1.0616090e-04  1.5754412e-03
 -6.4467131e-04 -1.3613855e-03  9.9897731e-04  1.2627625e-04
  1.4192558e-03 -4.1537266e-04  2.4612933e-04  9.1340063e-04
 -1.7639244e-04 -1.3229297e-03  5.5556432e-04  5.3178342e-04
ARAN_04160_10_rev_1x_paint_2
  1.0000000e+00 -1.4551128e-17 -5.1503334e-17  1.7164398e-01
 -4.9020679e-03  2.5113670e-03 -6.4421469e-02 -2.8667778e-03
  1.0857815e-01 -2.0860722e-03  6.5243874e-04  4.3974702e-02
  1.2110466e-03  4.9438940e-04 -4.3070664e-03 -1.2437014e-03
  3.6871812e-02 -1.4579421e-03 -6.5289959e-03  2.0616462e-02
  1.0513826e-03 -7.9275374e-04  2.3652052e-03 -3.4394817e-03
  1.7513879e-02 -2.3528028e-04 -3.6599141e-03  1.2319524e-02
  1.4764165e-03 -4.1029728e-04 -1.0866027e-04 -6.6767581e-04
  9.8563840e-03 -9.4854542e-04 -9.9690806e-05  7.8857158e-03
  9.3767997e-04 -2.4732796e-04 -1.7748890e-04 -1.0087110e-03
  5.9109459e-03 -6.4886351e-04  1.7531488e-04  4.7958121e-03
  7.2845573e-04 -2.7483697e-04 -2.2602535e-03 -8.4868958e-04
  3.7053068e-03 -3.6639791e-04 -7.1140185e-04  3.3315292e-03
  8.4461681e-04 -5.9725746e-04 -5.2926335e-04  1.7783807e-04
  2.5080678e-03 -1.4106503e-04  1.9101287e-03  1.8266357e-03
  6.8520269e-04 -4.9944141e-04  1.9071749e-04  1.4581348e-04
  1.8114744e-03  5.9014455e-05  2.3123082e-04  8.3412649e-04
  4.2760443e-04 -5.7228187e-04 -7.5466619e-04  1.1156681e-03
  1.3259748e-03 -1.9820504e-05  1.3651096e-03  5.8074516e-04
  3.0075501e-04 -3.2021140e-04  3.5515158e-04  7.1638674e-04
ARAN_04160_11_rev_1x_1
  1.0000000e+00  1.7389381e-17 -1.0413079e-16  1.6725575e-01
  6.2358277e-03 -5.5484175e-04 -8.7780480e-02  4.6320378e-03
  1.0760882e-01  9.3659245e-04  3.9018113e-03  3.9190748e-02
  2.1541657e-04 -3.1285877e-04 -6.8025348e-03 -1.1102362e-03
  3.7552110e-02  6.8717271e-04 -1.1667717e-02  1.7273844e-02
 -5.5543788e-04 -5.3955879e-04  4.7653448e-03 -1.7965491e-04
  1.7692891e-02  2.9998981e-04 -6.3241061e-03  1.0544266e-02
 -7.1598717e-05 -5.6660559e-04 -5.5722656e-05 -1.3169772e-03
  9.5582756e-03  5.7873432e-06 -2.4329571e-03  7.4715842e-03
 -2.3995346e-05 -7.1096603e-04  1.0614384e-03 -2.1520472e-04
  5.5907797e-03 -1.6679305e-04 -4.7708731e-04  5.3858866e-03
  2.1497174e-04 -7.0662227e-04 -4.2060705e-04 -3.9963697e-04
  3.4991743e-03 -2.4887819e-04 -2.2216686e-04  3.7840979e-03
  2.4426436e-04 -7.0309146e-04  6.6825039e-04  6.4187240e-05
  2.2517072e-03 -2.3920218e-04  3.6823146e-04  2.1511417e-03
  3.9042001e-04 -5.8135534e-04 -1.4805271e-04 -5.2264233e-04
  1.5324455e-03 -2.2190517e-04  1.6837753e-04  1.2604283e-03
  3.8291399e-04 -5.7925814e-04  6.5234603e-04  8.4948564e-04
  1.0950720e-03 -1.8354352e-04 -2.5582855e-04  6.5434937e-04
  4.5496724e-04 -3.9606789e-04 -5.5670433e-05  3.2409970e-06
ARAN_04160_12_rev_1x_1
  1.0000000e+00  3.7312938e-18 -2.2038190e-17  1.6060007e-01
 -2.3023709e-04 -1.8781936e-03 -3.5267020e-03  9.5132577e-05
  1.0683336e-01 -3.7464042e-03 -1.1516913e-02  3.5937611e-02
  4.2587632e-04 -1.1556006e-04  8.8578474e-03 -1.0003153e-03
  3.6404375e-02 -2.8137887e-03  2.4185859e-04  1.8936172e-02
  9.0379841e-04 -1.0348423e-05  1.8361505e-03 -7.6503030e-04
  1.6694481e-02 -2.3080646e-03 -1.6170175e-03  9.3409952e-03
 -2.2520945e-04  1.1390924e-04  2.3490812e-03 -1.2681348e-03
  1.0314980e-02 -1.2526533e-03  2.0566071e-03  7.4273385e-03
  2.9657781e-04 -1.2606854e-04  7.2996621e-04 -1.9265464e-03
  5.2342650e-03 -1.2265537e-03 -7.6319682e-04  4.1712282e-03
  8.0114011e-05  6.2522135e-04  1.7199120e-04 -2.2879104e-04
  3.8380128e-03 -9.6497119e-04  1.2127987e-04  2.6654890e-03
  2.8246567e-05  1.3528027e-04 -4.2724406e-04 -1.5291214e-04
  2.4486879e-03 -7.2909001e-04 -6.0577339e-05  1.4056314e-03
  2.2052372e-04  3.9729439e-04 -2.5786706e-04 -3.9068046e-04
  1.8196527e-03 -8.0898636e-04  4.2543816e-04  1.5807111e-03
  2.3493133e-04  1.7158461e-04 -3.4541079e-04  3.0131726e-04
  1.3929032e-03 -4.3988863e-04  3.9159029e-04  2.0800473e-04
  1.4873512e-04  2.6448942e-04 -8.8108362e-05  8.5633895e-04
ARAN_04160_13_1x_1
  1.0000000e+00 -6.5881084e-18  1.9045201e-17  1.6608658e-01
  5.6077314e-03  2.6153437e-04 -6.5462901e-02 -2.7065908e-03
  1.0823439e-01  2.9244925e-04 -1.0028019e-02  3.4304058e-02
 -1.8887347e-03 -1.7669364e-03 -4.1364493e-03  8.0601616e-03
  3.8021517e-02 -3.7687003e-04 -8.9155150e-03  1.5820274e-02
 -1.9005348e-03 -1.7461535e-03  1.9402007e-03  1.7312648e-03
  1.8494680e-02 -5.6413458e-05 -4.5949152e-03  6.0191511e-03
 -9.1791595e-04 -1.2656489e-03  2.1345133e-03 -9.2407190e-04
  1.0631388e-02 -5.1068088e-04 -3.0127489e-03  5.3220236e-03
 -3.2478703e-04 -8.6465845e-04  7.2360202e-05  1.4894931e-03
  6.8960727e-03 -5.0726513e-04 -1.7848641e-03  3.6394651e-03
 -6.5923990e-04 -4.0453293e-04  1.3624661e-03  6.6927960e-04
  4.5649588e-03 -2.0310145e-04 -1.5977235e-06  2.3342501e-03
 -5.6027469e-04 -4.0497069e-04 -4.9754493e-05  8.6750502e-04
  2.9099434e-03 -2.2968346e-04  7.5321341e-04  2.5485025e-03
 -4.5248780e-04 -3.0453508e-04 -4.6642665e-04  8.0987590e-04
  2.0115544e-03 -4.1803960e-04  4.3210738e-04  1.9874477e-03
 -4.7296422e-04 -2.3469243e-04 -8.7955087e-04  1.0820258e-03
  1.5823950e-03 -3.5374888e-04  6.1540826e-04  5.1825398e-04
 -6.7370823e-04 -2.5322869e-04  3.6186433e-04  6.0553039e-04
ARAN_04160_14_1xC_paint_1
  1.0000000e+00  1.3121024e-17  2.9953000e-17  1.9132771e-01
  9.5996422e-03 -4.7747389e-03 -5.3090332e-02  7.4677995e-03
  1.0517234e-01  1.3420275e-03 -1.8716952e-02  4.3211435e-02
  2.0650306e-04 -5.1129300e-03  1.6563119e-03  3.7733291e-03
  3.4400811e-02  1.1906328e-03 -6.7142850e-03  1.4015924e-02
 -4.1788598e-04 -3.1066218e-03  7.8274757e-03 -1.5270239e-04
  1.6886084e-02  1.4394296e-05 -7.9914624e-03  8.9207157e-03
 -2.9608088e-04 -1.6360147e-03  6.1746248e-03  6.2154284e-04
  8.8141467e-03 -8.7339635e-04 -5.1498610e-03  7.1481180e-03
  7.3258206e-06 -5.5126371e-04  2.1346255e-03 -2.3551069e-03
  4.6402496e-03 -1.4852766e-03 -2.0511493e-03  4.9366695e-03
  1.8518159e-04 -9.5652604e-04  4.2364377e-04 -1.3766841e-03
  3.3224207e-03 -1.5290945e-03 -1.6420170e-03  1.6511995e-03
  5.6091859e-04 -9.2946731e-04 -4.2511354e-04 -1.0059888e-03
  2.3369075e-03 -1.6278747e-03  1.5796787e-03  1.8098289e-03
  4.7086057e-04 -2.9560817e-04  1.0243944e-03 -1.1421725e-03
  1.9629153e-03 -1.2879700e-03  3.9009692e-04  1.6791951e-03
  7.0873435e-04 -1.5370653e-04 -7.9699792e-04  5.3823372e-04
  1.0744551e-03 -8.9955167e-04  8.9050391e-04  9.6238094e-04
  2.0955372e-04 -2.4381630e-04  5.2964003e-04  7.6395016e-04
ARAN_04160_14_1xC_paint_2
  1.0000000e+00  4.0911286e-19 -1.7686648e-18  1.7476021e-01
  3.3729568e-03 -9.1690104e-03 -8.0082054e-02 -4.0714456e-03
  9.7356371e-02 -3.4007728e-03 -5.6372587e-03  5.1634004e-02
 -1.3615812e-03 -2.5168441e-03 -6.7492071e-03 -3.1947615e-03
  3.4457502e-02 -3.9043465e-04 -7.1395591e-03  2.5452969e-02
 -2.1409726e-03 -1.6308878e-03  4.0608684e-03  3.6891115e-03
  1.5694557e-02 -8.4267409e-04 -5.8615229e-03  1.6416015e-02
 -1.3549088e-04 -9.5222916e-04  4.3520298e-03  2.1081762e-03
  7.9685340e-03 -1.7027572e-04  2.8029294e-05  8.2696067e-03
 -2.8770534e-04 -8.2454809e-04  1.7674271e-03  1.9755321e-03
  3.6698134e-03 -1.5935932e-03  1.6506620e-05  5.4738020e-03
 -3.1441966e-06 -5.3626756e-05  8.4595836e-04 -3.2804071e-04
  1.5607039e-03 -8.4631152e-04  1.3900778e-03  2.7290169e-03
 -1.4344431e-05 -9.6625810e-04  8.1435770e-05  9.2587833e-04
  1.2514110e-03 -7.1213766e-04  1.5114720e-03  7.4545971e-04
 -1.3747121e-04  2.0696837e-04  1.3694863e-03 -2.1718883e-04
  6.2039539e-04 -6.6322297e-04  6.1957685e-04  2.1713743e-03
 -7.3485770e-04  3.1698803e-04  3.7893486e-04 -2.8148098e-04
 -3.8162597e-04 -7.1829324e-04 -9.2353440e-04  9.7300158e-04
 -5.7625022e-04 -9.1236311e-05 -9.6043846e-04 -8.0304731e-04
ARAN_04160_14_1xC_paint_3
  1.0000000e+00 -2.6609037e-18  1.7705382e-17  1.5319801e-01
 -3.2431127e-03 -6.9426657e-04 -7.0623469e-02 -1.3166101e-02
  1.0777196e-01 -3.5141802e-04 -2.2230012e-02  4.1916973e-02
 -2.2605393e-05  1.1886324e-05 -1.3761014e-04  4.1331446e-03
  3.7420764e-02 -2.3959771e-04 -2.7097525e-03  2.2819233e-02
 -9.7498596e-05 -2.9292892e-04 -1.3402029e-03 -7.4356826e-04
  1.7905754e-02 -2.1347640e-04 -1.5739770e-03  1.3689029e-02
  8.7168326e-05 -3.6220249e-04  3.2545482e-03 -6.7705095e-04
  1.0012569e-02 -3.4533179e-04  4.3912302e-04  5.1791938e-03
 -7.5355197e-05 -2.6265405e-04  3.8594868e-04  2.8282146e-03
  6.0210359e-03 -2.2492992e-04  7.5751755e-05  4.1345544e-03
 -1.8316078e-04 -4.0104986e-04 -1.2202312e-03  8.6487253e-04
  3.8224935e-03 -1.3905272e-04  5.6354290e-04  3.5034236e-03
 -1.1831319e-04 -4.1169919e-04  9.6686455e-04  1.3805186e-03
  2.5132002e-03 -1.1015687e-04  1.0649114e-03  2.4231688e-03
 -2.1519287e-04 -5.0622202e-04 -3.8481266e-04 -2.5077179e-04
  1.6124064e-03 -1.1881644e-04 -3.7645856e-04  1.1129152e-03
 -2.3588380e-04 -4.1574131e-04 -1.2785119e-04  1.8353941e-03
  1.1100731e-03 -1.1999496e-04  3.5448553e-04  4.2442586e-04
 -2.6954664e-04 -4.3600037e-04 -2.4233341e-04  1.2061615e-03
ARAN_04160_15_1x_1
  1.0000000e+00 -1.0686688e-17  6.6919945e-17  1.5646230e-01
  3.7809514e-04 -1.1953669e-04 -1.5661446e-02  5.2923524e-03
  1.0871657e-01  8.1881814e-04  3.0199004e-03  3.4051139e-02
  4.6346539e-05  1.4912600e-04 -5.1226099e-03 -8.7591048e-04
  3.7672125e-02  8.2330228e-04 -1.1956545e-03  1.6871396e-02
 -2.3893562e-05  1.4158476e-04 -1.6596301e-03  4.6702230e-04
  1.8112628e-02  8.2549467e-04  7.2213033e-04  1.0635661e-02
  3.8921452e-05  2.2675539e-04 -1.7829866e-03 -1.4633757e-03
  1.0316119e-02  8.7780443e-04 -2.3756925e-03  5.8047678e-03
  7.8659070e-05  1.3782979e-04 -1.2368221e-03  1.0005638e-03
  6.3517005e-03  8.7276054e-04 -4.1664384e-04  3.2878926e-03
  1.0482506e-04  1.3980903e-04 -5.3770314e-04  2.7395088e-04
  4.1873426e-03  7.8985001e-04 -1.8156675e-04  2.9300956e-03
  1.0714589e-04  8.5348483e-05  4.1852003e-04  7.6423441e-04
  2.8891139e-03  7.2681243e-04  8.3386764e-05  1.7115438e-03
  1.6967136e-04  7.7464065e-05 -9.0749420e-04 -2.9104945e-04
  2.0575821e-03  5.9335082e-04  4.9088170e-04  2.2972663e-03
  1.1798468e-04  1.3725349e-05  5.0212767e-04  2.9725986e-04
  1.5530879e-03  5.2916231e-04 -6.8699625e-04  8.2930315e-04
  1.1329835e-04 -1.2508524e-05  6.8069518e-05  4.5359150e-05
ARAN_04160_22_1x_paint_1
  1.0000000e+00 -8.9300833e-18 -1.0809402e-17  1.5626140e-01
  7.3925817e-03  1.1338527e-03 -1.0295974e-01 -6.8861539e-03
  1.0433497e-01 -1.4419549e-03  1.4224316e-03  4.0526467e-02
  2.8875070e-03 -3.1005440e-04 -9.2499279e-03  4.2484247e-03
  3.7313411e-02 -4.6275511e-04 -7.4649538e-04  1.6280370e-02
  5.9133969e-04  2.1569508e-04 -2.8733622e-03  1.3107759e-03
  1.7191800e-02 -7.1129914e-04 -3.2396307e-03  1.0785365e-02
  8.0985721e-04  9.2915764e-05 -9.3261996e-04 -5.9962499e-04
  1.0225327e-02 -1.7485080e-03 -1.4282752e-03  9.0388766e-03
  1.1481931e-04 -3.5027457e-04  9.3581193e-04 -1.4392636e-03
  5.5514946e-03 -1.1157875e-03 -5.9851140e-04  4.1252532e-03
  2.6469060e-04 -4.9550604e-04 -2.6298778e-03 -1.1180478e-03
  3.6162711e-03 -8.6534091e-04  1.0585450e-03  5.6012387e-03
  9.5517155e-04 -7.7360573e-04  5.0989848e-04  4.4177520e-05
  2.2552345e-03 -6.9565259e-04 -4.9693688e-05  2.7878333e-03
  4.3252291e-04 -4.0729986e-04  1.7471326e-03  7.1438564e-05
  1.2051177e-03 -2.6339882e-04 -2.6166406e-04  4.2973132e-04
  9.9348570e-04 -3.5299094e-05 -1.3256666e-04  1.1502446e-03
  1.0323986e-03 -4.7868213e-04  1.3599398e-03  3.9503292e-04
  7.4314141e-04 -3.3206042e-04  5.6302484e-05  5.3347657e-04
ARAN_04160_25_1x_1
  1.0000000e+00  2.9168629e-17 -1.7276918e-16  1.6418000e-01
 -3.8587803e-03  5.6166250e-04 -1.7855861e-02  3.6843310e-03
  1.0829042e-01 -4.5396124e-03 -1.4592009e-02  3.4346215e-02
  8.6934500e-05 -1.5655324e-04 -1.6583325e-03 -1.1309864e-03
  3.6359692e-02 -2.7194311e-03 -7.4480857e-03  1.8917609e-02
 -1.9001971e-04  1.0899139e-03  5.4020474e-03 -6.2263047e-04
  1.7887532e-02 -1.8996087e-03 -1.7354598e-03  1.0873477e-02
  2.4291590e-04 -4.8162805e-04 -4.5970745e-04  5.2370578e-04
  1.0173331e-02 -1.2870326e-03 -1.4768002e-03  7.7638295e-03
 -3.7218785e-04  7.4733415e-04 -2.7909476e-04 -5.7186694e-04
  6.1115010e-03 -1.0650062e-03  5.4827439e-04  4.9650651e-03
  2.1873192e-04  4.5856425e-04  1.7910386e-04  3.4994379e-04
  4.2336123e-03 -1.5806807e-03  4.7366959e-04  2.3947677e-03
  1.1166250e-05  3.7071362e-04  1.4170891e-05  2.8894868e-05
  3.0594561e-03 -4.3946215e-04  3.2817171e-04  2.0904096e-03
 -6.1502169e-05  4.4676809e-04 -1.8534131e-04  5.4974647e-05
  1.8452888e-03 -9.0644898e-04  3.4782623e-04  1.4837126e-03
  4.3261173e-04  1.9384752e-04  3.6669508e-04  5.2808044e-04
  1.4051671e-03 -4.5740291e-04  3.0283386e-04  1.0757875e-03
  1.6953431e-04  3.1170451e-04 -4.6473752e-04 -4.6360635e-04
CWU_6737_01_rev_2x_1
  1.0000000e+00 -3.7205285e-17  1.7939927e-16  2.0416279e-01
 -1.3292306e-03 -1.0468820e-02  2.8859043e-02 -1.1843875e-03
  1.0943982e-01 -4.6365733e-03 -1.0766197e-02  3.6286029e-02
  4.8144375e-03 -1.0020633e-03  1.0094171e-03 -5.6485852e-03
  3.2629734e-02 -2.2656205e-03 -6.4323342e-03  1.3734258e-02
 -7.5922181e-05 -3.8267770e-03  8.1034225e-03 -2.5798516e-03
  1.7956067e-02 -2.1770485e-03  2.7920766e-04  1.0015216e-02
  3.2868446e-03 -7.9614589e-04 -1.3200103e-04  8.2099203e-04
  1.1553650e-02 -6.0901142e-04 -1.5394954e-03  1.2493531e-02
  1.1972280e-03 -2.4811577e-03 -1.4151588e-03  2.0360195e-03
  4.6115074e-03 -1.3002651e-03  1.4718720e-03  5.5936878e-03
 -4.4075493e-04 -2.1290957e-03  2.6365777e-03 -1.8527923e-03
  3.2382761e-03 -3.9089415e-04  7.2049389e-04  2.0793786e-03
  3.3680297e-04 -6.6225314e-04 -1.2882896e-03  2.4034158e-03
  2.5078047e-03  4.2619438e-04 -4.5279275e-04  1.2584791e-03
 -1.2971977e-03 -1.4986596e-03  2.1580676e-03 -4.3124801e-03
  1.4853532e-03 -6.3781609e-04  2.3443047e-03 -7.9174561e-04
  4.8856580e-04 -2.3520611e-04  4.2220560e-04  8.5238645e-04
  2.5132007e-03 -5.5143554e-05 -3.0162875e-04  1.4617810e-03
  1.3838589e-04 -3.1494518e-04 -3.6513287e-04  1.1935298e-03
CWU_6737_01_rev_2x_2
  1.0000000e+00  5.7773147e-18 -2.8566002e-17  2.2288548e-01
  1.3752160e-03  4.1315705e-05 -5.9437669e-02 -5.8174265e-03
  1.0651762e-01 -5.4944411e-04 -1.0674606e-02  4.8070915e-02
  1.9749849e-03  1.3727163e-04 -1.6502622e-03 -5.9136030e-03
  3.5305387e-02 -7.2566106e-04 -6.8658170e-03  1.6138439e-02
  1.8473137e-03  2.4188499e-04  2.9191753e-03 -2.8512680e-03
  1.5980256e-02 -7.1421319e-04 -1.9117555e-03  1.2280152e-02
  1.6073323e-03  2.7632042e-04  2.4291467e-03 -2.1788402e-03
  8.2811421e-03 -7.1940635e-04  6.7263839e-04  8.3120736e-03
  1.3034926e-03  2.9451497e-04 -8.8888454e-04  7.9381406e-04
  4.5822456e-03 -6.7209478e-04 -2.2400497e-04  6.5525737e-03
  1.0478584e-03  2.5216852e-04  2.0741146e-04  2.3526408e-03
  2.6557281e-03 -6.0020630e-04 -2.6628104e-05  3.8787830e-03
  7.6595916e-04  1.1894930e-04 -1.9623165e-03 -5.6416479e-04
  1.6136641e-03 -4.7808917e-04  1.2374572e-03  2.5758406e-03
  5.7793292e-04  1.8347374e-05  8.6583373e-04  9.8104941e-04
  1.0020803e-03 -3.5363456e-04 -1.4693852e-04 -3.7128493e-04
  3.8215004e-04 -1.2415530e-04 -4.7985362e-04 -2.5804521e-04
  6.9050127e-04 -1.6904171e-04  2.1767856e-03  8.6053050e-04
  2.4728163e-04 -2.3038416e-04 -9.6461398e-04  6.9163409e-04
CWU_6737_02_2xL_paint_1
  1.0000000e+00 -7.3567983e-18  1.6094960e-17  2.0747715e-01
 -9.7385377e-04 -3.8353034e-03 -7.2711005e-03  5.8960192e-03
  1.0710161e-01  5.2397775e-03 -6.9504257e-03  3.4515105e-02
 -2.0287398e-03 -3.0437140e-03  7.3612643e-03  2.7071129e-03
  3.6336293e-02  3.4590840e-03 -1.7673106e-03  1.5466097e-02
 -9.0326724e-04 -8.8830603e-04  6.5848463e-03  9.4672215e-04
  1.6111533e-02  2.9671988e-03  1.4946951e-03  9.8581347e-03
 -9.4912008e-04  2.0352506e-04  3.5605374e-03  6.3411395e-04
  8.2763028e-03  1.7219664e-03 -1.4180445e-03  7.6133948e-03
 -7.9655194e-04  4.1817321e-04  4.7049621e-04 -1.7741916e-03
  4.8449030e-03  7.4482704e-05 -2.1294482e-03  6.7723889e-03
 -6.0577569e-04 -4.6659543e-06  1.4493557e-03 -1.6094773e-03
  3.3136141e-03  3.0366182e-04 -7.8642578e-04  2.6426828e-03
  6.7903342e-04  7.7041865e-05 -1.9572090e-03 -2.2425988e-04
  2.3776755e-03  7.0557816e-04 -5.3233769e-04  1.3546798e-03
  4.4449581e-04  5.4827631e-04 -2.0066367e-03 -3.2428476e-04
  1.1963040e-03  2.2153160e-04  3.6037836e-04  2.8210410e-03
 -4.7253289e-04 -1.1036189e-04  4.5740908e-04  1.5962644e-03
  1.0569395e-03  1.6476087e-04 -7.3997617e-04  1.1394111e-03
 -1.2355498e-04  1.8063269e-06 -1.9181511e-05 -1.1914503e-04
CWU_6737_02_2xL_paint_4
  1.0000000e+00  1.6909620e-17 -6.6548679e-17  2.1618833e-01
 -5.5950541e-03 -2.8408533e-03 -5.6869263e-02  2.1979078e-03
  1.0735759e-01 -3.7513820e-03 -1.2451564e-02  4.8851501e-02
  2.9965512e-03 -4.4086092e-04  5.3842487e-03 -3.4651873e-03
  3.5565703e-02 -2.5981360e-03 -4.6696315e-03  1.7816107e-02
  1.6174435e-03 -6.3841460e-04  5.0480364e-03 -3.3951335e-03
  1.6014317e-02 -2.9995165e-03 -6.5694749e-03  1.1537195e-02
  2.3074557e-03 -1.7590612e-04  3.7093623e-03 -1.5257894e-03
  8.9849190e-03 -1.9655570e-03 -5.2143045e-04  6.4318708e-03
  1.1714540e-03  4.9972294e-04  9.6441784e-04 -1.7730591e-04
  4.5829718e-03 -2.1811736e-03 -1.1282088e-03  4.4287017e-03
  1.4756629e-03  1.2097865e-04  1.9668598e-03 -2.0813549e-04
  3.2786113e-03 -1.7652827e-03  1.4905508e-03  2.8285337e-03
  1.0748764e-03  7.4934402e-04  7.6664067e-04  1.8237138e-04
  1.4680555e-03 -1.3875014e-03  5.7525413e-04  3.1220359e-03
  6.2477517e-04  3.0487669e-04 -4.2843448e-04 -3.1975227e-04
  1.2568029e-03 -1.5809229e-03  1.9750344e-03  9.7995271e-04
  8.2744501e-04  6.7803093e-04  4.7919494e-04  3.9956083e-04
  4.0855008e-04 -1.1933482e-03  1.7743050e-04 -4.0130960e-04
  2.0520113e-04  7.5580775e-04 -6.6737332e-04  2.2441879e-03
CWU_6737_02_rev_1xL_1
  1.0000000e+00  2.1478287e-17 -1.0738349e-16  2.1629428e-01
  2.8930338e-03 -5.1115403e-03  4.1827912e-03 -6.6380276e-03
  1.0602843e-01  2.0710491e-03 -4.0003618e-03  3.4943032e-02
 -3.6281538e-04  8.5801617e-04  1.3843146e-02 -8.0245865e-03
  3.4007970e-02 -1.6530830e-03 -6.3865134e-03  1.1443395e-02
  2.0628319e-03  2.4906999e-03  5.7151174e-04 -2.1056674e-03
  1.8754980e-02 -2.6144274e-04 -3.1003658e-03  1.0870037e-02
  1.0479612e-03 -3.7284558e-04  2.3829883e-04 -1.6176962e-03
  8.7650013e-03 -1.5118915e-03  1.1722828e-03  6.1414534e-03
  1.1701635e-03  9.9345956e-04 -4.6600495e-04  9.3262148e-04
  6.3407683e-03 -1.1148439e-03 -1.0963491e-03  4.0360423e-03
  1.0058063e-04  5.8697897e-04  2.5863837e-03  7.5797888e-04
  3.4519849e-03 -7.7293724e-04 -1.2699958e-04  2.0901968e-03
  9.0055645e-04  6.2468126e-04  5.9146865e-04  9.8374808e-04
  2.5387715e-03 -5.8618226e-04  1.1938913e-04  1.4420804e-03
  3.4923370e-04  7.0612275e-04  1.3268245e-03 -5.4575426e-04
  1.7678512e-03 -4.4868831e-04  6.3710103e-05  1.5242282e-03
  9.2511378e-04  1.1575513e-03  8.1456446e-05  5.6563512e-04
  1.7796632e-03 -3.6136952e-04 -1.1451003e-04  1.5674123e-03
  1.7997062e-04  7.5632174e-05 -9.3118190e-04  1.9501394e-04
CWU_6737_03_rev_2x_1
  1.0000000e+00  7.2362133e-18 -3.5580598e-17  2.0209386e-01
  1.5172839e-03  3.7710661e-03 -3.6169986e-02  6.8720280e-03
  1.0946103e-01 -6.9244752e-04 -5.2301107e-04  4.2854546e-02
 -1.0155302e-03  1.1238024e-03  7.6393947e-03 -2.6054029e-03
  3.6994329e-02  1.3512795e-03 -2.5663897e-03  1.3827221e-02
  6.5852566e-04  1.3991184e-03  3.7473866e-03 -1.7608514e-03
  1.7398485e-02  1.7197480e-04 -1.4310833e-03  6.5433794e-03
 -2.2768854e-04  1.8508684e-03  2.1007244e-03 -7.1447249e-03
  1.0053589e-02  9.8856452e-04 -8.7489940e-04  4.2642206e-03
  4.3422892e-04  1.1154532e-03  2.4896055e-03  1.0786447e-04
  5.4579852e-03  6.6419811e-04  3.4242430e-03  4.2066711e-03
  5.0094415e-04  1.8390259e-03  8.6733131e-04 -2.5165889e-03
  4.0854442e-03  5.0785342e-04 -1.8642776e-03  4.7820398e-03
  3.9409542e-04  1.2604735e-03 -1.0879134e-04 -1.4804693e-03
  2.4379428e-03  8.2525603e-04  4.8628087e-04  1.0283807e-03
  9.1940348e-04  1.4063448e-03 -1.6886719e-03  1.9353723e-03
  1.8958409e-03  2.5959232e-04 -2.0542075e-03  1.5515307e-03
  5.1675267e-04  1.3334190e-03 -7.1897830e-04 -1.4946539e-03
  1.5291041e-03  5.5630054e-04 -1.8201121e-03 -2.4472975e-05
  8.5088343e-04  9.6590249e-04  3.2391285e-04  8.5875083e-04
CWU_6737_03_rev_2x_2
  1.0000000e+00 -2.0141928e-17 -2.0969559e-17  2.1474137e-01
  3.3938867e-03 -3.4953870e-04 -2.1674541e-02  1.5644735e-03
  1.0970252e-01  3.8539914e-03 -1.8407945e-02  4.0563156e-02
 -4.5695714e-04  1.4936820e-04  4.6664959e-03 -2.3770956e-03
  3.6446375e-02  3.3328077e-03 -4.1600458e-03  1.1878650e-02
  3.3390998e-04  4.6102749e-04  1.0107311e-04 -4.7383102e-03
  1.6695980e-02  1.1341740e-03 -7.9300393e-04  1.1789872e-02
  5.7796070e-04  2.1272655e-04 -7.5775032e-04 -2.9480327e-03
  9.3873510e-03  3.8963236e-04 -2.7538201e-03  8.4461757e-03
  4.2786160e-04  1.1518462e-05  8.7975204e-04 -1.0898161e-03
  5.5385200e-03  2.1448341e-04 -1.0386510e-03  4.7904537e-03
  7.2126099e-04 -9.5410300e-05 -7.6287734e-04  4.2335377e-04
  3.5864362e-03  1.6315019e-04 -6.3577408e-04  2.5370664e-03
  5.7349094e-04  6.1724605e-05  1.4545576e-04  2.9436423e-04
  2.0915042e-03  7.2184175e-06  2.0728038e-03  2.4577323e-03
  5.5782474e-04  2.4609638e-04 -2.5709775e-04 -7.6139835e-05
  1.6217492e-03  1.0157252e-04  5.4533146e-04  1.6095436e-03
  4.5870369e-04  3.3089397e-04 -4.5867422e-04 -1.3947729e-05
  1.1649310e-03  2.0162924e-04  2.4578534e-04  1.1822928e-03
  3.1987860e-04  2.7742106e-04 -6.1539909e-04  6.1200066e-04
CWU_6737_05_1xB_paint_1
  1.0000000e+00 -1.1930088e-17  3.9655584e-17  2.2141962e-01
 -1.1007954e-02  1.4687624e-03 -5.5541294e-02  2.2479983e-03
  1.0341550e-01 -2.3455467e-04 -1.5605906e-02  5.2306234e-02
  1.1992923e-03  7.5888189e-05 -1.0364921e-04  5.7619171e-03
  3.4917281e-02 -2.5056408e-03 -1.0100163e-02  2.2878626e-02
 -2.6739507e-04 -1.9496574e-03  4.1026732e-03 -5.2542238e-03
  1.6441837e-02 -3.7839366e-03 -1.5037815e-03  7.4155594e-03
 -4.9347842e-04  9.6615971e-04  5.1561141e-04 -1.6096885e-03
  8.8356731e-03 -2.0550541e-03  3.5115476e-05  8.7814246e-03
  1.0953013e-03  9.5115174e-04  1.2958315e-03  9.1251780e-04
  4.5750155e-03 -1.8330998e-03  1.3374407e-03  5.6292391e-03
  5.1581152e-04  1.7925792e-04  1.1750028e-03  3.9101949e-04
  2.0836459e-03 -8.7196782e-04 -6.2773019e-04  2.5397916e-03
  6.8877635e-04  8.9150726e-04  2.8585731e-03  1.7223069e-03
  1.9798406e-03 -8.2593366e-04  3.1369684e-04  1.6660836e-03
  3.3916513e-04  4.6669174e-04  7.7685063e-04 -3.5507934e-04
  9.1924737e-04 -1.1143019e-03  8.2742496e-04  1.8589892e-03
 -1.3680650e-04  4.7595404e-04 -1.5920861e-03 -1.6163472e-03
 -7.5976518e-05 -2.1547203e-04  2.1821794e-04  2.5628387e-03
  8.2543614e-04  6.4064575e-04  2.5549503e-04 -2.4774687e-04
CWU_6737_05_rev_1xL_paint_1
  1.0000000e+00  1.1897093e-18  1.1612597e-17  2.0800292e-01
  6.8092578e-03 -4.3890003e-03 -5.2894885e-02 -8.8795243e-04
  1.0444147e-01  1.7811005e-03 -6.7634099e-03  4.0678566e-02
 -3.1179031e-03 -5.3564880e-03  9.1711500e-04 -2.8524363e-03
  3.6748354e-02  5.9992727e-04 -8.0914311e-03  1.4860208e-02
 -4.9599104e-04 -4.5814584e-03  2.0900623e-03 -4.9666550e-04
  1.7276467e-02 -5.3029618e-04 -1.6997772e-03  1.2132419e-02
  3.4380139e-04 -2.0053364e-03  1.9201806e-03 -3.5206587e-03
  9.4558073e-03 -3.6675451e-04 -9.7706910e-04  8.2462734e-03
  7.9528994e-04 -1.8856372e-03  1.8514256e-04 -4.7637597e-04
  5.7676336e-03 -4.4139579e-04 -1.0166695e-03  5.3391833e-03
  6.5706613e-04 -1.1961792e-03  1.1826954e-03 -8.5596341e-04
  3.3258112e-03 -7.4469501e-04  1.2303821e-03  5.0273802e-03
  5.1030925e-04 -1.1251488e-03  1.4890541e-03  1.5272914e-03
  2.1513220e-03  8.1241081e-05  6.7433470e-04  1.3564727e-03
  3.6766681e-04 -4.1267434e-04  4.6063195e-04  3.3747434e-04
  1.3003665e-03 -2.7552101e-04  2.6124257e-04  1.3518027e-03
 -6.2322474e-05 -3.8017900e-04  1.0595225e-03  1.8301901e-04
  1.0217991e-03 -2.9557846e-04 -1.1252803e-04 -4.9842335e-05
  2.5635804e-04 -4.5041647e-04 -1.3571093e-04  6.1759839e-04
CWU_6737_08_1xT_1
  1.0000000e+00 -2.5991326e-17  1.2061707e-16  2.0042103e-01
  6.6362329e-03 -1.4512769e-03 -4.5965889e-02 -5.9101306e-03
  1.0215156e-01  7.9019841e-04 -1.7423820e-03  3.5006112e-02
 -2.8510341e-03 -5.2594463e-03 -4.8232447e-03 -5.9573537e-03
  3.6375424e-02  5.8122437e-04 -4.9131861e-03  1.2788387e-02
  9.5976610e-04 -5.8115114e-03 -2.0058299e-04 -1.0288169e-03
  1.7056206e-02 -1.5415439e-05 -1.2249437e-03  9.0902367e-03
  1.2185010e-03 -1.8785098e-03  1.8069070e-03 -1.8923703e-03
  9.6906763e-03 -1.5640320e-04 -1.1499846e-03  7.6800735e-03
 -2.5310131e-04 -2.1029725e-03  2.5035665e-03  1.2525466e-03
  5.6209939e-03  5.1486093e-04 -2.5107990e-03  4.0518555e-03
  7.0984384e-04 -1.4809373e-03  5.2431516e-04 -1.0517375e-03
  2.5137467e-03 -6.1233249e-04  6.3017027e-04  3.0854149e-03
  1.0783098e-03 -1.1893734e-03 -8.0006067e-05  3.9818973e-04
  2.5136139e-03 -5.9116898e-04 -3.2059066e-04  2.3290818e-03
 -1.0101691e-04 -6.5636441e-04  3.1692238e-03 -2.4067330e-04
  1.5477350e-03  1.9166058e-04 -5.6940640e-04  1.2424818e-03
  1.0292181e-03 -4.4248914e-04 -6.6385150e-04  5.4112831e-04
  4.4804301e-04 -7.8710656e-04  2.2912956e-04  2.6069436e-03
 -1.2372644e-04 -6.6983527e-05  1.3006621e-03 -1.2438796e-04
CWU_6737_10_1xT_paint_1
  1.0000000e+00 -5.6104368e-18  2.8947959e-17  2.2430357e-01
 -4.6134973e-03  1.6159401e-03 -2.3754658e-02 -3.2497624e-03
  1.0246704e-01 -5.8179064e-03 -1.5885907e-02  3.7853315e-02
 -1.5900013e-03  3.6432425e-04  7.6073233e-03 -1.1975592e-03
  3.4439695e-02 -2.2462489e-03 -5.9743571e-03  1.3998529e-02
  5.8215737e-04  1.4485414e-03  7.4960879e-03 -4.1540130e-03
  1.5635417e-02 -1.5506300e-03 -2.1202496e-03  1.1102002e-02
  6.6739139e-04  2.7453353e-03  3.5976506e-03 -2.5706105e-03
  9.8451747e-03 -3.3443061e-04  1.4277502e-03  4.3542594e-03
  6.7795530e-04  1.1002199e-03 -5.4843838e-04 -1.6401094e-03
  6.0470767e-03 -8.3184031e-05 -7.4919203e-04  1.0669675e-04
  7.1486582e-04  1.5237892e-03 -1.6888359e-03 -6.7298129e-04
  4.8530986e-03 -4.4642605e-04 -2.2696521e-03  2.2567896e-03
  5.6701682e-04  9.6838725e-04 -1.5183043e-03 -1.4651666e-03
  3.4361924e-03 -5.4333805e-04 -1.7808467e-03  1.0921895e-03
  1.3413846e-03  6.8497944e-04 -1.8166937e-03  1.0250294e-03
  2.2799406e-03 -8.5735698e-04 -1.2475043e-03  1.0072825e-03
  8.5688535e-04  4.0058252e-04 -8.2458796e-04  1.1751982e-03
  2.4282290e-03 -6.3511498e-04 -2.9530762e-04  2.0021040e-03
  3.1966706e-04  1.5487962e-04 -8.0863587e-04  1.7416069e-03
CWU_6737_11_rev_1xT_paint_1
  1.0000000e+00  1.5890785e-17 -7.1401047e-17  2.3064126e-01
  2.6295402e-04 -9.5230201e-04  5.9090218e-04 -7.9934195e-03
  1.0168056e-01  4.4020584e-03 -1.3700706e-02  4.5014408e-02
  1.4621215e-03 -1.9499891e-03  4.5869800e-03 -8.4977397e-03
  3.0976863e-02  3.0787034e-03 -4.7783564e-03  1.4451745e-02
  3.9742990e-03 -1.4128023e-03  9.8784220e-04 -6.3992355e-03
  1.4628014e-02  5.2195376e-04 -5.6001549e-03  1.1911707e-02
  3.3104215e-03  2.8696845e-04  1.6093571e-03 -6.1833619e-03
  6.8076384e-03  1.1950524e-04 -7.1228126e-04  8.2781733e-03
  2.5651330e-03 -5.9758804e-04 -3.2365159e-04 -2.4978405e-04
  4.6450526e-03 -4.7043844e-04 -2.7281730e-03  5.8533490e-03
  2.6980002e-03 -8.5513324e-05 -3.5572360e-03 -1.2369386e-03
  1.7645953e-03 -4.8775893e-04  3.4845988e-03  3.0528414e-03
  1.9430376e-03 -2.9023464e-04 -1.7007337e-03  4.1470761e-04
  1.9987047e-03  7.9921580e-05  9.7934655e-04  9.9723670e-04
  1.2870044e-03 -9.1973151e-04 -6.2830437e-05  4.1423436e-03
  9.9930475e-04  3.6645302e-05  1.2548052e-03  2.0073287e-03
  1.0475667e-03  2.3985263e-04 -4.3350126e-04  8.6442087e-04
  4.6531401e-04  2.3705768e-04 -5.3539785e-04  1.1408782e-03
  6.4601251e-04 -3.3870290e-04  4.9140480e-04  1.4798098e-03
KAS_GEL_3519_04_1x_1
  1.0000000e+00 -1.7366367e-18 -8.6464127e-17  1.8595298e-01
 -3.4917432e-03 -6.6020475e-03 -3.7526545e-02 -7.8616428e-03
  1.0868866e-01  2.6291483e-04  2.1738322e-02  3.3885429e-02
  2.9557683e-03 -5.8955385e-03  4.6909788e-03 -1.3691202e-03
  3.6337420e-02  1.0880519e-03 -1.4411906e-03  1.0950297e-02
 -3.9018668e-04 -3.2452683e-03  1.3266870e-03  9.1372887e-04
  1.9369611e-02  1.5193402e-04 -8.2349099e-04  6.7178376e-03
  3.1191510e-04 -2.0426154e-03  3.6982978e-03 -1.6647502e-03
  1.1424018e-02 -3.5035765e-04 -7.7895230e-04  6.8571518e-03
  3.0022467e-04 -1.6073472e-03  1.4241269e-03 -1.1307864e-03
  6.8152963e-03 -9.2592580e-04 -1.5027999e-03  4.2287985e-03
  5.3518917e-05 -1.0337152e-03  1.3468101e-03  1.4159517e-03
  4.4647097e-03 -8.5410917e-04 -5.9324725e-04  3.9645949e-03
 -2.5950957e-04 -8.5390318e-04  1.4343451e-03  3.5896806e-04
  2.8644249e-03 -5.8001047e-04  6.3176475e-04  4.0733091e-03
 -1.9033342e-04 -5.4857740e-04  1.1846898e-03 -2.6599094e-04
  1.6456549e-03 -1.5511323e-04  6.9274649e-04  2.9685836e-03
  3.8276122e-05 -7.9592133e-05  1.5115276e-03  1.1397046e-03
  1.2991626e-03 -1.5255536e-04  3.7283026e-04  5.3524719e-04
 -1.8347326e-04 -1.4890548e-04  8.7058270e-04  1.0719905e-04
KAS_GEL_3519_07_1x_1
  1.0000000e+00  1.1545261e-17  2.7086539e-17  2.1027665e-01
  1.9052940e-03  2.1209835e-03  4.9979512e-04 -1.2585047e-02
  1.0804704e-01  2.7046666e-03 -1.9358121e-02  4.0210437e-02
 -2.1842030e-04  1.1457847e-03  1.4523324e-02 -1.8473661e-03
  3.5928409e-02  1.4986992e-03 -1.0744695e-02  1.5960798e-02
  1.1673577e-03  1.6036236e-03  1.5146137e-04 -3.6745219e-03
  1.5782684e-02  1.9810681e-04 -1.7860202e-03  1.0632107e-02
  5.1816687e-04  1.2980914e-03  1.3527366e-03 -1.2014458e-03
  8.3278206e-03 -3.4067172e-04 -9.4503996e-04  6.8411677e-03
  6.0437621e-04  1.1422806e-03 -2.6857983e-03 -1.3934677e-03
  4.8007417e-03 -7.5877893e-04  4.0594725e-05  6.3616522e-03
  1.6917831e-04  5.0096482e-04 -1.5894779e-03  1.1847578e-03
  3.0127193e-03 -7.4779503e-04  3.6641644e-05  5.0876131e-03
 -1.0507317e-04  1.4630643e-04 -4.1592954e-04  1.1914922e-03
  1.9189138e-03 -4.1544236e-04  2.3340367e-04  2.6337540e-03
  3.9742998e-06 -6.7986602e-05 -9.9846311e-04  4.4021327e-04
  1.3104304e-03 -2.6879517e-04 -6.3589935e-04  2.0376293e-03
  2.4864094e-04 -2.8219538e-04 -1.8035857e-03  5.2151138e-04
  6.1432629e-04 -5.0586954e-05  7.4842407e-04  7.1278383e-04
  7.2353545e-05 -7.5802835e-05  9.5364821e-04 -1.6311667e-03
KAS_GEL_3519_08_rev_1x_1
  1.0000000e+00 -1.0452157e-18 -1.5965669e-17  1.9609899e-01
  4.0035047e-04  6.7728423e-05 -3.9484273e-02 -5.5497541e-03
  1.0949851e-01  1.7096430e-04  1.3346064e-02  3.4054252e-02
  6.2266228e-05  8.4141335e-05  2.0798116e-02 -1.9320235e-03
  3.8382272e-02  1.3781876e-04 -5.0118480e-03  1.3637165e-02
  1.5516535e-04  1.0864552e-04  2.6427830e-03  8.9344592e-06
  1.8754176e-02  9.5637037e-05 -3.7362390e-05  9.9061924e-03
  1.5221700e-04  1.4946885e-04  1.3068684e-03 -1.3156634e-03
  1.0714091e-02  7.6316590e-05 -6.0665547e-04  7.1622187e-03
  1.5224486e-04  1.6667569e-04 -1.0345976e-03  1.2179113e-03
  6.6661451e-03  6.4828907e-05 -5.3739598e-04  5.4341044e-03
  1.3301056e-04  1.9748019e-04 -3.1426111e-04  7.9638317e-04
  4.3551823e-03  6.2709739e-05  7.7523821e-04  3.4243484e-03
  1.1334221e-04  2.2284333e-04  1.2031582e-04  7.8493526e-04
  2.9371812e-03  5.4745410e-05  1.8125527e-04  3.4145825e-03
  9.6825246e-05  2.5112382e-04 -3.1631236e-04 -3.9191457e-04
  2.0179929e-03  5.8758655e-05 -1.1141030e-03  1.9376321e-03
  6.8737921e-05  2.6163580e-04  1.1049736e-03  9.5332919e-04
  1.3886310e-03  5.7876351e-05 -6.6668713e-04  1.8993660e-03
  4.8088577e-05  2.7967729e-04  1.0200907e-03  2.1001916e-04
KAS_GEL_3519_09_rev_1x_1
  1.0000000e+00 -2.3883240e-17 -2.8426443e-17  1.7977605e-01
 -3.9898321e-03 -3.8789832e-03 -4.3892135e-02 -2.7429876e-03
  1.0982563e-01 -1.0472741e-03  1.6871450e-02  3.5877219e-02
  2.4748920e-03 -4.5402542e-03  3.5091164e-03 -1.3755085e-03
  3.8532151e-02 -7.0009676e-04  3.9866552e-03  1.3366108e-02
 -1.5754989e-04 -2.4150129e-03  1.3965016e-03  2.1097684e-03
  1.8153249e-02 -1.1432158e-03 -5.4263636e-03  8.7083520e-03
 -7.0304736e-04 -1.2395727e-03 -2.5488856e-04 -9.4373666e-04
  1.0570802e-02 -1.1321905e-03 -1.0515662e-03  8.4093492e-03
  2.5630242e-04 -5.1474289e-04  8.4036771e-04 -7.4511705e-04
  6.1541178e-03 -8.5402482e-04 -7.4711461e-05  5.9753239e-03
  4.9954728e-04 -3.9772590e-04  3.0577512e-04  6.1686375e-04
  3.9112853e-03 -6.5050302e-04 -8.6347479e-05  2.7905101e-03
  5.4922785e-04 -6.3004113e-04  1.3090323e-03 -1.9528360e-04
  2.6632041e-03 -4.9193531e-04 -6.1684501e-04  1.7673977e-03
  4.6628292e-04 -4.6150120e-04  1.2031222e-03 -3.7136287e-04
  2.0223493e-03 -5.2679511e-04  6.2636588e-04  7.2634518e-04
  3.7354805e-04 -2.9430766e-04  4.4161967e-05  2.5029522e-04
  1.3235380e-03 -4.8092124e-04  2.0236214e-04 -8.2668606e-04
  1.9075356e-04 -4.4820863e-04 -5.5928411e-04  3.7149983e-04
KAS_GEL_3519_14_1x_paint_1
  1.0000000e+00 -1.5603738e-17  1.8464248e-17  2.0924817e-01
 -3.0702141e-03  4.7440698e-03 -1.3171199e-02 -5.8038020e-03
  1.0222010e-01  1.1239793e-03 -2.0715758e-02  3.2192581e-02
  2.8487032e-03 -8.0088774e-04  2.2567623e-03  3.3368863e-03
  3.6284596e-02 -3.4483099e-03 -2.6927362e-03  1.5788317e-02
  1.0910476e-03 -8.4423889e-04  5.8803900e-03 -8.7964386e-04
  1.7477359e-02 -2.8459887e-03 -2.5444855e-03  8.7295838e-03
 -6.8848259e-04  1.0476216e-03  2.6167052e-03 -4.4889843e-04
  9.4075305e-03 -6.7100964e-04  7.6071201e-04  7.7886521e-03
  6.2125049e-05  9.9980577e-04 -2.6383770e-03 -1.3549822e-03
  6.1212284e-03 -8.6670728e-04 -2.6022019e-03  5.7311365e-03
 -7.1500123e-05 -3.2643351e-04  1.5588249e-04 -1.1835616e-03
  3.4586714e-03 -1.6689860e-03  7.7083155e-04  2.6753721e-03
  8.2718149e-04  9.1071667e-04 -9.4751610e-04  6.5336898e-04
  3.2255524e-03 -7.3360347e-04  1.4143019e-03  1.1415131e-03
 -4.5663099e-04 -3.0030716e-04 -8.5728155e-04  1.7088313e-03
  2.0475606e-03 -9.3386488e-04  5.8270740e-04  6.7049964e-04
 -3.0737366e-04  4.9057794e-05  2.1872511e-04 -8.0091370e-04
  1.6022440e-03 -3.9551047e-04  1.4204611e-04  1.3919360e-04
 -4.0948909e-05  3.4376487e-04  3.4032804e-04  4.8058302e-04
KAS_GEL_3519_16_rev_1x_paint_1
  1.0000000e+00 -5.0861884e-17  5.8584903e-18  2.0620144e-01
  1.0227738e-03 -1.5748309e-03 -3.6011032e-02 -6.1590437e-03
  1.0787965e-01  1.2269657e-03 -2.2845376e-02  3.3725071e-02
 -5.9433785e-04 -3.6753136e-03 -7.6877092e-03  2.1226642e-03
  3.6497906e-02 -4.6719210e-04 -7.4357493e-03  1.2691864e-02
 -1.4731604e-04 -2.4404544e-03  3.0214318e-03 -2.5828518e-03
  1.7607620e-02 -1.0967223e-03 -1.6057288e-03  1.0136368e-02
  1.0806736e-03 -1.2923713e-03 -1.1150603e-03 -1.6500153e-03
  9.6907928e-03 -8.3231734e-04  7.3882289e-04  7.4830967e-03
  3.6781228e-04 -5.4168851e-04  2.3816682e-03 -1.0209708e-03
  5.8591897e-03 -7.0302802e-04 -9.1437836e-04  3.8957025e-03
  2.0211099e-04 -3.0213738e-04  1.3280798e-03 -1.8535359e-03
  3.8157359e-03 -1.0844643e-03 -6.3671688e-04  2.6124132e-03
  2.5679676e-04 -7.8003853e-04  1.8729066e-03  1.4297847e-03
  3.3092184e-03 -1.1064440e-03 -2.6117025e-03  1.2839449e-03
  7.3367177e-04 -1.2359154e-04  4.5832203e-04 -1.2436081e-03
  2.3713314e-03 -5.5806977e-04  1.2206067e-03 -2.9015234e-04
  5.6300445e-04  2.3082049e-04  1.3409964e-03  2.5112719e-04
  1.9395972e-03 -4.8968683e-04 -4.2519507e-04  2.7307085e-03
  2.1444696e-04  3.5692271e-04  4.7294358e-04  1.6473281e-03
KAS_GEL_3519_17_1x_paint_1
  1.0000000e+00  8.5941433e-18 -3.8664905e-17  2.0886658e-01
  2.1457722e-03  1.8335716e-03  3.5100033e-03 -5.3997793e-04
  1.0855876e-01  2.0395817e-03 -2.6425810e-02  4.1315025e-02
  1.3358861e-03  3.3025772e-03  1.8770128e-04 -4.1973775e-03
  3.4658083e-02 -5.0463895e-04 -4.9945653e-03  1.7300469e-02
 -6.7620042e-04  1.7486812e-03  3.1773365e-03 -6.3344456e-04
  1.6681024e-02 -1.3457550e-03 -1.4529549e-03  1.0449524e-02
  3.9741364e-04  1.0943073e-03 -2.1329781e-03 -2.5877709e-03
  9.0363378e-03 -1.1631631e-03  2.2889905e-03  7.8488620e-03
  9.9725317e-04  2.5570271e-04 -2.1055274e-03 -1.4669255e-03
  5.3231871e-03 -2.3126770e-04  2.5244277e-03  3.4873318e-03
  1.5871053e-03  3.5831609e-04 -2.2601224e-03 -8.4846228e-04
  3.7671689e-03 -1.9725593e-04  2.3061433e-04  2.2003049e-03
  6.7651026e-04  2.7160514e-04  1.1953905e-03  1.6881501e-03
  2.6823629e-03 -2.7814156e-04  1.7444270e-04  1.7802626e-03
  3.8346857e-04  6.0780883e-04  2.6671149e-04  8.5686061e-04
  2.0113077e-03 -2.4974087e-04  1.1991927e-04  2.1591066e-03
  3.2565872e-04  3.2366467e-04 -9.8808190e-04  5.0497435e-04
  1.2610776e-03  2.6644095e-04  1.8741883e-04  8.7608822e-04
  4.0079323e-04  4.2229373e-05 -8.0261021e-04 -1.3101179e-04
KAS_GEL_3519_18_rev_1x_paint_1
  1.0000000e+00 -8.4678787e-18 -3.2746875e-18  1.8604712e-01
  7.4999332e-03 -7.4742050e-03 -8.5679749e-02 -6.2368913e-04
  1.0505606e-01 -5.0130142e-04 -1.6148114e-02  3.1295057e-02
 -5.2918049e-03 -9.3499155e-03  1.3302084e-02  2.9239661e-03
  3.9305004e-02 -1.6754723e-03 -5.2758865e-03  1.3240375e-02
  1.7075681e-03 -4.4519060e-03  4.1749652e-03 -3.3999046e-03
  1.8515631e-02 -9.3292790e-04 -1.0056994e-04  8.7702900e-03
 -9.0668012e-05 -2.7425769e-03  3.3561079e-03 -6.3245804e-04
  9.7560579e-03 -8.2696606e-04 -3.4988215e-03  6.6748250e-03
 -6.3724721e-04 -1.6915604e-03  3.0787541e-03  2.2179575e-04
  6.1783598e-03 -5.2303993e-04 -1.2041322e-03  4.4876013e-03
  5.7224601e-04 -8.2854522e-04  1.9841775e-03  1.6200482e-04
  4.0798152e-03 -8.0306726e-04  1.4417558e-03  3.8702855e-03
  2.4256807e-05 -9.0505501e-04  2.4554178e-03  4.4057306e-04
  2.4841164e-03 -5.6882806e-04  5.6230023e-04  2.5802132e-04
 -1.3379421e-04 -5.8445215e-04 -2.7122691e-05 -7.0190819e-04
  1.6353159e-03 -6.2448246e-04  5.2872292e-04  1.0016151e-03
 -2.4051700e-04 -6.4962521e-05  6.2172967e-04 -1.4030397e-04
  1.7263868e-03 -1.2748653e-04 -6.4671251e-05  6.4024697e-04
  6.2454103e-05 -9.3912512e-06 -2.5780527e-05 -2.8619683e-04
KAS_GEL_3519_19_1x_paint_1
  1.0000000e+00  2.4969012e-17 -1.1184572e-16  1.8448121e-01
 -5.3862029e-03 -3.1691687e-03 -1.6753820e-02 -2.6783802e-03
  1.0341684e-01 -6.0825945e-03 -2.7309076e-02  3.0322148e-02
 -4.9278434e-04  1.1292646e-03 -3.5543127e-03 -1.6054043e-03
  3.6123375e-02 -3.2374267e-03 -5.0882374e-03  1.3923882e-02
 -2.3941702e-04 -4.3176794e-04 -3.2066947e-03 -1.4952774e-03
  1.9159469e-02 -3.1845127e-03 -3.5644789e-04  8.9496810e-03
  8.1763021e-04 -3.7044115e-04 -2.1729607e-03 -2.1095544e-03
  1.0318373e-02 -2.1969288e-03 -1.2619632e-04  6.5756680e-03
  1.7536928e-04 -6.3458442e-04 -2.6269831e-04  4.9202309e-04
  6.4887399e-03 -2.1154009e-03  7.5829242e-04  5.8340641e-03
  4.0263103e-04 -2.1531150e-04 -2.0467625e-04  1.1874902e-04
  4.1199144e-03 -1.2908057e-03  1.9880540e-03  2.6295979e-03
  4.2074780e-04  2.0486858e-04  2.3172229e-03  1.2407482e-03
  3.0027295e-03 -1.2533059e-03  1.7143282e-03  1.9773366e-03
  7.0830603e-04 -1.6771616e-04  4.0034905e-04 -8.9266853e-04
  1.9612955e-03 -5.0092467e-04 -1.8261795e-04  2.0189271e-03
  2.4871898e-04 -2.3898782e-04 -1.0273463e-04 -5.7734513e-04
  1.4647516e-03 -7.4238326e-04  4.9842248e-04  2.5208525e-03
  3.9236046e-04 -4.6759898e-06 -3.4696069e-04  1.6762662e-03
KAS_GEL_3519_20_1x_paint_1
  1.0000000e+00  1.3279299e-17 -9.8365469e-17  1.8283340e-01
  7.0622008e-03  1.1093069e-03 -1.9966266e-02 -2.4752745e-03
  1.0764667e-01  6.3734372e-03 -1.9022092e-03  3.1366042e-02
 -2.2837145e-03  1.5852119e-03  1.7231050e-02 -2.6119568e-03
  3.7623830e-02  3.9116511e-03 -6.2815502e-03  1.4618070e-02
  1.0247906e-03  6.2723653e-04  2.2331292e-03  2.6533392e-03
  1.7622719e-02  2.1206550e-03 -3.0979574e-03  9.7256172e-03
  3.9317370e-04  2.4098890e-03  3.0462261e-03 -3.8651704e-03
  1.0257346e-02  1.5198311e-03 -3.9805000e-03  5.3049711e-03
  5.8912971e-04  1.6524136e-03  4.2970156e-04 -6.2932647e-04
  5.8429042e-03  5.6792538e-04 -5.8530995e-04  5.0975607e-03
  3.2302919e-04  1.6774976e-03 -1.2391915e-04 -1.1548950e-03
  3.6820704e-03  3.9095676e-04  5.0168488e-04  3.4281883e-03
  1.0188970e-06  9.0272277e-04 -1.0089710e-04  1.1599088e-03
  2.6336672e-03 -4.7973872e-05  2.6892132e-04  3.9162487e-03
 -1.0162396e-04  1.1414126e-03 -5.2849639e-04 -9.0913467e-04
  2.2184011e-03  2.9855573e-04 -9.7560641e-04  1.8506025e-03
 -2.5918935e-05  5.5935479e-04 -1.2260774e-03  3.2568742e-04
  1.4924051e-03  1.9524738e-04 -1.5715032e-04  1.9548594e-03
 -1.4534749e-04  4.6417534e-04 -7.3079405e-04 -3.0942246e-04
KAS_GEL_3519_24_rev_1_paint_1
  1.0000000e+00 -2.1134505e-18  3.0582656e-17  1.7957796e-01
 -9.8496778e-03 -1.7602661e-03 -7.2446343e-02  2.2318077e-03
  1.0347056e-01 -2.0473750e-03 -2.5796663e-02  3.4537927e-02
  1.8916508e-03 -1.2018696e-03  7.8446320e-03  8.0422824e-03
  3.5889094e-02 -1.1209794e-03 -1.4277754e-02  1.7492865e-02
 -8.7464124e-04 -1.1439336e-03 -5.0730886e-04  1.5252256e-03
  1.8233683e-02 -2.2197786e-03 -5.6618317e-03  8.3845963e-03
 -2.1273987e-04 -2.5500716e-04  2.1818371e-03 -7.0072571e-04
  1.0304785e-02 -1.9261483e-03 -9.3090031e-04  8.3820491e-03
  1.8688899e-04 -3.1911616e-04 -8.5316289e-05 -2.3636298e-03
  6.0119571e-03 -1.5605543e-03  1.1685688e-03  4.8708796e-03
  3.4946073e-04 -2.3071291e-04 -3.2821747e-04  9.7197876e-04
  3.7358441e-03 -7.2703251e-04  2.6417664e-04  4.1428789e-03
 -1.3042598e-04 -6.5334336e-04 -5.0487270e-04 -3.6582174e-04
  2.7414734e-03 -7.4384749e-04 -4.5893908e-05  2.5777342e-03
  5.0197640e-05 -2.6196988e-04  2.3955947e-03 -4.0345201e-04
  1.6903592e-03 -1.1049156e-03 -9.9802733e-04  1.5626202e-03
 -3.4102708e-04  2.7158361e-04 -1.1483168e-03  3.4958180e-04
  8.7756482e-04 -7.5354126e-04  6.2893924e-05  3.2111143e-03
  9.0271242e-05  5.7440881e-05 -6.7931609e-04 -5.0309211e-04
KAS_GEL_3550_image005_3
  1.0000000e+00  3.7185369e-17 -1.4462023e-16  2.4796268e-01
  1.0578409e-03  5.9578925e-04  4.9432124e-02  9.8520859e-04
  1.0590948e-01 -7.9220307e-04  1.2702559e-03  5.1476635e-02
  4.5088557e-04  1.1083481e-03 -4.9448426e-03  2.7827905e-03
  3.4828106e-02 -1.1308226e-03  8.0184526e-04  1.8889797e-02
  1.6062822e-04  1.4431861e-03  8.8937739e-05  1.8590146e-03
  1.5710264e-02 -1.2462485e-03 -1.8872304e-03  1.2346407e-02
 -1.9066341e-04  1.5896603e-03 -6.3565558e-05  2.0104870e-03
  8.2830856e-03 -1.2147643e-03  3.7398007e-04  8.4555651e-03
 -4.8550838e-04  1.5432136e-03  1.0309089e-03  2.3369219e-03
  4.8197911e-03 -1.0688665e-03  4.6873984e-04  3.1430729e-03
 -6.9757060e-04  1.3122526e-03 -1.1466822e-03 -1.2316222e-03
  3.0019694e-03 -8.0803487e-04 -8.4374081e-04  2.7883424e-03
 -7.6638204e-04  1.0045840e-03 -2.2182472e-03 -1.7985666e-03
  1.9575978e-03 -5.3136346e-04 -9.6533245e-07  1.8049395e-03
 -6.7449556e-04  6.8225170e-04  6.5410940e-04 -9.5454295e-05
  1.2783647e-03 -2.8963968e-04  1.7966420e-04  1.2263436e-03
 -5.0689446e-04  3.6529956e-04 -3.4428511e-04 -1.6460619e-03
  7.9801096e-04 -1.2205642e-04  3.1083647e-04  1.2995182e-03
 -2.7777682e-04  1.2827649e-04 -2.6908453e-04 -1.1954966e-03
KAS_GEL_3550_image005_6
  1.0000000e+00 -7.2786427e-17  1.7417729e-16  2.2753458e-01
  6.6161378e-03 -1.2071630e-03  1.6186380e-02  1.2471263e-02
  1.0138093e-01 -3.6519268e-03 -1.0830359e-02  4.3363101e-02
 -1.9014185e-03 -1.1374662e-03  1.0123064e-03  1.5440743e-03
  3.4065676e-02 -4.8757771e-03 -3.1711622e-03  1.4831000e-02
 -1.1707677e-03  1.1256970e-03 -2.8436795e-03  4.3757591e-03
  1.6424982e-02 -2.4778643e-03  3.1363646e-04  7.0363509e-03
 -1.0590352e-03 -1.9677115e-04 -4.2560587e-04  2.8804935e-03
  9.4668151e-03 -2.1076453e-03 -3.2573370e-03  5.5836749e-03
 -1.3052716e-03 -3.9217279e-04 -6.6912195e-04 -2.1883215e-03
  5.7971205e-03 -2.5397687e-03  1.2297941e-03  4.7960951e-03
 -2.8598105e-04  5.8960404e-04 -6.1561507e-04  2.2141743e-03
  2.6017287e-03 -1.7221511e-03 -2.2892866e-04  1.5009131e-03
 -2.4139862e-04 -6.8361852e-04  2.1768573e-03 -9.6751319e-04
  2.0535819e-03 -8.2485950e-04  9.8204519e-04  2.1188308e-03
 -6.6933793e-04  1.2339967e-04  3.3034520e-04 -8.8236234e-04
  1.7574584e-03 -1.1978993e-04  3.0558190e-03  1.1343957e-03
 -5.7542001e-04  4.7153051e-04  1.4242667e-04  1.0073097e-03
  1.6739355e-03 -7.2705767e-05  7.5881568e-04 -7.5903752e-04
 -9.0983112e-04  7.2648010e-04 -6.7140502e-05 -6.2183226e-05
KAS_GEL_3550_image008_1
  1.0000000e+00  1.0817380e-17 -2.4160227e-17  2.2200835e-01
  3.1634898e-03 -5.5313436e-04  5.7620202e-02  6.7895207e-03
  1.0359365e-01  1.0982982e-03  2.5484464e-03  4.7255111e-02
 -2.6803283e-03  8.0082064e-03 -6.0342216e-03  4.7452928e-03
  3.5627540e-02 -8.2193353e-04  2.7516423e-04  1.5345672e-02
 -9.6522225e-05  3.5993292e-03  1.6526754e-04  3.9186799e-03
  1.5070433e-02 -3.0674894e-05 -7.4531631e-04  1.0922677e-02
 -1.2494530e-03  2.0417301e-03 -2.5783375e-03  1.4184035e-03
  8.9983927e-03  3.0656462e-04 -3.0184787e-04  4.3550169e-03
 -1.1855354e-03  1.5771639e-03  2.0547385e-04  3.8965345e-04
  4.8035082e-03 -5.0011179e-04  4.6903150e-05  4.8012026e-03
 -1.0302109e-03  9.5366960e-04 -7.2707607e-04  1.6892826e-04
  3.1772441e-03 -1.2385770e-04  1.0532690e-03  2.5796273e-03
 -7.5745459e-04  6.8185294e-04 -1.2532882e-03 -2.0784174e-05
  2.4933664e-03  2.4495158e-04  2.9680964e-04  1.4349688e-03
 -9.5611313e-04  6.6162068e-04 -5.6847816e-04 -8.7969226e-04
  1.2274651e-03 -7.5955823e-05  2.1553771e-05  1.7515067e-03
  7.2839858e-05  2.3939432e-04 -7.6773855e-04  2.0523657e-05
  1.1782388e-03  1.5714029e-04 -1.3247832e-03 -4.1038616e-04
 -8.4847197e-04  5.3365678e-04  3.7110615e-04 -5.9483618e-04
KAS_GEL_3550_image009_1
  1.0000000e+00 -5.9174838e-17  2.4183624e-16  2.2987065e-01
  3.4192766e-03  3.9874882e-04 -4.4191939e-02 -5.7126681e-03
  1.0658444e-01 -2.4976211e-04 -7.0214290e-03  4.7275111e-02
  2.2656236e-03  5.7532146e-04  1.1358385e-02 -8.9696056e-04
  3.5476294e-02 -7.8867205e-04 -8.9220289e-03  1.7306657e-02
  2.1312166e-03  8.3122115e-04  3.8046826e-03 -4.4079317e-03
  1.6158594e-02 -1.3047674e-03 -2.9533680e-03  1.1762107e-02
  1.8749327e-03  9.1768447e-04 -2.3241139e-04 -3.2308121e-03
  8.5745757e-03 -1.5853327e-03 -5.3113996e-04  7.3997046e-03
  1.5085484e-03  8.8812718e-04  6.8318270e-04 -7.1852760e-04
  5.0639419e-03 -1.6493170e-03 -7.0342752e-04  2.1453916e-03
  1.1781663e-03  7.9012498e-04  2.8237525e-04  9.0656841e-04
  3.2529102e-03 -1.6462694e-03  1.3161215e-04  2.3817551e-03
  8.8954504e-04  6.8694292e-04 -1.3001731e-04 -8.0511905e-04
  2.2694028e-03 -1.4983234e-03  1.3094336e-04  1.4258437e-03
  6.6034432e-04  4.9619553e-04 -5.4067995e-04  3.8033745e-04
  1.6886075e-03 -1.2695379e-03 -9.8576118e-05  4.1287017e-04
  4.8200034e-04  3.1799241e-04 -1.5394073e-04  4.4150040e-04
  1.3125347e-03 -1.0229728e-03 -9.6077387e-04  4.1105200e-04
  3.8741990e-04  1.7614616e-04 -1.1853724e-03 -5.0951693e-04
KAS_GEL_3550_image011_1
  1.0000000e+00 -5.4090386e-19 -2.3487710e-17  2.5148245e-01
  2.2030819e-03  3.2339760e-04  4.2048713e-02  1.0039106e-04
  1.0474626e-01 -2.2482979e-03  5.4206946e-03  5.7142357e-02
 -2.1242468e-03  5.4798557e-04  4.3563897e-03 -3.4917255e-04
  3.3059624e-02 -2.2789402e-03  2.3608619e-03  1.7874298e-02
 -2.2936055e-03  9.7070247e-04  1.1301478e-03  1.3900203e-03
  1.3706547e-02 -8.1554429e-04  1.4975510e-03  1.1582148e-02
 -2.2430936e-03  9.2662766e-04 -6.0818956e-04 -1.4603772e-04
  6.2464182e-03 -1.9605433e-04  2.1472871e-03  5.8210745e-03
 -1.8625702e-03  9.0886881e-04  3.4117664e-04 -7.6370765e-04
  2.6914770e-03  5.1599838e-04  1.5330938e-03  5.0161929e-03
 -1.5865466e-03  1.1495945e-03  5.6392974e-04  1.4192727e-03
  8.9117178e-04  7.1720928e-04  1.0110737e-03  2.6287033e-03
 -1.4481008e-03  9.9283248e-04 -3.1431750e-05  7.0489875e-04
 -5.9867875e-05  8.1462791e-04  5.5739966e-04  1.2526548e-03
 -1.2285002e-03  8.8484188e-04  4.9533430e-04  6.4229036e-04
 -6.5895379e-04  8.8565932e-04 -5.4542001e-04  9.3160872e-04
 -1.1694062e-03  7.8243356e-04  9.9606946e-05  6.4712826e-04
 -8.8616771e-04  7.3730224e-04 -4.0291801e-04 -4.4589732e-04
 -1.1514383e-03  5.2833763e-04 -3.0696579e-04 -7.8822228e-04
KAS_GEL_3550_image011_2
  1.0000000e+00  1.5027301e-15  7.0236423e-17  2.4908230e-01
 -2.8315089e-03  2.6029593e-03  5.7132347e-02 -4.3253100e-03
  1.0312205e-01  2.6678504e-03 -3.5391708e-03  4.6708684e-02
  1.4238805e-03  3.4971693e-03  1.5791439e-02 -1.8608575e-04
  3.3311583e-02  9.1531180e-04 -6.2327358e-03  2.0138846e-02
  1.3122858e-03  4.4516979e-03  6.4710179e-03 -3.5576054e-03
  1.4517121e-02  1.2904867e-04 -3.6331393e-04  1.1493971e-02
  1.4377389e-03  4.0897275e-03 -2.3855818e-03 -3.0953571e-03
  7.4019088e-03 -8.7924546e-05  2.1808141e-03  8.5861535e-03
  8.5493449e-04  3.0583625e-03 -1.6709159e-03 -7.4936291e-04
  4.3128694e-03  2.7819681e-04  4.6956340e-04  4.4799230e-03
  9.8871559e-04  2.0830482e-03 -3.0450094e-03  1.1619839e-03
  2.5341438e-03  4.0630081e-04 -8.4779568e-04  1.8075571e-03
  9.0537841e-04  1.8087674e-03 -1.6363096e-03 -5.7981346e-04
  1.2628738e-03  1.8674312e-04 -1.3938225e-04  5.4077763e-04
  7.0352433e-04  1.3418093e-03 -3.0307015e-04  6.5397222e-04
  6.7119062e-04 -1.7600392e-04 -3.3898041e-04  2.2056508e-04
  6.1569407e-04  1.0700134e-03 -1.4284167e-03  5.9349726e-04
  4.3920440e-04 -4.4718887e-04 -6.0126181e-04  5.7406858e-04
  1.9216923e-04  7.0148930e-04 -6.0187811e-04  5.3819984e-04
KAS_GEL_3550_image012_1
  1.0000000e+00  4.8277988e-17 -2.2420282e-16  2.2797668e-01
 -3.9008204e-03 -3.8971374e-04 -5.2393619e-02 -5.0868554e-04
  1.0526711e-01 -1.2566519e-03 -1.4178643e-02  5.1569062e-02
 -1.5077500e-03 -6.0005722e-04  2.3203657e-03  2.2980199e-03
  3.4241007e-02 -1.5911596e-03 -1.1139683e-02  1.6981779e-02
 -1.2893715e-03 -8.9168555e-04  8.1555560e-04  1.0182577e-03
  1.5440650e-02 -1.3316083e-03 -2.0759487e-03  1.2552161e-02
 -1.0583917e-03 -1.1707216e-03 -1.7259958e-03 -2.6229486e-03
  7.9814375e-03 -1.2668168e-03 -1.6517057e-03  7.0760212e-03
 -6.8579016e-04 -1.0585625e-03 -9.9619003e-04  5.8330241e-04
  4.6224379e-03 -1.1851819e-03  4.0339589e-04  2.8252491e-03
 -2.9625376e-04 -1.0391366e-03  9.7284640e-04 -1.0966300e-03
  2.9363282e-03 -9.7197427e-04  1.3686739e-03  1.9083925e-03
 -5.7658404e-05 -8.0582030e-04  8.5414364e-04  5.5865903e-04
  2.0014372e-03 -7.9769593e-04  9.3472557e-04  2.1652413e-04
  4.6755551e-05 -6.1718550e-04 -4.4948189e-04 -8.8471284e-06
  1.4865085e-03 -5.8523369e-04  1.2128375e-03  1.0732062e-04
  1.3742055e-04 -3.8421696e-04  1.3755169e-04  3.1865054e-04
  1.1391584e-03 -3.9293902e-04  1.0363720e-03  6.1858488e-04
  1.5141475e-04 -1.9477908e-04  7.7648754e-04  1.7090752e-04
KAS_GEL_3550_image014_1
  1.0000000e+00 -6.7167074e-18  2.9541481e-17  2.3488007e-01
  8.0813559e-03  1.9544680e-02  7.7396728e-02 -2.5774282e-04
  9.7013847e-02  6.0199722e-03 -1.8519305e-02  4.8868755e-02
  1.3778610e-03  1.2465802e-02  3.1349102e-03 -3.0267415e-03
  3.3534213e-02  2.1869389e-04 -6.0361225e-03  2.2918983e-02
  7.7518296e-04  6.9203160e-03  1.5065746e-03 -7.6582703e-04
  1.3527199e-02 -1.7144446e-05 -3.7519844e-03  1.1753077e-02
  8.6169745e-04  5.8352143e-03 -1.1813741e-03 -1.5614453e-03
  8.0004366e-03 -5.9694676e-04 -5.7411893e-04  5.5778554e-03
  9.0858025e-04  3.9339097e-03 -2.5853356e-03 -4.4962246e-04
  4.0770504e-03 -7.5624574e-04 -9.2951739e-06  3.6267284e-03
  5.9887737e-04  3.1002176e-03 -2.8605625e-03 -5.5361930e-04
  1.9448000e-03 -6.7089936e-04 -1.4241234e-03  1.8594767e-03
  8.1889744e-04  2.3948981e-03 -2.2135383e-03  7.2677714e-04
  6.8272527e-04 -4.1291890e-04 -1.0948363e-03  2.4766695e-03
  5.3220068e-04  1.8720163e-03 -1.4513935e-03  6.6013117e-04
  8.5018274e-04 -6.0602563e-04  1.7291214e-03  2.6721468e-04
  4.2069627e-04  1.2983355e-03 -1.2851793e-03  2.1709116e-04
 -2.0151715e-04 -7.9894248e-04 -7.5037446e-05 -7.9202942e-04
  3.5103551e-04  1.5167742e-03  1.4621249e-04  1.3029541e-03
KAS_GEL_3550_image014_2
  1.0000000e+00  1.2614930e-17 -9.9099420e-17  2.4626577e-01
  8.8527225e-04 -4.2301849e-03 -6.2386878e-03 -5.2032059e-03
  1.0011366e-01 -3.3686271e-03 -9.7304402e-03  5.8712011e-02
 -7.9260622e-04 -2.3093860e-04 -2.2916907e-03  6.2700259e-03
  3.0127613e-02 -6.0145338e-03 -1.1398362e-02  1.8938727e-02
 -1.1779739e-03  1.5885678e-04 -1.5391523e-03  7.7840172e-05
  1.3271606e-02 -4.5306432e-03 -2.0088960e-03  1.2818293e-02
  9.0918554e-04 -5.2571077e-04  1.1603124e-03 -5.1551896e-03
  5.9684750e-03 -3.1801246e-03  1.7799156e-03  7.0902895e-03
  1.0207630e-03  9.1175794e-04 -2.7050069e-04  1.6651894e-03
  2.7578767e-03 -1.0807440e-03  1.3216450e-03  5.6540431e-03
  5.9319652e-04  3.7204385e-04  1.5145507e-04  6.5186616e-04
  1.8843177e-03 -1.2333245e-03  1.6867391e-03  2.2254763e-03
  1.0994905e-03  2.9498810e-04  2.2020832e-03 -1.3501816e-03
  8.1950602e-04 -1.1676563e-03  1.5492237e-03  1.5778048e-03
  4.8707182e-04  3.0434310e-04 -1.5755001e-03 -1.3752929e-03
 -9.0507539e-05 -7.5573715e-04  1.0963703e-03  4.2528405e-04
  7.8606264e-04  2.3662398e-04 -8.0508442e-04  5.1249079e-04
 -1.6361750e-04 -2.8358102e-05  4.6358254e-04  5.1082524e-04
  2.7882858e-04 -4.3736224e-04 -7.2389305e-04 -8.1156955e-04
KAS_GEL_3550_image016_1
  1.0000000e+00 -1.9860768e-19 -5.1298272e-18  2.4147692e-01
 -4.8666686e-04  3.8652052e-04  4.6106921e-02  7.2272516e-03
  1.0546777e-01 -6.7089757e-04 -3.0025005e-02  5.1265334e-02
 -3.4604337e-04  7.8281962e-04 -3.5744210e-03 -1.0696175e-03
  3.4296143e-02 -1.1915476e-03 -1.1564463e-02  1.8094166e-02
 -6.2673037e-04  9.1726549e-04 -7.8927014e-04  4.4424508e-03
  1.5238240e-02 -1.5350593e-03 -6.0497667e-03  1.3007242e-02
 -8.5980682e-04  9.2233783e-04 -3.9573167e-04  1.7536243e-03
  7.8191988e-03 -1.6080616e-03 -2.0995396e-04  7.9945970e-03
 -9.7519108e-04  7.6429011e-04 -9.7122129e-04  3.5458456e-04
  4.3738413e-03 -1.5024776e-03  1.1103616e-03  5.1664774e-03
 -9.5216530e-04  5.1316978e-04  1.0421725e-03  3.0450939e-04
  2.5668276e-03 -1.2930841e-03  9.9971753e-06  2.0847774e-03
 -7.5866619e-04  2.8168305e-04  6.7086409e-04 -2.5404150e-03
  1.4917638e-03 -1.0972747e-03  1.0741403e-03  2.7334608e-03
 -4.5212097e-04  9.0199148e-05 -5.8274856e-04 -1.0008615e-03
  8.2187163e-04 -9.3877024e-04 -1.6944745e-04  1.0829828e-03
 -1.2473217e-04  1.3888018e-05 -1.2240599e-04 -8.0096836e-04
  3.8184163e-04 -8.7034372e-04  7.6362983e-04  8.8621276e-04
  1.6460883e-04  3.9632916e-05 -4.7355951e-04 -9.4836876e-04
KAS_GEL_3550_image016_2
  1.0000000e+00  1.1135476e-17 -4.9063384e-18  2.5607255e-01
 -8.6908180e-03  9.7886753e-03  8.7147093e-02  1.3437212e-03
  9.1621242e-02 -3.7166669e-04  1.3453221e-02  4.9270991e-02
  4.6096438e-04  1.0343394e-02  2.0123238e-02  3.9894079e-03
  3.0824367e-02 -1.6460235e-03  7.0353779e-04  2.3717133e-02
  5.7257765e-04  6.7232199e-03  1.2313844e-03  1.6937992e-03
  1.3357644e-02  7.8514159e-04  1.2530613e-03  1.1856530e-02
  4.8832026e-05  5.3255530e-03  4.3517560e-04 -2.6736207e-03
  6.5404475e-03  6.0065463e-04 -1.2421995e-03  6.7177318e-03
  6.0001661e-04  3.8047983e-03 -3.2104214e-03  7.8453048e-04
  3.2548736e-03  4.2581557e-04 -6.8294417e-05  2.3451366e-03
 -6.2425832e-04  3.7436026e-03 -8.1666511e-04 -1.6680826e-03
  1.4140985e-03  2.6926471e-04  2.7236226e-04  1.3592751e-03
 -2.7483772e-05  2.2674912e-03 -1.6345128e-03  7.7031767e-04
  5.0995288e-04  1.3401072e-04 -1.4660314e-03  1.5070684e-04
  1.1394058e-05  2.2527165e-03 -4.1789839e-04 -2.4505487e-04
 -1.0790948e-04 -5.8289584e-04 -1.2239299e-03  1.3524261e-03
  1.4833861e-04  1.7961905e-03 -7.5875835e-04 -3.7069291e-04
 -6.5409418e-04 -1.8376037e-05  1.6043768e-04 -2.4589766e-04
  5.2087429e-04  1.2071147e-03 -1.7027606e-03 -3.2473822e-04
KAS_GEL_3550_image019_1
  1.0000000e+00  2.4458160e-17 -1.0654926e-16  2.5814373e-01
  7.9597895e-04  1.1329578e-02  4.7210427e-02  4.2019007e-03
  9.9462372e-02 -1.5043259e-03 -4.6861095e-03  4.5450243e-02
 -1.1796826e-03  1.2097446e-02 -2.3836464e-03 -4.4954808e-03
  3.3233164e-02 -1.2903762e-03 -9.5153703e-04  1.7846740e-02
  8.4967807e-04  5.6755921e-03  1.5203521e-03  6.3963088e-04
  1.4461576e-02 -2.3489421e-03 -4.2347712e-04  1.2912661e-02
  6.3832983e-04  4.8332173e-03 -2.4657332e-03  9.3138893e-04
  7.0315907e-03 -2.8307894e-04 -1.5781897e-04  6.0608090e-03
  5.1962888e-04  2.9550330e-03 -4.8179526e-04 -5.6330656e-04
  3.4913550e-03 -6.2239738e-04 -5.0548416e-05  5.8604838e-03
 -1.7983201e-06  1.5180281e-03 -3.7718174e-03 -4.2804388e-04
  2.8232599e-03 -3.9934775e-04  1.5614477e-03  6.9568925e-04
  6.0498805e-04  1.9129369e-03 -5.3992810e-04  3.7527906e-05
  1.0677770e-03 -4.6770044e-04  3.3009098e-04  1.1954164e-03
  6.6457635e-04  4.4445246e-04 -5.2201274e-04  7.4947395e-04
  1.2143686e-03  6.4380734e-04  1.5188270e-03  2.7586671e-03
 -1.5287179e-04  9.3346949e-04 -8.0974084e-04 -6.0256064e-04
 -7.4790851e-05  6.6506825e-04 -6.8465273e-05  2.7228712e-04
  2.3377291e-04  6.4088210e-04 -1.0357838e-03  5.2592043e-04
KAS_GEL_3550_image020_1
  1.0000000e+00  1.8787362e-17 -8.0036388e-17  2.9431500e-01
 -4.1247930e-04  1.5351001e-02  7.2956359e-02 -3.5880156e-03
  9.3158933e-02  2.6853568e-03 -1.3813481e-02  6.6334140e-02
  9.5508058e-04  9.3018043e-03  2.5064023e-04 -3.7546653e-03
  2.7317143e-02  1.6836264e-03 -3.1854685e-03  2.6156379e-02
  2.0438830e-04  8.0110437e-03  1.6401556e-04  2.0645337e-03
  1.2253919e-02 -5.4677461e-04 -8.3866536e-04  1.1185145e-02
  1.2350471e-03  4.5928461e-03  1.3650900e-04 -6.9321162e-04
  3.9418673e-03  5.0951272e-04 -6.6084048e-05  2.8871015e-03
 -3.3145603e-04  4.1309575e-03 -3.8639270e-03 -6.7667009e-04
  2.4185275e-03 -1.2177041e-03  2.6326025e-04  1.4590080e-04
  5.1760295e-04  1.1056806e-03 -2.7059237e-03  2.4742783e-04
 -7.7840774e-04 -7.8730470e-05 -8.9326680e-04  6.7764946e-04
  6.0259426e-05  2.7476717e-04 -2.1465101e-03  1.1497746e-03
  2.6057467e-04 -9.0486675e-05  1.1861587e-03  1.6493524e-03
  1.5102392e-04 -9.4964537e-04 -7.3228644e-04  8.6262358e-04
 -6.3707599e-04  1.0558160e-03  2.2921805e-04  5.2338121e-04
 -3.1733263e-04 -9.3181240e-05  7.0692484e-04  5.7605333e-04
 -1.7306221e-04  1.8127259e-04  7.1076561e-04 -1.0742329e-03
 -6.5989466e-04 -4.7747724e-04  2.2784708e-04 -5.9438196e-06
KAS_GEL_3550_image023_1
  1.0000000e+00 -1.9036563e-17  9.1980274e-17  2.5127285e-01
  1.2153130e-03 -3.1518166e-04 -3.7675763e-02  5.1124547e-04
  1.0549296e-01  3.2974965e-04 -1.9310144e-02  5.4491905e-02
 -5.3358257e-04 -4.4343245e-04  2.9342491e-03 -1.8524385e-03
  3.4205211e-02 -4.4334847e-04 -1.5990560e-02  2.2481746e-02
 -3.6364287e-04 -6.3508691e-04  4.4556344e-03 -9.4006074e-04
  1.4640312e-02 -1.0455125e-03 -4.8407668e-03  1.0706776e-02
  1.1796857e-04 -7.2878552e-04 -6.2189513e-05  2.5592366e-04
  7.0445781e-03 -1.4179535e-03  8.8418726e-04  5.3571167e-03
  4.2446535e-04 -6.9684958e-04 -1.3689719e-03  1.0754447e-03
  3.6900290e-03 -1.6424729e-03  1.9656715e-03  4.4770295e-03
  5.0764990e-04 -4.6300257e-04  6.6999553e-04 -6.3263176e-04
  2.1530815e-03 -1.6573137e-03  2.2420882e-04  4.6368754e-03
  6.0605983e-04 -2.6109038e-04  4.7863048e-04 -7.6465788e-04
  1.3323532e-03 -1.3658688e-03 -4.1546850e-04  1.9584194e-03
  5.2297974e-04 -1.1050595e-04  2.1610397e-03  1.3555651e-04
  7.9274895e-04 -1.0516047e-03  5.5079681e-04  7.3962694e-04
  5.3409420e-04  4.6981823e-05  2.4945864e-04  2.0586831e-06
  4.4212053e-04 -7.5049102e-04  1.0260801e-03  2.7005277e-04
  3.8909076e-04  1.3866621e-04  7.3533024e-04 -1.5059609e-04
KAS_GEL_3677_06A_1x_1
  1.0000000e+00 -6.6620514e-17  2.3027565e-16  3.3824448e-01
 -1.3709077e-03  7.2850125e-03  8.0178412e-02  7.4848294e-03
  9.4179436e-02 -2.6704189e-03 -1.3405336e-02  5.5408349e-02
  2.1238513e-03  9.7080915e-03  4.7138943e-03 -1.3876629e-03
  2.9638782e-02 -5.5231290e-03 -1.8750601e-03  2.4316718e-02
 -6.9832839e-04  5.3645770e-03 -2.6214217e-03  1.6944768e-03
  1.2836726e-02 -3.5094158e-03  4.7975813e-04  1.0056503e-02
  3.7659371e-04  3.5729913e-03 -3.4926876e-03 -3.0555518e-04
  5.2601302e-03 -2.6763945e-03  2.1588947e-03  4.9860404e-03
  1.9843787e-04  2.7482944e-03 -1.1663988e-03  2.5904048e-05
  2.7318183e-03 -1.7140947e-03  1.4879900e-03  2.5716144e-03
 -3.3325977e-04  1.5732581e-03 -1.7760649e-03  5.0694771e-04
  1.3955759e-03 -8.6047802e-04  6.9793291e-04  8.9061563e-04
 -3.5090714e-04  9.9891065e-04 -8.8201253e-04  6.8805244e-04
  3.4083747e-04 -1.0164421e-03  1.0724653e-05 -2.4887576e-04
 -1.4915298e-06  1.0820825e-03 -9.5819580e-04  6.2581871e-05
  1.4834107e-04 -1.1644623e-03 -2.3609624e-04  3.7082120e-04
  3.1053061e-05  4.7395328e-04 -7.3128498e-04  3.6312928e-04
  2.1142434e-04 -3.8009964e-04 -1.3696210e-04  2.7931656e-04
  1.1194942e-04  2.6393199e-04 -1.5185566e-04 -7.0768229e-04
KAS_GEL_3677_07A_1x_1
  1.0000000e+00 -5.2176535e-17  1.3621238e-16  3.4083411e-01
 -6.7313337e-04  1.0241923e-03  2.3801680e-02  2.4612280e-02
  1.0002444e-01 -3.2207023e-03 -1.8194618e-02  5.1730873e-02
 -1.2889157e-03  2.5487012e-04  4.3594974e-03 -3.4963631e-03
  2.9980611e-02 -3.1133600e-03 -4.9903464e-03  2.3551632e-02
 -1.3607173e-03  3.8063733e-04 -6.8305087e-04 -9.2227327e-04
  1.2054057e-02 -2.7288654e-03 -7.1990589e-04  1.2088672e-02
 -1.1211993e-03  3.7292571e-04  4.5562756e-04 -3.7821117e-04
  5.5615890e-03 -2.1350696e-03  5.7495754e-04  3.7844196e-03
 -8.5046624e-04  4.0062139e-04 -9.5146539e-05  1.2255683e-03
  2.7333390e-03 -1.3219740e-03  1.1310951e-03  3.2549634e-03
 -5.2055622e-04  3.2226001e-04  9.6907735e-04 -1.8830201e-03
  1.3075585e-03 -7.5450007e-04  1.1599866e-03  2.2959000e-03
 -3.8598635e-04  4.2353611e-04 -1.3897466e-03 -6.0005812e-04
  5.6358934e-04 -5.1825806e-04  1.1517570e-03  7.4232512e-04
 -2.6115832e-04  4.9059329e-04 -8.3064545e-05  3.2091140e-04
  1.9148323e-04 -4.9205867e-04 -5.5722496e-04  1.2009136e-04
 -3.0914185e-04  4.1687676e-04 -9.6780872e-04 -5.2018700e-04
  1.8627406e-04 -5.2025815e-04  4.9646337e-04  4.6748917e-04
 -3.3258515e-04  3.0681867e-04 -4.3390811e-04  4.9014860e-04
KAS_GEL_3677_10B_2x_1
  1.0000000e+00 -9.9152262e-18  1.9154172e-17  3.4717430e-01
  6.5782414e-04  1.0956987e-03  3.5810679e-02  9.1284197e-03
  9.7492255e-02  2.7635733e-04 -2.7945765e-02  6.1243087e-02
  1.5693942e-03  3.5248633e-03  1.2465002e-02 -2.8230820e-03
  2.6456232e-02 -2.6814489e-03 -5.7123627e-03  2.3799264e-02
  1.2130958e-03  3.5976459e-03  4.9968952e-04 -1.0312697e-03
  9.4782267e-03 -3.4057462e-03  1.8053741e-03  1.0817779e-02
  2.6641155e-04  3.1467663e-03 -1.0661203e-03 -1.9407243e-03
  4.2043140e-03 -2.8084152e-03  6.7899681e-04  5.3579374e-03
 -1.5849883e-04  2.0825968e-03 -1.6175108e-03  3.2056497e-04
  1.7582209e-03 -1.8297394e-03  1.3044673e-03  2.3710128e-03
 -2.3968062e-04  1.2912701e-03 -9.6364717e-04  5.6964904e-04
  5.0368751e-04 -1.0809691e-03  9.3247584e-04  4.1751729e-04
 -5.7404598e-05  8.0810674e-04 -9.8030746e-04 -2.5068271e-04
 -8.1645606e-05 -7.3442818e-04  4.7828083e-04 -1.6206469e-04
  9.3874209e-05  3.5604902e-04 -3.4298635e-04  3.9987345e-04
 -1.9727896e-04 -5.5196353e-04 -1.7977429e-04 -1.9876740e-04
  2.5857713e-04  1.2441681e-04 -1.3133540e-04  2.5365902e-04
 -1.8394709e-04 -3.9235830e-04 -7.8857096e-05  1.0646808e-04
  2.7202147e-04  3.7293528e-05  8.1478693e-04  6.6976713e-05
KAS_GEL_3677_10B_2x_4
  1.0000000e+00  1.6787887e-17 -5.9246631e-17  3.3925704e-01
  2.0957604e-03 -3.0616711e-03 -6.5440447e-04 -2.1294359e-04
  9.3437389e-02  3.3769769e-03 -3.6932588e-03  5.8206211e-02
  1.9678594e-03  4.9207913e-04  6.6064467e-03  2.5236308e-03
  2.7239146e-02  4.3160498e-04 -9.1491047e-03  1.8104958e-02
  4.1113631e-04  1.9555258e-03  5.6766264e-03  1.5528079e-03
  1.0409079e-02 -1.4728400e-03 -8.7124702e-04  6.4393027e-03
 -4.1993897e-05  2.7326117e-03  3.3035286e-03  9.7841879e-04
  5.3024973e-03 -1.6058022e-03 -2.2748625e-03  4.3623096e-03
 -7.1534967e-04  1.6108121e-03  1.3603168e-03  1.2516922e-03
  2.9689275e-03 -1.6116802e-03 -1.0295886e-03  1.9441757e-03
  2.3238462e-04  1.5986154e-03  7.0056383e-04 -1.3776292e-04
  1.6492403e-03 -5.5776902e-04 -9.0221332e-04  1.1943060e-03
 -7.9545890e-05  1.8063514e-03  3.2486730e-04 -4.2114945e-04
  1.3995842e-04 -1.0542307e-03  3.2258482e-04  1.5895711e-03
  2.7391487e-04  1.2122090e-03 -1.3865624e-05  5.4973457e-05
  1.1152806e-04 -9.4675002e-04  5.1822482e-04  1.5278142e-03
  1.9533868e-04  1.4398084e-03  1.5522683e-04 -3.9566000e-04
 -3.9783371e-05 -3.9297732e-04  4.6290231e-05 -9.2143941e-05
  2.2398501e-04  9.5360352e-04  2.9221079e-04  3.6457081e-04
KAS_GEL_3677_11B_1x_1
  1.0000000e+00 -1.7597773e-18 -3.0638469e-18  3.4666911e-01
 -1.4446958e-03  3.0478857e-03  3.8740214e-02  1.1471948e-02
  9.4948217e-02  2.6452357e-03 -2.3693854e-02  5.6245683e-02
  1.4484662e-03  7.5677007e-03  5.9469369e-03 -9.3079407e-04
  2.5394446e-02 -2.4655581e-03 -3.5816610e-03  2.2293605e-02
 -2.8286770e-04  5.4499873e-03  1.5266067e-04 -1.6329303e-03
  9.8969898e-03 -2.5574575e-03 -4.4198983e-04  1.2196521e-02
 -3.7313627e-04  2.8310223e-03 -4.7701872e-04  3.2580270e-05
  3.8389914e-03 -1.2854903e-03  2.9961056e-04  5.2624131e-03
  1.7313304e-04  2.4585391e-03 -1.0887268e-03 -1.4886301e-03
  1.0319104e-03 -9.7060508e-04  1.2018840e-03  2.2324738e-03
  7.9722159e-05  1.8134988e-03 -8.4098793e-04 -6.5408128e-04
  1.7883851e-04 -6.8144100e-04  8.6112572e-04  4.9730274e-04
  1.4362896e-04  9.9678928e-04 -6.5092105e-04  3.1105962e-04
  3.6815210e-05 -4.8188969e-04  7.1579117e-05 -1.1971205e-04
  5.3706059e-04  8.8269632e-04 -1.1002420e-03 -1.7368686e-04
  1.7164046e-04 -3.1471549e-04 -2.8381271e-04 -3.4822764e-04
  3.0671632e-04  8.3148980e-04 -3.6067043e-04 -1.1301902e-04
 -2.4763830e-05 -5.6945596e-05  1.0271250e-03  1.7706632e-04
  1.8499870e-04  5.0668765e-04 -6.3309579e-04  4.4104936e-05
KAS_GEL_3677_13B_1x_1
  1.0000000e+00 -1.1187666e-17  4.4406750e-17  4.0563761e-01
  3.2785542e-03  3.5556949e-03  4.8810821e-02  3.4460043e-03
  9.1925104e-02 -3.2926906e-03 -2.9489076e-02  5.4400887e-02
  6.2695320e-03  7.6054999e-03  9.7354610e-03 -2.1756757e-03
  2.4736540e-02 -4.9411783e-03 -2.0794526e-03  2.3468232e-02
  2.5904044e-03  6.3975414e-03 -1.9614548e-03 -1.4932408e-03
  9.3501194e-03 -4.5044871e-03  2.3173689e-03  1.1456795e-02
  1.2819870e-03  2.7899713e-03 -3.0364479e-03  4.4107181e-04
  4.1393905e-03 -1.6571771e-03  9.9596652e-04  3.4699432e-03
  1.6821092e-03  2.3961196e-03 -2.0451982e-03  3.1124443e-04
  5.4243056e-05 -1.6889340e-03  4.4103282e-04  1.4400454e-03
  7.2564372e-04  1.0953344e-03 -2.1011537e-03  1.2471306e-03
  3.1314215e-05 -1.8174719e-03  9.1050643e-04  1.2146905e-03
  1.0188982e-03 -3.8561724e-04  1.0571095e-06  5.8111986e-04
 -3.0765772e-04  1.9873920e-05  9.1453440e-04  4.5114486e-04
  1.2179898e-03  3.4680997e-04 -3.4768465e-04  4.0325561e-04
 -6.8466345e-04  3.1751950e-05  2.9008410e-04 -3.2725173e-04
  2.5097805e-04  2.3634416e-04  2.5129051e-04  1.1406120e-03
 -2.1790655e-04  4.6972907e-05 -1.8764820e-04 -5.6864865e-04
  3.8552587e-05  4.7251295e-04  1.2469782e-03  1.0129470e-03
KAS_GEL_3677_14B_1x_1
  1.0000000e+00 -6.4844747e-18  2.4775941e-17  3.7562365e-01
 -1.2000224e-03  7.7071569e-03  3.1079776e-02  5.8224066e-03
  9.4193917e-02  1.2162520e-03 -1.8422365e-02  5.3193809e-02
  2.7356093e-03  8.2019689e-03  2.3314980e-03 -3.4330468e-03
  2.7047515e-02 -3.2641753e-03 -2.6098012e-03  2.2167884e-02
  9.7691498e-04  5.3683462e-03 -8.8289887e-04 -8.3760764e-04
  9.9203409e-03 -3.3544817e-03  7.5979766e-04  9.5554514e-03
 -6.3850657e-04  3.3443235e-03 -1.7323250e-03  8.6307312e-04
  5.5909833e-03 -1.5618923e-03  1.0924630e-03  3.2177618e-03
  3.8014953e-04  1.6353378e-03 -4.4555313e-04  5.8600476e-04
  2.7960893e-03 -8.0758031e-04  1.3992768e-03  1.2157460e-03
 -8.5384261e-06  1.5502243e-03 -3.4668465e-04  5.3614146e-04
  9.1167586e-04 -3.9458997e-04  4.4509684e-04  1.4099069e-03
 -3.0649242e-04  1.0202571e-03 -1.0132865e-03  4.7844992e-04
  2.5464894e-04 -2.1009240e-04 -6.2222836e-04  8.6064952e-04
  3.6675412e-04  9.2188005e-04 -1.4431692e-03 -1.7049695e-03
 -1.1772382e-04 -2.8868549e-04  7.7060703e-06 -8.3627130e-04
  6.4220974e-05  2.9332840e-05 -3.5367835e-04 -6.6179052e-04
 -3.2804556e-04 -5.1850437e-04 -7.3465060e-05  3.6204222e-04
  5.6455513e-04  1.7944497e-04 -5.3995142e-04 -5.3995067e-04
KAS_GEL_3677_16B_1x_1
  1.0000000e+00  5.2411285e-17 -7.5314591e-18  3.5437470e-01
  2.9895325e-03  2.8709629e-03  1.1778926e-02  1.0476931e-02
  9.8794347e-02  2.1999390e-03 -7.3535378e-03  5.9159462e-02
  5.9895692e-04  3.0954596e-03  8.4462943e-03 -6.4449825e-05
  2.8122183e-02  1.2241232e-03 -3.7842211e-03  1.8445720e-02
  1.1271328e-03  2.7913132e-03 -8.3182348e-04 -8.5799752e-04
  1.0044639e-02 -6.9899707e-04  1.1580277e-03  9.7369222e-03
  1.3481172e-04  2.1093126e-03 -6.9325971e-04 -1.0480922e-03
  3.9819189e-03 -5.8686704e-04  2.0835016e-04  3.9359054e-03
  6.0999632e-04  1.3335031e-03 -2.0105640e-03  4.9357497e-04
  1.3193115e-03 -1.2850058e-03 -1.0238883e-04  2.4302175e-03
  2.3583927e-05  1.5606904e-03 -4.1859454e-04  6.1468967e-04
  1.0172718e-03 -1.1708311e-03  5.2943043e-04  1.4007363e-03
 -2.8277087e-04  8.6895135e-04 -1.0136297e-03  5.3823373e-04
  4.9119456e-04 -4.6739199e-04  1.2727283e-03  5.6579700e-04
 -1.1540017e-04  6.2599863e-04 -7.7351941e-04  8.1783982e-05
  3.6008468e-04 -2.3886154e-04  4.7388242e-04  7.4348920e-04
 -6.7207660e-05  3.0279780e-04 -6.9509485e-04  2.9054591e-04
  3.3333438e-05  1.1937651e-04 -3.2154106e-04 -2.9882148e-04
  1.7802462e-04  3.6421367e-04 -2.7062400e-04  4.8130761e-04
KAS_GEL_3677_17B_1xC_1
  1.0000000e+00 -5.5690190e-17  1.5039083e-16  3.5717348e-01
 -2.5449223e-04  3.2631037e-03 -4.3452700e-03  8.3539568e-03
  9.5864031e-02  2.7463895e-03 -5.5691924e-03  5.6550533e-02
 -6.6180808e-04  1.0624505e-03  5.4088246e-03  8.2167137e-04
  2.7921281e-02  1.8056747e-05 -9.7628848e-04  1.8441579e-02
  1.1592280e-04  2.0996824e-03  9.2392855e-04 -1.2548840e-03
  1.1356006e-02  5.7292730e-04 -8.3223028e-04  8.2079958e-03
 -4.5342900e-04  8.3483116e-04 -7.9135315e-04 -9.8440850e-04
  5.8313977e-03  4.4855098e-04 -2.4499954e-03  4.5157030e-03
  1.9827805e-04  7.0944548e-04 -8.8941811e-04  3.7524763e-04
  2.6317892e-03 -8.6785213e-04 -6.1893557e-04  2.9333450e-03
 -5.1794748e-04  1.5324819e-03 -4.1968561e-04  1.5047313e-05
  1.9074230e-03 -4.3269673e-04  6.1355914e-05  1.4405472e-03
  2.0178317e-04  5.9386565e-04 -5.3011749e-04 -5.8442956e-05
  1.0806770e-03 -3.6810279e-04 -8.8470126e-05  1.2132482e-03
 -1.4409047e-04  9.2418013e-04 -1.0017546e-04 -4.7212611e-04
  1.8613253e-04  5.6963786e-05 -6.5422644e-04  9.5873898e-04
  4.1631830e-05  8.0112170e-04 -5.9090288e-04 -1.9162573e-04
 -6.0611306e-04 -5.4183235e-04  1.8375063e-05  2.3832575e-04
  5.8969753e-04 -5.2689725e-06  1.0244344e-03 -1.5795155e-04
KAS_GEL_3677_18B_2x_1
  1.0000000e+00 -2.1272000e-18 -2.3542156e-17  3.5900902e-01
  1.0506436e-02  1.0685534e-02  4.3453564e-02  6.6651445e-04
  9.0812210e-02 -7.9973298e-03 -1.4623354e-02  5.8271844e-02
  1.3409955e-03  6.0238920e-03  5.2131826e-04 -7.1821135e-03
  2.3103086e-02 -3.8956363e-03 -6.0409519e-04  2.1507576e-02
  4.4273154e-03  5.4859664e-03  2.1864380e-03 -2.1855671e-03
  9.8365617e-03 -1.1963786e-03  1.2371980e-04  8.4733289e-03
  2.7991454e-03  2.0482289e-03 -1.4065559e-03 -1.6186492e-03
  2.6282696e-03 -1.8511290e-04  6.2644082e-04  6.3065150e-03
  2.7256717e-03  1.9570496e-03 -2.7404348e-03 -1.3897422e-03
  2.3822167e-03 -2.1166314e-04  9.3296913e-04  1.1269791e-03
  1.2303510e-03  3.8984139e-04 -1.5477614e-03  1.5527913e-03
  6.1878127e-04 -2.0665954e-04  7.8072252e-04  6.9268849e-04
  8.2316683e-04  2.8796031e-04 -1.4963384e-03  4.6797198e-04
  2.6797639e-04  6.8244983e-04  1.1340817e-03 -2.5330130e-04
  9.5155708e-04 -3.5302095e-04  6.4974250e-04 -4.2485939e-04
 -1.2449273e-04  6.1029032e-04 -5.6098715e-04  3.7447009e-04
  9.5374263e-04  3.1790276e-04 -4.9115572e-04 -3.9216080e-04
  3.9629835e-04  2.7551477e-04 -1.3052219e-05  5.3777698e-04
  3.4567923e-04 -5.3192804e-04  2.6065477e-04  2.2761503e-04
KAS_GEL_3677_20C_rev_2x_1
  1.0000000e+00 -3.1099954e-17  9.6829712e-17  3.5702658e-01
 -3.5929453e-03  3.2094330e-03  1.5936220e-02  5.8306794e-03
  9.8768649e-02  2.1121269e-03 -6.5317337e-03  5.5659642e-02
 -4.0884602e-04  2.4886620e-03  9.0073521e-03 -5.4961041e-03
  2.9202827e-02 -4.8968821e-04 -1.8229535e-03  1.7458525e-02
  7.0923810e-04  2.4887170e-03 -1.5436939e-03 -7.1827815e-04
  1.2508968e-02 -1.1357923e-03 -7.3967554e-04  1.0603096e-02
  1.1094451e-03  2.0716471e-03  2.4295586e-04 -2.2732196e-03
  5.8295594e-03 -1.6528134e-03 -3.2721545e-04  5.8244036e-03
  1.1237124e-04  1.7203335e-03 -9.7211283e-04  4.6295751e-04
  2.5664234e-03 -5.9895787e-04  1.0670732e-03  1.7715529e-03
  3.6802654e-04  1.7053757e-03 -5.6721361e-04  3.9029188e-04
  1.6589943e-03 -5.4988100e-04  5.9394742e-04  5.6057102e-04
  5.1781389e-04  9.9145794e-04 -5.3951716e-04 -2.7438553e-04
  9.9226827e-04 -4.5819655e-04 -5.7691301e-04 -4.2588058e-04
  6.7623965e-04  7.2064816e-04 -9.9550192e-04  2.3826785e-04
  7.4125253e-04 -5.6602211e-04 -4.7726754e-04  1.4558937e-04
  1.7963398e-04  2.2336695e-04  7.3756962e-04  6.2742683e-04
 -1.8622608e-05 -3.9791510e-04 -1.0682918e-04  3.0528555e-04
 -2.3410104e-04  4.0803257e-04 -8.2666481e-04  4.9860597e-04
KAS_GEL_3677_21C_1x_1
  1.0000000e+00  1.3346097e-15  6.8999973e-17  3.7465926e-01
 -4.8383642e-03  3.0232435e-03  1.9403954e-02  8.2973091e-03
  8.8952713e-02  2.2684368e-03  2.0551941e-03  5.3522108e-02
 -2.5807295e-04  6.1344657e-03  8.7486506e-03 -4.9454839e-03
  2.6102071e-02  9.7514930e-04 -4.1530487e-03  1.8346936e-02
  5.0828581e-05  4.4549468e-03  1.9304215e-03 -1.2866539e-03
  1.0598565e-02 -2.8299010e-04  3.5110262e-04  7.2931294e-03
 -3.1980801e-04  4.6933143e-03 -5.9758506e-04 -6.7169777e-05
  4.4894458e-03 -6.1273688e-04  6.2150983e-04  3.4581026e-03
  1.4148276e-03  1.8610642e-03 -3.3719221e-03  1.5480957e-04
  2.8957672e-03  1.2709911e-03  1.8023772e-04  3.4095034e-03
  2.1629201e-04  1.5376867e-03 -4.7644810e-04  4.4638565e-04
  9.1880638e-04 -9.9454503e-05  3.2241066e-04  1.4605283e-03
  3.9992092e-04  1.5173630e-04 -1.9662453e-03 -1.4729995e-04
  8.3536169e-04 -1.6254134e-04 -1.4145867e-03  5.9625477e-04
 -3.1941377e-04  5.2603237e-04 -1.3513085e-03  1.7805057e-03
  3.7506205e-04 -8.4665303e-04  4.1378915e-04  8.3863371e-04
  1.3028884e-04 -4.9427661e-05  2.5991221e-04 -6.7899763e-04
 -1.7999092e-04  1.4807772e-04  9.2617484e-04  4.8846099e-05
 -5.2832993e-04 -3.8917288e-04 -5.8625799e-04 -5.5364171e-05
KAS_GEL_3677_23C_1xTR_1
  1.0000000e+00  3.1501084e-17 -7.8570074e-17  4.1928819e-01
  5.5107812e-04  2.4794115e-03  3.6132898e-02  1.6735426e-03
  9.0808634e-02 -9.0301364e-04 -1.6451144e-02  6.3709354e-02
  9.9503671e-04  2.8828113e-03  8.9845665e-04 -5.3907400e-03
  2.3778553e-02 -1.2276652e-03 -1.7308530e-03  1.7169615e-02
  1.6581235e-03  2.1415751e-03  5.5141569e-04 -3.1270633e-03
  8.3949236e-03 -1.8887243e-03 -9.0078891e-05  7.4733158e-03
  1.1840619e-03  1.4475364e-03 -1.8179776e-03 -3.6257329e-04
  3.7160228e-03 -1.8362371e-03  2.9615103e-03  3.4637313e-03
  8.0125231e-04  1.1994768e-03 -1.9217451e-03 -4.3147044e-04
  2.1247416e-03 -1.1588420e-03 -3.0220030e-04  1.1699150e-03
  8.8526287e-04  9.0911804e-04 -9.8682917e-04 -1.1776368e-03
  1.6154804e-03 -5.4237083e-04  1.2898388e-03 -2.9622731e-04
  9.1523028e-04  4.8294626e-04  1.8271590e-04  8.8239185e-04
  9.8717746e-04 -6.0592543e-05  4.0633109e-04  3.1997479e-04
  6.2043762e-04  1.5411383e-04  2.2611843e-04  6.4726950e-04
  4.9068082e-04  3.0689660e-04  5.3839244e-04  9.5710063e-04
  3.4300534e-04  1.2942923e-04 -1.2428092e-04  9.0823515e-04
  3.3278351e-04  2.6878753e-04 -4.6890338e-04 -1.1819418e-05
  2.0933405e-04  5.8000030e-05 -2.1471345e-04  6.4155545e-04
KAS_GEL_3677_23C_rev_1xC_1
  1.0000000e+00 -1.0431865e-17  3.1519808e-17  3.6561303e-01
  4.8102610e-04  4.6637671e-03  2.7292473e-02  1.0361205e-02
  9.2442919e-02 -6.2023346e-03 -1.7022225e-02  5.6745425e-02
  4.0479232e-06  4.3997737e-03  2.6990790e-03 -2.8752481e-03
  2.8476847e-02 -2.7091381e-03 -3.8956810e-03  1.6729289e-02
  9.5331926e-04  2.9125704e-03  1.1278629e-03 -2.6199632e-03
  1.2145679e-02 -2.7047132e-03  2.3979863e-03  7.0010369e-03
  1.1964916e-03  1.4056537e-03 -1.8582903e-03 -2.1807751e-03
  5.3895043e-03 -3.4129370e-04  2.5949362e-03  4.4321897e-03
  1.3492927e-03  1.4238611e-03  8.8958944e-05 -1.3921208e-03
  2.6251407e-03  6.5161729e-04  1.8185377e-03  1.9395411e-03
  1.2354513e-03  9.3028311e-04  2.0095298e-04  5.7463575e-04
  2.1571222e-03  3.3630421e-04  1.2705446e-03  1.4269940e-03
  1.0223770e-03  9.5358750e-04 -3.9487970e-05  6.9477629e-04
  8.2175262e-04 -3.6731629e-05  7.6345598e-04 -3.3690155e-04
  5.6977371e-04  9.9464621e-04  1.7750654e-04  1.0340267e-03
  1.4914858e-04 -2.5942040e-05  3.0176226e-04 -6.4248238e-04
  6.8692597e-04  7.0512575e-04 -4.8130227e-04  4.9598030e-04
  2.9853588e-04  4.3293801e-04 -1.8579507e-04 -4.7587597e-05
  4.4318604e-04  6.8369266e-04  5.6682787e-05  3.6159647e-04
KAS_GEL_3677_26C_1
  1.0000000e+00 -1.9459532e-17  8.0062940e-17  3.5932696e-01
  4.0130318e-04  5.1936407e-03  2.5124812e-02 -1.2148457e-03
  9.5740387e-02 -1.0646389e-03 -1.1902059e-02  5.2739278e-02
 -1.4175477e-03  6.2808837e-03  6.0038727e-03 -5.8827128e-03
  2.8016800e-02 -2.1508244e-03  2.6177190e-03  2.5082964e-02
  1.3077247e-03  4.6457090e-03 -1.4655009e-03 -1.2917101e-03
  1.0999530e-02 -1.3604322e-03  6.2321463e-04  8.6216072e-03
  8.9103673e-04  2.5557745e-03 -1.6922461e-03  2.5098729e-04
  4.1593847e-03 -5.6163671e-04 -1.6793802e-05  4.9128762e-03
  7.3171412e-04  6.8459801e-04 -1.0840339e-03 -2.3115376e-05
  1.6116405e-03 -5.6423732e-07  1.4893783e-03  1.7469764e-03
  2.4501279e-04  9.2936066e-04 -6.6817792e-04 -3.7486716e-04
  9.5853481e-04  5.2615832e-04 -3.8489430e-05  3.2455071e-04
  6.4536269e-04  1.6225166e-04 -1.1058850e-03 -2.7498214e-05
  5.8352134e-04  2.3838666e-04  2.9558466e-04  4.9531794e-04
  1.8484505e-04 -1.9024803e-04 -3.2200791e-05  9.2280898e-04
  1.6888512e-04 -2.6122863e-04 -3.1669492e-05  1.0679012e-03
 -3.1396117e-05  1.8135337e-04  2.0817240e-04 -5.3827864e-05
 -8.6708664e-04 -2.6484258e-04  5.3651868e-04 -5.9568803e-04
  1.7400426e-04 -3.6282463e-04  5.0849685e-05 -1.3810733e-04
KAS_GEL_3681_02_1x_1
  1.0000000e+00 -7.4934715e-18 -2.7441912e-17  1.1607348e-01
  1.1192852e-03 -5.3789446e-04 -1.7170245e-03  5.8945867e-03
  1.1046808e-01  1.2290121e-03 -8.5103000e-03  2.6068095e-02
  2.1891827e-04  6.8234483e-04  6.1621008e-03 -4.2755592e-03
  3.8697194e-02 -1.5565300e-04 -3.2185349e-03  2.2141171e-02
  2.7814997e-04  8.1205275e-04  5.1033856e-03 -4.6037587e-03
  1.8640258e-02  3.0061247e-04  1.3411540e-03  1.0442586e-02
  7.5591393e-04  5.1222566e-04  6.4140003e-05 -1.1507169e-03
  1.1000846e-02  1.7619454e-04 -1.8386889e-03  7.1454486e-03
  5.2557328e-04  4.0836690e-04  1.3447948e-03  3.5455963e-04
  6.9207435e-03 -7.5134306e-05 -9.8686859e-04  6.5264461e-03
  6.7515803e-04  5.4270782e-04 -9.2398522e-04 -4.9310969e-04
  4.4677320e-03  7.0219499e-05  9.4384542e-04  3.2095154e-03
  3.5223471e-04  4.5073217e-04  1.0694341e-03  5.2885998e-04
  3.1896750e-03 -9.0370633e-05  1.8314916e-04  3.3094367e-03
  4.0149973e-04  4.1094852e-04 -3.2414821e-04  8.8556719e-04
  2.3784394e-03  2.4455344e-05 -3.8701231e-04  1.3688273e-03
  1.4291738e-04  5.2960570e-04  1.1337166e-03 -3.7758012e-04
  1.7976719e-03 -1.4515603e-04 -4.2857081e-04  2.3810159e-03
  8.2119465e-05  4.1734247e-04  8.7447992e-04  3.0960791e-04
KAS_GEL_3681_03_rev_1x_1
  1.0000000e+00  5.3045222e-18 -5.4453737e-17  1.2324118e-01
 -3.3696756e-03 -6.1814691e-03 -1.8545951e-02 -3.3436851e-04
  1.0955184e-01  2.9988941e-03  4.7499962e-03  2.2804397e-02
 -5.0388062e-04 -9.6705176e-04  1.3248401e-02 -2.1799985e-03
  3.9248141e-02  2.0341313e-03 -4.8288578e-03  1.4957740e-02
 -3.6964273e-04  6.3888292e-04  3.3955536e-04 -2.0014796e-03
  1.8530550e-02  2.0463251e-04 -9.9588429e-04  9.5478145e-03
  2.1801695e-03  3.8887406e-04  2.3987586e-03 -1.1041716e-03
  1.0821520e-02 -4.5151104e-04  9.1553974e-04  8.2954063e-03
  1.1937750e-04  2.2714783e-04  1.9980794e-04  7.9369864e-04
  6.0114496e-03  1.2426762e-04 -1.5204433e-03  3.2162070e-03
 -4.2662512e-04 -3.4816337e-04  5.4405646e-04  5.6476276e-04
  4.3043122e-03  7.6965104e-05 -6.9575078e-04  2.8315558e-03
  6.5814557e-06  1.0183400e-03 -8.7439277e-04  1.8788745e-04
  3.0703011e-03  1.4358652e-04 -9.3282331e-05  3.9461915e-03
  1.2227473e-04  2.4373745e-04 -1.7474776e-04  2.8721869e-04
  2.5440001e-03 -3.0960449e-04 -5.3177019e-04  1.3739271e-03
 -1.4130214e-04 -4.2199117e-04 -8.6569117e-04 -6.4756906e-04
  1.4648275e-03 -2.6011239e-04  9.5371497e-04  1.3302740e-03
  7.0040701e-04 -2.7342748e-04  2.1050065e-04  8.7347019e-05
KAS_GEL_3681_04_rev_1x_1
  1.0000000e+00 -8.5799821e-18  7.9778468e-17  1.0509315e-01
 -7.6585192e-03 -7.9965441e-04 -4.5030765e-02 -4.6171812e-03
  1.1068130e-01 -2.8459064e-03  7.1042227e-04  1.8452972e-02
  8.1785694e-05 -4.3760244e-04 -2.3928772e-04 -2.5121825e-03
  3.9602638e-02 -7.5596505e-04  1.1446027e-03  1.6446362e-02
 -1.4470969e-05 -5.0742688e-04 -7.9299235e-04 -2.9063840e-03
  1.9447193e-02 -1.3556687e-03 -2.0607533e-03  6.8869604e-03
  1.1604477e-03  7.6523140e-05  6.0102874e-03  4.8229826e-04
  1.1170411e-02 -8.1522432e-04 -3.2911274e-03  6.5960730e-03
 -3.1478707e-04 -1.1931927e-04 -2.5203546e-03 -6.4157652e-04
  7.2202870e-03 -6.2232441e-04 -2.5419383e-03  5.5089733e-03
  3.6330310e-04  1.9197463e-04  1.4105190e-03  1.1687795e-03
  5.1787502e-03 -7.8810413e-04 -7.9283831e-04  3.0013212e-03
  9.1568470e-05 -1.1742962e-04 -1.5359354e-04 -6.1294044e-04
  3.9708886e-03 -6.6373657e-04  7.1188481e-04  2.5664093e-03
 -8.9698585e-05 -9.4863285e-05 -1.1930520e-03 -4.7414816e-04
  3.0550772e-03 -6.2417489e-04  1.0738582e-03  1.8964034e-03
  2.4529727e-04  1.1906317e-04  7.5597322e-04  7.7145613e-04
  2.4247107e-03 -5.0293577e-04  1.3804150e-03  1.8747669e-03
  1.1597429e-04 -1.3375477e-05  1.9265015e-05  1.2260170e-05
KAS_GEL_3681_06_rev_2x_1
  1.0000000e+00  3.3710764e-18 -2.9976315e-17  1.1098306e-01
  4.2310599e-03  3.2118927e-03  3.9911021e-02  1.4682780e-03
  1.0929732e-01 -1.3686675e-03 -2.5738668e-02  2.7374584e-02
  5.4947050e-04 -8.0199750e-06  9.0029080e-03 -8.5332993e-04
  3.9549146e-02 -3.9373658e-04  6.8080567e-03  1.4686183e-02
  6.0642021e-05  8.2810366e-04 -3.1846558e-03 -7.8494000e-04
  1.9568647e-02 -9.7500884e-04 -5.0971324e-03  8.7594203e-03
 -1.8167175e-05  9.6608034e-05  2.7272453e-03 -4.4447343e-04
  1.1418455e-02 -1.2240124e-04 -7.9011231e-04  7.2543356e-03
  2.2884493e-04  3.0435962e-04 -9.1056242e-04 -1.1249862e-03
  7.6557462e-03 -6.4180420e-04 -4.5413210e-05  5.2290959e-03
 -2.0403694e-04  3.4882032e-04  2.2993491e-04  1.6670521e-03
  5.4235606e-03 -1.0460032e-04  2.1211356e-03  3.6806289e-03
  2.7540159e-04  1.5075533e-04  2.7773249e-04 -2.9655741e-04
  3.6626228e-03 -5.4985911e-04 -7.1067675e-04  2.2525987e-03
 -1.5478346e-04  1.9740586e-04  5.9805513e-05 -1.9931855e-04
  2.8454355e-03 -1.1649293e-04 -2.0344596e-04  1.7874930e-03
  1.9102863e-04  2.8099608e-05  1.9857489e-04 -2.2222918e-04
  2.0824158e-03 -3.7463119e-04  6.7675471e-04  1.2910635e-03
 -9.8066516e-05  1.9578933e-04 -6.4116640e-05 -2.6684446e-04
KAS_GEL_3681_06_rev_2x_2
  1.0000000e+00 -3.7482904e-18 -2.5252069e-17  1.2567910e-01
  9.1452570e-04 -9.3655695e-05 -6.1940486e-03  8.1000528e-04
  1.1250661e-01  2.1865680e-03 -2.0456037e-02  2.2577497e-02
  2.8434803e-04  1.5951020e-04 -6.7225234e-04 -1.4239323e-03
  3.8996599e-02  1.0024465e-03 -2.4166172e-05  1.6114150e-02
  3.9246477e-04 -6.9571895e-05 -1.6363427e-03  5.7480243e-04
  1.9937343e-02  8.6206151e-04 -4.8271250e-03  1.0070264e-02
 -6.3345269e-05  1.5775170e-04  2.3431154e-03 -1.4321230e-03
  1.1515412e-02  8.0327405e-04 -1.6771047e-03  6.5046561e-03
  8.8973091e-05  1.8940047e-05  9.7937677e-04 -2.2539344e-04
  7.2814086e-03  7.2424409e-04 -2.8728219e-04  4.5698822e-03
  2.0672203e-04 -1.8023594e-05 -8.6546329e-05  8.7638197e-05
  4.9527217e-03  6.6876456e-04 -3.6945961e-04  3.2120824e-03
  2.0266624e-04 -6.2425978e-05 -8.8785565e-05  4.6620106e-04
  3.5113789e-03  6.1158943e-04 -5.3971169e-04  2.3405844e-03
  1.8276507e-04 -6.4840568e-06  4.2932679e-05 -3.5652596e-05
  2.4260009e-03  5.9474023e-04  4.7278498e-04  1.4214115e-03
  2.4527954e-04  1.2273211e-05 -5.5351771e-04 -2.1081632e-04
  1.8592784e-03  4.7883050e-04 -4.6827004e-04  1.5824298e-03
  1.9907215e-04 -7.7953021e-06 -2.0024012e-04 -4.4842919e-05
KAS_GEL_3681_07_rev_1x_1
  1.0000000e+00  5.2887216e-18 -4.7813193e-17  1.3287268e-01
 -1.7678063e-03  5.0209080e-04 -1.2689235e-02  2.9611746e-03
  1.0438518e-01 -2.5069876e-03 -3.1633399e-02  2.9732401e-02
 -3.2553831e-03 -1.0742390e-03 -2.1061223e-02 -5.8147217e-03
  3.8247873e-02 -1.4027153e-03 -3.1005937e-03  1.7932724e-02
  1.9781673e-04 -2.1198004e-04 -1.5193838e-03 -8.2606763e-04
  1.8999255e-02 -1.0548888e-03 -1.1108804e-03  1.2004667e-02
  1.5465631e-04 -5.1303783e-04 -1.7015968e-03 -2.4116080e-03
  1.0838479e-02 -9.8026587e-04 -1.7244466e-03  7.9226638e-03
  2.4992911e-04 -2.1126310e-04 -1.0863218e-03 -6.0123768e-04
  6.8551613e-03 -9.7658125e-04 -1.2851981e-03  4.9885921e-03
  2.8900066e-04 -4.2536203e-04 -7.7370849e-04 -1.7129675e-03
  5.0659976e-03 -9.3701528e-04  1.7155861e-03  3.0992381e-03
  2.4846440e-04 -1.3096031e-04 -8.9735085e-04  3.5485053e-05
  3.2460887e-03 -8.7347137e-04 -4.2410988e-04  1.8588226e-03
  4.0158999e-04 -8.2059916e-05  8.4039955e-05  3.8567027e-04
  2.3816889e-03 -7.7695667e-04  4.9296671e-05  1.1449246e-03
  3.1449151e-04 -3.5389198e-04 -2.8109624e-04 -1.0881999e-03
  1.6208343e-03 -4.2671348e-04 -5.7320493e-04  2.1042026e-03
  4.9025951e-04  4.0000121e-05  8.4584993e-04  1.1827641e-03
KAS_GEL_3681_08_1x_1
  1.0000000e+00  7.6629230e-18 -7.8639584e-17  1.0640258e-01
 -6.0977931e-03 -1.1035013e-03 -2.2546640e-02 -4.2406369e-03
  1.0103292e-01 -3.6679079e-03 -3.4177389e-02  2.1276636e-02
  1.2306449e-03 -6.2352215e-04  5.0626796e-03 -2.5090536e-03
  3.7268210e-02 -1.2894640e-03 -6.2292626e-03  1.5772695e-02
  9.9612602e-04 -8.5238012e-05  4.1462475e-03 -5.5311429e-04
  1.8934286e-02 -1.2974254e-03 -1.4852413e-03  9.3982028e-03
  2.4035767e-04 -3.8107969e-04  1.2531540e-03 -1.7353089e-03
  1.0753855e-02 -9.5801982e-04 -2.0034379e-03  7.0516575e-03
 -4.9200135e-04 -1.4578013e-04 -1.5618115e-03 -9.0655353e-04
  7.0098369e-03 -1.0254448e-03 -8.4595961e-04  4.4168269e-03
  8.1221934e-05 -2.3729225e-04  5.3696420e-04 -1.2998502e-03
  4.7318619e-03 -8.5224706e-04 -7.2639362e-04  3.3697161e-03
  3.6412245e-04 -2.5064853e-06  1.5346436e-03 -4.5164329e-04
  3.4362142e-03 -8.6943793e-04 -2.2205102e-04  2.0226885e-03
  3.2903018e-05  9.4431129e-05  2.1257316e-04 -1.1093392e-04
  2.8721508e-03 -6.4930216e-04  1.1822273e-03  1.8497815e-03
  4.3176507e-07  3.3991714e-05  1.4589288e-05 -3.5085771e-04
  1.8251261e-03 -6.4240584e-04 -3.5560036e-04  1.0723365e-03
  1.6986851e-04  2.4796578e-04  5.7784474e-04  4.5657135e-04
KAS_GEL_3681_09_1x_1
  1.0000000e+00  4.8539132e-18 -2.5580472e-17  1.3231164e-01
  1.9582928e-03  6.5398427e-04  1.5718520e-02  1.7538582e-03
  1.0781773e-01 -2.7392408e-03 -9.6484526e-03  2.5071943e-02
  1.1806407e-03  3.2214138e-04  9.7774839e-03 -1.7796798e-03
  3.8919657e-02 -1.1385298e-03  2.5415485e-03  1.5307601e-02
 -5.4946048e-05  4.8336690e-04  6.8916181e-04 -1.5502520e-03
  1.9237438e-02 -7.7152691e-04  3.2619074e-04  9.3841159e-03
  2.5720196e-04  5.0017036e-04  7.7486591e-04 -1.2499139e-03
  1.1357005e-02 -6.6992743e-04 -1.4655419e-04  6.1356483e-03
 -3.5773962e-05  3.3396959e-04 -2.1997962e-03 -1.3289395e-03
  7.6685293e-03 -5.9226202e-04  1.1991197e-03  4.8030482e-03
  2.9432562e-04  4.2281373e-04 -7.7628303e-04  3.8383063e-04
  5.3217424e-03 -8.2721375e-04  9.3487968e-04  2.5348192e-03
  4.0012049e-04  1.4475321e-04  1.4999737e-05 -2.0723134e-04
  3.7142558e-03 -7.4621714e-04  4.2175431e-04  2.3152756e-03
  2.0956735e-04  1.0789093e-04 -5.1186293e-04  1.7298335e-04
  2.5523541e-03 -7.5590027e-04 -1.1829479e-04  1.3745782e-03
  1.7085099e-04  5.1044212e-05 -7.5670656e-05 -9.8960168e-05
  1.8908075e-03 -5.8124408e-04  4.3596881e-04  1.2606318e-03
  1.5360313e-04  4.7959259e-05  2.4907507e-04 -4.5689416e-04
KAS_GEL_3681_10_1x_1
  1.0000000e+00  4.4860471e-18 -4.0863517e-17  1.2427537e-01
 -1.1858675e-02 -2.1554062e-04 -6.6239882e-02 -8.6692732e-04
  1.0905518e-01 -2.5463686e-03 -3.7925953e-03  2.6767246e-02
 -1.0053515e-03 -2.0732008e-04 -7.3154024e-03 -5.3497540e-04
  3.8512330e-02 -1.7045418e-03 -2.9811015e-04  1.4103789e-02
  3.8176243e-04 -5.6829625e-04  3.5205908e-04 -2.2315861e-03
  1.8952162e-02 -1.0130493e-03 -2.2541562e-04  1.0159791e-02
 -1.7328613e-04 -1.3595727e-05 -2.4601655e-03  9.9648126e-04
  1.0905433e-02 -6.5022678e-04 -4.0685658e-04  7.6532088e-03
  1.6583858e-04 -2.7459127e-04 -3.8767830e-04 -2.4528451e-04
  7.0369059e-03 -6.1187751e-04  3.8734959e-04  4.8915316e-03
  3.9099062e-04 -1.2274543e-04  1.0924894e-03  6.9605625e-04
  4.5896701e-03 -2.5529960e-04 -5.7154125e-04  4.7023636e-03
  5.6460994e-04 -3.1721409e-04  2.3055168e-03 -2.9801847e-04
  3.4347534e-03 -3.9229227e-04  6.9816628e-04  2.3795618e-03
  1.4888027e-04 -2.6132229e-04  3.2254504e-04  6.7352220e-06
  2.5727966e-03 -1.9606818e-04  8.9109070e-04  2.2414611e-03
  1.2257906e-04 -3.7475591e-04  4.3620186e-04 -6.6157793e-04
  1.8272604e-03 -8.9742239e-05  1.2036078e-04  1.8967894e-03
  5.1710234e-05 -2.3456007e-04  2.8227230e-04 -4.2593866e-06
KAS_GEL_3681_11_rev_1x_1
  1.0000000e+00  2.1321516e-17 -1.9862818e-16  1.1364111e-01
  1.6104723e-03 -3.3939210e-04  1.2690257e-02 -2.4677717e-03
  1.1008298e-01 -1.7908493e-03 -1.0426595e-03  2.3834570e-02
  5.0603041e-04  3.5624666e-04  4.2251839e-03  3.0107395e-03
  3.9303224e-02 -1.0215183e-03  2.0026004e-03  1.4358329e-02
 -2.2887302e-05  1.6475862e-04  1.8986191e-04  1.6735887e-03
  1.9442783e-02 -8.6858978e-04  1.8153100e-05  8.8206381e-03
  2.0321714e-04 -1.3597969e-04  1.9621751e-03 -5.0754685e-04
  1.1227668e-02 -5.9453367e-04 -1.1882068e-03  7.1090674e-03
  9.6978789e-05  6.4151517e-05  1.1915849e-03  1.1508863e-03
  7.4649432e-03 -5.5861624e-04  1.1701284e-03  4.8908664e-03
 -2.5284564e-05 -1.9330764e-04  3.0626723e-04 -7.1257799e-04
  5.1168168e-03 -5.6042744e-04  1.0420033e-03  3.1006225e-03
 -1.5876996e-04 -1.5832542e-04 -6.5787789e-04 -3.3976768e-04
  3.4805256e-03 -3.3703977e-04 -3.6225524e-04  3.4760794e-03
 -5.3512008e-05 -1.6348792e-04  2.1751788e-04 -2.8578572e-04
  2.5636607e-03 -3.6950950e-04 -1.4816220e-05  2.1748519e-03
 -5.2813035e-05 -1.8066700e-04  2.9500504e-04 -3.3564358e-04
  1.8720155e-03 -2.9712081e-04 -2.1487387e-04  1.8813781e-03
 -7.9238013e-05 -1.0272059e-04  1.6788515e-04  3.3257677e-04
KAS_GEL_3681_12_rev_1x_1
  1.0000000e+00  9.5342852e-18 -7.6731385e-17  1.2423879e-01
 -1.2238621e-03  9.4169658e-04  1.4455458e-02 -3.5805530e-03
  1.1018097e-01  1.8527229e-03 -6.6021934e-03  2.5941553e-02
  8.2549385e-04  1.2858305e-03  1.4881028e-04 -4.0855778e-03
  3.9577803e-02  6.0626628e-04 -8.6520530e-03  1.4945715e-02
 -7.9468379e-04  1.2213343e-03  8.1659203e-03 -3.0917824e-03
  1.8582807e-02  2.5288360e-04  2.2423910e-03  9.1784717e-03
  2.1658962e-04  5.5335991e-04  1.0793809e-05  5.7817484e-04
  1.1619258e-02  2.5258863e-04 -2.5731091e-03  5.4686169e-03
 -1.5366603e-04  4.4404683e-04  1.1268893e-03  3.3555672e-05
  7.4706893e-03  3.3883622e-04 -8.4389121e-04  3.2900698e-03
  8.6575675e-05  1.8999524e-04 -6.3697292e-04  1.8132998e-04
  4.9135038e-03  1.0956946e-04  9.6255890e-04  3.9197545e-03
  1.7783993e-04  1.8699883e-04 -6.9165650e-04 -9.0705672e-04
  3.5749415e-03  1.8853268e-04  5.4429354e-05  2.7289276e-03
  2.1705074e-04  9.8018427e-05 -2.5520457e-05 -8.1385365e-04
  2.6093223e-03  1.7722537e-04 -3.0238767e-04  1.8459984e-03
  2.9378241e-04 -3.7484821e-05  3.4324167e-04  2.4009562e-04
  1.9318401e-03  3.1073081e-06 -3.9654252e-04  1.7351225e-03
  4.4895372e-04  1.1899091e-04 -1.8504031e-04 -8.6930024e-05
KAS_GEL_3681_14_1xL_1
  1.0000000e+00  2.1162892e-17 -4.3072373e-17  1.3196351e-01
  6.1117819e-05 -4.9772427e-04 -2.0622384e-03 -1.4500766e-03
  1.0718444e-01 -4.7056155e-03 -8.5742928e-03  2.5970281e-02
 -1.1024337e-03 -1.0430403e-03 -6.1981427e-03 -3.0948915e-03
  3.7764297e-02 -2.8436140e-03 -2.1141072e-03  1.4584075e-02
  1.0909930e-03 -4.3243415e-04  2.0209273e-03 -5.4986767e-04
  1.7708924e-02 -2.1592553e-03 -3.9642098e-03  9.0197072e-03
  8.2361025e-04 -6.1966827e-04  1.2949890e-03 -9.7982214e-04
  1.1408971e-02 -1.0692662e-03  2.1845616e-03  8.3680233e-03
  1.2332724e-04 -8.3721808e-04 -9.7243780e-04 -1.5883157e-03
  6.8196040e-03 -1.2475800e-03 -5.2390547e-05  4.6832237e-03
  3.7957727e-04 -5.2359908e-04  2.8366544e-04 -3.2783755e-04
  4.7996468e-03 -8.7767932e-04  7.2585855e-04  3.9131739e-03
  1.7936591e-04 -3.2508955e-04 -1.2652299e-04  4.3531726e-04
  3.1705196e-03 -8.5242791e-04 -2.8123393e-04  2.4625100e-03
  3.0872651e-04 -1.7757125e-04  6.5403546e-04  9.3948217e-04
  2.4962898e-03 -7.3510075e-04  4.2517200e-04  1.7502661e-03
  1.0844679e-04 -4.7867806e-04  1.9638729e-04 -2.6172201e-04
  1.8849148e-03 -7.6957958e-04  3.1058237e-04  7.7384431e-04
 -1.5127516e-04 -5.6734731e-04 -5.2440596e-04 -7.3697913e-04
KAS_GEL_3681_14_1xL_2
  1.0000000e+00  7.7286409e-19  3.7568377e-18  1.4415368e-01
 -1.3848149e-03  9.9483714e-04 -7.3748530e-03  4.0209689e-03
  1.1016480e-01 -4.6633734e-03  5.1935164e-03  2.8898756e-02
 -8.4345068e-04 -1.1983877e-03 -5.1809322e-03 -4.5094336e-03
  3.6357034e-02 -2.8036041e-03 -4.8916028e-03  1.6376298e-02
  5.4699518e-04 -5.6938451e-04  3.9301431e-04 -1.9501028e-03
  1.7771537e-02 -1.6240568e-03 -1.0198500e-03  1.2219608e-02
  5.4726235e-04 -5.3204401e-04  5.3152026e-04 -1.7395831e-03
  9.5992080e-03 -1.5612772e-03 -1.7384677e-03  7.3856983e-03
  6.3060269e-04 -2.5693795e-04  1.0249085e-03 -6.1928817e-04
  6.6408260e-03 -1.3323940e-03  2.2820159e-03  4.9312131e-03
  8.8691206e-04 -3.5876261e-04  2.2193638e-03 -1.0111224e-03
  4.1268228e-03 -1.1247933e-03  1.1532404e-03  3.3569816e-03
  1.4028473e-04 -1.1143979e-04 -5.2010059e-04 -5.9766263e-05
  2.6098366e-03 -1.0105831e-03  4.5343183e-04  2.0252480e-03
  8.3479897e-06  1.0319697e-04 -8.3723791e-04  7.3276304e-04
  2.0060001e-03 -8.9447908e-04  1.3902492e-03  1.1231396e-03
  7.3929320e-06  1.7009154e-04 -6.4353375e-04  9.1595892e-04
  1.3988513e-03 -6.0283560e-04  1.1389708e-03  1.2234219e-03
  4.4813409e-04 -1.3815032e-04  1.2759590e-03 -4.0099519e-04
KAS_GEL_3681_15_rev_1xUR_1
  1.0000000e+00 -7.3469566e-18  6.7071943e-17  1.2484855e-01
  3.1268363e-03 -1.4039743e-03 -2.3111015e-02  1.1853894e-03
  1.0748462e-01  2.0774608e-03  6.0631382e-03  2.6340386e-02
  1.4613228e-03 -1.1594841e-03 -1.1171675e-02 -1.7537258e-03
  3.8143275e-02  8.3469625e-04  1.2455328e-03  1.4664901e-02
  5.2210299e-04 -6.7552425e-04 -3.7165624e-03 -2.5492496e-03
  2.0040485e-02  7.0577628e-04 -3.8123466e-03  9.6889645e-03
  2.2857633e-04 -6.4586737e-04 -1.7521457e-03 -8.5913706e-04
  1.1494420e-02  9.5496017e-04 -1.8261257e-03  5.4191705e-03
 -1.7745985e-04 -5.8229786e-04 -2.3733118e-04 -8.4512858e-04
  7.2346835e-03  3.4361840e-04 -9.4998200e-04  5.0388886e-03
 -1.6369281e-04 -9.2680692e-04  3.6149668e-04  1.9549449e-04
  4.9838689e-03  1.9802727e-04 -8.9377850e-05  3.4741468e-03
  8.9520126e-05 -8.4885693e-04  6.8429206e-04  2.2573813e-04
  3.6077017e-03  1.9729964e-04  8.6257991e-04  2.9950039e-03
  2.9441355e-04 -6.0759163e-04  5.1758731e-04  6.0706734e-04
  2.7753082e-03  6.3324354e-04  3.8816701e-04  1.3850907e-03
  1.2938811e-04 -3.0316747e-04  7.6463454e-04  4.9155438e-04
  1.9982188e-03  4.3923360e-04  1.2556400e-04  2.0364051e-03
  4.7777050e-05 -1.7254793e-04  3.6213088e-04  1.2415513e-04
KAS_GEL_3681_17_rev_1x_1
  1.0000000e+00  1.5470308e-15  1.7719532e-16  1.0850102e-01
 -3.4452096e-03 -2.5828246e-03 -7.2975250e-02 -3.5358073e-03
  1.0735713e-01 -8.7850509e-04  1.7811666e-02  2.4298191e-02
  6.9520103e-04 -3.0866518e-03 -1.6235821e-02 -4.1571251e-03
  3.8312086e-02  5.3196226e-04 -9.3519492e-04  1.6369528e-02
 -1.1607308e-03 -1.7799853e-03 -2.9417968e-03 -1.1129738e-03
  1.9659731e-02 -1.0146966e-04 -3.9394928e-03  9.6081137e-03
 -3.2966529e-04 -1.1900122e-03 -8.1991707e-05 -3.0881013e-04
  1.1296446e-02 -6.6068480e-07 -1.5659802e-04  7.0641784e-03
  4.0320640e-04 -1.3543710e-03 -4.9216644e-04 -1.2634511e-03
  7.0481377e-03  9.8338180e-05 -1.3761321e-04  5.2809331e-03
 -6.3487088e-05 -9.0906466e-04 -4.7507197e-04  1.6653251e-04
  5.0791688e-03  1.6703365e-05 -9.5321715e-04  3.8531124e-03
  1.2336552e-04 -8.8203133e-04  1.5522934e-03 -2.8469425e-04
  3.4849346e-03 -1.2519262e-04 -7.8329003e-04  2.2343501e-03
  4.0442201e-04 -8.5178463e-04  9.8564065e-04 -2.9522217e-04
  2.5569148e-03 -2.3893875e-05  9.6480300e-04  1.9008159e-03
  3.4978352e-04 -6.3600888e-04  3.8453713e-04  2.7417647e-05
  1.8494858e-03 -3.7730467e-05  7.6627804e-05  1.9756608e-03
  2.3961834e-04 -4.1521577e-04  9.2517380e-04 -8.0913855e-05
KAS_GEL_3681_18_rev_1x_1
  1.0000000e+00  2.7364686e-18 -1.2500028e-17  1.2653279e-01
 -6.6191664e-04 -3.2104952e-03 -5.8334063e-02 -8.4226044e-03
  1.0809732e-01  3.5591778e-04  8.1455482e-03  2.2785756e-02
  1.1058309e-03 -3.0931678e-03 -1.2179928e-02 -6.5938193e-03
  3.8037842e-02  5.2418417e-04  1.6221198e-04  1.4035052e-02
  1.2683508e-03 -1.4507376e-03  4.3382225e-03 -2.3970265e-03
  1.9100482e-02 -1.5889176e-04  1.1729990e-03  8.5798588e-03
  4.6689071e-04 -8.9371971e-04 -1.3507140e-03 -1.2457367e-03
  1.0913828e-02  4.2813700e-05 -1.2793267e-03  5.1394251e-03
  3.7154970e-04 -1.1820814e-03  7.6714602e-04 -1.3582930e-03
  7.1967003e-03  4.2171722e-04 -1.6359597e-03  3.6626101e-03
 -1.7161719e-04 -1.1939504e-03 -1.2898767e-03 -1.6294812e-03
  5.1839894e-03  3.3777036e-04  6.0667021e-04  2.2474388e-03
  4.0313541e-05 -7.2769891e-04 -4.7125838e-04  1.1413332e-03
  3.3487162e-03  5.0628103e-04 -8.8227518e-04  3.0074294e-03
  4.7009100e-04 -7.6286986e-04  2.4532410e-03  6.7320222e-04
  2.5701282e-03  5.4162734e-04  4.9862849e-04  2.5520273e-03
  2.6441707e-05 -6.0502129e-04 -1.4269852e-04 -2.5188264e-04
  2.1770100e-03  1.7879153e-04  1.6237366e-03  2.3324153e-03
  1.1342690e-04 -1.2462475e-04  6.4138999e-04 -9.6662496e-04
KAS_GEL_3681_23_rev_1x_paint_1
  1.0000000e+00  2.2006829e-19  2.4921846e-17  1.0938635e-01
 -5.0764934e-03 -4.7159829e-04 -6.5939125e-02 -6.1279340e-03
  1.1111067e-01 -1.3789013e-03  7.4572361e-03  1.9290918e-02
  3.5174311e-05 -2.1285691e-04 -1.4666137e-03 -3.0461836e-03
  3.8572657e-02 -8.1884769e-04 -9.9862300e-03  1.1934304e-02
 -3.8683923e-05 -1.0459929e-04 -2.3519321e-03 -1.8576502e-03
  1.9717481e-02 -6.2942845e-04 -6.1273724e-04  8.2282426e-03
 -1.6994914e-04 -6.9379070e-05 -3.9434595e-03 -1.5840097e-03
  1.1755429e-02 -5.4048370e-04  6.1728346e-04  6.0248650e-03
  2.2182767e-04  1.1375475e-05  1.0759705e-03 -7.2853462e-04
  7.4812483e-03 -7.0137016e-04 -1.9093864e-03  1.9252429e-03
  1.5012574e-04  1.2382535e-04  2.6792515e-04  5.3604479e-04
  5.2649820e-03 -6.0395451e-04 -3.8883182e-04  1.7516075e-03
  1.7454017e-04  1.6503972e-04  6.8626512e-04  9.1365539e-04
  3.7213931e-03 -5.7166828e-04 -1.4427857e-03  1.1530705e-03
  1.9826084e-04  1.5632109e-04  1.1091243e-03  6.7433320e-04
  2.8725975e-03 -4.8462400e-04  8.0241774e-05  1.4958903e-03
  9.3448041e-05  5.6530758e-05 -7.6718779e-05 -6.9927389e-04
  2.2004406e-03 -4.0408709e-04  1.0150985e-04  1.9232168e-03
  1.7759290e-04  9.7288117e-05  1.1298421e-03 -2.8593450e-04
KAS_GEL_3681_25_1x_1
  1.0000000e+00 -3.8527163e-19  1.7976481e-17  1.1192363e-01
 -4.5043289e-03 -2.3901278e-03 -7.8484951e-02  2.6236525e-03
  1.0629171e-01 -1.1554686e-03  1.6745554e-02  1.8186988e-02
  2.0989892e-03 -3.4602030e-03 -1.8443004e-02 -1.4909784e-03
  3.7063782e-02  2.1806328e-04  2.9657613e-03  1.3504025e-02
  3.0089743e-04 -1.6368468e-03 -4.6053755e-03 -7.7169466e-04
  1.9149468e-02 -9.2474482e-04 -2.8494888e-03  8.5178246e-03
 -1.0243898e-03 -7.9466506e-04 -2.4648894e-03 -1.3866798e-03
  1.2057001e-02 -8.0705981e-04 -1.2449171e-03  6.2552104e-03
 -8.3784892e-04 -1.0247894e-03 -9.5572194e-04 -1.0298979e-03
  7.9527427e-03 -1.0841968e-04 -2.5104485e-04  4.5315339e-03
 -2.3856214e-04 -1.3433518e-03  2.0360679e-04 -3.9679276e-04
  5.1052710e-03  2.9620398e-04 -3.0670440e-04  3.4038540e-03
  3.2576933e-04 -1.2643514e-03  4.8844205e-04  3.9235128e-04
  3.2730543e-03  1.8914478e-04  5.3410884e-05  1.5583215e-03
  3.7099730e-04 -1.1887128e-03 -3.6621264e-04  4.8546212e-04
  2.3692598e-03  2.1615342e-04  2.9184819e-04  1.2596292e-03
  1.3040240e-04 -9.3129980e-04 -4.3203555e-04  4.1726442e-04
  1.9370860e-03 -1.4733815e-05  1.9421262e-04  1.2878122e-03
  4.8809329e-05 -4.8770247e-04 -6.1881403e-05  2.0018695e-04
KAS_GEL_3681_31_1x_paint_1
  1.0000000e+00  7.6941770e-18 -8.4972730e-17  9.9756812e-02
  7.5920589e-05 -5.3695798e-06 -3.2103758e-02 -3.3964115e-03
  1.1076338e-01 -8.5534725e-06  7.1784699e-04  1.9072473e-02
  1.0732282e-04 -5.3976008e-06  1.8866775e-03 -1.0735432e-03
  3.9623535e-02  8.8353413e-08 -9.9312271e-04  1.1052265e-02
  1.0340965e-04 -7.7433835e-06 -1.7868558e-03 -1.2542606e-03
  2.0026120e-02  5.0099540e-06  3.7552270e-05  6.8154966e-03
  1.0077878e-04 -1.1111159e-05 -3.8787953e-03 -2.5578706e-03
  1.1960696e-02  9.2527597e-06 -1.3583504e-03  4.4728449e-03
  1.0413115e-04 -1.0798381e-05  6.4941183e-04  4.9889533e-05
  7.8814811e-03  1.4809207e-05  4.6935041e-04  4.7644061e-03
  1.0388417e-04 -1.3532832e-05  1.5178718e-03 -6.5446562e-04
  5.5355340e-03  1.6873735e-05  4.7965834e-04  2.0062876e-03
  1.0027640e-04 -1.5839193e-05 -1.0218218e-03 -9.5236579e-04
  4.0638248e-03  2.1612822e-05 -6.4183005e-04  2.5695843e-03
  9.7882432e-05 -1.6867996e-05 -2.0687999e-03  5.9047004e-05
  3.0830244e-03  2.5521432e-05  2.5643689e-04  2.5722251e-03
  9.8702402e-05 -1.8948882e-05  5.1621518e-04 -1.2636604e-04
  2.3964138e-03  2.8282313e-05  7.4144596e-04  1.6066978e-03
  9.6431027e-05 -2.0997309e-05 -3.4908225e-05 -3.5302485e-04
KAS_GEL_3681_34_1x_1
  1.0000000e+00  2.0181866e-17 -1.9162775e-16  1.0631198e-01
 -9.3213626e-05  2.4001692e-04  1.0068511e-03 -3.8125034e-03
  1.0871045e-01  1.0191183e-03  1.8519065e-02  1.9887183e-02
  3.7261550e-04 -1.7166864e-04 -5.5330834e-03  1.6652144e-03
  3.8659968e-02  4.0567945e-04  2.3683153e-03  1.3637130e-02
 -1.8891336e-04 -5.2686699e-05  2.6115205e-03 -3.8916966e-04
  1.9442143e-02  2.4786067e-04 -2.9938586e-03  9.0665855e-03
  2.2166271e-04 -5.1379406e-05 -3.0314900e-03 -7.3453844e-04
  1.1179322e-02  1.0770978e-04  1.1751364e-04  7.0038142e-03
  2.1287400e-04  6.5830854e-06 -2.6586176e-03 -1.8435612e-03
  7.3937595e-03  3.0694667e-05 -3.6794560e-03  5.3347907e-03
 -1.6977856e-05 -1.3519762e-04  8.9811363e-04 -5.8071157e-05
  4.8950193e-03 -1.1304248e-06 -1.0088369e-03  3.7561330e-03
 -1.9246807e-05 -1.3863144e-04  1.2412203e-03 -1.8558365e-04
  3.3117246e-03  1.9618443e-05  1.1546667e-03  1.9049526e-03
  1.2212391e-04 -1.1732233e-04 -4.4505521e-04 -6.0475145e-04
  2.3725727e-03 -6.2100275e-05  1.1563178e-03  1.8534208e-03
  1.6049135e-04 -1.3817669e-04 -6.6054450e-04 -3.6120211e-04
  1.6888776e-03 -1.2291384e-04  1.7453771e-03  1.7666134e-03
  1.5788969e-04 -1.2989792e-04 -2.9983606e-04 -4.7036216e-04
KAS_GEL_3681_35_1
  1.0000000e+00  4.7317112e-18 -6.4252550e-17  9.1245648e-02
 -2.4140976e-03  1.3728170e-03 -3.7007316e-02 -3.9266336e-03
  1.1019244e-01  9.0559508e-04 -7.6297330e-03  1.5334009e-02
 -8.9055450e-05  1.2775663e-03 -8.9807366e-03 -2.6705542e-03
  3.9928746e-02  5.2500081e-04 -7.9474212e-03  1.3038131e-02
  4.8472163e-04  3.0495866e-04 -8.2319724e-04 -6.1376505e-04
  2.0298261e-02 -2.5524689e-04  1.5853135e-03  6.9657814e-03
 -3.5882990e-05 -5.8380536e-05  5.0177955e-04 -1.5459896e-03
  1.1697176e-02 -5.3272872e-05 -1.8383727e-04  5.2467722e-03
 -2.3448276e-04  2.8938260e-04 -1.4437732e-03 -1.9954158e-03
  7.7996375e-03  2.8046778e-04 -5.0795657e-04  3.7393123e-03
  1.3922023e-04  3.7841197e-04 -1.0300685e-03 -2.3236297e-04
  5.7698657e-03  7.7285742e-05  6.1543285e-04  2.7284115e-03
  2.3039707e-04  3.1187019e-05  2.5708731e-04 -1.2042030e-04
  4.1150842e-03 -1.8810568e-04  4.1936193e-04  1.2976453e-03
 -3.4324327e-05  5.5741821e-06  5.1786094e-04  1.0024529e-03
  2.8918081e-03  6.2749447e-07 -1.2575286e-03  1.7107299e-03
 -6.3018749e-05  2.0201165e-04 -1.9471579e-04  4.3547645e-04
  2.3802456e-03  1.8689023e-04 -8.0791370e-04  2.4714587e-03
  1.5733951e-04  1.5672118e-04  1.0140590e-04  4.5061704e-05
KAS_GEL_3681_37_rev_1x_2
  1.0000000e+00  7.8804792e-18 -6.7643896e-17  9.6767473e-02
  5.5192405e-04  1.5793043e-03 -5.2930512e-02 -7.7580622e-03
  1.0457148e-01 -1.1457831e-03  1.0884239e-03  1.7636812e-02
  8.7037005e-04 -4.2300629e-03 -8.1452116e-03 -3.0559121e-03
  3.8927021e-02 -1.0768942e-03  2.0349147e-03  1.1233477e-02
  1.1420088e-03 -6.3015685e-04  1.7112575e-03 -1.4877993e-03
  2.0964763e-02 -4.3841646e-04 -5.0366773e-03  6.6582072e-03
 -9.0905988e-04 -8.0775876e-04 -7.2795413e-04 -2.3953404e-03
  1.0786467e-02 -3.2368709e-04 -2.7682064e-03  3.2399472e-03
  6.6650947e-04 -2.5101065e-04 -5.4264616e-04 -2.4985956e-03
  8.0561063e-03 -6.4164651e-04  2.3932343e-04  3.2732352e-03
  8.3781316e-04 -4.9268188e-04  7.4419566e-04  1.0875609e-03
  5.2539661e-03  1.6728025e-04  3.7411333e-05  2.9690819e-03
 -1.3711010e-04  2.0593282e-04  2.5565645e-04  2.8227172e-04
  3.9881026e-03 -3.0463500e-04 -1.8836284e-03  2.1158616e-03
 -1.3244017e-04 -5.8526654e-04  1.1204791e-03  2.0570135e-04
  3.3013160e-03 -8.4897716e-04  2.5000795e-04  9.6690804e-04
  2.6071633e-04 -3.8720705e-04  7.8276020e-04 -8.8816347e-04
  2.5512250e-03 -3.1674739e-04 -2.2022217e-04  1.0791275e-03
  7.0228601e-05 -2.6439704e-04 -3.2485668e-04  9.6811223e-04
KAS_GEL_4878_img001_rev_1
  1.0000000e+00 -1.9937186e-17  8.0556084e-17  2.7445261e-01
  5.9800972e-03 -2.0038240e-03 -4.5546828e-02 -8.8371122e-03
  1.0069758e-01  1.9794491e-04 -2.3526641e-02  5.2614086e-02
 -3.2456061e-03 -5.9260412e-03  4.1094489e-03  1.1817683e-03
  3.1592704e-02 -3.6210509e-03 -1.0454770e-02  2.1162981e-02
  9.2432310e-05 -3.4166764e-03  2.4837538e-03 -1.2218177e-03
  1.3824543e-02 -3.2383711e-03 -2.6306761e-04  1.0448527e-02
  5.7989425e-04 -1.8243957e-03  1.8444544e-03  1.5087473e-03
  7.2021823e-03 -2.2951373e-03  1.3034641e-03  7.1733253e-03
 -1.0421939e-04 -4.3024824e-04  1.1075281e-03 -3.0204991e-04
  3.8162400e-03 -1.4681487e-03  9.0659135e-04  3.7105955e-03
 -2.1518909e-04 -1.7969704e-04  5.2202463e-05 -1.8035741e-03
  2.4016906e-03 -1.4600724e-03 -3.5685536e-04  2.4413842e-03
 -6.0172873e-05 -8.8991522e-04  4.2891560e-04  6.3853008e-04
  1.6610482e-03 -1.0676618e-03 -5.7758261e-04  6.0348665e-04
  2.1586986e-04 -4.7199982e-04  1.9022380e-04  3.4251750e-04
  8.5214779e-04 -1.0362729e-03  7.1957771e-04  7.4274948e-04
 -5.1420493e-05 -1.5230349e-04  9.0283767e-04  3.4636101e-04
  6.1136552e-04 -9.9178394e-04  7.3107825e-04  9.6542917e-04
 -9.6223874e-05 -2.5199340e-05  6.2344787e-04  3.8884854e-04
KAS_GEL_4878_img002_rev_paint_1
  1.0000000e+00  1.3127045e-18 -2.2728714e-17  2.4086143e-01
 -5.0990175e-03 -4.1720065e-03 -3.7635376e-02  1.4906475e-03
  1.0518769e-01 -4.9325691e-03 -1.2589075e-02  5.0591082e-02
 -7.0300676e-05 -3.5057615e-03  2.0947330e-03  9.3283943e-04
  3.5755967e-02 -3.7285438e-03 -1.0322814e-02  1.6643170e-02
  6.4019761e-04 -1.7401249e-03  2.9357726e-03 -2.9646849e-03
  1.6426090e-02 -2.7306158e-03 -4.1522214e-03  1.2310867e-02
  7.9761144e-04 -9.9169263e-04  4.1259539e-03 -3.2067160e-05
  9.0359088e-03 -2.2311747e-03 -3.0101860e-04  6.3822643e-03
  7.9991558e-04  9.9115455e-05  2.2537751e-03  7.3441999e-04
  4.7268860e-03 -1.2870696e-03  4.2592947e-06  5.1901898e-03
 -2.7545625e-04  5.6323479e-04  8.3807826e-04  1.7712012e-03
  1.8194058e-03 -1.6725538e-03 -5.3240940e-04  4.1705108e-03
 -6.1429735e-04 -2.1896461e-04 -1.5458869e-03  1.9055729e-03
  1.0887893e-03 -2.2867169e-03 -1.8844870e-03  1.7973180e-03
  1.1905799e-04 -3.9210300e-04  8.2413800e-04 -1.9413741e-03
  9.8671679e-04 -1.8248172e-03  1.1940409e-03  4.0802758e-04
  1.5636123e-04  1.0194998e-04  7.3197651e-04 -3.6025483e-04
  4.4214705e-04 -1.3854970e-03  3.8590964e-04  1.8536494e-03
  8.3855058e-05  1.3904468e-04  1.2877468e-03 -7.9280755e-04
KAS_GEL_4878_img005_rev_paint_1
  1.0000000e+00  3.8043792e-18 -1.5051063e-17  2.3835135e-01
  3.6179021e-03 -6.8151042e-03 -5.7349603e-02  2.2463370e-03
  1.0325253e-01  2.3438972e-03 -2.0016470e-02  3.9502625e-02
 -4.4130558e-03 -1.0170550e-02  8.7354433e-03  3.9547690e-03
  3.5975532e-02 -1.5202138e-03 -8.5943527e-03  1.3675487e-02
  1.0620624e-03 -6.2557786e-03  2.4046123e-03  3.9601037e-04
  1.5147045e-02 -2.3884305e-03 -1.0856722e-03  1.3265738e-02
  9.5045389e-06 -1.6475838e-03  2.4499139e-03 -9.0787116e-04
  7.6122817e-03 -1.1923365e-03 -6.0788132e-04  8.2027101e-03
  2.9993105e-04 -1.5393453e-03  1.6710542e-03  1.0398696e-03
  4.8951843e-03 -1.8839358e-03 -8.8924339e-05  4.1169937e-03
  9.2105334e-05 -1.5986585e-03  1.6825904e-03  4.5418629e-04
  2.5268281e-03 -1.3042787e-03  1.6135945e-03  1.6398371e-03
 -4.7010712e-04 -6.4742087e-04  1.5558463e-03  1.0344762e-03
  1.9832295e-03 -6.1334355e-04  4.3970396e-04  1.6440998e-03
 -2.6484796e-04 -2.8597447e-04  1.2214435e-03  5.9224530e-04
  1.2909834e-03 -5.2037124e-04  1.4784643e-03 -1.2209700e-04
 -3.8312602e-04 -2.0083454e-04  1.0233012e-03 -1.1815827e-03
  1.3227844e-03 -6.5385147e-04 -1.2938841e-03  2.7623198e-04
 -2.5317034e-04 -1.2386816e-04 -5.0783077e-04 -3.1094181e-05
KAS_GEL_4878_img006_paint_1
  1.0000000e+00 -2.7607019e-17  1.0345904e-16  2.6912040e-01
  6.2085510e-03  5.9378820e-03  3.3600051e-02 -1.8954965e-02
  9.2804632e-02 -3.7820437e-03 -3.0240829e-02  5.5813082e-02
  4.7771061e-03  6.3381693e-03  9.1811689e-03  2.9131955e-03
  2.8231087e-02 -5.8385778e-03 -1.0138094e-02  2.1129207e-02
  2.8977333e-03  2.4913338e-03  2.1883597e-03 -8.4036235e-04
  1.2611467e-02 -4.3636004e-03 -4.1301459e-05  1.4946108e-02
 -8.0725453e-04  1.0003315e-03 -2.5294316e-03  1.4451867e-03
  4.1007161e-03 -3.8017854e-03  2.9681101e-03  2.7698258e-03
  3.1909452e-04  2.7238178e-03 -4.7033641e-04 -4.4920867e-04
  2.5965025e-03 -1.3557353e-03 -5.1508685e-04  2.6727409e-03
  1.1366222e-03  1.3231943e-03 -2.0907270e-03  1.6167097e-03
  7.7522493e-04 -1.8144904e-03 -4.2513547e-04  2.2391536e-03
  1.1087921e-03  5.9038224e-04  2.5969325e-04  8.1369605e-04
  1.4552260e-04 -1.6692734e-03  6.4893052e-05  1.0013745e-03
  3.4024521e-04 -1.3181884e-04 -1.0139957e-04 -2.0331870e-04
 -3.0166471e-04 -7.2740129e-04  1.3330741e-03  7.7414709e-04
  3.1044670e-04  5.4154353e-04 -1.3205467e-03 -4.7706604e-04
 -2.0872323e-04 -5.1260853e-04 -1.3888559e-03  1.1539363e-03
  4.4355424e-04 -2.6883039e-04 -1.1826768e-03  9.1252243e-04
KAS_GEL_4878_img010_rev_1
  1.0000000e+00  1.5928861e-15  1.3257060e-16  2.4992053e-01
  6.8517775e-03  4.2506693e-03  1.3335397e-04 -1.0125233e-02
  9.9326489e-02  4.7766371e-03 -2.0031295e-02  4.4954099e-02
  1.0894416e-03  1.7778658e-03  8.6228972e-03 -1.8263492e-03
  3.1281845e-02 -7.1725451e-04 -1.1622354e-02  1.9468957e-02
  1.1798915e-03  1.7345171e-03  1.1355388e-04 -2.3157811e-03
  1.4854455e-02 -2.1263369e-03 -3.4424905e-03  1.0506015e-02
  1.0586564e-03  8.7681497e-04 -3.4306867e-03 -3.1693013e-04
  8.6179876e-03 -1.8462290e-03 -8.8765657e-05  6.7461334e-03
  4.5937314e-05  8.3447492e-04 -1.9782739e-04  2.7781138e-04
  4.9192497e-03 -1.7798785e-03  9.5958555e-05  5.7141916e-03
  7.1267038e-04  8.4715505e-04 -6.8261645e-04  9.7590720e-04
  2.5071028e-03 -9.1660734e-04 -4.9904094e-04  2.0455711e-03
  3.7381578e-04  6.9827533e-04  9.0575418e-04  1.0514103e-03
  1.1578392e-03 -1.2129902e-03 -8.7638471e-05  2.3865667e-03
  9.3886448e-04  5.4376890e-04 -1.2935868e-03 -3.4871359e-05
  8.6766492e-04 -5.8700660e-04  1.6012715e-04  1.1118613e-03
  2.5530151e-04  4.0925252e-05  6.6146194e-05  1.9753973e-04
  8.0261821e-04 -6.4541187e-04  3.1051038e-04  2.1137002e-03
  1.7556362e-04 -1.3380884e-04 -1.3400198e-04  9.5253620e-04
KAS_GEL_4878_img016_paint_1
  1.0000000e+00 -1.6121485e-17  7.6404163e-17  2.7533051e-01
  7.4180423e-03  3.4170644e-03 -1.6653090e-02 -1.1957486e-02
  9.9404426e-02 -1.9640047e-03 -1.8919175e-02  5.0109523e-02
  2.9245950e-03  2.1826269e-03  2.5538713e-03 -2.4229979e-03
  3.2166169e-02 -5.0448240e-03 -8.6953552e-03  2.0391150e-02
  1.6031549e-03  3.0829262e-03  5.3565714e-03 -3.1979798e-03
  1.5201349e-02 -4.3120436e-03 -2.3420732e-03  1.2514339e-02
  1.3264109e-03  2.4701320e-03  8.6876355e-04  1.5213593e-03
  7.7152497e-03 -2.2744129e-03  8.4593180e-04  4.0671498e-03
  5.2564929e-04  1.7523624e-03 -1.8376226e-03  2.4117570e-03
  4.2972066e-03 -2.2228782e-03  1.8400497e-03  2.7914019e-03
 -1.0697370e-04  8.5173114e-04 -1.4667191e-03  3.9002543e-04
  2.8146489e-03 -1.6708611e-03  2.8578276e-03  1.6927962e-03
  3.1005180e-04 -3.0097621e-06 -5.1414637e-04 -3.3468403e-04
  2.0185556e-03 -9.3404923e-04  1.1255661e-03  2.2444146e-03
  9.9233108e-04  2.6113568e-04  1.7889126e-04 -1.0295191e-03
  8.5477804e-04 -5.5277682e-04 -9.7170963e-05  1.5752646e-03
  9.0632588e-04  6.3769351e-04  5.2772215e-04  1.6516498e-04
  3.1368192e-04 -6.7011215e-04 -9.3818778e-04 -4.6721709e-04
  3.0743962e-04  5.6782102e-04  5.2193873e-04  8.4667828e-04
KAS_GEL_4878_img019_rev_1
  1.0000000e+00 -1.0073214e-17  1.5756877e-17  2.6509168e-01
  5.0183902e-04 -6.7464545e-04  7.4609747e-03 -9.9483039e-03
  1.0612558e-01 -3.2612776e-03  3.7672553e-03  4.9059234e-02
  1.0040131e-03  5.3795219e-04  1.1840384e-02 -5.7613512e-04
  3.4583679e-02 -2.1888775e-03  6.2685603e-04  2.0084070e-02
  5.3118562e-04  5.7292062e-04  6.0316248e-03 -2.6235415e-03
  1.5296572e-02 -1.2937472e-03  4.1156173e-04  1.0596186e-02
  3.1224804e-05  1.1106430e-03 -2.2651300e-04  1.0428918e-03
  7.6686060e-03 -6.9222122e-04 -1.0640103e-04  6.0319535e-03
  1.1088638e-04  1.1484494e-03 -6.1583799e-04  3.7080750e-04
  4.2051802e-03 -3.6464444e-04  5.1664692e-04  2.9567943e-03
  2.8105020e-04  1.2611769e-03  1.0516905e-04  1.1566400e-03
  2.3375186e-03 -1.2586809e-04 -3.9669884e-04  1.7579031e-03
  3.5063637e-04  1.2178261e-03  1.5274410e-04  9.7707919e-04
  1.3593189e-03  4.8925030e-07 -8.6664049e-04  1.3581837e-03
  3.4279279e-04  1.0714021e-03 -1.5209495e-04  2.1837907e-04
  8.5252194e-04  2.5511536e-05 -8.9808716e-04  1.2586686e-03
  3.4556218e-04  9.5964868e-04  9.5193727e-05  9.1135927e-05
  6.0777479e-04 -5.7814796e-05 -4.4658139e-04  8.8016748e-04
  2.7357750e-04  7.7638555e-04 -2.4847203e-05 -6.5907761e-04
KAS_GEL_4878_img021_1
  1.0000000e+00  1.2214836e-17 -4.5468455e-17  2.5940471e-01
  2.9166850e-03 -3.8560213e-03 -2.2218693e-02 -9.9406669e-03
  1.0108793e-01  1.1616556e-03 -8.9146593e-03  4.7336276e-02
  8.0996146e-04 -5.0364725e-03  6.8385322e-03 -4.6550232e-04
  3.2454572e-02 -5.6285953e-05  4.6871115e-04  2.0883256e-02
  2.0167923e-03  1.6014867e-04  4.4166906e-03 -9.1431920e-04
  1.4417225e-02  6.6520075e-04 -1.4491372e-03  1.0624718e-02
 -7.9635434e-05  2.7629794e-04  2.8717096e-03  2.0458786e-03
  7.1223021e-03 -8.7500124e-05 -7.1345845e-04  4.2442464e-03
  1.2926474e-04 -7.0178336e-05  7.3898591e-04  5.1212112e-04
  4.7646813e-03 -6.6953518e-04  1.7457278e-04  3.5388947e-03
  5.7956258e-04  2.9389952e-04 -3.2629204e-04  2.3424328e-04
  2.8797328e-03  3.2619024e-05  4.3169095e-04  2.5988303e-03
 -2.3324959e-04  6.2696665e-04  4.7496127e-04 -9.2032979e-04
  1.5858610e-03  6.0963924e-05 -1.7461600e-04  1.1269207e-03
  2.1562269e-04 -2.0208892e-04 -5.6277217e-04  1.8067472e-04
  1.3204852e-03 -1.6864047e-04 -4.2144014e-04  7.1964249e-04
  5.8343751e-04 -2.1278782e-05 -5.7133746e-04  4.5456636e-04
  8.4609476e-04 -5.8669482e-05 -1.2047703e-05  9.4608406e-04
  1.8993031e-05  1.1640551e-04  2.7020842e-04  9.8687949e-04
KAS_GEL_4878_img028_1
  1.0000000e+00  4.0704901e-17 -1.1860648e-16  2.6483074e-01
  4.2524937e-03 -7.0448251e-04  5.1852523e-02 -1.4173670e-02
  1.0428667e-01 -2.3665956e-03 -1.7691336e-03  5.8134982e-02
  3.2371755e-04  1.0111663e-03  6.8682282e-03 -4.4125352e-04
  3.3313357e-02 -2.3176775e-03  7.9206044e-04  2.0852034e-02
 -2.9368320e-04  1.3533398e-03 -1.3919014e-03 -7.6998846e-04
  1.4079474e-02 -1.5052511e-03 -5.4175508e-04  1.2894017e-02
 -5.2639572e-05  1.6954976e-03 -2.8582822e-04  6.6572766e-04
  6.7932188e-03 -1.2810644e-03  6.8570725e-04  5.6473414e-03
  2.7543485e-04  1.6130587e-03  1.7305462e-03 -7.6441579e-04
  3.4512970e-03 -1.0195361e-03  8.1823030e-04  2.4502811e-03
  3.6019411e-04  1.5423217e-03  1.1431900e-03 -3.0703906e-04
  1.7007334e-03 -7.0094312e-04 -4.0348080e-04  2.0360831e-03
  3.2322043e-04  1.2966266e-03 -5.2911003e-04 -4.4408194e-04
  8.7245449e-04 -6.0597703e-04 -2.0416690e-04  4.6905815e-04
  3.5559667e-04  1.0495236e-03 -1.0491642e-03  2.2286352e-04
  3.7448510e-04 -3.2991849e-04 -5.2851151e-04  1.7951062e-03
  4.4156814e-04  7.3368421e-04 -5.7140841e-04  3.2709285e-04
  2.1401875e-04 -2.1295455e-04  9.8278731e-04  1.8515380e-03
  5.0209502e-04  4.3191846e-04 -2.4074636e-05  2.3294848e-04
KAS_GEL_4878_img029_rev_1
  1.0000000e+00  1.0359570e-17 -2.7077123e-18  2.6665086e-01
  4.1143525e-04  2.7895401e-04 -1.7015004e-02 -5.5781686e-03
  1.0505265e-01  3.0713522e-03 -2.6532225e-02  4.3641891e-02
 -1.0148497e-03 -8.3783329e-04 -4.0982263e-03 -1.9187891e-04
  3.3056090e-02 -6.8009806e-04 -1.2274847e-02  2.1046765e-02
 -1.1224112e-03 -8.7571561e-04  4.1831458e-04 -1.4885604e-04
  1.4089779e-02 -2.1567492e-03 -2.2033463e-03  1.1380819e-02
 -5.2659059e-04 -7.9737072e-04 -5.6544014e-04  8.9679956e-04
  7.3162608e-03 -2.1598815e-03  2.2022481e-03  5.0103900e-03
 -3.2404944e-04 -4.7319138e-04 -2.7327627e-04  1.0672409e-03
  4.6652637e-03 -1.8253467e-03  1.6655277e-03  3.1054826e-03
 -3.5515091e-04 -1.1882487e-04  2.8018455e-04  7.4210158e-04
  3.1032598e-03 -1.0904079e-03  1.3077872e-03  6.9917581e-04
 -4.8039261e-04  1.1758221e-04  8.3714932e-04  3.0145688e-04
  2.1778609e-03 -8.0342111e-04 -2.4859372e-04  9.0243323e-04
 -4.3138783e-04  1.6475479e-04  3.4344356e-04  2.8364027e-04
  1.3191895e-03 -6.3075884e-04  1.5621726e-04  5.8920335e-04
 -4.4728131e-04  1.4693518e-04  8.4292155e-04  3.5392829e-04
  8.6780711e-04 -6.0070904e-04  1.4054416e-04  4.8750988e-04
 -3.6403320e-04  2.6301684e-04  1.0754522e-03 -3.1975264e-04
KAS_GEL_4878_img030_rev_1
  1.0000000e+00 -1.6817958e-17  3.9484806e-17  2.9583761e-01
  2.8871077e-03  5.9076085e-03  2.3587103e-02  2.5278933e-03
  9.5347849e-02 -2.4783090e-03 -2.4408324e-02  5.1859512e-02
  5.4192106e-04  5.5949446e-03  4.9537389e-03 -4.1808101e-03
  3.0683503e-02 -4.6941599e-03 -9.4877171e-03  1.9579295e-02
  1.8437191e-03  3.4922580e-03 -6.7531634e-04 -5.7798836e-03
  1.2759387e-02 -4.0446602e-03  4.0908460e-04  8.4505407e-03
  3.2746547e-03  2.6425941e-03 -2.8263945e-03 -8.1057951e-05
  6.8945382e-03 -3.5055348e-03  1.1724944e-03  6.0993047e-03
  1.8448797e-03  1.2891688e-03 -2.9571670e-04  1.9793668e-03
  3.7306301e-03 -1.3991787e-03 -6.3626868e-04  4.1573946e-03
  2.0072527e-03  5.0003247e-04 -4.2589851e-04  1.1398598e-03
  1.2704999e-03 -9.9296789e-04  4.4945313e-04  2.3560598e-03
  1.1387729e-03  6.2036846e-04 -3.8179258e-04  1.0198081e-03
  1.0220406e-03 -1.0605001e-03  8.2995985e-04  1.2541361e-03
  3.8111921e-04  3.9248917e-04 -2.0251024e-04  5.5000652e-04
  5.2518547e-04 -6.7720726e-04  1.1017027e-04  2.7652914e-04
  9.8941589e-04  1.6441098e-04 -4.5455381e-04  4.3195646e-05
 -1.7098505e-04 -8.5136138e-04  1.3157069e-05  8.5379686e-05
  9.8007400e-04 -2.9811415e-05  5.2947546e-04 -2.4419919e-04
KAS_GEL_4878_img031_rev_1
  1.0000000e+00  1.4493726e-17 -5.9304079e-17  2.3615551e-01
 -2.1624513e-03 -8.7817098e-04 -7.3390089e-03 -3.5842890e-03
  1.0126824e-01 -9.1824050e-03 -2.1097653e-02  4.3649788e-02
  1.1212788e-03  1.2652941e-03  4.3912692e-03  3.7857164e-03
  3.4311962e-02 -7.3405976e-03 -5.3364046e-03  1.7401281e-02
  6.9334592e-04 -5.0758341e-04  2.6161126e-03 -2.9532055e-03
  1.6502201e-02 -5.0991205e-03  7.9610591e-04  1.0749263e-02
  1.3605218e-04  2.5883226e-04  3.0729984e-04 -4.3535150e-04
  8.4114904e-03 -4.2317612e-03  2.4242137e-05  5.2813917e-03
  1.1122264e-04  2.8953766e-04 -1.1927422e-04 -4.8816946e-04
  4.8291232e-03 -2.6866466e-03  9.5973556e-04  5.1613902e-03
  9.4393999e-04  4.0428152e-04  2.5376521e-03 -1.3889485e-04
  2.3963599e-03 -2.3716145e-03 -3.4069944e-04  2.2442270e-03
  2.5061416e-04  6.1253264e-04 -3.1463031e-04  6.4766054e-04
  1.1827129e-03 -1.4396761e-03 -4.6417454e-04  2.6263037e-03
  7.5241279e-04  2.5736887e-04  1.1894675e-03 -5.1045854e-04
  1.1491952e-03 -1.0515995e-03  1.8897378e-03  1.7953402e-03
  4.6246967e-04  3.7147230e-04 -1.1256312e-04  1.0797550e-04
  3.6712136e-04 -9.1915521e-04  4.8816426e-04  6.0162081e-04
  3.5638648e-04  2.4416554e-04 -6.7543867e-04 -8.5423402e-05
KAS_GEL_4878_img032_1
  1.0000000e+00  2.0416311e-17 -6.0255334e-17  3.4633571e-01
 -5.1426418e-04 -1.7423291e-03  6.5110820e-03  8.3645904e-03
  9.0829157e-02  4.4091945e-03 -1.6981349e-02  4.7352967e-02
 -5.2438206e-05  2.8969886e-03  2.5063757e-03 -1.4680243e-03
  2.6819181e-02 -5.2896294e-03 -5.3911081e-03  2.3947571e-02
 -6.6342029e-05  5.3949927e-04 -1.7792313e-03  5.3994016e-03
  1.0679121e-02 -1.5405849e-03  1.4045673e-03  7.6372604e-03
 -1.8910776e-03  9.9746596e-04  9.3649328e-04  1.1464700e-03
  5.0019757e-03 -1.7972329e-03 -1.7551861e-03  5.5962732e-03
 -1.1611422e-03  3.0862321e-04  8.2519923e-05  5.4188775e-04
  2.0462058e-03 -1.9585760e-03 -1.9530011e-04  1.3962717e-03
 -1.1995089e-03  1.1618465e-03  1.8033564e-03 -1.5436179e-03
  1.5451122e-03 -1.5810847e-03  6.4002195e-04  2.4034895e-04
 -3.7802746e-04  9.3703697e-04 -9.2425844e-04 -1.6349359e-04
  1.1006454e-03 -9.8286459e-04 -3.2682908e-04  6.2494683e-04
 -1.1553520e-03  7.0159315e-04  6.2006512e-04 -4.1796816e-04
  3.9100687e-04 -1.4038330e-03 -6.4769840e-04  1.0983635e-03
 -4.3362383e-04  7.3774520e-04 -5.5370680e-04 -1.3824019e-03
  2.5906533e-04 -1.4623645e-03  7.3126424e-04  4.5010822e-04
 -3.9843589e-04  4.7418790e-04 -1.3491466e-04 -1.6373058e-04
KAS_GEL_4878_img034_rev_1
  1.0000000e+00  2.3966430e-17 -3.5236987e-17  2.5141627e-01
  6.1380065e-05  1.1242285e-04 -1.3254909e-02 -8.9128095e-03
  1.0736328e-01  2.6575563e-04 -1.4635479e-02  4.5559595e-02
 -1.5046763e-04 -3.8498539e-05  2.7164432e-03  3.9343182e-03
  3.6039236e-02  5.8778925e-05 -1.1904310e-02  1.6867806e-02
 -1.0571039e-04  6.6696154e-05 -3.3532879e-03 -4.2622734e-03
  1.6472083e-02 -1.7426041e-04 -4.5138622e-03  1.1188055e-02
 -1.7500989e-04  3.5554230e-06 -7.1891966e-04  1.5389330e-03
  8.5569341e-03 -3.2873877e-04  1.4848694e-03  7.1970069e-03
 -2.1696423e-04  1.4282898e-05 -8.1572629e-04  1.3914137e-03
  4.7586294e-03 -4.2452598e-04  1.3538952e-03  3.2631701e-03
 -2.8735581e-04  3.0285247e-05  1.2192815e-03  9.7389250e-04
  2.7449949e-03 -5.1126107e-04  2.6164516e-04  2.2980868e-03
 -3.2073367e-04  3.8076483e-05  2.6705808e-04  1.4105722e-03
  1.6114150e-03 -5.6029789e-04  5.6576955e-04  1.3721709e-03
 -3.6142880e-04  6.6540318e-05  2.5958287e-04  3.1997360e-04
  9.9040031e-04 -5.9234716e-04 -4.7935854e-04  1.8107880e-03
 -3.9926816e-04  9.4093009e-05  6.1095780e-04 -5.2972693e-04
  6.3363183e-04 -5.7062346e-04  4.8564429e-04  2.2990704e-04
 -4.1175381e-04  1.0151581e-04 -3.2142907e-04  4.2102298e-04
KAS_GEL_4878_img038_rev_1
  1.0000000e+00 -3.8537705e-17  1.3709771e-16  2.5076365e-01
  6.8677466e-03  1.2804265e-03 -4.4075573e-02 -8.5374232e-03
  1.0549883e-01  3.7986377e-03 -6.9148607e-03  4.9316288e-02
 -8.0721646e-04 -3.3595268e-04  5.7049480e-03  1.6961450e-03
  3.4480432e-02  2.1486868e-03 -6.8614504e-03  2.0080893e-02
 -9.1814387e-05 -8.5593712e-05  1.2451328e-03 -1.0729850e-04
  1.5608919e-02  6.6635584e-04 -6.8638460e-03  1.0890446e-02
  2.7739904e-05  4.3153680e-05  6.8594450e-04 -1.0627512e-03
  7.3931767e-03 -2.7763711e-04 -1.3417475e-05  6.6575545e-03
  1.8345384e-04 -9.6136778e-05 -8.3736461e-05 -2.1181484e-04
  4.3457614e-03 -6.2483970e-04 -7.8585070e-04  3.3915292e-03
  4.0620900e-04 -2.9182733e-04 -1.2868636e-03  1.0796146e-03
  2.6264513e-03 -9.9681578e-04  4.0291560e-04  3.3938353e-03
  2.4003726e-04 -1.8840784e-05  4.4592088e-06 -5.9018171e-04
  1.6638858e-03 -7.6659955e-04  1.2749122e-03  1.4337884e-03
  3.7515445e-04 -6.2879027e-05 -6.9754229e-04 -1.4664005e-04
  1.4229597e-03 -4.7775115e-04 -5.5735863e-04  1.0950477e-04
  2.3771674e-04 -2.6548997e-05  3.0445987e-04 -1.7785782e-04
  9.9811861e-04 -2.9327094e-04 -3.5245789e-04 -2.2240444e-04
  2.9759331e-04 -2.1193065e-04 -4.1119104e-05  1.2507573e-03
KAS_GEL_4878_img039_rev_1
  1.0000000e+00  4.6149788e-17 -1.8756967e-16  3.1121147e-01
 -1.8109901e-03 -1.6015953e-04 -8.1377997e-03 -2.7181662e-03
  1.0439507e-01 -5.2103382e-03 -4.3109103e-03  5.2572341e-02
  2.1244300e-04  8.2785274e-04  1.0032148e-02  5.3645055e-03
  3.3349299e-02 -4.0613471e-03 -1.3893473e-03  1.9847553e-02
 -4.5737052e-04 -2.3322010e-07  2.7101293e-03 -3.2863422e-03
  1.4020054e-02 -2.5891837e-03 -1.1351529e-03  1.4139358e-02
 -5.9551088e-04  3.5706064e-04  4.1512635e-05 -6.2694016e-04
  6.4918108e-03 -2.3544631e-03  1.2898372e-05  5.1050061e-03
 -6.0784645e-04  6.5182370e-04 -1.6414673e-03  1.7594087e-03
  2.8649508e-03 -1.8887490e-03 -4.8709280e-04  2.1397329e-03
 -2.0257860e-04  4.6964713e-04  5.0734835e-04  2.7530164e-05
  1.1849286e-03 -1.3374796e-03  4.9461952e-04  2.2340050e-03
  4.3411630e-05  4.7624793e-04  1.2383956e-03  3.6789773e-04
  2.9903016e-04 -9.5173003e-04  5.3512148e-04  2.2557495e-03
  4.7516996e-05  3.6073132e-04 -1.0377446e-04 -1.5847561e-04
  6.0950709e-06 -6.7212825e-04  1.6229832e-03  2.3095305e-03
  8.5388748e-05  3.5143262e-04 -8.5849432e-04  5.1183755e-04
 -3.0783419e-04 -6.7787908e-04  6.9664936e-05  4.3331789e-04
  2.0194107e-04  7.2410262e-05 -5.4582354e-04 -1.2046175e-03
KAS_GEL_5032_01_rev_1xL_1
  1.0000000e+00  5.4293265e-17 -7.2398283e-17  5.3669493e-01
 -6.6219739e-03  1.0023017e-02  8.8303653e-02  1.8226548e-02
  6.3901905e-02 -7.5218879e-03 -1.2909236e-02  9.8496376e-02
 -4.5543607e-03  1.4028614e-02 -2.3777247e-02  1.0281578e-03
  6.1675955e-03 -4.8237229e-03 -6.4050205e-03  7.3258208e-03
 -1.1892420e-03  9.1257828e-03  1.1847824e-03 -3.1576044e-03
 -6.5879822e-03 -3.9145102e-03  2.0532430e-03  1.7374788e-03
  1.0229021e-03  6.4335014e-04 -3.4739435e-03 -1.9980839e-03
 -1.8069123e-03 -4.0031661e-03  3.5749961e-05  1.4709028e-03
  1.0030517e-03  8.5273454e-04 -3.3791159e-03  3.4012987e-03
 -2.7813991e-03 -1.7783997e-03  4.3927005e-03 -7.5880370e-04
 -1.3106125e-03 -1.2217875e-05  9.4223410e-04 -2.2146180e-03
 -1.1980659e-03 -1.1974825e-03 -7.6313295e-04 -2.3227034e-03
  1.7601875e-03 -5.7501483e-04 -1.7282801e-03  5.4487332e-04
  1.2869567e-03 -2.0005114e-03 -2.0816777e-03  1.1783822e-04
  8.0248445e-04 -2.9703638e-03 -6.4773716e-04 -5.3129750e-04
  3.4595265e-04 -1.4319573e-03  1.3518393e-03  5.9778176e-04
 -3.8778693e-05 -9.6107533e-04 -4.7876417e-04  2.0013016e-03
  1.0272866e-03 -2.4104007e-04  1.6372901e-03 -1.6311413e-03
 -3.4042192e-04 -1.7589914e-03 -7.6080925e-04 -4.4022767e-04
KAS_GEL_5032_03_rev_1x_1
  1.0000000e+00 -1.4914489e-17  7.6035829e-17  4.6993800e-01
  2.3171683e-03  7.0948463e-03  5.5203218e-02 -1.9602271e-02
  7.2486105e-02  1.4152462e-03 -2.0588105e-03  9.6329289e-02
  6.8596311e-03  1.9856082e-03 -1.1566017e-02  9.3524585e-03
  1.3896558e-02 -2.1210372e-04  1.0598848e-03  1.1052660e-02
 -1.0985816e-03  3.8571877e-03 -4.3881723e-03 -8.0231024e-04
  4.1583067e-03 -2.1522668e-03 -2.6859722e-03 -4.1940056e-03
 -6.5963761e-04 -1.0539506e-03 -2.3846532e-03 -2.7450494e-04
  1.1300905e-03 -8.8607329e-04 -2.1595517e-03 -2.0761007e-03
  9.8083239e-05 -2.9674878e-03 -2.9149922e-04 -3.1578613e-03
  1.1250122e-03 -1.2207410e-03 -3.6885666e-04  1.8909235e-03
  2.0645200e-04 -2.3704933e-03 -2.9863870e-04  2.4704803e-03
  1.5214830e-03 -1.8074592e-03 -5.9780077e-04  1.1867851e-04
 -3.6514876e-04  3.0042465e-04  2.8869440e-03  8.0045440e-04
  1.2614900e-04 -8.3071392e-04  2.5387699e-03 -1.3207595e-03
 -1.4526812e-04  6.9548993e-04  1.4408408e-03 -1.9653315e-03
  6.0833981e-04 -4.5702386e-04  9.9446984e-05  2.0004810e-03
  2.7155217e-04  3.7529315e-05 -2.0446444e-03 -1.0993261e-03
  1.4738747e-04 -4.5442209e-04  8.5698399e-04  9.3408268e-05
  7.1139418e-04  1.7578480e-04 -1.3591206e-03  2.0511462e-04
KAS_GEL_5032_06_rev_1xC_1
  1.0000000e+00 -1.2660820e-16  2.2982915e-16  5.5161053e-01
  9.2476524e-04  2.8954035e-03  6.0900347e-02  5.5432031e-03
  7.0767158e-02 -1.4201528e-03 -3.6305838e-03  8.4766024e-02
 -3.7526299e-03  3.9319721e-03 -1.6281877e-02  4.0397967e-03
  8.7249207e-03  4.1260033e-04  5.1242098e-03  5.6942013e-03
  1.4005895e-04  3.1453415e-03 -9.7794381e-04 -7.5336693e-04
  2.1161745e-05  1.6757112e-03  8.9235040e-04  2.0754276e-03
  1.5255661e-03  1.8057609e-03 -3.3155923e-04 -2.5171377e-03
  7.3424007e-04  1.2131106e-04 -1.2924280e-03 -1.2487899e-03
  1.7308738e-03  1.0465173e-03  1.3848396e-03  5.9251102e-04
  2.1056324e-03 -1.2227554e-03 -1.7742585e-04 -2.8377485e-03
  9.1443452e-04  4.3573883e-04 -1.4879748e-03 -6.1631159e-04
  2.3586039e-03 -9.1263638e-04  7.8285337e-04 -1.4377067e-04
  4.3335741e-04  4.4360723e-04 -2.0586849e-03  2.0967078e-03
  1.9811469e-03  1.0498628e-04  1.3510821e-03  7.8233710e-04
  5.3020856e-04 -2.9480654e-04  2.8081682e-04 -8.6146807e-04
  1.2367096e-03  7.1584326e-04 -8.3141335e-04 -1.1813353e-03
  2.3342691e-04 -8.0755850e-04 -2.3517408e-03  1.4813932e-03
  5.5716898e-04  1.0216051e-03 -1.5430474e-03  1.2892936e-03
  2.8854665e-04 -1.7413325e-03 -1.7761172e-04 -2.6334457e-03
KAS_GEL_5032_07_1x_paint_3
  1.0000000e+00  5.6937233e-17 -8.8391674e-17  4.5229704e-01
  6.2005053e-04  1.9054059e-04  6.0422901e-02 -1.6965070e-03
  7.6518995e-02 -4.9631253e-03 -2.2456685e-03  9.8368711e-02
 -5.9982841e-04  3.7821110e-03 -5.2465179e-03  2.0083089e-04
  1.4843629e-02 -3.3235470e-03  7.0272765e-03  1.5233663e-02
  1.9676994e-03  6.3894502e-03 -1.8261003e-03  1.9984463e-03
  1.4628006e-03 -7.8382741e-05 -8.3169412e-04  1.9235868e-03
  9.0949962e-04  3.7441351e-03 -2.3718904e-03 -2.8735861e-04
 -5.3563450e-04 -8.0907590e-04  1.6604125e-03 -3.6477382e-03
  8.4748537e-04  2.8147368e-04 -1.5543245e-03  2.3582667e-03
  3.3208571e-04 -2.2825369e-04  6.6223164e-04  1.8116792e-03
  1.1522498e-03 -9.3065817e-04 -1.4887453e-03 -1.5958104e-03
  4.9049723e-04  1.0421064e-03  1.1261130e-03  1.0671785e-03
  5.6909078e-04  2.7776809e-04  7.6109764e-06 -7.6161092e-04
 -6.0606283e-04  7.8506526e-04  2.4154292e-04 -2.9364639e-03
  4.6890218e-04  8.5911218e-04  3.1515719e-03  6.6624417e-04
 -7.0196974e-04 -2.7596059e-04 -8.8139734e-04 -1.4035859e-03
  5.5447410e-04  1.1056456e-03 -9.4112080e-04  1.7710371e-03
 -1.5807520e-04 -5.5760437e-04 -1.6155809e-03  2.3163654e-03
  3.9446125e-04  1.2538531e-03 -1.3175632e-03  3.8257222e-04
KAS_GEL_5032_09_rev_1x_2
  1.0000000e+00 -6.0554649e-17  5.5277330e-17  4.9228801e-01
  9.8459488e-03  3.6005840e-03  8.3590085e-02  4.1576875e-04
  7.1842753e-02 -1.3919739e-03  1.8963444e-03  9.3523396e-02
  2.3506193e-03  5.6583861e-03 -1.4171834e-02  4.5307846e-03
  8.8790277e-03 -1.2798944e-03 -6.4180681e-03  9.6183984e-03
  1.0941318e-03  5.0526886e-03 -3.2319168e-03  8.4152279e-04
  2.5386540e-04 -2.9750281e-04  8.8311832e-04 -5.4688388e-04
  1.0088759e-03  3.1508350e-03  9.4396726e-04 -2.0880383e-03
 -5.3916680e-04 -2.1987565e-04  2.1327737e-03 -1.0858197e-03
  2.1706568e-03  1.3819718e-03  4.8993784e-03 -3.4514602e-03
 -1.2961787e-03 -1.1577944e-04  1.2830218e-03  4.4726475e-03
  2.7756199e-03  6.9227757e-04 -2.2471757e-03  3.1261934e-04
 -2.2854829e-03  1.7243376e-04 -2.6031431e-04  2.7194394e-03
  2.8661023e-03  3.9951396e-04 -1.3098680e-03 -1.1320613e-04
 -2.2968148e-03  9.7718366e-04  9.4578279e-04 -2.7156874e-03
  2.0436072e-03  1.2935765e-04 -6.7326121e-06 -1.5330841e-03
 -1.3584458e-03  2.1703247e-03  2.9402547e-03 -4.1557493e-04
  8.5424650e-04  8.6989802e-06 -2.0976044e-03  2.1213499e-03
 -7.2808643e-04  2.2100479e-03 -1.1449278e-03 -3.0775676e-04
  3.9574089e-04 -2.7075227e-04  1.1662093e-03  1.4011862e-04
KAS_GEL_5032_10_rev_1xC_paint_2
  1.0000000e+00  1.2420107e-15 -4.5219363e-17  5.2805464e-01
  5.4270682e-03  1.0849203e-04  1.0041941e-01 -4.0307726e-03
  6.1451808e-02 -4.2913141e-03 -1.1242585e-02  1.0315512e-01
  2.3879696e-03  7.3823227e-03 -2.0060210e-02 -5.1176888e-04
  7.6889907e-03 -2.0845982e-03 -3.7742475e-03  5.2625290e-03
  2.5042776e-03  5.5117951e-03 -7.7902075e-03 -3.4370879e-03
 -1.8653227e-03 -6.4230922e-04  8.7999360e-03 -1.4759282e-03
 -8.9358579e-04  6.3600993e-04 -6.5779462e-04  1.0598324e-03
 -1.1403646e-03 -6.0555776e-04  3.0491301e-03 -3.7991188e-03
 -1.5427947e-03 -4.9052462e-04 -1.1486604e-04  3.7271228e-03
 -1.2568667e-05  1.2052307e-04 -2.7093318e-03 -7.5871596e-04
 -2.0177093e-03 -2.1404884e-03  3.7390045e-03  1.0708082e-03
  3.3531285e-04 -3.2477908e-04 -1.0735718e-03  9.0898730e-04
 -2.3765337e-03 -8.5254934e-04  1.4481453e-05 -1.6746560e-03
  5.9699730e-04  1.0415429e-03  7.8797483e-04 -1.2367002e-03
 -1.3938364e-03  1.1607396e-03  6.5370826e-04 -3.2882185e-03
  1.0762690e-03  3.2733830e-04  2.0170202e-03 -1.8301193e-04
 -3.2219295e-04  3.4280541e-04 -7.9259570e-04  9.4879174e-04
  1.6827071e-03 -9.9074765e-04 -1.5070926e-03  1.1819475e-04
 -9.5754651e-05  6.3734892e-04 -1.0007591e-05  8.0761015e-04
KAS_GEL_5032_12_1xT_4
  1.0000000e+00 -2.9429188e-17  8.0615757e-17  5.1906039e-01
 -8.3466617e-03  7.0425580e-03  9.1558956e-02  2.4367228e-02
  6.4895570e-02 -7.2246039e-03 -1.0449925e-02  9.2157328e-02
  3.4989324e-03  1.2997512e-02 -1.3311315e-02  7.2423181e-03
  9.6763036e-03 -6.3783279e-03 -1.1287753e-02  2.1865084e-03
 -2.6859225e-03  1.0041220e-02  4.1633893e-04 -4.8310275e-03
  1.3732508e-03 -5.4929013e-03 -2.5483706e-03 -1.8907536e-03
  2.6601573e-04  4.3896171e-03  1.0501584e-03 -2.2959262e-03
 -8.3081735e-04 -4.0230036e-03  2.5617973e-04  4.1869647e-03
  4.3205385e-03  3.4925158e-03 -6.0365888e-04 -2.7823236e-03
 -1.9477750e-03 -2.0238961e-03  3.1300961e-03  1.7661090e-04
  4.2234749e-03  2.7900950e-03  1.1269661e-03  3.6411751e-03
 -1.3670349e-03 -7.0374153e-04  3.8942916e-04 -1.1261456e-03
  2.6604696e-03  2.6190892e-03 -3.9175536e-04  4.8302912e-04
 -2.3284067e-03  3.3791655e-04  1.6401209e-03  1.3016544e-04
  9.6899576e-04  9.3060059e-04  1.3428637e-03  1.1761721e-03
 -2.9028692e-03  4.2593469e-04 -1.4432206e-03  2.1521608e-03
  1.1111349e-03  3.7768865e-04 -1.7000318e-03 -2.5584329e-04
 -3.5121450e-03  3.9133805e-04  3.3680262e-04  1.1550711e-03
  3.5218473e-04  2.6423994e-04  1.6872764e-03 -6.4701094e-05
KAS_GEL_5032_14_rev_1x_paint_1
  1.0000000e+00 -5.9018562e-17  1.0908221e-16  4.8545129e-01
 -4.3942495e-03 -3.2997267e-03  9.6312263e-02  1.9055241e-03
  6.9590873e-02 -3.5161668e-03  5.6345752e-04  1.0095628e-01
  1.6972723e-03  1.2503217e-02 -2.0824881e-02  9.9662943e-04
  1.5942185e-02 -1.6506642e-04 -2.8810929e-03  3.1041953e-03
 -1.0620388e-04  9.3579853e-03 -8.6020838e-04 -5.6389555e-03
 -7.5563721e-04  1.1205305e-04  6.4366431e-03  8.2618434e-04
 -5.5071352e-05  2.5819066e-03 -1.8904509e-03  3.5246905e-03
  1.6897907e-03 -7.9875037e-04 -1.1998380e-03  3.6967244e-03
  1.4215847e-03  1.5466575e-03 -4.6909620e-03 -2.5003674e-03
 -3.7977332e-04  1.7770446e-03  9.3954466e-04  5.0115668e-04
  2.8478405e-04  2.1730548e-03  1.2179539e-04 -3.1524937e-03
 -7.1202574e-04 -5.9057041e-04 -1.3683256e-04 -2.6131401e-03
  1.8093290e-03  2.9564807e-04 -7.9793636e-05  2.7176256e-04
  2.3095964e-04  1.8438220e-04 -1.3508519e-05  8.6141418e-04
  7.7740197e-04 -3.6724380e-04  1.7811351e-03 -7.7446359e-05
  1.7150383e-04  3.6234448e-04 -3.9860422e-04 -1.0565597e-03
  7.2129880e-04  7.4803417e-04  9.9601754e-04  2.3428731e-03
  9.9499283e-04  5.7365087e-04 -1.5822848e-04  1.2535038e-03
 -1.9656491e-03  1.1039713e-04 -1.7704829e-03  1.5816318e-03
KAS_GEL_5032_16_1x_1
  1.0000000e+00 -6.2295022e-17  8.1318302e-17  5.5129283e-01
 -3.9621874e-03  5.7909390e-03  1.0137362e-01  1.5489380e-02
  7.0026960e-02  1.3211283e-03 -8.2431484e-03  8.9208309e-02
 -6.4113759e-03  1.3702773e-02 -2.2173399e-02 -7.6252946e-03
  1.4277114e-02  4.0488312e-03  4.9590321e-03  5.6256329e-04
 -1.5884314e-03  5.0962248e-03 -5.6309444e-03 -2.0813721e-03
  3.3612087e-03  2.9795433e-04  5.6014130e-03  1.3379210e-03
  7.1488728e-04  3.5391455e-04  1.1174128e-03 -2.4317947e-03
 -6.2493410e-05  1.2081577e-03 -1.6716622e-03  4.7585000e-05
  1.7360165e-04  1.3580244e-03  8.9032166e-04 -2.6080987e-04
  8.7176320e-04 -6.7159810e-04 -1.0288344e-03  8.8338402e-04
  6.0665174e-04  1.8711398e-04 -7.1729807e-04  1.9610427e-04
 -7.1697184e-04 -2.7350501e-03 -2.5504431e-03  6.3026402e-04
 -9.1097442e-04 -8.8224688e-04 -2.9091820e-04  2.1944611e-03
  2.0326614e-06 -2.9449555e-03  2.3034163e-03  2.0941684e-03
  8.4919804e-05 -3.7191393e-04 -5.5735173e-04 -8.1712704e-04
 -5.3876246e-04 -9.6016526e-04 -1.2582997e-03 -1.0902530e-03
 -6.0793261e-04  2.0933601e-04  1.4916221e-03  3.3438793e-04
 -2.8784888e-04 -2.0262994e-03  1.0230120e-03 -2.7665394e-04
  3.2279036e-04 -8.9137135e-04  2.9998610e-04  7.7667728e-04
KAS_GEL_5032_18_1x_1
  1.0000000e+00  1.1915377e-15 -4.3422554e-17  5.1101148e-01
 -4.3015639e-03  2.9216164e-03  1.2468867e-01  1.2910765e-02
  7.4053071e-02 -5.2813062e-03 -7.2773161e-03  9.1921990e-02
 -6.2184812e-03  1.5317629e-02 -2.5524917e-02  9.7384372e-03
  2.3091315e-02 -2.0641284e-03  2.4807898e-03  4.4581947e-04
 -3.4937456e-03  7.8184306e-03 -4.4011869e-03 -2.1134052e-03
  3.4876207e-03  3.2281947e-04 -6.8990410e-04 -2.7305567e-03
 -2.3394342e-03  1.7829804e-03 -3.7981258e-04 -3.4364962e-03
  4.5616621e-03 -1.8056149e-03  7.3696746e-04  3.6188222e-04
 -5.3948122e-04 -4.7062985e-04 -2.7578667e-03  1.8938904e-03
  2.3147710e-03 -2.1520862e-03 -2.1819847e-03  3.7552166e-03
 -7.1678645e-04  1.5691815e-03  6.9982179e-04 -1.1366289e-03
 -5.0642819e-04 -1.2803786e-03  1.3404725e-03 -9.3421432e-04
 -8.0291276e-04  1.6029927e-03  1.0978851e-03  8.4686772e-04
 -6.5584076e-04 -2.4205368e-03 -1.0941061e-04  1.2939847e-03
  2.5305120e-04  8.6177132e-04 -8.5327881e-04  1.4023769e-03
 -4.6620273e-04 -8.8704311e-04  1.3872808e-03 -1.6098216e-03
 -3.1923461e-04  1.3399808e-03  3.3811035e-04 -6.5364956e-04
  7.6202128e-06 -1.9228376e-04 -7.3529400e-04  5.0359105e-04
  8.5508452e-04  6.9643056e-04 -4.8970512e-04 -1.3984855e-04
KAS_GEL_5032_20_1x_4
  1.0000000e+00 -8.5297925e-17  1.3148529e-16  5.6449575e-01
 -7.5187789e-03  7.7686702e-03  9.3466407e-02  6.8912652e-05
  5.4716756e-02 -2.3157364e-03  5.6335122e-03  9.6016488e-02
 -6.1966030e-04  8.7603625e-03 -2.3249697e-02  1.6728223e-03
  9.7634310e-03 -2.7997602e-03 -5.2363053e-03  1.9698056e-03
 -2.3639498e-03  7.1638560e-03 -3.0744970e-03 -4.2521230e-03
 -3.8386297e-03 -2.2875986e-03  1.3285541e-03 -7.6442968e-03
  4.9855600e-04  8.9461428e-04  7.6132113e-04  3.1065544e-04
 -1.0300710e-03 -2.1464581e-03 -1.2308250e-03  4.4719040e-03
  1.4239139e-03 -5.9334671e-06 -1.2665921e-03  1.5001537e-03
 -2.2566918e-03 -1.0955192e-03  5.1906510e-04 -9.9290223e-04
  1.8366173e-03  1.8324975e-03  1.4078433e-03 -6.2520656e-05
 -4.2709094e-04 -1.6715152e-03 -7.0979937e-04 -1.5352729e-03
  2.1386873e-03  1.2019921e-04 -3.0540807e-03 -2.2546810e-03
  4.5542295e-04 -7.3772333e-04  6.5641310e-04 -2.6830830e-04
  3.6211855e-03 -8.0135744e-04  2.7630312e-04 -3.0234898e-03
 -3.4315819e-05 -9.3819042e-04  2.7317721e-04  5.1454544e-06
  3.1205744e-03 -1.0141911e-03  4.0674186e-04  2.9253778e-03
  1.7415562e-03 -4.5213522e-04  1.4867134e-03 -6.5399755e-04
  5.7502428e-04  3.9761199e-04  5.3998651e-04  2.1311330e-03
KAS_GEL_5032_21_rev_1x_5
  1.0000000e+00 -3.7233746e-17  7.0418566e-17  5.4094575e-01
 -1.1285703e-02  5.0481484e-03  9.2555103e-02  1.6626840e-02
  6.1338289e-02  2.5231981e-03  8.2616156e-03  1.1062908e-01
 -3.6369744e-03  7.9992249e-03 -2.3699729e-02  2.8043368e-04
  3.4483747e-03  3.8086600e-03 -5.6016414e-03  8.4704592e-04
 -4.2250932e-03  5.4818043e-03 -3.8322970e-03 -6.6088917e-03
 -2.3211295e-03  1.3760674e-03  4.3511867e-03 -2.6759351e-03
 -3.1458105e-03  1.9797257e-04 -7.6767674e-04  2.4957309e-03
 -3.0905222e-04 -4.4387719e-04 -5.0888099e-04  2.4935248e-03
 -1.7146342e-03 -2.4244772e-03  2.2815997e-03  1.9992929e-03
  6.3746358e-04 -9.3565444e-04 -2.4043958e-03 -2.9717982e-03
 -1.2024584e-04 -1.4520828e-03  1.1588556e-03 -3.8781508e-03
  6.3621638e-04 -1.4479589e-03 -2.2269139e-04  6.4788269e-04
  1.1110628e-03  4.9941749e-04 -1.6398796e-03 -2.2243121e-03
  8.7272388e-04 -1.0589485e-03  1.8069335e-03 -1.2880809e-03
  1.2251150e-03  1.2954626e-03  4.2196592e-03  2.0660243e-03
  1.2021689e-03 -4.3834907e-04  1.1881442e-03 -1.3939344e-03
  1.7471002e-03  7.9205600e-04 -3.2339898e-03 -2.1039994e-04
  8.6675120e-04 -1.0958265e-04 -9.1459938e-05  2.4904630e-03
  1.3498096e-03 -4.3778407e-04 -1.0294485e-03 -6.2208526e-05
KAS_GEL_5032_28_1x_1
  1.0000000e+00  3.9446647e-18 -7.3527701e-17  5.2422629e-01
  2.0427954e-03  5.8872504e-03  1.0269267e-01 -3.1040992e-03
  6.4602603e-02 -5.0750163e-03 -4.5889772e-03  1.1313194e-01
 -1.6990011e-03  8.2740390e-03 -2.7891322e-02  3.5037860e-03
  4.0987379e-03 -7.2479582e-03 -7.9492056e-03  5.6967001e-03
  1.3339240e-04  5.6845382e-03 -4.9436802e-03 -5.5523124e-04
 -2.1977971e-03 -6.0198904e-03 -1.7052378e-03 -4.0187134e-03
  1.3481768e-03  1.1846815e-03 -1.2009230e-03 -1.1132604e-03
 -9.6614272e-04 -3.9355759e-03  1.0619468e-03  1.5991282e-03
  1.9440836e-03 -1.9074962e-03  7.8829685e-04 -3.1385140e-03
 -1.5105876e-04 -2.2129648e-03  1.0565645e-03 -1.7327113e-03
  1.5924736e-03 -1.7841735e-03  1.3717576e-03  1.8653328e-03
  9.0003541e-05 -6.4671107e-04 -9.3177108e-05 -1.4583793e-05
  5.0007236e-04 -3.3980110e-05 -7.7825828e-04  1.1996354e-03
  7.8783920e-04  3.3165342e-04  3.7276625e-03 -2.0682450e-03
 -4.0557724e-04  1.3680400e-03  2.3944880e-03  7.5142411e-04
  1.2376373e-03  8.0955368e-04 -2.2015424e-03 -1.5054417e-03
 -9.8533121e-04  1.3552147e-03 -1.4240079e-04  7.7994114e-04
  1.2653694e-03  7.5539669e-04 -1.3166360e-03  1.3626109e-03
 -9.4881922e-04  4.6515106e-04 -3.6459581e-04 -5.1063799e-04
KAS_L_0103_20180424_1_1x__1
  1.0000000e+00 -1.3552189e-18  7.2794362e-18  1.3133804e-01
  6.7952120e-03  2.8530933e-04 -8.4532445e-02 -3.6424164e-03
  1.0925351e-01  1.1317620e-03  1.0550294e-02  2.8637654e-02
  1.5730687e-03  3.4096600e-04 -1.8833407e-02 -4.3951764e-03
  3.9150888e-02  7.1081698e-04 -3.0023259e-03  1.5716458e-02
  4.6916802e-04  5.9770013e-05 -4.9524242e-03 -9.0929771e-04
  1.9532197e-02  6.5149584e-04 -2.6999318e-03  8.3026146e-03
  5.5827758e-05 -1.0165839e-04  2.3690428e-04  1.0703340e-03
  1.1465530e-02  5.0655362e-04 -2.4391086e-03  5.3439352e-03
  4.1983638e-05  1.4235646e-05  3.9674028e-04 -4.3839383e-04
  7.2014872e-03  3.7744623e-04  1.9788425e-04  3.7481669e-03
  3.0123435e-05 -1.1910609e-04  5.2856507e-04  1.1897663e-03
  4.8987767e-03  2.6776182e-04  6.2701026e-05  2.7760339e-03
  6.7333162e-05 -8.6167918e-05  4.0034342e-05  7.2708407e-04
  3.5221401e-03  2.3394728e-04 -6.5128098e-04  1.3963196e-03
  6.8208013e-05 -2.8787762e-05  5.7886447e-06 -4.1673642e-05
  2.6156754e-03  1.0411514e-04 -1.0800623e-03  1.6035479e-03
  2.8487530e-06 -2.7869360e-05  8.0212255e-04 -9.8408373e-05
  2.0071747e-03  5.6326652e-05 -1.5143850e-03  1.0609602e-03
  1.0843619e-04 -6.7386754e-05 -5.5500073e-04  3.5542110e-04
KAS_L_0103_20180424_10_1x_pnt_1
  1.0000000e+00  1.3880908e-17 -6.7340415e-17  1.4422536e-01
 -6.4238314e-03 -5.3507641e-03 -5.2883033e-02 -1.8852536e-03
  1.1080440e-01 -1.5630537e-03  1.4135748e-02  2.9213070e-02
  3.6205274e-03 -4.0813973e-03  2.2641727e-03 -3.4934945e-03
  3.5717318e-02  8.7503205e-04 -4.3000878e-03  1.6341648e-02
  1.4895632e-04 -4.2738977e-03 -3.6898644e-03 -9.7825530e-04
  1.9069877e-02 -2.2425788e-06 -9.9929047e-04  8.2569102e-03
  8.4275181e-04 -2.5681900e-03  3.1161011e-03 -1.6595705e-03
  1.0942875e-02 -4.2994630e-05 -9.9965973e-04  6.5721489e-03
 -5.7929345e-04 -1.9176964e-03 -1.2006389e-03 -1.2994384e-03
  7.5469781e-03 -1.1795489e-03  9.5789408e-04  3.3135336e-03
  1.1298082e-03 -6.4170813e-04  3.8609025e-03  3.8993342e-04
  4.3199667e-03 -5.4730041e-04 -2.3457827e-04  3.4002076e-03
  1.1002940e-04 -8.7023558e-04 -4.6609857e-04  4.0879828e-04
  3.2116205e-03 -9.4635393e-04  5.5097752e-04  7.8325126e-04
  7.1614720e-04 -7.6206868e-04  1.4525370e-03  3.7187000e-04
  2.0972529e-03  7.1160956e-05 -5.3650985e-04  2.6439515e-03
 -1.7669787e-04 -7.0569029e-04 -7.3572967e-05  7.5300124e-04
  1.7336688e-03 -6.9166306e-04 -8.0644839e-04  2.2116480e-04
  4.0970332e-04 -5.8812831e-04  2.1467255e-03 -4.7938671e-04
KAS_L_0103_20180424_11_rv_1x_pnt_1
  1.0000000e+00  1.4681597e-17  2.6240196e-17  1.3576905e-01
 -4.4438503e-04 -6.6381037e-05  3.2248106e-03  1.2341522e-03
  1.0779807e-01  1.4671477e-03  1.2560986e-02  3.2266078e-02
 -1.7079811e-03  1.9009421e-04  1.3835238e-02 -2.6970543e-04
  3.8507723e-02  9.5448922e-04 -3.7111779e-03  1.7985067e-02
 -8.1794703e-04  2.0795146e-04  6.2903636e-03  1.9829042e-04
  1.8494737e-02  7.7505474e-04 -6.5419486e-05  1.1279304e-02
 -3.6840496e-04  3.5476136e-04  2.4380703e-03 -4.7438524e-04
  1.0540150e-02  5.0069482e-04 -5.4505270e-04  8.8527376e-03
 -1.3887372e-04  2.7307837e-04  4.2441062e-04  7.0725187e-04
  6.3770414e-03  4.9143249e-04  7.5733895e-04  5.7954382e-03
 -1.8896786e-04  2.5385538e-04  7.5477693e-04  1.2803289e-03
  4.1811256e-03  4.6421525e-04  2.2262823e-04  3.7715346e-03
 -1.4565924e-04  3.0809089e-04  2.9159107e-04  1.1424503e-03
  2.8257427e-03  3.7300946e-04  6.7904940e-05  2.8346143e-03
 -1.2657619e-04  3.8327814e-04  2.9487630e-05  7.2923086e-04
  1.9330234e-03  2.5350586e-04  1.9645131e-04  2.5080724e-03
 -1.7194571e-04  3.9012546e-04  3.1137109e-04  7.8945874e-04
  1.4392857e-03  3.5284330e-04 -5.1691250e-04  6.0887319e-04
 -1.0879735e-04  4.3669645e-04 -3.1533790e-04  4.1338571e-04
KAS_L_0103_20180424_12_1x_1
  1.0000000e+00 -1.8178194e-18  1.4913000e-17  1.2479782e-01
  2.1463219e-03  2.8308192e-03  2.3772722e-02 -2.4905822e-03
  1.0859365e-01 -1.8996809e-03 -2.3364526e-02  2.4012806e-02
  2.1140127e-03  2.2741599e-03 -9.4790112e-04 -4.0431052e-03
  3.7338160e-02 -2.7655187e-03  1.0602335e-03  1.3474666e-02
 -4.5393726e-04  7.1105622e-04  1.5652324e-03 -2.4119932e-03
  1.9020404e-02 -1.2137529e-03 -1.7656794e-04  9.9605208e-03
  6.5843966e-04  7.3895900e-04  2.7003944e-04 -8.0970233e-04
  1.0489833e-02 -9.6913620e-04 -2.9589111e-04  7.5732776e-03
 -1.2794716e-04  1.1258234e-03 -7.4252484e-04 -1.1128047e-03
  6.1286990e-03 -1.1742994e-03  6.0167769e-04  3.9667761e-03
  3.9745465e-05  7.0495672e-04  2.6867487e-04 -9.6709973e-05
  3.9233638e-03 -1.4545432e-03 -4.1221171e-04  1.8708149e-03
  7.4405742e-04  8.1432359e-04  1.2193618e-03 -8.1423039e-04
  2.6761313e-03 -6.7709310e-04  7.9165454e-04  1.7064129e-03
  6.1869482e-04  7.8200928e-04  4.3078620e-04 -1.6780286e-03
  2.3979355e-03  2.5864219e-05  3.5033642e-04  1.4024071e-03
  6.2359454e-04  5.7976227e-04 -5.4358074e-04  7.4730469e-05
  1.5780998e-03 -7.9995729e-04 -9.7854011e-05  1.5481585e-03
  5.6449159e-04  8.2405291e-04 -6.6953281e-04  1.4586274e-04
KAS_L_0103_20180424_13_rv_2x_pnt_1
  1.0000000e+00 -1.9733993e-17  1.3584255e-16  1.3162355e-01
  8.3369720e-04 -6.6308511e-04 -8.5953922e-02 -1.7607496e-03
  1.0953913e-01  5.4779781e-04  3.7189030e-02  2.8537211e-02
  1.6278951e-03 -1.1664677e-03 -8.3774192e-04 -7.5360052e-03
  3.8350073e-02  9.3529314e-04  7.3405782e-03  1.6582996e-02
  9.3193749e-04 -1.1460435e-03 -7.6074306e-03 -1.0100117e-03
  1.9165079e-02  9.0414137e-04  6.2949885e-04  1.1180111e-02
  5.9912928e-04 -9.2633697e-04  2.1306938e-03 -1.4924391e-03
  1.1446060e-02  5.7399364e-04  6.3348992e-04  5.6402165e-03
  3.5574131e-04 -5.1903085e-04  1.1501903e-03  5.7240364e-04
  7.4249518e-03  2.2538997e-04 -1.0531741e-03  4.0625763e-03
  3.6779439e-04 -1.9931585e-04  3.0389617e-04 -3.4843567e-04
  4.9828867e-03 -3.8747304e-06  3.6137270e-04  3.3588815e-03
  5.2368997e-04 -5.6768274e-05 -2.5575039e-04 -1.4672577e-03
  3.3251190e-03 -4.1650821e-05 -3.4288263e-04  2.8047628e-03
  6.8803736e-04 -7.8618499e-05  7.7190899e-04 -7.7595943e-04
  2.2546714e-03  7.2899366e-05  3.1978540e-05  2.1883774e-03
  7.0412608e-04 -2.1356051e-04  3.0191343e-04 -4.7549380e-04
  1.6110645e-03  2.3651769e-04 -5.7833965e-04  2.0601701e-03
  5.8559925e-04 -3.1952315e-04  2.8461274e-04  7.2856804e-04
KAS_L_0103_20180424_2_rv_1x_1
  1.0000000e+00 -4.7141059e-18  3.3648407e-17  1.2998483e-01
 -7.3175390e-03  1.7499341e-03 -4.2038512e-02  3.0902515e-03
  1.0836521e-01 -3.3438508e-03  2.4027704e-04  2.9569710e-02
  6.9583606e-04 -4.0906166e-03 -1.0198806e-02 -7.5296565e-04
  3.7522726e-02  2.1403851e-04 -7.3345906e-04  1.5399996e-02
 -3.3069137e-04 -2.1670123e-03  1.2375396e-03 -1.3036738e-03
  1.8327187e-02 -1.3512097e-03 -2.2986714e-03  1.0106677e-02
 -6.3349450e-04 -6.8675584e-04  1.3462343e-04  5.2907364e-05
  1.1872802e-02 -1.6085591e-03 -2.0291805e-03  8.0175741e-03
  1.2633156e-04 -1.4187768e-03  1.3552920e-03 -1.2313373e-03
  5.7700378e-03 -5.6388671e-04  1.5752670e-04  3.6215485e-03
  3.6166253e-04 -8.6933461e-04 -4.8840999e-04 -2.5831761e-04
  4.4056390e-03 -9.1380738e-04  3.8668373e-04  3.4740516e-03
  4.9833834e-04 -9.7202356e-04  6.8149674e-04  2.1484651e-03
  2.8206564e-03 -5.5768279e-05 -6.3031265e-05  2.2577204e-03
 -1.3145308e-04 -5.3755980e-04 -3.3802603e-04 -1.4137525e-04
  2.0897616e-03 -7.8936991e-04  4.0204778e-04  1.1681290e-03
 -1.5846035e-05 -4.1555296e-04  8.4850797e-04  6.0974388e-04
  1.9982131e-03 -4.9522484e-04 -7.2897537e-05  2.4533992e-03
 -1.6852759e-05 -5.6177614e-04  1.7471563e-03  2.0977674e-04
KAS_L_0103_20180424_4_rv_1x_1
  1.0000000e+00  2.7560413e-18 -2.1414986e-17  1.3322828e-01
 -7.8465134e-03  1.9725396e-03 -2.9673807e-02  9.8893316e-03
  1.0828949e-01 -1.3068963e-03  4.1686505e-03  3.5874476e-02
 -3.2190298e-03  9.5556386e-04 -5.5186743e-03  4.1137847e-03
  3.6666996e-02 -9.7733665e-04  2.6134469e-03  1.8536791e-02
 -1.9114973e-03  1.8557011e-04  1.1721819e-03 -3.6134151e-04
  1.6443376e-02 -5.6555600e-04 -8.7331044e-04  1.1901497e-02
 -1.7691423e-03  3.8088100e-04  1.6919021e-03  2.3208499e-04
  8.7040507e-03 -2.3479638e-04  2.2275089e-04  8.3386310e-03
 -1.6982373e-03  5.7770919e-04  1.7730589e-03  8.4690115e-04
  4.9388970e-03 -7.7280711e-05  1.0432708e-03  5.5320186e-03
 -1.7299994e-03  6.3946863e-04  1.2529627e-03  7.7180446e-04
  2.8027077e-03  1.9754799e-05  1.1483409e-03  3.3767209e-03
 -1.6141394e-03  5.6185574e-04  1.4449659e-03 -1.0648295e-05
  1.4200028e-03  1.2422045e-04  4.9893460e-04  1.9083242e-03
 -1.6114193e-03  6.5230392e-04  9.8495918e-04  1.1639653e-04
  6.4478096e-04  5.0400236e-04  3.9046190e-04  2.3619907e-03
 -1.7417375e-03  6.6475871e-04 -2.2770910e-04 -1.3062077e-04
  7.7570976e-05  5.8502731e-04 -2.1860607e-04  1.6292363e-03
 -1.6955902e-03  8.6186193e-04 -5.6604408e-04  6.3092817e-04
KAS_L_0103_20180424_9_rv_1x_u_1
  1.0000000e+00 -1.0835730e-17  9.0473577e-17  1.4640762e-01
 -2.5050430e-03 -2.6590013e-05 -4.7375022e-02 -3.9824128e-04
  1.1026032e-01 -1.1406828e-03 -5.9570872e-03  2.6710955e-02
 -3.4944732e-04 -2.0775003e-04 -5.4412600e-03 -3.8055713e-03
  3.8996085e-02 -7.9358638e-04 -8.1303396e-03  1.4029024e-02
  2.8986988e-05 -1.6174584e-05  1.8966995e-03  3.8861526e-05
  1.9627613e-02 -7.0171011e-04 -3.6136679e-03  7.5297884e-03
  2.3204021e-05  6.3234749e-06  1.7470862e-03  5.8989223e-04
  1.1641859e-02 -6.0906302e-04 -2.1092510e-03  4.7596666e-03
 -1.3911622e-04 -3.6731585e-05 -1.4588971e-03 -1.3875489e-04
  7.6248147e-03 -4.9511489e-04 -9.1714255e-04  4.0897535e-03
 -1.0594853e-04 -1.9091218e-05 -8.7008434e-04  3.0891841e-04
  5.3241976e-03 -4.8796417e-04 -1.0579230e-04  2.2464849e-03
 -6.8202895e-05 -5.6340764e-05 -2.0124636e-04 -3.1735460e-04
  3.7964842e-03 -3.9893268e-04 -1.3027682e-03  2.5370316e-03
 -2.7428973e-05 -3.6928848e-05  5.1805490e-04  1.5250641e-04
  2.7922920e-03 -4.0351738e-04 -1.8418009e-03  1.3526948e-03
 -3.3798466e-05 -2.3493097e-05  3.1210214e-04  4.9876509e-04
  2.1793468e-03 -3.9841047e-04 -5.1127029e-04  5.9176235e-04
 -3.2591918e-05 -8.1101188e-06  2.4652549e-04  8.7493838e-04
KAS_L_0103_20190626_002_rv_1x_1
  1.0000000e+00  1.3326484e-17 -5.8511177e-17  1.3492486e-01
 -3.9416508e-03  6.0778030e-04 -2.3915989e-02 -8.8722997e-04
  1.0722131e-01 -1.9140253e-03 -2.2560354e-03  2.7058748e-02
  1.1338425e-03 -1.6860923e-03 -6.2314706e-03 -3.8760958e-03
  3.8965413e-02 -3.0522832e-04  2.5445349e-03  1.4121714e-02
  8.1487672e-05 -2.3135881e-04  2.6347329e-03 -3.0204475e-03
  1.8815960e-02 -4.5617477e-04  5.6425896e-04  9.2101943e-03
  1.1811885e-03 -1.0042055e-03 -1.8543379e-04  2.6667364e-04
  1.0506252e-02 -6.1086961e-04 -1.7041855e-03  5.3409818e-03
  5.0124828e-04 -7.6655570e-04  5.6609230e-04 -1.6284571e-03
  7.1729815e-03 -1.2541147e-04  2.1552557e-04  4.0448562e-03
 -8.4564201e-05 -4.3601247e-04  2.6672374e-03 -4.3070541e-05
  5.2782188e-03 -4.5016527e-04  3.3136630e-04  2.6800005e-03
  4.7100711e-04 -1.3605639e-04  5.1256905e-04  6.2928244e-05
  3.6820298e-03 -2.1257727e-04 -8.0517751e-04  1.3398781e-03
  5.5640366e-04 -5.1725989e-04  1.0301724e-03  1.5704567e-04
  2.2597092e-03 -5.8770593e-04  8.5600910e-04  9.4403671e-04
 -7.3752805e-06  9.3428853e-05  3.5491373e-04  1.0186826e-03
  2.3008892e-03 -2.3926649e-04 -2.5983103e-04  1.0498312e-03
 -8.6048310e-05 -2.1479207e-04 -4.2254019e-04  5.9642551e-04
KAS_L_0103_20190626_004_1x_1
  1.0000000e+00  5.7279329e-18 -7.4887145e-17  1.4646683e-01
 -3.1857455e-03 -4.8208564e-03 -4.0409375e-02  2.1374472e-03
  1.0925615e-01  4.9505783e-05  2.4847885e-03  3.4450159e-02
 -5.5623067e-04 -3.9701810e-03 -5.7271890e-03 -2.8201878e-03
  3.6402292e-02 -1.1487236e-03 -4.0689546e-03  1.5827230e-02
 -4.3231499e-05 -2.7523396e-03 -1.8486225e-03 -1.8191397e-03
  1.8355433e-02 -3.9810077e-04 -2.3074649e-03  1.1133641e-02
 -2.5898945e-04 -1.4686387e-03 -7.6016553e-04 -4.4214437e-04
  1.0027883e-02 -9.8645039e-04 -2.3026685e-04  7.1279405e-03
  1.8359063e-04 -8.8509781e-04 -7.6253487e-04 -2.3916195e-04
  6.6647224e-03 -6.0232424e-04  5.0050449e-04  4.9010349e-03
  4.6692150e-04 -1.0678718e-03  1.1351347e-03  1.6849562e-05
  3.8925229e-03 -2.2042084e-04  7.0467941e-04  2.2978137e-03
  3.9028311e-04 -1.2135428e-03 -3.1144258e-04  7.1443316e-04
  2.9221592e-03  1.6378658e-04 -2.5577599e-04  2.2781681e-03
  2.2713570e-04 -7.1700244e-04  1.3199045e-03  1.1065295e-04
  1.7575067e-03 -4.0563415e-04 -6.2464288e-04  1.4091170e-03
  2.4669190e-04 -4.5369628e-04  9.2105222e-05  2.9532000e-04
  1.7015628e-03  1.4151696e-04 -1.1630491e-04  1.7931618e-03
 -9.4934235e-05 -4.9856993e-04  1.0280971e-03  1.5293359e-04
KAS_L_0103_20190626_007_1x_1
  1.0000000e+00  6.1482001e-18 -4.3488502e-17  1.3132470e-01
 -7.0359458e-04  8.8287010e-04  3.2549214e-03 -3.9574205e-03
  1.0851121e-01  2.3360387e-03  6.6413428e-03  2.6223960e-02
 -1.0251686e-03  1.3399963e-03  9.0294604e-03 -5.8084476e-03
  3.8508015e-02  1.7968100e-03 -1.4600297e-03  1.4026654e-02
  3.2146718e-04  9.9239432e-04 -2.9676554e-04 -2.6749023e-03
  1.9039998e-02  1.2128902e-03 -3.1949123e-04  1.0211198e-02
  4.3686705e-04  6.5091475e-04 -1.1553566e-05 -9.6145614e-04
  1.1293731e-02  8.9648517e-04 -2.2546727e-03  6.7461213e-03
  3.8751179e-04  5.5144882e-04  1.1751298e-04 -1.3039150e-03
  6.9289188e-03  5.8571392e-04  1.7276097e-04  5.5332617e-03
  1.8252646e-04  4.8784575e-04  9.6717967e-04 -9.4356999e-04
  4.4967810e-03  7.1038451e-04  8.7527823e-04  2.3646068e-03
  1.6210100e-04  4.5779233e-04  5.8907155e-04 -8.3974966e-05
  3.4306652e-03  6.8571057e-04 -2.0129335e-03  1.5251993e-03
  3.9172073e-04  5.8490063e-04 -1.2430816e-03 -7.4370642e-04
  2.4191888e-03  5.6120307e-04 -3.0794955e-04  1.5057695e-03
  4.2023176e-04  4.6267566e-04 -9.7716067e-04  6.9304851e-05
  1.8915179e-03  4.0029158e-04 -3.9297922e-04  1.3349034e-03
  3.5025584e-04  1.7636409e-04 -2.8691459e-04  1.6965673e-03
KAS_L_0103_20190626_008_1x_rv_1
  1.0000000e+00  2.4092040e-17 -1.8577536e-16  1.3059218e-01
  3.7527826e-03  9.1669977e-04 -3.2330547e-02 -5.4120611e-03
  1.1016713e-01  1.3932979e-03  3.2982367e-03  3.0106909e-02
  1.1382498e-03 -5.0048219e-07 -8.1058554e-04 -2.3813283e-03
  3.8852698e-02  1.0227791e-03  6.8454795e-04  1.6245855e-02
  4.1294431e-04  5.8235737e-04 -1.7653085e-03 -2.4056684e-03
  1.9379449e-02  1.1396028e-03 -2.8617444e-03  1.0127441e-02
  3.6870842e-04  6.8052250e-05  8.0449481e-04 -8.7238518e-04
  1.1384420e-02  7.5246157e-04 -9.1628355e-04  4.8405564e-03
  5.1875714e-04  9.5724959e-05 -6.8045060e-04 -1.3619043e-03
  7.1666457e-03  7.8632245e-04 -7.5018558e-04  5.0602178e-03
  4.7642620e-04  1.7723029e-04 -9.2430138e-04  4.9497862e-04
  4.8141817e-03  6.0538481e-04 -1.7649188e-04  3.1245162e-03
  3.3690086e-04 -9.8017329e-05 -3.7220349e-04 -2.7898714e-04
  3.3017383e-03  4.5104545e-04  2.4072209e-04  2.0197047e-03
  2.4879868e-04  5.6297601e-05  6.0970006e-04  4.4150856e-04
  2.5328478e-03  5.7280800e-04 -1.6355695e-05  1.6652264e-03
  1.9623678e-04  2.1636181e-05  5.5144554e-04  3.0195568e-04
  1.7298980e-03  3.9840768e-04 -2.6953037e-05  4.8579634e-04
  1.7197668e-04  1.9924179e-05 -4.3242681e-04 -3.2741001e-04
KAS_L_0103_20190626_009_rv_1x_1
  1.0000000e+00 -1.3396959e-17  1.0380741e-16  1.3243616e-01
  1.4956969e-02  1.4126582e-02 -2.9727872e-02  4.5490519e-03
  1.0249054e-01 -1.5618169e-02  8.9540546e-03  2.9667755e-02
 -4.1761060e-03  1.0598330e-02 -1.7190987e-02 -2.7405050e-03
  4.3122238e-02 -2.7897429e-03  4.7249223e-03  2.0949702e-02
 -2.4984249e-03  5.7997400e-05  2.0489404e-03 -3.0893106e-03
  1.7882108e-02  1.5512956e-03 -3.2536418e-03  1.0282556e-02
  2.3009356e-03  7.4234953e-04  7.0306161e-04  1.4929509e-03
  8.2782153e-03 -3.0646847e-03 -5.4154678e-05  5.3289525e-03
  9.1163001e-04  3.0787594e-03 -2.5580704e-03 -8.5697003e-06
  7.6824120e-03 -2.1353532e-03  2.3840432e-03  5.8521767e-03
 -1.5951830e-03  1.8702945e-04 -4.2580429e-04 -1.7952092e-03
  4.3514579e-03  1.1818870e-04 -8.3259111e-05  4.5393340e-03
  1.1949335e-03 -4.4337990e-04  9.9768355e-04  1.6975560e-04
  6.8167043e-04 -9.2956999e-04 -2.3712028e-04  8.2254208e-04
  1.1710857e-03  1.6484869e-03 -1.2127644e-03  1.2858590e-03
  1.8751302e-03 -1.6607531e-03  2.1275482e-03  7.1424401e-04
 -7.5681124e-04  6.6557088e-04 -1.1299245e-03 -1.1521882e-03
  2.0467885e-03  1.2628214e-04  5.0475074e-04  2.0680083e-03
  1.0857297e-04 -5.9433730e-04  4.5819381e-04  3.0718635e-04
KAS_L_0103_20190626_010_1x_1
  1.0000000e+00 -5.1709321e-18  3.9346915e-17  1.3551421e-01
  8.1056457e-03  2.9833790e-03  4.7714550e-02 -3.9129320e-04
  1.0685150e-01  9.2805205e-04  6.4340506e-03  2.8125852e-02
 -5.6159523e-04  4.2215406e-03  8.9533661e-03 -5.9901183e-03
  3.6489501e-02  2.2615647e-03  3.4440602e-06  1.7240550e-02
  8.7473034e-04  3.6926210e-03  1.3686872e-03 -2.9404196e-03
  1.8223543e-02  1.1297346e-03 -3.9762001e-05  9.7370744e-03
  5.4480053e-05  2.0073518e-03 -1.6176056e-03 -1.5103167e-03
  1.0554069e-02 -2.5876900e-04  1.5957303e-04  5.6862019e-03
  7.0771719e-04  1.8090446e-03  9.5047051e-04 -1.1833359e-03
  6.0720559e-03  3.0086411e-04  3.0570515e-04  5.5086962e-03
  3.4811688e-04  1.5436914e-03 -6.1409164e-04 -2.4824672e-04
  4.1937206e-03  1.3384359e-04  9.1360046e-05  3.0540972e-03
  2.7411913e-04  1.4146173e-03 -3.2585849e-04 -8.7716218e-05
  2.8099644e-03 -3.3775267e-04  1.8342018e-04  1.9098351e-03
  4.1895353e-04  1.2621111e-03 -2.5343927e-04  2.8877633e-04
  1.8147724e-03  1.3049710e-04  2.4596495e-04  1.8783634e-03
  2.3789357e-04  1.0407452e-03 -2.3762731e-06  1.7558203e-04
  1.3746930e-03  8.7254305e-05 -2.2446908e-04  1.2598740e-03
  2.4600567e-04  1.0051663e-03 -4.3211839e-04 -2.4619820e-04
KAS_L_0103_20190626_011_1x_1
  1.0000000e+00  1.5314804e-15 -9.2842316e-17  1.2349564e-01
  5.0702321e-04 -5.2327229e-03 -4.1052322e-02  1.8471158e-03
  1.0779612e-01 -1.2967933e-03 -1.3968635e-02  2.6624806e-02
 -3.3572028e-03 -4.5920377e-03 -4.4644485e-03 -2.3764508e-03
  3.6872013e-02 -1.8430909e-03 -5.0050411e-03  1.4617929e-02
 -1.4745712e-03 -4.0811430e-03 -2.8509148e-03 -1.1157103e-03
  1.7389982e-02 -6.2105260e-04 -3.1709626e-03  8.6962005e-03
 -2.7066819e-04 -1.9783770e-03 -7.6958107e-05 -4.3177885e-04
  1.0728317e-02 -1.3119846e-03 -9.7434254e-04  6.2584069e-03
 -4.0736888e-05 -2.0348948e-03  1.5744403e-03 -1.8068273e-03
  6.8085328e-03 -1.2240788e-03  7.1425030e-04  4.4037083e-03
  1.0999556e-04 -1.5203124e-03  1.1485547e-03 -2.4388398e-04
  4.0722240e-03 -2.4992692e-04 -7.2651691e-04  2.9037433e-03
 -3.3430461e-04 -1.1265647e-03  2.4803749e-04  1.8236223e-05
  2.6764367e-03 -9.4989047e-04 -2.5814954e-04  1.8551279e-03
 -1.8255223e-04 -1.0608702e-03 -3.9663377e-04 -3.6200170e-04
  1.6549075e-03 -3.8046703e-04  2.9014532e-04  1.7031404e-03
 -3.8953485e-04 -7.4681853e-04 -1.6298213e-06  3.0321516e-05
  1.4793445e-03 -3.6142776e-04 -9.0837672e-04  1.1205061e-03
 -2.7942012e-04 -5.5197544e-04  5.7175838e-04  2.0670872e-04
KAS_L_0103_20190626_012_1x_2
  1.0000000e+00  1.7204549e-18 -1.1879332e-18  1.3625578e-01
 -1.2818473e-04 -6.9784085e-04 -7.8616464e-03 -3.6859985e-03
  1.0715973e-01  3.6291746e-03  8.6977939e-03  2.7434378e-02
  5.6002160e-04 -1.3612277e-03 -1.2939959e-03 -2.1763468e-03
  3.8714925e-02  7.2761533e-04 -3.9010564e-03  1.7066414e-02
  5.3013711e-04  3.1282833e-04 -6.9335397e-04 -5.5080362e-04
  1.9118650e-02  6.5016546e-04 -2.0611622e-03  1.1123379e-02
  3.7152739e-04 -2.4576745e-04  1.2873370e-04 -1.4388651e-03
  1.1266683e-02  8.9483611e-04 -4.4185026e-03  6.8112371e-03
  2.7415647e-04 -2.8505409e-04 -1.7365912e-03 -4.1430757e-04
  6.1950783e-03  2.1502656e-04 -1.3361603e-03  4.9661927e-03
 -1.5540107e-04 -6.4171823e-04  4.5529933e-05 -3.6483225e-04
  4.1763660e-03  2.0217604e-04 -1.1978791e-03  3.4396982e-03
  3.3518406e-04 -6.5359719e-05  6.6604872e-04 -2.0425835e-04
  3.0775281e-03 -1.0295941e-04 -5.3808834e-04  1.6097191e-03
  4.8472016e-04 -3.4663067e-04  5.0734879e-04 -4.5509300e-05
  2.3046499e-03  3.5058266e-05 -8.8483634e-04  1.8880549e-03
  4.7511759e-05 -3.0031184e-05  2.4612327e-04  2.8730008e-04
  1.7190703e-03 -3.7703155e-04  2.0703279e-04  1.2962460e-03
  1.3752422e-04 -2.2751922e-04  2.5369182e-04  5.3461577e-04
KAS_L_0103_20190626_014_rv_1x_1
  1.0000000e+00 -6.3325419e-18 -6.9510067e-18  1.3925120e-01
  1.2299990e-03  3.2592546e-04 -4.0875339e-02 -7.0650797e-05
  1.0939734e-01  1.0443220e-03  8.9384125e-03  2.9038955e-02
  2.1642879e-04  6.2188215e-04 -5.4699925e-03 -4.2092860e-03
  3.8666343e-02  9.9883245e-04  4.3002723e-03  1.3546092e-02
  3.9104727e-04  4.8730033e-04 -2.3453957e-03 -3.1110765e-03
  1.9590334e-02  6.9162144e-04 -3.9268156e-03  9.8304750e-03
  4.2395418e-04  1.8346775e-04  1.8654766e-04 -1.1456371e-03
  1.1511514e-02  4.1945658e-04 -2.2371344e-03  7.0515646e-03
  3.4938415e-04 -3.9282815e-05  6.7698214e-04 -6.0898264e-04
  7.2706048e-03  3.1410709e-04 -1.2071680e-04  3.7964429e-03
  2.5758308e-04 -8.7527810e-05 -5.0568124e-04 -1.1850857e-03
  4.8499291e-03  3.0597327e-04 -3.7163310e-04  2.4248201e-03
  1.5821337e-04 -5.9101310e-05 -1.8961963e-04 -7.0650929e-04
  3.3513603e-03  3.5372019e-04  6.2204764e-04  1.8635835e-03
  1.4893423e-04 -3.5581983e-05  3.5734183e-04  3.7562198e-04
  2.4575152e-03  3.6947030e-04  9.1281280e-04  1.5388757e-03
  2.1587249e-04 -2.9490589e-05  2.2984511e-04  1.8221042e-04
  1.9149240e-03  3.1522873e-04  6.7510777e-06  1.1506855e-03
  2.8343183e-04 -1.0738086e-04 -7.6886048e-04  4.6392201e-04
KAS_L_0103_20190626_015_rv_1x_1
  1.0000000e+00  1.1245151e-17 -8.7756744e-17  1.2443615e-01
 -2.5155334e-03  2.8113336e-04  6.2432144e-02  1.4082761e-03
  1.0896698e-01  8.4567218e-04  1.9575955e-02  2.7241110e-02
 -3.8132040e-04  6.0819250e-04  4.5629803e-03 -2.0204175e-03
  3.8418157e-02  8.3944990e-04  6.6624455e-03  1.5095338e-02
 -9.1508894e-05  6.4721891e-04  3.7707089e-03 -1.7400147e-03
  1.9152592e-02  7.5366122e-04  3.2858766e-03  9.6057864e-03
  2.1748836e-04  5.0690659e-04  1.5151080e-04 -1.0379550e-04
  1.1278645e-02  5.9709243e-04  1.5807705e-03  6.4559079e-03
  3.2467835e-04  4.3828934e-04 -1.1523497e-03 -2.0269643e-03
  7.2729980e-03  4.5403669e-04 -5.5590839e-05  4.3977991e-03
  2.5623433e-04  3.1955527e-04 -2.1948613e-04 -1.0567881e-03
  4.8829014e-03  3.8525933e-04  4.0335028e-05  3.0858010e-03
  1.8310246e-04  3.0071903e-04 -3.5076899e-05 -5.1049449e-04
  3.3585082e-03  3.8687982e-04  8.5895403e-04  2.5839625e-03
  1.3308886e-04  3.7779898e-04  6.8897134e-04 -9.6727942e-04
  2.4667697e-03  4.4514350e-04 -7.2535527e-04  1.7301798e-03
  2.0909245e-04  4.0094859e-04 -4.0109228e-04  2.9593594e-04
  1.8372522e-03  4.8718239e-04  5.5189734e-04  7.7638416e-04
  3.0098179e-04  4.2187745e-04 -7.6791660e-04  1.2990123e-04
KAS_L_0140_01_1x_1
  1.0000000e+00  4.4605889e-17 -6.4059668e-17  5.3070826e-01
  9.0457896e-04  1.1436992e-02  2.5667471e-02  6.4049385e-03
  5.2812173e-02  1.7207684e-03  6.8379902e-03  8.0500146e-02
 -1.6294355e-03  6.8467172e-03 -4.3454738e-03  2.6077225e-03
  5.1182338e-03  3.0869500e-03  1.4123274e-03  9.2302735e-03
 -5.9972383e-04 -1.9342569e-03 -5.4352489e-03 -1.4205208e-03
 -1.2196597e-03  1.7004863e-03 -1.8350376e-03  1.2662654e-03
  3.9031162e-04 -2.5372695e-03  2.2727923e-03 -4.1174070e-04
 -1.7410006e-03  1.3272289e-03  1.2776631e-03 -6.5993849e-04
  3.4588508e-04 -1.1668542e-03 -5.9864665e-04  2.6048069e-04
 -4.7633922e-04  2.7407024e-03  9.0831556e-04  5.0874799e-04
  2.8994517e-04 -2.1645970e-03 -2.5209430e-03  2.0216037e-03
 -1.5994672e-04  2.1573247e-03 -2.3537823e-03  8.2448345e-05
 -1.3680419e-03 -1.9585682e-03 -1.7305198e-04  3.9220447e-03
  1.2530049e-03  7.4728412e-04 -1.1634060e-03 -2.7032475e-03
 -3.0037053e-03 -1.1368274e-03 -2.5296348e-04  2.6519028e-04
  2.7909348e-03  7.3805770e-04  1.6736171e-04 -9.3393896e-04
 -1.8900471e-03 -1.3221228e-03  2.3148073e-04 -2.9650101e-03
  1.9070271e-03  2.0440385e-04 -7.9096371e-04  1.8205328e-03
 -9.2338223e-04 -7.7465063e-04  2.1502489e-03 -1.2565354e-04
KAS_L_0140_01_1x_2
  1.0000000e+00  1.7748136e-17  2.3086090e-18  5.7064743e-01
  1.0023763e-02  1.2509651e-02  9.5102744e-02 -5.1105684e-03
  5.6380496e-02 -3.3410215e-03 -8.9278425e-03  9.1057364e-02
 -1.3097978e-04  1.3551243e-02 -2.0617999e-02 -6.0179136e-04
  7.1129234e-03 -4.5873941e-03  1.9618325e-04  4.6583166e-03
  2.2764212e-03  5.2762861e-03 -9.0669089e-03  1.2844203e-03
  2.8594719e-03 -2.5759112e-03  4.9992988e-03 -1.2788108e-04
  1.2620774e-03 -4.0903439e-04  7.1473746e-04 -1.7561319e-04
  7.6378085e-04 -1.4958003e-04  2.8758449e-04 -1.2895578e-04
  3.5430522e-05  5.9480295e-04 -8.5590712e-04  3.0394844e-03
  5.6156547e-04  8.4972751e-04 -1.2456759e-03 -3.0022859e-04
  5.0240173e-04  7.6662990e-04  2.2923627e-03 -3.6888252e-03
  6.3636569e-04  7.9891565e-05 -1.0164105e-03  3.8761912e-05
 -9.1699943e-04  6.0540742e-04 -7.7388739e-04  2.4584277e-03
 -3.8071881e-04  3.0778282e-04  1.1129710e-03  1.1962317e-03
 -1.4895408e-03 -7.8724616e-04 -1.5487806e-04 -2.4987605e-03
 -9.7501322e-04  1.5226654e-03  1.7301412e-03  1.3186240e-03
 -2.1245226e-04 -7.5517867e-05 -7.2635883e-04 -4.2868709e-06
 -6.1038851e-04  6.9331665e-04 -4.1796619e-03 -2.1437689e-03
  1.0735536e-03 -4.6423786e-05 -1.4613371e-04 -8.2964832e-04
KAS_L_0140_02_3x_2
  1.0000000e+00  5.4791589e-17 -9.3907569e-17  6.4063422e-01
  1.0690392e-02  1.5758053e-02  1.3530265e-01 -3.8597479e-03
  6.3061312e-02  3.3115137e-03  3.4098745e-03  1.1393261e-01
  4.2189606e-03  1.0279653e-02 -3.9598279e-02 -2.3031134e-03
  8.5404961e-04  3.2913890e-03  2.5386308e-03 -3.1203059e-03
  5.0430812e-04  7.6305767e-03  1.2278425e-04  7.3921589e-03
 -3.1400348e-03 -1.2311378e-03 -3.3477783e-03 -1.2677001e-03
 -1.7600660e-04 -7.3917139e-04 -2.2035478e-03 -1.2155975e-03
  1.4802272e-04  6.0568218e-04 -2.3455277e-03 -3.6452898e-03
 -3.2185864e-03 -4.5967056e-03  9.3960993e-04 -4.9186045e-03
  1.7164656e-03  4.9187448e-03  5.8422062e-03  1.7907356e-03
 -2.9506706e-03  4.3598708e-04 -3.3241181e-03 -2.0698634e-04
 -2.6139055e-04 -2.6552298e-03 -3.3454695e-03  1.1839139e-03
 -3.3881301e-03 -3.0629828e-03  3.2132028e-03  6.2158371e-03
 -2.2014638e-03 -2.8884118e-03 -3.9435748e-03 -3.1834265e-04
 -1.2242077e-03 -1.4215437e-03 -1.7009373e-03 -3.8783802e-03
 -9.1458385e-04 -1.2268942e-03  2.5479790e-03 -3.4217720e-04
 -1.6877511e-03 -6.3107115e-04  3.5699555e-03 -1.8581274e-03
  2.0124777e-03 -1.0380346e-03 -5.4780151e-04 -1.1537326e-03
  1.4950200e-05 -4.0609124e-05 -1.5152114e-03  7.5463998e-04
KAS_L_0140_02_3x_4
  1.0000000e+00 -4.0899100e-17  2.5056499e-17  6.2035895e-01
  1.5625705e-03  2.2317119e-02  7.1089496e-02  3.2991639e-03
  5.6082445e-02  3.4128067e-04 -1.3270595e-02  7.1940146e-02
 -3.0398642e-03  1.7988296e-02 -1.9817927e-02  1.8087680e-03
  8.2968171e-03 -2.6485125e-04  2.9102351e-03  1.9860137e-03
 -1.2101961e-03  5.8319772e-03 -6.6782447e-03 -3.9436678e-03
 -6.4146056e-04 -2.6415039e-03 -2.3598161e-03  1.4769729e-03
  1.6221389e-03 -1.9613969e-03  1.3262371e-03  2.6684209e-03
 -8.5413682e-05 -1.6037789e-03  4.6015207e-04 -4.7858716e-03
 -6.6524202e-04 -6.8917894e-04 -4.9038029e-04 -4.2760473e-04
  6.9460166e-04 -3.0529900e-03 -2.0899181e-03 -7.5213687e-04
 -1.1541530e-03  1.8274284e-03  1.7140616e-03  1.8872755e-03
 -1.3178491e-04 -1.4373483e-03  1.1760562e-03 -1.9370389e-03
 -3.8455029e-04  1.6197789e-03  1.5848055e-04 -1.8851502e-04
  2.2131765e-03 -7.4614954e-04 -8.5832775e-04  2.3857457e-03
  1.2837334e-03  1.9801962e-03  3.7516356e-04 -2.9351516e-03
  1.3488195e-03 -2.5018543e-03  1.6893469e-03 -4.3253043e-04
  2.6260068e-03  1.6698720e-03 -4.9739204e-04  1.2759654e-03
  1.4331377e-03 -2.7496305e-03 -2.1984211e-03 -5.6975292e-04
  2.0175575e-03  4.3617157e-04 -2.7075307e-03 -1.1957870e-03
KAS_L_0140_02_3x_6
  1.0000000e+00  4.8742883e-17 -8.9840033e-17  5.5564071e-01
  1.4540013e-02  2.9222796e-03  1.0059826e-01  5.3091615e-03
  5.2389031e-02 -2.5595048e-03 -1.1451236e-02  9.0659132e-02
  1.9666567e-03  7.7100614e-03 -1.7694052e-02  6.0360853e-04
  1.0248721e-02 -3.7186328e-04  3.5815784e-03  3.4944666e-03
  3.1833443e-03  5.8289966e-03 -4.1620654e-03 -2.5494485e-03
  7.4554950e-04 -8.8822865e-04  4.8948307e-05  4.3716719e-03
  1.2280994e-03 -8.4260874e-04 -2.3411739e-04 -9.9177383e-04
 -1.1094329e-03 -2.4761211e-03  9.3421111e-04 -1.0351783e-03
  3.0889172e-03 -1.2224903e-03 -1.8371152e-03  2.7350265e-03
  6.2042608e-05  2.6738132e-03  2.6397730e-03 -1.6188750e-03
  2.3574615e-03 -9.3306027e-04 -2.2132332e-04 -1.8302755e-03
 -4.2027093e-04  3.2360227e-03 -5.3484932e-04 -2.1426681e-04
 -5.4367673e-04 -1.3357869e-03 -1.2334497e-03  1.9047604e-03
  7.0058046e-04  1.3632682e-03 -1.8836384e-04  3.0845835e-03
 -7.0263098e-04 -1.5000876e-03 -1.6574339e-03 -2.0826670e-03
  2.3074122e-04  1.2271197e-03 -1.3310083e-03 -3.0591692e-03
 -5.5107931e-05 -1.0625436e-04  6.8233242e-04  1.4628930e-03
 -2.6368979e-04  2.2776864e-03  2.8551599e-03 -6.3952592e-04
 -2.5397648e-04 -2.3537575e-03 -3.5515990e-04  1.1389361e-03
KAS_L_0140_02_rev_1x_1
  1.0000000e+00  7.9436120e-17 -1.2937508e-16  5.7001635e-01
  2.7342533e-03  1.1063475e-02  7.0781147e-02 -2.2757649e-03
  6.1787646e-02 -4.9315901e-04 -6.0332755e-03  8.5661641e-02
 -1.7665354e-03  1.0077577e-02 -1.6156464e-02  2.2975212e-03
  1.1045106e-02 -3.9382646e-03 -3.0235660e-03 -1.6342642e-03
 -3.3767465e-03  4.2997126e-03 -4.5792723e-03  1.2118906e-03
  3.0679688e-04 -6.9137202e-03 -2.6648974e-03 -4.6763467e-03
 -2.0135997e-03 -4.7507343e-04  1.4717243e-03 -1.7546044e-03
  8.9895208e-04 -4.7422221e-03  9.7082293e-04  1.0042447e-03
  1.9386311e-03 -1.4873746e-03 -2.5991373e-03 -1.2302130e-03
 -1.0028464e-03 -1.3545287e-03  1.3260542e-03 -5.3745446e-04
  1.5243723e-03  8.1785874e-04  4.2690403e-03 -2.1485429e-03
 -9.0109908e-04 -7.7681131e-04  1.9234156e-03  2.7618518e-03
  1.4450190e-03  7.9389622e-04  3.4768600e-05  1.1291474e-03
 -2.2221652e-03  6.6577361e-04  1.0040718e-03 -2.5548420e-04
  2.9252379e-03  2.1285524e-03  1.3683932e-03 -1.8570697e-03
 -2.0843540e-03  3.8056649e-04 -2.0055186e-03 -2.0659466e-05
  1.7861719e-03  6.4743779e-04 -2.1684477e-03  9.8942801e-04
  3.6855164e-04  1.8789632e-03  1.9929535e-03 -3.1781144e-03
  4.9287270e-04  9.1414718e-04 -1.5769081e-03 -1.0768036e-03
KAS_L_0140_03_rev_1x_1
  1.0000000e+00 -3.2852768e-17  5.9772094e-17  5.7562797e-01
  3.5762379e-03  2.8628417e-02  7.6591214e-02 -1.9348874e-02
  5.5271560e-02  1.7178903e-03 -6.1350303e-03  7.3470475e-02
  7.0590666e-03  2.1866041e-02 -2.1359436e-02  1.5132060e-03
  4.7986944e-03  3.1585496e-03  4.2777036e-03  5.7826110e-03
 -1.0320045e-03  6.0407771e-03 -7.1383546e-03  4.8630039e-03
 -7.3795004e-04  2.2931881e-03 -6.4175160e-04  1.6766240e-03
  1.6964998e-03 -6.5069644e-04 -3.7160155e-03 -1.6738268e-03
 -1.7476838e-05 -2.8009427e-04 -4.8378237e-03 -1.5203925e-03
  2.4763596e-03 -3.3326068e-03 -1.7079514e-03  2.3378613e-03
 -1.8844344e-04 -1.8051377e-03  7.1945586e-04  1.5428814e-03
  1.4693149e-03 -6.7490310e-04  5.5466421e-03 -4.1288595e-03
 -3.1240379e-04 -1.3178399e-04  3.2646568e-05 -4.0621032e-03
  2.3664641e-03  1.6197002e-03  2.4146428e-03  5.1474386e-04
  2.9875470e-04 -8.7503752e-04  5.9307475e-04  6.8515164e-04
  1.6922084e-03  3.3285695e-03 -4.2640488e-04 -1.5893138e-03
  6.1237864e-04  1.0902674e-03  1.7830443e-04  6.1169660e-04
  2.4517507e-03  1.2844206e-03 -3.2577525e-03  7.7215910e-04
 -1.2972617e-03  1.6234406e-03 -3.2571165e-06  8.1010461e-04
  1.7396858e-03  1.1702632e-03  4.0354554e-04  4.7190016e-04
KAS_L_0140_04_1x_1
  1.0000000e+00 -6.7315700e-17  1.1869041e-16  5.3255792e-01
  7.2906365e-03  1.5103722e-02  7.7495064e-02 -8.2829398e-03
  6.4297026e-02  4.1290745e-04 -1.4623090e-02  8.9717252e-02
 -5.4092237e-04  1.6335022e-02 -1.9444086e-02 -1.4664624e-03
  1.3054838e-02 -3.8208555e-03  4.6352766e-03  2.4188713e-03
  1.6134637e-03  6.6885755e-03 -7.1203479e-03  1.0630553e-03
  1.3843056e-03 -2.2610787e-03 -1.6882625e-03  4.4224620e-03
 -1.8543501e-03  1.7134241e-03 -3.3081065e-03  3.7353263e-03
 -1.8545635e-03 -5.3904295e-04  1.9478456e-03  2.2852793e-04
 -1.3194117e-03  1.8164210e-03  3.6161713e-03 -8.9942606e-04
 -8.3017820e-04 -1.8219380e-04  1.9241455e-03 -1.7901408e-03
 -6.5968315e-04  2.1388663e-03 -8.2526780e-04 -2.0240124e-03
 -3.0492119e-04 -9.7409374e-04 -3.2745649e-03  2.0846007e-03
 -1.0256501e-03  1.8283094e-03 -5.5757778e-04  3.2467306e-03
  1.5310266e-05 -7.8603605e-04  2.6141151e-03  8.0576874e-04
 -1.6811296e-03  2.8930280e-04 -1.5701233e-03 -1.7570210e-03
 -1.2341988e-03  8.2707289e-04  2.8880974e-04 -1.3065385e-03
 -2.5200448e-04  1.9556894e-04  9.3824354e-04 -6.7477923e-04
 -1.3920722e-03  1.6614597e-03  1.1567392e-03  6.5442224e-04
  2.0981060e-04  2.8119147e-04  1.0303259e-04 -1.0171311e-04
KAS_L_0140_04_rev_2x_1
  1.0000000e+00 -7.9800215e-17  1.0146582e-16  6.0157944e-01
  8.3611636e-03  2.0463899e-02  1.2174888e-01  1.1663137e-02
  5.9755749e-02 -7.9385270e-03 -6.8081955e-03  8.2000374e-02
  6.1420452e-04  1.8795860e-02 -4.4107647e-02  1.5405534e-02
  8.9280393e-03 -3.1768182e-03 -5.8459654e-03 -5.4184693e-03
 -1.2740476e-03  6.7263940e-03 -5.0958136e-04 -7.5000002e-03
  2.7431727e-03 -6.9760534e-03 -5.8829163e-04 -6.2249710e-03
  1.0501889e-04  4.1680102e-03  1.5520661e-03  4.1668547e-03
 -1.3272586e-03 -5.8484718e-03 -8.6051318e-04 -3.6294806e-04
  1.6823673e-03  3.3720733e-03  3.9808335e-03 -3.2131954e-04
  1.9645787e-03 -2.9831965e-03  7.6551290e-04 -1.7509510e-03
 -3.0772677e-04  7.6377640e-03  1.3520929e-03 -1.7594272e-03
  2.9408840e-03 -2.3464320e-03  2.1832241e-03 -1.5302413e-03
  1.3186229e-03  4.8488162e-03 -2.8361286e-03 -1.4220349e-03
  9.0150004e-04 -2.2200959e-03 -5.7575135e-05  1.4585895e-03
  1.2601955e-04  3.5362974e-03 -1.6781332e-03  2.4473360e-03
 -1.4540866e-03 -1.6154960e-03  1.2887732e-03  1.1819646e-03
 -1.4278793e-03  8.5936348e-04  4.3143295e-04 -1.6262265e-03
 -2.5938518e-04  1.2251765e-03  2.1460958e-03 -2.0872350e-03
 -1.2938261e-03  1.8046535e-03 -3.6555072e-03 -1.8059598e-03
KAS_L_0140_04_rev_2x_2
  1.0000000e+00  1.2199474e-15 -1.3172594e-16  5.7633066e-01
 -4.9283196e-03  1.5450425e-02  9.6249613e-02 -2.5908000e-03
  5.3783456e-02 -6.2146345e-04 -4.0785951e-03  1.0288764e-01
  3.3375315e-03  1.6808871e-02 -2.4789411e-02 -4.3165109e-03
  3.1669872e-03  3.3611200e-03  4.3083883e-03 -9.1321552e-05
 -1.9389739e-03  6.5308922e-03 -7.3915591e-03  9.2602877e-04
 -9.6269427e-05  3.0860461e-03  1.7025808e-03 -3.6753834e-03
 -7.6407771e-04 -4.1393678e-04 -1.9621040e-03 -2.2409829e-03
 -1.9474286e-04  1.2765797e-03 -1.9690009e-03 -3.9013263e-04
 -1.2648141e-04 -1.7382287e-03  2.3419065e-03  3.7821411e-03
  6.6129959e-04 -6.9136124e-05 -2.1924396e-03 -1.4322378e-03
  2.1714761e-05  3.5513469e-04 -2.0224334e-03 -1.7657847e-03
  1.4016375e-03 -3.0836929e-04  2.0211366e-03  2.8163313e-04
  4.8097390e-05 -4.8593491e-04  3.9634242e-04  1.1572214e-03
  1.8807507e-03 -3.8620934e-04 -2.6857484e-03 -1.3692699e-03
  1.1490185e-03 -1.1671209e-03 -1.5653340e-03 -7.9122589e-04
  5.7476362e-04 -1.8321252e-03  1.9657749e-03 -1.6332233e-04
  4.8467767e-04 -1.6244621e-03  3.9829796e-04  1.0998215e-03
  1.2738044e-03 -2.3329309e-03 -2.2909875e-03  2.1609463e-03
  8.1703515e-05 -1.5567102e-03 -8.3351685e-04  1.4974902e-03
KAS_L_0140_05_3x_1
  1.0000000e+00 -5.3167159e-17  9.5992221e-17  5.4412755e-01
  8.3434562e-03  1.8552686e-02  7.0674445e-02  9.7282715e-04
  5.6277743e-02 -3.1956331e-03 -8.9270699e-04  8.2845306e-02
 -2.2183547e-03  1.9720622e-02 -7.2343323e-03  2.2318476e-03
  8.2428749e-03 -2.5629297e-03  5.6445891e-03  1.0067364e-02
  2.4213760e-03  7.4194344e-03 -7.4388578e-03 -2.4551576e-03
 -2.8638611e-04 -2.0510484e-03 -1.5287165e-03  2.5792492e-03
  5.7951359e-04  1.9184010e-03 -3.7515997e-03  3.5961317e-03
 -1.7696059e-03 -1.9312561e-03 -1.3372493e-03 -1.1006464e-03
  1.3311156e-04 -1.4206346e-03 -1.6591841e-03 -8.0875405e-04
 -1.7598599e-03 -7.9396549e-04 -2.6474935e-03  1.8894034e-03
  3.4956029e-04 -2.5273443e-03 -4.2553737e-03 -8.4841145e-04
 -1.1452626e-03 -3.5512695e-03  5.4967487e-04 -2.6501550e-03
  1.4171599e-03 -1.8491600e-03  3.1626168e-04  1.9254335e-03
 -1.9481072e-03 -2.2669209e-03 -1.9577804e-05  3.1438459e-04
  1.0664078e-03 -1.7176782e-03  2.1613507e-03 -1.8952958e-03
  3.4756068e-04 -9.3941662e-04  2.1836937e-03  2.9487538e-05
 -4.9398763e-04 -4.6837369e-05 -1.3793842e-03  1.5667119e-03
  1.5738552e-03 -9.0368424e-04  3.9470025e-05 -9.8506006e-04
 -9.5702880e-04 -8.3228973e-04  3.3858659e-04  7.1476363e-04
KAS_L_0140_05_3x_2
  1.0000000e+00 -1.1511438e-16  2.1211261e-16  4.4115041e-01
 -3.3013223e-03  2.3064859e-03  3.2681775e-02 -4.4127794e-03
  8.3903213e-02  3.2265444e-03  8.4523110e-03  8.7629275e-02
  3.3671422e-04  3.8060383e-03  4.8710520e-03 -6.4237583e-03
  1.7342476e-02  3.1089122e-03  2.6127646e-03  1.2804789e-02
  8.1175368e-04  3.0675919e-03 -3.1462995e-03  1.5741677e-03
  4.1049803e-03  4.9420313e-04  1.2015546e-04  3.5611774e-03
 -1.6285202e-04  2.2922802e-03 -1.2969740e-03  4.8539155e-03
  2.0972623e-03  1.4236780e-04 -4.5360566e-03  6.2104296e-04
 -1.1132262e-03  2.5137022e-03  1.5585299e-03 -2.1749685e-03
  1.3618933e-03  3.8482692e-04 -2.3113399e-03  1.0477655e-03
 -9.4056071e-04  6.3054188e-04 -1.6684500e-03  2.8949995e-03
  5.2531819e-04  5.6269292e-04  1.4594560e-03  5.7453602e-04
 -1.2911911e-03  1.3242165e-04 -3.8884257e-04 -1.0779304e-03
  3.0876050e-04  1.1813797e-05  7.0839148e-04  6.3494373e-04
 -1.1155618e-03 -1.0591964e-03 -1.8018067e-03  9.9491142e-04
  5.2342783e-04 -7.6605853e-04 -1.4756031e-03 -1.8441701e-04
 -1.4264681e-03 -1.5230466e-03  7.4578451e-04  5.2610415e-04
  6.2002064e-04 -1.4310806e-03 -9.1077911e-04 -2.2874034e-04
 -5.5458529e-04 -1.5137764e-03 -3.6552373e-03 -4.9107575e-04
KAS_L_0140_05_3x_3
  1.0000000e+00 -6.1827984e-17  1.0968448e-16  5.3658023e-01
  3.2622941e-03  8.1611172e-03  5.5039875e-02  1.8607000e-03
  7.0091119e-02 -1.5314204e-03 -2.6275324e-02  7.5401384e-02
  4.1736793e-03  1.0486088e-02 -1.3638916e-02 -1.1980710e-02
  1.0215404e-02 -2.6312118e-03  7.2434097e-03  9.1001542e-03
  4.7948817e-03  6.7114956e-03 -5.8076712e-03  2.2723484e-03
  1.6600205e-03 -2.9554078e-03  3.9356812e-05 -1.4592912e-03
  3.7719691e-03  5.1185890e-04 -2.7219899e-03  1.1388311e-03
 -2.6491526e-04 -1.4976764e-03 -3.9450621e-03  2.5901789e-03
  2.4579065e-03 -3.3077791e-03 -3.6163500e-03 -2.9192014e-03
 -1.6589470e-03  8.5102116e-04  7.2676265e-04  3.4095293e-03
  2.1598457e-03 -3.3647975e-03  2.1100150e-04  2.1970210e-03
 -2.0364476e-03  2.0852875e-03  1.4221998e-03  8.5948150e-04
  2.3331983e-03 -1.8307182e-03  8.0502624e-04 -9.9700241e-04
 -1.2162081e-03  1.2775301e-03 -7.6638022e-04 -3.1610727e-03
  1.6960046e-03 -7.2973331e-04 -1.0301396e-03  5.3078584e-05
 -3.2139125e-04 -3.0178170e-04 -3.3901934e-03 -1.1436785e-03
  1.4631845e-04 -4.0428059e-04  1.4463942e-03  3.8089602e-03
 -9.2316475e-05 -8.8704566e-04 -2.5668875e-04  5.5523425e-04
 -1.0434435e-03 -1.3587950e-04  2.0639455e-03 -9.8176559e-04
KAS_L_0140_05_3x_4
  1.0000000e+00 -2.6049397e-17  4.3055854e-17  5.5725776e-01
  9.0667853e-03  7.0501113e-03  5.1036876e-02  2.8911064e-03
  5.8247592e-02  2.1545727e-03 -1.4196656e-02  8.9302544e-02
  1.8823292e-03  3.8485474e-03 -1.1146501e-02 -7.4372818e-04
  6.5271813e-03 -8.4296916e-04  2.8101383e-03  2.4182333e-03
  1.8644618e-03  3.2225484e-04 -5.0859118e-03  4.2351690e-03
 -1.5781754e-03 -1.8665543e-04  2.1136479e-03  4.9543689e-04
  3.5216401e-04  3.4947424e-05  1.3404449e-03  2.5456139e-03
 -1.8514248e-03  7.0057175e-05 -4.1397663e-06  1.1140673e-03
 -7.2323283e-05 -7.1441185e-04 -1.7395621e-03 -3.3822410e-03
 -3.1967277e-04 -1.2403066e-03 -1.0466381e-03 -3.3954600e-03
  2.9848825e-04 -9.0013096e-04  1.5222503e-03  2.1276380e-03
  4.0362888e-04 -3.1160923e-04  1.2199617e-04 -1.8094895e-03
 -1.5445856e-03 -7.5240095e-04 -4.0956726e-04  2.0332809e-03
  1.9875892e-03  1.5011543e-03  2.6280547e-03 -1.9820551e-04
 -1.5405086e-03 -3.2671159e-04 -1.1356402e-03 -1.3268923e-03
  2.0937371e-03  8.4545147e-04 -2.3834274e-03  2.1633707e-04
 -1.2091822e-03  1.5233085e-04 -1.6382569e-03  1.1166109e-03
  6.0995422e-04 -9.6423179e-04 -2.5991560e-03 -6.0384465e-05
 -7.7195449e-04  6.4296417e-04  2.9338981e-03  1.5551277e-03
KAS_L_0140_06_rev_1x_1
  1.0000000e+00 -2.7723278e-17  4.5531102e-17  5.4004244e-01
  9.4021142e-03  2.1223986e-03  1.0400765e-01  1.1613346e-03
  6.1665020e-02 -9.0320555e-03 -8.6055616e-03  9.3673237e-02
  9.6889223e-05  1.1988764e-02 -2.2899696e-02 -1.0152574e-04
  1.0237974e-02 -1.4560794e-03  4.8512551e-03  8.0022917e-03
  3.3760465e-03  9.9732435e-03  1.2768855e-03 -7.6966418e-03
  1.6413670e-03 -1.0578792e-03  3.1647331e-03 -4.0491068e-03
  1.2211917e-03  2.2364431e-03 -2.3118602e-03  5.5029031e-03
  2.9218825e-03 -3.1768280e-04  1.2759923e-03  3.2264099e-03
  1.2328135e-03 -6.4000584e-04 -3.2017724e-03  1.8149732e-04
  7.3983131e-04  2.4665367e-03 -1.0083900e-03 -1.1281263e-03
 -2.7365613e-04  6.7841195e-04  2.1323428e-03 -2.2871144e-03
 -1.4638452e-03  2.4080961e-03  6.7903715e-04  2.0338379e-03
  3.1406928e-04  1.7581400e-04  1.1118253e-03 -1.9924867e-03
 -2.2970556e-04  5.6818779e-04 -1.3272373e-03  5.1111475e-04
  9.1576805e-04  1.4527339e-03 -1.1716972e-03  1.9840683e-03
 -6.3939981e-04  7.6981350e-04 -1.3577798e-03  1.1321948e-03
 -1.5735916e-03  3.3313013e-04 -2.2012176e-03  4.7853058e-04
 -1.6164485e-03 -9.6319669e-04 -5.0532320e-04 -1.6914749e-03
 -1.2192849e-03 -7.6468127e-04  9.1282011e-04  2.0647563e-03
KAS_L_0140_07_2x_1
  1.0000000e+00  1.4966558e-18  1.5353194e-17  5.7782185e-01
  1.2763763e-03  5.9146732e-03  7.6182851e-02 -5.3390648e-03
  6.5085782e-02 -6.1236724e-03 -8.6522546e-03  8.7420417e-02
  4.2114190e-03  7.4680657e-03 -2.0886797e-02  5.8593296e-04
  5.7258077e-03 -8.2087661e-03 -3.7712819e-03  3.7597898e-03
 -2.3455045e-04  5.3878040e-03 -2.3039423e-03  1.3631672e-03
 -6.5625781e-04 -6.1325953e-03 -1.1064455e-03  1.0604384e-03
 -6.6206060e-04  1.9301140e-03 -3.7529864e-04  1.1099969e-03
 -6.5051287e-04 -1.4737110e-03  3.6406829e-03 -1.3937848e-03
  4.1374511e-04 -4.3322733e-05  3.0386923e-03 -1.4237036e-03
 -4.8145185e-04  8.4407926e-04  6.7009837e-04  3.3738805e-04
  1.5154805e-03 -4.2176819e-04 -3.6402910e-03 -1.8423301e-04
 -3.1177810e-04  7.5988118e-04 -5.4255188e-04 -4.1136999e-04
  2.0818587e-04 -2.7039495e-04  8.1772489e-04  9.4918088e-04
  3.6479053e-04  2.1008723e-04  9.1661068e-04 -2.7511965e-03
 -1.1563860e-03 -7.4479761e-04 -3.3271373e-04  2.5251191e-03
  1.0275146e-03  3.0363875e-04  3.3936348e-06 -8.8477894e-04
 -1.6705686e-03 -9.6348071e-04  2.5540672e-04 -2.5253991e-03
  4.4316039e-04  9.5967452e-04  1.2731767e-03  1.9637424e-03
 -1.1170781e-03 -1.1283613e-03  8.9053627e-04  2.0782104e-03
KAS_L_0140_07_2x_2
  1.0000000e+00  1.1794726e-15 -1.9826000e-16  5.8817158e-01
 -1.4680262e-02  7.9386916e-03  7.1635682e-02  1.6134413e-02
  5.7470102e-02 -3.8597776e-04 -1.6176915e-02  8.3032542e-02
 -1.9601108e-03  1.2267659e-02 -1.7466448e-02 -5.7509901e-03
  4.4082293e-03 -4.6446273e-03 -2.7102806e-03  8.8511868e-03
 -1.5466252e-03  6.7649762e-03 -4.8774430e-03 -4.0716099e-03
  3.0509705e-04 -3.8918664e-03  1.8984624e-03 -4.5299779e-03
 -8.9051767e-05  1.9042330e-03  7.6949667e-04  1.2875638e-03
 -3.4084241e-04 -1.1807538e-03  2.1953240e-03 -2.3272635e-03
  1.2403629e-03  2.3960024e-03  2.6460555e-03 -1.3203387e-03
 -6.9566915e-05  3.8380172e-04 -1.2383869e-04 -1.9892016e-03
  1.9232006e-03  3.0237590e-03 -8.1318725e-07 -1.0426545e-03
  1.4797801e-03 -6.3532610e-04 -3.5921898e-03 -9.7005376e-04
  1.9070710e-03  7.1350424e-04 -5.1125792e-03  1.2243674e-03
  1.0539387e-03 -2.6276974e-03 -5.1619082e-04  2.6869764e-03
  5.6909955e-04 -1.7289631e-03 -6.6085040e-04  2.9825015e-04
 -1.0276517e-03 -2.9465990e-03  1.6635674e-03  1.4852082e-03
  1.8737883e-04 -1.9525355e-03 -7.1100576e-06  1.7295152e-03
 -2.4610981e-03 -2.1721386e-03  2.6039719e-03 -6.6234726e-04
 -2.6518085e-04 -3.8246633e-04  2.6718716e-03  1.3018439e-03
KAS_L_0140_11_1x_1
  1.0000000e+00  1.3218124e-15  1.1833122e-16  5.0136033e-01
  1.3934568e-03  2.6353215e-03  4.2357056e-02  8.4451076e-03
  6.9508338e-02  2.5781328e-03 -1.7955225e-02  9.3039270e-02
 -2.1337435e-03  5.5656102e-03 -6.2210719e-03 -2.7442625e-03
  1.1174819e-02  1.8817643e-03  7.0988700e-03  1.7075898e-02
 -4.8896542e-03  2.7706308e-03 -8.6395651e-03 -1.3856808e-03
  6.4060105e-04  5.2740081e-04  5.8165843e-03  2.6063332e-03
 -9.4961698e-04  1.8418221e-03  1.3529076e-03 -3.8139313e-04
 -1.9082210e-03  2.4603540e-03 -1.9544917e-03 -4.2518441e-03
  1.3151208e-03  6.0484900e-04  3.0899202e-03  1.5508712e-03
 -6.7843874e-04  2.9536915e-03 -1.9793462e-03  1.5322140e-03
  1.1861635e-03  1.4646728e-03 -2.9782881e-03 -6.6114995e-03
 -3.7740957e-04  2.8635680e-03  7.9522011e-04  2.8144337e-03
  7.6499978e-04 -1.3583679e-03 -1.5718469e-03  3.5903346e-03
 -1.9876973e-03  1.4741636e-03  1.7229067e-03 -2.1087277e-03
  1.0617796e-03 -1.1125026e-04  7.9946860e-04  1.5054604e-03
  2.0569144e-05 -8.2238805e-04 -4.8033444e-03  5.0673282e-04
  8.2367518e-04 -1.4103295e-03 -1.8788604e-03  5.4258018e-04
 -7.5161979e-04  8.5412868e-04  3.3993270e-03 -5.8575441e-04
 -1.0650888e-03 -2.5072999e-03  1.2134244e-03 -1.1375626e-03
KAS_L_0140_12_1x_1
  1.0000000e+00  2.8405971e-17 -5.1870782e-17  6.2360335e-01
 -4.7583205e-04  3.4066142e-03  8.1947631e-02  1.1148786e-02
  5.9279954e-02  5.0063781e-03 -1.4647663e-02  8.4108055e-02
 -2.1859353e-03  1.5397123e-02 -2.2212047e-02 -7.7086748e-03
  5.2645779e-03 -2.6225064e-03  3.3924472e-03 -2.0643195e-03
 -1.7909578e-03  4.3392075e-03 -3.7910445e-03 -2.2242425e-03
  2.8438838e-04 -9.0587828e-04 -2.6854446e-03  4.1799773e-03
 -2.4964257e-03 -4.1786961e-03 -3.2349086e-03  1.3550586e-03
  6.9359731e-04 -2.7098341e-03  8.2372353e-04 -1.1461750e-03
  8.1844662e-04 -2.8792588e-04  5.5003293e-04 -5.6136660e-04
 -2.9559456e-04 -2.1930172e-03 -2.9142342e-04 -2.1949946e-03
  2.1684969e-03 -7.7113591e-04  1.4074765e-03 -2.0255802e-03
  2.5268353e-03 -3.0070377e-04  2.0589031e-03 -1.7062676e-03
  1.2512173e-03 -1.2772368e-03 -2.5869833e-03  2.5638909e-03
  7.0225837e-04 -1.6768127e-03  3.3623836e-04  1.3466655e-03
  9.5104097e-04 -2.0774624e-03  2.8945161e-03  2.7755221e-03
 -7.8170148e-04 -3.7078466e-04 -1.0239603e-03  2.1322783e-03
 -1.4051977e-03 -1.2878695e-03 -1.4252389e-03 -6.9728351e-04
  5.2058491e-04 -3.7443340e-04  2.3138442e-03 -1.5671100e-03
 -1.0063990e-03  5.1620572e-05 -1.1049085e-03  2.5842962e-04
KAS_L_0140_14_rev_1x_1
  1.0000000e+00  4.5070701e-18  1.0444268e-17  5.0803114e-01
  4.4391257e-04  6.6986128e-03  4.9832982e-02  7.1089036e-03
  5.8798071e-02 -5.4563048e-03 -2.0660251e-02  8.6685690e-02
  3.4844650e-04  1.0687182e-02 -4.8929102e-03 -1.0212494e-02
  8.1407903e-03 -4.1828780e-03  5.4842383e-03  9.3091006e-03
  2.9926374e-05  1.3428397e-03 -7.5407383e-03 -1.9319204e-03
  8.0432560e-04 -4.8919379e-03  4.8063854e-03  7.7219201e-04
  3.5557212e-03  7.2092091e-04  6.0940739e-04  1.9674976e-03
 -9.9504227e-04 -7.9317720e-05  2.1769587e-03 -4.7322490e-03
  3.6166138e-04  1.0853215e-03  3.0348764e-03  2.2011129e-03
  1.0911800e-03  4.7864798e-04  9.0662034e-04  2.2276392e-03
 -7.0894754e-04  1.5813870e-04 -3.5096716e-03  1.3950542e-03
  1.7164083e-03  8.1097678e-04 -1.2391742e-03  3.0505327e-05
 -1.6369122e-03  1.6559184e-03  2.5749604e-04 -1.1819591e-03
  7.3483501e-04 -9.6141295e-05 -1.6937732e-04 -1.7784534e-03
  4.1293667e-04  1.1931930e-03 -1.8006977e-04 -1.8475183e-03
  2.1791786e-03  1.1552268e-03 -1.3801508e-03 -1.1158942e-04
  1.2257016e-03  8.2610393e-04 -9.0507606e-05 -2.8585948e-03
  9.2945929e-04  1.1805405e-03  1.9747843e-03  2.3147176e-03
  4.7191144e-04  6.3174573e-04  7.4558326e-04  2.1599313e-03
KAS_L_0140_15_1x_1
  1.0000000e+00  3.2620077e-17 -6.1594248e-17  4.9092673e-01
  4.4965767e-03  1.5300174e-02  3.9215661e-02 -1.3834276e-02
  6.8582989e-02  4.4081102e-03 -1.8880898e-02  9.6662148e-02
  6.8977824e-03  1.0206877e-02 -6.6545292e-03 -7.7498181e-03
  1.4100509e-02 -6.5823068e-03  6.2930487e-03  8.3206584e-03
  4.4423363e-03  4.6206627e-03 -4.0051025e-03  3.6456095e-03
 -8.3998100e-04 -5.1751223e-04  3.8424400e-03  4.6434171e-03
  2.6037223e-03  3.1421461e-03 -4.5277350e-04  5.5469766e-04
 -1.4514308e-03  1.2025251e-03 -1.0214195e-03 -1.7620832e-03
  1.2961897e-03  7.3629963e-04 -2.6917571e-03  5.1527591e-04
 -5.3257867e-04  1.3526050e-03  1.0218846e-03  8.3138392e-04
  1.3573075e-03 -5.2665781e-04  3.6268921e-03 -3.8464110e-03
  2.4726007e-04  6.8740950e-04  1.5428346e-03 -4.3991036e-03
  1.7332238e-03  7.7838415e-04 -1.3333829e-03  5.7622265e-04
 -5.8309499e-04  6.9557758e-04 -3.4675751e-03  3.5804881e-03
  1.6855661e-03 -1.9471554e-04  5.6120312e-04  2.8169011e-03
 -2.0898595e-03  5.0741795e-04  1.7356743e-03  4.5829977e-03
  7.6025099e-04  4.0438592e-04  2.3582531e-03 -2.9483391e-03
 -2.8308427e-03  6.7047887e-04 -2.7488701e-03 -3.8299433e-03
  1.6558781e-03  2.0934730e-03 -6.6857603e-04 -1.9998978e-04
KAS_L_0140_17_1x_1
  1.0000000e+00 -7.9298904e-17  1.4154521e-16  5.9283597e-01
 -6.4756869e-03  2.1295844e-03  6.8745910e-02  1.9776600e-02
  6.8280816e-02  6.1383085e-03 -1.3624708e-02  7.7439871e-02
 -1.3061183e-03  1.2339611e-02 -1.4205110e-02 -6.7256391e-03
  7.0985415e-03 -5.9267676e-04  2.2587685e-03  1.0812866e-02
  1.9560936e-03  5.5825085e-03 -3.3138601e-03 -2.4502303e-03
  1.8681563e-03 -1.5375191e-03  2.1991315e-04 -1.8346360e-03
 -2.2443776e-03  2.2944959e-03  4.9398463e-04  3.5492101e-03
  9.8941629e-04 -2.0858011e-03  1.5765277e-03 -5.6601995e-05
 -1.0073649e-03  1.0476575e-03 -1.3450054e-03  2.1095612e-03
  1.8594203e-03  2.2922797e-03  8.0059401e-04 -2.1732682e-03
 -8.6835525e-04  1.0138180e-03  3.2917824e-03 -2.7550655e-03
  2.3447439e-03  1.3481615e-03 -1.5943393e-03  2.7898830e-03
  1.6179033e-03  1.6085039e-03 -1.7781089e-03 -4.4832640e-03
  1.3376529e-04  1.3462259e-03  2.3958342e-03 -2.3167471e-03
  8.8251957e-04  9.3901103e-04  9.0161790e-04  2.1364301e-03
 -3.6425974e-05  7.3322831e-05 -1.9885297e-03  2.5109495e-03
  1.3126528e-03  1.9181133e-03 -7.7974747e-06 -1.2649714e-03
 -8.9698458e-04  2.2552884e-04  5.1474993e-04 -1.3505696e-03
  1.4025337e-03  1.3506694e-04 -1.9055664e-03  1.8560965e-03
KAS_L_0140_17_1x_2
  1.0000000e+00 -1.2272026e-16  2.1480576e-16  5.8186497e-01
 -5.9774437e-04  1.2334511e-02  5.4362155e-02  1.4385674e-02
  5.8743282e-02  1.4752087e-03 -7.4241144e-03  7.9833505e-02
 -2.8304477e-03  6.7411385e-03 -1.3286611e-02 -1.0336004e-02
  8.3166614e-03  2.1019318e-03  3.5467998e-03  3.0351717e-03
  3.8312660e-03  2.0690133e-03 -6.3375425e-03  7.9266723e-04
  6.8129373e-04  7.5312839e-04 -8.1356441e-04  2.6444995e-03
  3.0818442e-03 -1.6645161e-03 -2.1348463e-03  1.7637253e-03
 -1.4020610e-03 -1.5582575e-03  2.4825442e-04 -2.3240629e-03
  1.8192156e-03 -1.4079720e-03  2.1730458e-03 -2.2419884e-05
 -1.1548271e-03  1.8675657e-04  9.0959344e-04  9.0060664e-04
  7.8998626e-04 -1.8773160e-04  1.1571104e-03  1.5808891e-03
 -8.0040197e-05  9.6179796e-04  4.7225339e-04  8.3457704e-04
 -9.1352789e-04 -1.7381023e-04 -4.8373821e-04  1.4671138e-03
  1.7605471e-05  5.5183074e-04 -1.4090294e-03 -2.3200210e-03
 -2.2506706e-03  3.5319764e-04 -9.5053503e-04  1.2894978e-03
  5.5766521e-04  6.8312951e-04 -2.0471368e-05 -2.0266960e-03
 -1.5059274e-03 -1.5051948e-04 -1.7688024e-04 -2.4798858e-03
  6.4304904e-04  9.7127679e-04 -6.0220477e-04  2.3623600e-03
 -6.2092636e-04 -1.4331162e-03 -2.0431090e-03 -2.5514806e-03
KAS_L_0140_17_1x_3
  1.0000000e+00 -1.7689590e-17  1.5908347e-17  6.1098174e-01
  7.6809991e-03  8.0873576e-03  5.1114442e-02  8.2238446e-03
  6.6096887e-02 -2.3882819e-03 -1.1472044e-02  7.5919376e-02
 -3.2253335e-03  7.1185343e-03 -1.1348533e-02 -1.3563156e-03
  1.2679948e-02 -2.3125303e-03  4.1915479e-03  6.3324308e-03
  3.1570322e-03  2.4039114e-03 -6.0650555e-03  1.5156603e-03
  2.5359394e-03 -1.0150263e-03  1.9020056e-03 -9.5141400e-03
 -1.1294006e-03  7.8900936e-04  1.6895004e-03  5.8610821e-03
  2.2120553e-03  1.5813596e-04 -3.8588258e-03  2.9694094e-03
 -1.3210135e-03 -1.8708185e-03  6.4168063e-04 -4.4123520e-03
 -4.1089802e-04 -2.4705713e-04  2.2222624e-03  4.8824361e-03
 -5.3830906e-04  1.0555368e-03 -1.4102257e-03  4.0006697e-03
 -2.2529324e-03 -1.8790954e-03 -1.2269230e-03  6.4347489e-04
 -1.5952422e-03  1.2464243e-03  3.4311413e-03  7.5811298e-04
 -2.5229773e-03  5.7121551e-04 -9.3480306e-04  4.6850444e-06
 -2.6037314e-03  2.1563151e-04 -3.2994634e-04 -1.5269940e-04
 -1.4122998e-03 -2.2931604e-03  1.0001125e-03  9.6787821e-04
 -1.0949486e-03  1.1776892e-03 -1.8896015e-03 -7.1583014e-04
  6.0244128e-04 -9.4903466e-04 -1.1925376e-03 -3.1791561e-03
 -1.4244025e-03  1.0975917e-03  4.5380390e-04  1.2176031e-03
KAS_L_0140_18_1x_1
  1.0000000e+00  7.2518613e-17 -1.1625556e-16  4.9932868e-01
 -4.8295503e-03  7.8822542e-03  5.5128947e-02  1.6230340e-02
  7.1886726e-02 -1.8776106e-03 -4.5463824e-03  9.5616558e-02
 -1.4037587e-03  9.7504946e-03 -1.1772303e-02 -1.9425508e-03
  9.9327976e-03  2.2842071e-03  1.4651555e-03  8.7130089e-03
 -1.6522363e-03  4.0835509e-03 -1.9373233e-03 -2.2226510e-04
 -9.7699664e-04  8.8809367e-04 -2.5849677e-03  2.5152155e-04
  1.5785297e-03  2.6058722e-03 -2.0310107e-03 -6.1788798e-03
 -1.1159218e-03 -1.3249567e-03 -2.1970115e-03  3.8035760e-05
  1.9078982e-03 -5.6244541e-04 -1.4642348e-03  2.8335439e-03
  2.9999711e-04 -3.9538647e-04 -2.1402261e-04 -9.8415803e-04
  2.0775412e-03 -1.9737711e-03  9.3050596e-04 -1.3698167e-03
 -6.2969580e-04  2.4487532e-04 -1.0735061e-03  6.7681189e-04
  2.3497507e-03 -1.4059630e-03  1.4152913e-03  1.4922739e-03
 -1.5939886e-03 -6.6676421e-04  1.3940223e-03  9.7145510e-04
  1.3980494e-04  4.6211004e-04  2.5164556e-03  8.9402048e-04
 -3.4407677e-04  1.6166351e-04 -3.3297959e-04 -2.4541300e-03
 -9.9535691e-04  2.6421472e-04 -4.0360630e-04 -6.5553043e-04
 -6.7727537e-04  4.6611519e-04  1.4851169e-03  2.9274918e-03
 -6.6212164e-05 -5.0593264e-04 -1.3999057e-03  4.6034047e-04
KAS_L_0140_18_1x_2
  1.0000000e+00  8.9104078e-16  1.8581893e-16  6.3493494e-01
 -1.6912789e-03 -4.9495830e-03  1.2620220e-01  4.0160799e-03
  5.0891921e-02  8.1540708e-04  4.9482886e-03  1.0786570e-01
 -4.5638648e-04  1.0637430e-02 -3.2630370e-02  7.3169255e-03
  1.5379533e-03  2.7875599e-03 -9.7518027e-03 -8.2156022e-03
  9.2289719e-04  5.1980122e-03  2.7109455e-03 -5.8355160e-03
 -5.5844679e-03  1.1107026e-03 -2.6294230e-04  3.9416842e-03
  4.5006702e-04 -3.5159823e-03 -5.3835027e-03 -1.4717112e-03
 -2.4779157e-03 -1.9998614e-04  1.1425690e-03  2.4593134e-03
 -1.5678849e-03  6.8098231e-05  6.7673477e-04 -6.1455953e-04
  3.4991006e-04  4.1266068e-04  2.4299041e-03 -3.7631468e-03
  2.4910798e-04 -2.6717216e-04 -1.2291916e-03  2.1544096e-03
  2.4157014e-03 -2.6233661e-03 -7.8525369e-03  1.0012098e-03
  2.7262828e-04  1.1080331e-04  2.3142598e-03 -9.4576597e-04
  4.9304113e-04 -4.7007431e-04  5.6864134e-03  2.0016745e-03
 -1.1195660e-03 -6.4127014e-05 -1.1313725e-03 -1.8428504e-03
 -4.1347541e-04 -6.5895115e-04  7.6512784e-05  1.3069553e-03
  1.4925580e-03 -1.9024383e-03 -2.1332830e-03  2.8673931e-03
 -2.7891730e-04  9.0479760e-04 -2.9917579e-04 -4.8531228e-04
 -1.3483597e-03 -1.9510454e-03 -4.2518212e-04 -1.4870390e-03
KAS_L_0140_19_1x_1
  1.0000000e+00  6.1395866e-18 -5.2528727e-17  4.3929347e-01
  2.8452314e-03  3.3318276e-03  7.5859549e-02 -1.1684495e-02
  8.2935799e-02 -3.2816600e-03 -4.8247165e-03  9.1787330e-02
  7.9088841e-03  2.8980668e-03 -1.1817081e-02  5.1030913e-03
  1.5965664e-02 -4.6759150e-03 -1.4455339e-03  1.4704115e-02
  4.6599614e-03  2.8307370e-03 -4.5877420e-03 -1.8524552e-03
  2.8734915e-03 -5.1701169e-03 -1.1356041e-03  2.6848360e-03
  3.0527693e-03  1.0529485e-03 -4.1584481e-03 -1.5764626e-04
 -3.6309218e-05 -3.5122077e-03  4.1850202e-04  1.9773522e-03
  2.2373034e-03 -5.6293271e-04  1.6606851e-03  2.3981012e-03
 -1.0142666e-03 -1.0128336e-03  2.3878232e-03  3.6254666e-04
  2.6012120e-03 -8.2706563e-04  5.1819888e-04  9.2484173e-04
 -1.4695671e-03  5.3541149e-04  1.2833427e-03  1.6795307e-03
  2.3199752e-03  2.5031551e-05  3.5414559e-03 -3.0781373e-03
 -1.6274870e-03  1.1284327e-03  7.9954789e-05  1.6141942e-03
  2.0671672e-03  4.0789865e-04 -1.0587894e-03  7.9508649e-04
 -1.6108203e-03  1.1069584e-03  2.0166542e-03 -3.4366519e-05
  1.1313563e-03  5.7644495e-04 -1.4959110e-03  2.6828862e-03
 -7.0747431e-04  7.3088556e-04 -2.5813492e-03 -1.2835540e-03
  1.7645052e-04  6.8203937e-04  8.4792111e-04 -7.4905385e-05
KAS_L_0140_20_2x_1
  1.0000000e+00 -7.8952351e-18 -9.0063372e-18  5.9996132e-01
  5.7710783e-03  4.8566052e-03  7.3256056e-02  1.9968054e-03
  5.7010909e-02  2.6872434e-03 -2.9809352e-03  7.6329508e-02
  1.6381903e-03  6.1250768e-03 -2.2468319e-02 -6.0481648e-03
  2.6177400e-04  2.9049615e-03  2.6359226e-03  6.9545059e-03
  8.0883262e-04  4.7450612e-03  3.6407199e-04  4.7894475e-03
 -4.2815992e-03  8.3612622e-05  3.9708037e-04 -2.9201633e-03
 -1.3682146e-03  1.7065800e-03  2.5945984e-03  3.3746601e-04
 -3.0054358e-03 -1.7408906e-03  7.6619406e-04  4.0851357e-03
 -2.6445995e-03 -2.9564328e-04 -4.2571541e-03 -6.6225639e-05
 -2.5212667e-03 -1.6651033e-03  5.1571663e-04 -2.6914746e-03
 -1.6920581e-03 -1.2144110e-03  5.8934170e-04  2.5495579e-03
 -2.1730209e-03 -2.2493788e-04  1.3174494e-03 -1.0137394e-03
 -6.5035733e-04 -2.1042410e-03 -3.1580452e-04 -4.3362190e-03
 -1.6245520e-03  4.9889631e-04 -4.4724596e-04  3.4035923e-03
 -7.2199524e-04 -1.9616691e-03 -1.2100809e-04  1.3438724e-03
 -9.9377726e-04 -1.2861833e-04 -3.4066742e-04 -3.2972275e-03
 -1.5303619e-03 -1.2571886e-03  1.0781219e-03 -5.7911136e-04
 -2.9107729e-04 -3.1568124e-04  1.5102663e-03  1.1523693e-03
 -1.7079177e-03 -1.9614095e-04  9.3230121e-04  7.1270431e-04
KAS_L_0140_20_2x_2
  1.0000000e+00 -5.3386338e-17  1.2240053e-16  5.3637421e-01
  5.2013946e-03 -2.4846437e-03  1.0548735e-01  1.5504296e-02
  6.3035470e-02  4.4252199e-03 -2.1317988e-02  1.0726784e-01
  1.8854593e-03  1.1540875e-02 -2.8077758e-02 -1.9096677e-02
  6.9717922e-03  1.2540012e-03  8.4742396e-03  1.0614200e-02
  8.9108888e-05  8.1087818e-03 -2.1244161e-03  4.7526906e-03
 -6.5166094e-03 -5.0531271e-03 -7.0978345e-03 -6.0707664e-03
  5.0586904e-03  4.8608547e-03  2.5396431e-03  3.5885042e-03
 -2.1744782e-03 -1.9660772e-03  2.3301572e-03 -1.4515312e-03
  4.7575236e-04  6.7141543e-04 -3.4351607e-03 -1.6661290e-03
  2.2535468e-03  8.9122645e-04  4.1291083e-03 -1.1956380e-03
  2.0727125e-03  1.7934910e-03 -6.8669755e-04 -3.2623404e-03
 -1.1080825e-03  2.2573997e-04  2.2193314e-04 -3.7622710e-04
  2.9614520e-03 -7.3239263e-04  1.1688659e-03  1.3038747e-03
 -5.0504976e-05  3.9648764e-04 -4.0232068e-03  2.6537026e-03
  1.1749917e-03 -1.9513142e-03 -2.1958009e-03  2.1112900e-03
 -6.7252550e-04 -8.0610331e-04  2.1531001e-04  9.1370279e-04
 -6.1035640e-04 -1.2487720e-03  1.4366424e-03  2.4651933e-03
 -1.0107241e-03  2.1799951e-04  1.0061958e-03 -9.2004998e-04
  3.1313354e-04 -1.7436782e-03 -1.6098686e-05 -2.0910832e-03
KAS_L_0140_20_2x_3
  1.0000000e+00  1.0941675e-15  2.2298143e-17  5.9181831e-01
 -1.1719846e-02  2.2487037e-02  9.8530231e-02  5.1640135e-03
  4.8573269e-02 -7.0959489e-04 -2.3486294e-04  9.2691203e-02
  2.9572340e-03  1.9331144e-02 -2.0731331e-02 -2.2308819e-03
  2.0786680e-03  2.2637232e-03 -8.4652011e-04  7.5718014e-03
 -4.4071994e-03  2.2836134e-03 -4.7136870e-03 -1.4910984e-03
 -5.9084991e-03 -1.6256357e-05  3.5757168e-03  1.5877526e-03
 -2.5108908e-03 -5.2558706e-03 -5.4216110e-03  3.7674261e-03
 -3.2029683e-03  1.1711644e-05 -1.5489930e-03 -7.1913328e-04
 -3.3033557e-03 -3.8166735e-03 -3.3008425e-04  3.7385933e-04
 -7.4550723e-04  2.7708168e-03  4.2309106e-03 -1.2801960e-04
 -7.3001444e-04 -2.5333412e-03  6.1994856e-05 -5.2947252e-04
  1.6590278e-03  3.3038862e-03  4.5392168e-04 -1.6601798e-03
  2.9491292e-04 -7.4873980e-04  4.1501934e-04 -1.1134335e-03
  1.8974778e-03  1.5643743e-03 -1.5962294e-04 -1.6904147e-03
 -1.1144842e-03 -1.2789676e-03 -4.6451328e-04  2.3953225e-03
  3.4028430e-04  8.0429957e-04 -6.4408486e-04  3.4130086e-03
 -1.4167479e-03  6.2408285e-05  2.7729769e-03 -1.0112358e-03
 -1.5011341e-03  1.6003378e-03 -9.7432440e-04 -7.9219434e-04
  3.5111556e-04  1.9185194e-03  4.3612504e-05 -1.9901925e-03
KAS_L_0140_20_rev_2x_1
  1.0000000e+00  6.2010842e-17 -1.1616019e-16  6.0420041e-01
  2.9273640e-03  9.3050273e-03  5.5137258e-02 -3.4021114e-03
  5.6270429e-02  1.3004676e-03 -6.3583608e-03  8.3697730e-02
  2.2248494e-03  1.1514901e-02 -1.2324131e-02 -1.6789487e-03
  1.1298269e-03  1.7429174e-04  6.1196032e-03  2.9098892e-03
 -4.2618844e-04  6.1801537e-03 -1.5283391e-03  8.7172295e-03
 -2.1199183e-03 -1.2048617e-03  2.4479842e-03  4.4919337e-03
 -1.9704224e-03 -4.4503566e-04 -6.2812569e-03 -1.8237015e-04
 -8.7804627e-04 -1.0891312e-03 -2.0454918e-03 -4.6846845e-03
 -1.7096626e-03 -3.3279954e-03  1.2180761e-03 -1.9033646e-03
 -7.7275470e-04 -4.2058523e-04  1.9896978e-03 -1.6687651e-03
  3.8461487e-04 -2.0042739e-03  1.0634384e-03 -1.2011247e-03
 -5.2852050e-05  7.9492018e-05  6.0245233e-04  1.3325604e-03
  2.4508002e-03  1.7428409e-04  8.6680367e-04 -3.5904020e-04
  1.2910822e-03  1.9827439e-04 -1.1091670e-03 -3.7538232e-04
  3.0457322e-03  7.1445382e-04 -7.0749473e-04 -1.8842555e-03
  1.6445021e-03  2.7480505e-04  6.0533447e-04 -3.4605261e-03
  2.1917261e-03 -2.2782405e-05  2.8538213e-04 -2.1649654e-04
  5.1745188e-04  3.2888033e-04 -4.3050766e-04  2.0932538e-03
  1.0885605e-03 -3.4800201e-04 -3.3150503e-04  1.1044291e-03
KAS_L_0140_21_rev_2x_1
  1.0000000e+00  6.6251443e-17 -1.2257193e-16  5.8488450e-01
  8.5590989e-03 -2.4833042e-03  9.9518510e-02  1.9837069e-03
  5.5011065e-02 -1.0862749e-02 -2.0163691e-02  1.0343736e-01
  1.4684006e-04  9.6404198e-03 -2.2079946e-02 -5.8171859e-03
  2.0704919e-03 -6.4174151e-03  5.3931699e-03  2.6945968e-03
  1.3019931e-03  5.7978154e-03 -2.3311199e-03  1.3401992e-03
 -2.0770631e-04 -7.1937366e-03 -3.1928634e-04 -1.8448544e-03
  6.2030792e-03  3.3826030e-04 -8.5148548e-04 -1.1077485e-03
  4.0326874e-04 -3.3231749e-03 -4.6635360e-03  7.4193551e-04
  2.8004245e-03  3.7137586e-04 -8.3667870e-04  5.4687692e-05
 -2.7113339e-03 -4.3885485e-03  8.4851207e-04  1.6912773e-03
  2.1204720e-03 -9.7221206e-04  3.1740840e-03 -3.0836669e-04
 -1.6367786e-03 -2.5876985e-03  1.7043184e-03  1.7944108e-03
 -2.1044773e-04  1.4262242e-03 -3.3983794e-03  3.0327837e-03
 -2.3815135e-03 -1.0719092e-03  1.2633679e-03 -3.7907728e-03
 -5.4598638e-04 -1.6204738e-03  1.2033539e-03  5.9832532e-04
 -2.9672545e-04 -4.1409749e-04 -6.4469420e-04  7.4551733e-04
  3.1769558e-04 -2.2402097e-03 -3.4316674e-03 -1.8342574e-03
  7.5876813e-06  3.3199455e-04 -1.0035039e-03 -2.2941117e-03
  2.9707205e-04 -1.2421101e-03  4.7232123e-03  1.0463261e-04
KAS_L_0140_21_rev_2x_2
  1.0000000e+00 -5.2476530e-18 -3.3898146e-17  4.9971021e-01
  7.5918166e-03  2.2494101e-03  5.5085259e-02 -1.6695420e-02
  6.7539617e-02  4.7642451e-04 -1.3828477e-02  9.4970092e-02
 -1.9859810e-03  6.0789365e-03 -1.1158448e-02 -1.4477643e-03
  1.2130160e-02 -3.5673161e-03  2.8587055e-03  1.7108299e-03
  2.0846241e-03  3.0489435e-03 -5.1416712e-03  2.8415788e-03
  2.1211534e-03 -1.3203667e-04  1.7048958e-03  3.7062969e-03
  1.5065983e-03  2.9017090e-04 -1.0095968e-03  9.4483948e-04
 -8.4676120e-05 -3.8187672e-04  1.7113614e-03  2.1091669e-03
  4.8581376e-04  3.1141145e-04  6.3318256e-04 -2.2388305e-03
 -1.2436916e-03 -3.8487333e-04 -3.6829179e-03  1.1855280e-03
  1.0953976e-03  1.9454563e-03  2.1339094e-03  5.6495140e-04
  5.1523059e-04 -1.2223424e-03  1.7292819e-03 -2.1409053e-03
  6.6112310e-04  1.7281734e-03 -7.3707543e-05 -6.0085794e-05
  1.6010557e-04 -7.9936437e-05  1.8989563e-03  3.4760442e-04
  5.0317770e-04  2.2990040e-03  1.3602087e-03  1.5682663e-03
 -4.1436711e-04  1.5816656e-03  2.6281068e-04  1.3934923e-03
  5.8575956e-04  1.9463027e-03  1.1574367e-03 -1.8193779e-03
  1.6692837e-05  2.0111634e-03 -6.6282591e-04  1.2445266e-04
  5.2680707e-04  2.0212233e-03 -2.0131586e-03  1.2887569e-04
KAS_L_0140_21_rev_2x_3
  1.0000000e+00  5.8286372e-17 -1.2173065e-16  5.1824629e-01
  4.2011031e-03  9.2329488e-03  5.5089906e-02  7.4168497e-03
  7.0495833e-02  2.8484807e-04 -7.9951617e-03  7.3189174e-02
 -5.1516031e-03  9.3918903e-03 -4.9685635e-03  5.2823548e-03
  1.5864143e-02 -4.9831050e-03  3.7052852e-03  1.0247110e-02
  1.0854168e-03  7.6834958e-03 -6.8666936e-03 -2.5162233e-03
  2.6986530e-03  2.4934328e-03  5.0837093e-03  1.9982075e-03
 -2.9213179e-04  6.5706635e-04 -7.4528941e-04 -1.1858760e-03
 -6.6139084e-04  9.4310574e-04 -1.4802900e-03  2.4570309e-03
 -1.3256361e-04  1.7763811e-03 -1.6651378e-03 -3.2643304e-03
 -3.3901961e-04 -5.2043892e-04 -2.3100474e-03  2.8854689e-03
  2.4080706e-03 -3.9033475e-05 -1.3126836e-03 -1.6972070e-03
 -2.2930732e-03 -9.3843595e-04 -1.1628124e-03 -3.8186072e-03
  1.0954174e-03  2.3545233e-03  3.8765586e-03  2.2074997e-03
  4.1327885e-04  8.3023824e-05  5.6871083e-04 -2.4958082e-03
  3.9250447e-04  3.6467173e-04 -1.2144849e-03  1.9155901e-03
  1.0841209e-03 -6.7213239e-04 -2.2617966e-04  7.4478252e-04
 -2.5146690e-04  1.2622331e-03 -3.1706419e-05  2.2854076e-03
  1.6138568e-03 -2.2127992e-05 -7.1673714e-04 -8.8803670e-04
  4.2618172e-05  8.7134571e-04 -7.7403614e-04 -1.2351898e-03
KAS_L_0140_22_1x_1
  1.0000000e+00  1.0573449e-15 -6.8622872e-18  5.5441820e-01
 -1.0671864e-02  4.5564251e-03  7.4483150e-02  1.0535766e-02
  6.6090256e-02  1.3682140e-03 -1.5830809e-02  9.3378218e-02
 -1.1258973e-03  8.2964812e-03 -2.1661184e-02 -8.0850142e-03
  4.7693284e-03 -1.4634122e-04  9.3852245e-03  1.1824136e-02
 -1.6723336e-03  5.6788865e-03  1.1328435e-03 -9.1658117e-04
  6.2450396e-06 -6.8418570e-04  7.0349970e-04 -3.6966927e-03
 -1.5323138e-04  1.8980318e-03  2.7298918e-04  4.3516040e-04
  1.2962223e-03  1.0304238e-04  3.0664962e-05 -3.8122556e-03
  5.2216191e-04 -3.6758999e-04 -8.9813758e-04 -4.1259360e-04
  1.4720276e-03  5.9346324e-04 -4.4033867e-04  3.5861235e-03
 -2.5869099e-04 -6.2485807e-04  1.5571080e-04  2.8108528e-03
  4.3652971e-04  1.4042840e-03  3.9450737e-03  2.4263369e-04
 -1.7985175e-03  3.6017393e-04  1.8308403e-03  4.0696916e-03
  8.3723068e-04  1.5525189e-03 -1.1799681e-03 -2.9050033e-03
 -2.5590135e-03  1.4201201e-03  4.4006768e-06 -4.4243176e-03
  1.2559660e-03  8.9270907e-04  2.3518075e-04 -7.1110965e-04
 -1.9012762e-03 -1.9228271e-04 -3.1914942e-03  2.7350379e-03
  1.6873995e-03  1.4491381e-04 -1.3652619e-03  9.0326710e-04
 -7.4590103e-04 -9.2563597e-04  2.0488116e-04 -1.9825417e-03
KAS_L_0140_22_rev_1x_1
  1.0000000e+00  1.0314326e-15  1.3136898e-16  5.8577346e-01
  2.3826734e-03  6.4022005e-03  8.6499624e-02  5.7767636e-03
  5.7188913e-02  1.7192895e-03 -6.7676082e-03  8.5222086e-02
  3.5473904e-03  9.2717183e-03 -1.6873568e-02 -6.3983498e-04
 -2.1915617e-03  1.6907254e-03  4.9864973e-03  1.0226372e-02
  5.3287608e-04  7.1202961e-03  1.5144518e-03 -1.8920666e-03
 -6.4670912e-03  2.2397792e-03 -8.8234808e-04 -4.2979520e-03
 -2.6479448e-05  2.5518633e-03  2.3199951e-03  2.5679459e-03
 -3.7516859e-03  2.0858663e-03  1.7366376e-05  7.6251637e-04
  7.6048571e-04 -5.8360998e-04 -1.1526759e-03  1.9642141e-04
 -1.9399998e-03  1.2834109e-03 -5.7681609e-05 -2.1483593e-03
  1.1079270e-03 -1.3561800e-03  2.1659106e-03 -4.4586932e-04
 -1.1378092e-03 -2.1472348e-05 -3.8773984e-03  9.0472940e-05
  9.9212529e-04 -8.7883471e-04 -1.2629888e-03 -1.8402237e-03
 -9.7220386e-04 -4.9230865e-04  2.7949680e-03  6.3656774e-04
  6.4787495e-04 -1.0520756e-03 -1.9179619e-03 -1.7367484e-04
 -5.9675361e-04 -6.2436924e-06  6.5535922e-04 -7.3298065e-04
  7.8939589e-04 -2.1091448e-03  5.9235285e-04  6.7477821e-04
 -6.9432892e-04  3.3812566e-04  1.0997803e-03  1.6684299e-03
  1.6153769e-03 -2.9276520e-03 -2.9027705e-03 -1.6356570e-03
KAS_L_0140_23_rev_1x_1
  1.0000000e+00 -1.0978040e-16  1.6847762e-16  5.7445875e-01
  2.4466125e-03  9.9846076e-03  9.8271370e-02  1.0830415e-02
  5.5670997e-02  9.9332884e-04 -6.9734741e-03  1.0405477e-01
 -3.3093734e-05  1.1548363e-02 -1.6751653e-02 -9.0034486e-03
  6.4450568e-06 -7.4238250e-04 -4.5553754e-03  5.6336948e-03
  2.4630355e-03  8.1442877e-03 -7.1497643e-03  4.3786992e-03
 -3.1094143e-03 -2.2606363e-03 -1.0625555e-03 -2.9058575e-03
  1.4709661e-03  1.9256828e-03  7.4420493e-04 -3.4830627e-03
 -6.0527853e-04 -2.5942303e-03  2.5812884e-04 -1.6753644e-03
 -7.5678564e-04 -4.7432231e-04 -5.1150344e-04  8.3303686e-04
  1.1547936e-03 -1.4054151e-03 -6.6968347e-05 -4.3864978e-03
 -8.9211807e-04  1.7041697e-05  3.1386317e-03  6.3098452e-05
  2.4361423e-03  8.0937663e-05  2.4806106e-03  9.6132740e-04
 -1.8908890e-04  1.1141186e-03 -7.3817271e-04  4.4171770e-07
  2.3166488e-03 -1.6023259e-04 -2.1656054e-03  3.6226704e-04
 -3.8355814e-05  1.2019425e-03 -2.4604204e-03 -1.7415674e-03
  1.2980886e-03 -8.0563405e-04 -2.9734051e-05 -7.9463318e-04
 -5.6590535e-04  1.1105190e-03  1.8052893e-03  7.1440489e-04
 -4.2555893e-05 -4.6064841e-04  2.8101467e-03  9.8440942e-04
 -1.2053358e-03  1.0332386e-03 -1.4660914e-03  5.9472029e-04
KAS_L_0244_01_1
  1.0000000e+00  4.2095650e-17 -1.5932939e-16  4.5407467e-01
  5.7865474e-03  4.3144816e-03  5.7582746e-02 -6.3032237e-03
  7.5395870e-02 -4.0648114e-03 -8.2083961e-03  8.8860725e-02
 -3.4460432e-03  9.3004791e-03 -1.0432816e-02  1.1671359e-02
  1.2807288e-02 -4.0100351e-03 -2.3994012e-03  2.2857762e-02
 -1.9284856e-04  4.4609584e-03 -4.8900368e-03 -4.4350905e-04
  1.2708199e-03 -5.3290131e-03 -1.9162078e-03  1.1993731e-03
 -5.4161518e-04  5.9956747e-04 -4.1012006e-03 -2.9458025e-03
 -1.6278339e-03 -4.5479411e-03 -2.2652921e-03  8.4739040e-04
 -9.6359018e-04 -4.1343520e-04 -2.5432867e-05  3.9456566e-04
 -1.4864711e-03 -2.8993422e-03  1.1907152e-03  2.6867503e-03
 -6.8013763e-04 -5.5184350e-04  5.1932069e-04  5.4127715e-04
 -1.3129096e-03 -2.5299181e-03 -9.5751262e-04 -1.1539400e-03
  3.9876861e-04 -1.2948160e-03 -5.1753038e-04 -2.3212697e-03
  9.0439726e-06 -2.3741653e-03  3.4464756e-03 -1.5982003e-03
  8.8764063e-04 -1.3394585e-03 -1.5385942e-03  3.4307807e-04
 -1.2095026e-03 -1.5654347e-03 -1.2223047e-03  1.7960474e-03
  5.5240380e-04 -1.1173225e-03 -4.8467543e-04  1.7369796e-03
 -1.0007048e-03 -8.6582556e-04  2.0929142e-03  4.1418025e-05
  2.3008674e-04 -6.9142419e-04  1.9894562e-03 -3.7940468e-05
KAS_L_0244_02_rev_1xL_1
  1.0000000e+00  5.0941165e-17 -4.8954650e-17  4.4664673e-01
 -1.2942061e-03  3.2241816e-03  2.8449513e-02 -1.0509884e-02
  8.3937386e-02  2.3201921e-04 -8.6948060e-03  8.8361717e-02
  3.3230115e-04  3.3126627e-03 -4.4260627e-05  6.5927542e-03
  1.5546674e-02 -8.3005890e-04  4.7191927e-04  1.5810072e-02
  1.9110174e-04  4.0459628e-03 -6.6495917e-03  1.9370135e-04
  1.8492949e-03 -1.9819662e-03  3.4514414e-03  2.2325138e-03
 -7.0216189e-04  3.1762341e-03  1.3881618e-03 -7.5363440e-04
 -5.6968600e-05 -1.6845272e-03 -4.6698097e-04 -5.1159649e-04
 -4.2661133e-04  1.6312570e-03  2.1112860e-03 -4.4331268e-04
  6.7532904e-05 -7.8436025e-04  7.9353721e-04  8.0862300e-04
  6.6329386e-04  1.2452955e-04 -3.2648062e-03  5.1990081e-04
  2.2111584e-04  1.9478119e-04  1.3491838e-03  2.1555485e-04
  1.1350528e-03 -5.2351476e-04 -2.5417504e-03 -2.7684809e-03
  1.2551561e-04  4.8240493e-04 -9.7251261e-04  8.5379563e-04
  1.0787632e-03 -1.2213385e-03 -5.1482516e-04  1.2568491e-03
 -5.5177922e-04  2.5973703e-04  8.1656283e-04  4.3573991e-04
  6.9881051e-04 -1.2122360e-03  3.4160871e-04  9.6991061e-04
 -9.4228276e-04 -3.6491640e-04  1.6354870e-04  1.1213267e-03
  2.4593151e-04 -1.1120029e-03  3.0276070e-04  1.0662454e-03
KAS_L_0244_04_2xL_1
  1.0000000e+00 -1.4027925e-17  6.5129654e-18  5.0082483e-01
 -2.7571117e-03  5.6293335e-03  3.8414332e-02  2.7473175e-03
  7.0715779e-02 -3.2722635e-05 -4.2238385e-03  8.7170135e-02
  2.2258089e-03  7.7098287e-03 -6.3580038e-03 -1.8473422e-03
  1.1302606e-02  6.9716779e-04  3.9000343e-03  5.6353970e-03
  7.7621340e-05  3.7752701e-03 -7.7883274e-03  7.4148650e-04
  4.7536623e-03 -1.4845593e-04 -1.5803301e-03  1.7190271e-03
 -5.0106467e-04  6.7192051e-04 -6.6806560e-04  7.1185930e-04
  1.3695852e-03  1.1630980e-03  3.7746932e-03  1.1422067e-03
  6.4536975e-04  4.7884789e-04  3.7672901e-04 -2.1148036e-03
  1.6237951e-03  1.2996436e-03 -3.2259657e-03 -7.3431694e-04
  9.2383186e-04 -3.3361088e-04 -1.1697102e-03  1.1550034e-03
  2.6182431e-04 -6.1331979e-04 -9.5051529e-05  2.6470281e-03
  3.2451601e-04  1.7185231e-04 -4.4795236e-04 -2.7031468e-03
  1.9289906e-04 -7.8082048e-04 -1.7942327e-03 -7.6368663e-04
  3.5961897e-04 -5.5630978e-04 -8.9053847e-06  9.2061887e-04
 -5.6198129e-04 -1.6735921e-03  2.2010916e-04  7.4034399e-04
 -7.6263234e-05  2.0089337e-04  2.0695623e-03  1.7232333e-03
 -7.1225144e-04 -1.8390569e-03  1.4195947e-03  2.0699387e-03
 -3.8570478e-04  1.5787631e-03  1.4491546e-03 -1.1373669e-03
KAS_L_0244_04_2xL_2
  1.0000000e+00  1.0845431e-16 -2.1368515e-16  4.8284658e-01
  2.9052296e-03  1.0431652e-02  3.8896465e-02 -2.8250256e-03
  7.0039799e-02 -4.4493057e-03 -9.8575072e-03  7.6378553e-02
 -6.6600313e-04  9.0870821e-03 -8.2869433e-03 -4.2603874e-03
  1.4686832e-02 -3.6102519e-03  4.6549102e-03  1.1738780e-02
  2.5930231e-03  5.0920023e-03 -5.1208169e-03  4.2531750e-03
  1.6328683e-03  1.2248568e-04  1.4385624e-03  7.0892982e-03
  1.2908192e-03  9.6083379e-05 -1.8733887e-03 -3.9875602e-03
 -5.5973411e-04  1.0671856e-03 -1.7205694e-04  1.6834726e-03
  7.5953589e-04  1.3578397e-03 -1.5123505e-03  1.8158008e-03
  6.2682232e-04 -2.4951848e-04 -6.7039200e-04 -7.8326968e-04
  4.3502364e-04 -7.4201373e-06 -3.0876439e-04  1.3728646e-03
 -7.2799801e-04 -8.0355116e-04 -3.8311063e-03  1.0934023e-03
 -5.4019349e-04  1.3945309e-04  4.2136390e-04  1.2887448e-03
  6.9695481e-04 -1.0371639e-03  2.1632138e-03 -2.7299814e-03
 -1.5659314e-04 -2.3101563e-04 -6.3081078e-04 -2.2914092e-03
  1.4183594e-03  6.6354891e-04  1.3382305e-03  1.6865432e-03
  8.7733836e-04 -3.4626772e-04 -2.5777937e-05  8.9051432e-04
  7.0621286e-04 -1.2225667e-04 -1.9598730e-04  1.5693987e-03
 -1.8980021e-04 -7.9848185e-04 -3.7131928e-04  1.5936648e-03
KAS_L_0244_04_rev_1xCL_1
  1.0000000e+00 -1.3772500e-17  3.7632962e-17  4.1014151e-01
  9.5329947e-04 -1.1925683e-04  5.5591475e-02  1.4959682e-02
  8.0373767e-02 -3.7623274e-03 -2.5919509e-02  8.0721102e-02
  2.9342539e-04  3.6933846e-03 -2.9143991e-03 -1.4070062e-02
  2.1789485e-02 -3.1286846e-03 -1.6747598e-03  2.0385627e-02
  1.7407096e-03  3.5159550e-03 -2.9874549e-03 -4.0589660e-03
  7.1251682e-03 -1.9298330e-03  3.7340098e-03  4.8203623e-05
  2.4506491e-03  3.2722225e-03  1.4041745e-03  8.6956281e-06
  3.1571211e-03 -1.2045650e-03 -3.8304261e-04  9.7135724e-04
  2.8803362e-03  1.7181442e-03 -2.3016862e-03  2.7583851e-03
  1.4673057e-03 -3.4286435e-04  1.3169353e-03  3.5305315e-03
  1.5007413e-03  2.2924174e-04 -8.6087383e-04 -3.0701957e-04
 -9.3262316e-04  1.4307644e-03  3.5322772e-04  3.2252957e-03
  5.2500515e-04  1.0869633e-03  6.6016424e-04 -8.0355225e-04
 -9.8024632e-04  3.0177343e-04  1.6231145e-03  1.4653320e-03
  8.1414658e-04  8.4957358e-04 -2.4008124e-03 -8.3727733e-04
 -1.4415812e-03  9.4436145e-04  3.4676775e-04 -2.0109503e-03
  1.1603335e-03  6.2126181e-04  1.7999445e-03 -1.2766744e-05
 -2.2873735e-04  8.4573425e-05  1.7124055e-04 -2.5802528e-04
  1.6876051e-03  2.4032341e-04 -8.0243525e-04  2.5080123e-05
KAS_L_0244_05_axT_1
  1.0000000e+00  1.2631901e-16 -2.2639736e-16  5.1441498e-01
  8.1283772e-03  2.3783271e-03  3.4131846e-02 -1.8759851e-03
  7.7485337e-02 -9.9863292e-05 -1.3278069e-02  8.2289410e-02
  6.4493704e-03  2.9777551e-03 -3.8821195e-03  7.3626594e-04
  1.1546217e-02 -1.5523000e-03  1.8030408e-03  1.1205377e-02
  2.4027321e-03  1.8003824e-03 -4.6584231e-03  1.6563348e-03
  7.5358440e-04 -1.7733671e-03  7.8597815e-04  1.3490559e-03
 -1.2905507e-04 -2.2261530e-04 -2.0490444e-03  1.6593319e-03
  3.2089043e-05 -7.6915210e-04 -1.1141516e-03  1.5477959e-03
 -4.7790909e-04 -1.7278065e-03  9.4006025e-04  2.2107552e-03
  6.4679097e-04  4.0904316e-04 -1.7953486e-03 -2.4504059e-03
  6.4705472e-04 -1.6159966e-03  1.4838985e-03 -1.8292817e-03
  8.0581544e-04  2.5813431e-04 -6.8306224e-04  2.4151694e-03
  1.8890293e-03 -6.2953642e-04  4.0066680e-04 -3.1570031e-03
  6.0237674e-04  1.3077701e-04  1.3535634e-03 -1.3564837e-03
  2.2124305e-03  2.7386613e-04  1.9793973e-03 -1.2885917e-03
  4.8810474e-04 -1.1124260e-04 -9.4773411e-05 -7.7636183e-04
  2.0209173e-03  5.1022403e-04 -3.0879524e-04  1.8140212e-03
  2.0532039e-04 -4.0578291e-05 -4.7978494e-04  1.2991062e-03
  1.3743718e-03  3.7582551e-04 -3.5781724e-04  6.7515267e-04
KAS_L_0244_06_1
  1.0000000e+00 -1.2721860e-17  4.0786795e-17  4.4820106e-01
 -1.9689755e-04  1.1771150e-02  2.8481474e-02 -6.4067373e-03
  7.5815938e-02 -9.3752115e-04 -3.8877709e-03  8.2605522e-02
  2.0194680e-03  8.0352938e-03 -3.6196824e-03 -2.5239986e-03
  1.5397109e-02  4.2118790e-04 -4.8083737e-04  1.3870162e-02
  6.3828801e-04  2.1427132e-03 -2.0320054e-03  1.1046985e-04
  3.8887986e-03 -2.6695981e-03 -1.3000285e-04  4.8879407e-03
  7.9862443e-04  8.9164093e-04 -8.3100230e-04  1.9186268e-03
  1.8853790e-03 -1.4454651e-03  1.4893714e-03 -1.5763941e-03
 -3.4442504e-04  6.2462832e-05 -5.4024634e-04  1.8974632e-03
  1.0488445e-03  5.1898417e-04  1.0669813e-03 -1.6324572e-03
  1.8964453e-04 -4.2705215e-04 -1.4577359e-03  3.0175875e-04
  2.4170923e-05 -2.8855061e-04 -6.2913472e-04  1.4029158e-03
 -9.8549333e-04 -3.7953354e-04  1.5396373e-03  1.3155996e-04
  4.4487864e-04 -1.1926633e-04 -1.0114850e-03  3.4338020e-05
  6.8217786e-04 -6.9170983e-04 -3.3988616e-03 -1.6960229e-03
 -1.5992638e-04  1.0691088e-04  7.0927590e-04  1.0928188e-03
  4.1213983e-04 -7.1439156e-04  1.8424575e-03 -1.6291761e-03
 -1.7653588e-04  9.3055743e-06 -7.2414747e-05 -3.6931934e-04
  1.2951265e-03 -8.0546209e-05  1.8500531e-04  1.4731602e-03
KAS_L_0244_11_rev_1xR_1
  1.0000000e+00  1.0810876e-15  1.8087190e-16  4.8024448e-01
 -2.7769459e-03  5.7322672e-03  2.8430411e-02 -4.4852608e-04
  6.7503490e-02  2.1968947e-04 -1.2105396e-02  8.5159639e-02
  2.9627284e-03  6.8159425e-03 -3.3914001e-03 -9.8268547e-04
  8.6841216e-03 -4.5479182e-03 -2.7629357e-03  1.8971999e-02
 -3.7235891e-04  3.3990384e-03 -2.7326267e-03 -2.4673721e-05
  4.3279980e-04 -1.3724209e-03  3.3865736e-03 -1.5705895e-03
 -4.9874852e-04  8.0548261e-04 -1.1349784e-03 -5.5901732e-04
 -4.5881538e-04 -2.0630324e-03  6.7542130e-04  5.9739364e-03
  1.3739697e-03 -7.8024040e-05 -3.3734219e-03  7.1806307e-04
 -2.5473252e-03  1.1660744e-03  2.3143670e-03 -8.5406611e-04
 -5.2345160e-04  2.9912589e-05  1.0308104e-03  1.1087664e-03
 -1.8002115e-03  4.7446549e-04  5.8053820e-04 -1.0179760e-04
 -7.8101957e-04 -7.8669204e-04 -3.5072066e-04  1.2805114e-03
 -5.2882784e-04  7.9330672e-04  2.6492822e-04 -1.2510196e-03
 -4.1545896e-04 -1.1532311e-03 -6.6986270e-04 -4.5688257e-04
  8.1804441e-04  8.5838936e-04 -9.8223722e-04 -3.7282695e-04
 -5.8544433e-04 -7.7501749e-04  1.5966760e-03 -1.3472251e-03
 -3.5500772e-04  9.1121540e-04  3.4340886e-03  5.3926870e-04
 -8.2623602e-05 -6.6327425e-04 -3.0570786e-04  2.9676372e-05
KAS_L_0244_13_1xR_1
  1.0000000e+00 -3.5816572e-18 -2.0815976e-17  4.7834684e-01
 -2.9676762e-03  6.9797166e-03  5.8240523e-02 -5.3719477e-03
  7.5242130e-02 -2.1171147e-03 -1.3160573e-02  8.2859340e-02
  6.1136347e-03  8.0512511e-03 -4.8112898e-03 -2.9025869e-04
  1.3753813e-02 -4.3330007e-03 -2.7274039e-03  1.1959991e-02
  1.7067671e-03  6.2938145e-03 -2.8247735e-03  8.0642183e-04
  4.4666320e-03 -3.9446976e-03 -1.3533907e-03  2.9084452e-03
 -2.7313906e-04  3.2406406e-03  1.5666244e-05  2.6676304e-03
  5.4435804e-04 -1.2091969e-03  2.8256844e-03  1.9469699e-04
  7.5151447e-06  1.7331219e-03 -6.9248414e-04  1.3765867e-03
 -3.6002194e-04 -6.2131890e-04 -7.2152041e-04  6.7412839e-04
  2.4219995e-04  1.3419006e-03 -9.8215637e-04 -1.6939221e-03
 -6.7436283e-04 -4.2642182e-04  1.1147623e-03 -1.7597894e-03
  8.0390020e-04 -1.3721263e-04 -2.6975008e-03  3.9528726e-04
  5.1805567e-04 -1.7937349e-04 -6.8958719e-04 -1.9670018e-03
  9.1557662e-04 -9.1017718e-04 -6.5239012e-04  8.3180416e-04
  6.6784399e-04 -2.6333917e-04 -1.7244977e-03  7.8219909e-04
  7.9438600e-04 -2.5818362e-04  2.1821472e-03 -1.3986360e-03
 -6.2360454e-04 -7.7278595e-04  2.3832389e-04  2.1092793e-03
  9.5463931e-04 -5.3032828e-04  5.4408051e-04  2.2854376e-03
KAS_L_0244_14_1x_1
  1.0000000e+00  1.1424130e-15  9.1366126e-17  4.8722751e-01
  5.2584430e-04  6.0035038e-03  3.0174574e-02 -8.7132214e-03
  7.4482294e-02 -1.4957147e-03 -1.5135716e-02  8.3713991e-02
  6.8202795e-03  4.7521264e-03 -6.8913247e-03  5.7273385e-05
  1.1801874e-02 -3.9977019e-03  5.5545276e-03  1.5704238e-02
  2.1702788e-03  3.3840088e-03 -1.9709426e-03 -3.4759470e-04
  3.2856627e-03 -1.4281605e-03  3.9770937e-03  7.8479233e-04
  4.8321552e-04  5.5978020e-04 -9.3024613e-04  1.5016332e-03
  5.2464777e-04 -1.5256768e-04 -7.2416595e-04  2.1698453e-03
  1.1767965e-03 -3.8166284e-04 -3.5483206e-03 -7.7261230e-04
 -1.3683758e-03 -3.3888410e-04 -1.3359630e-04  1.4883457e-03
  8.1321931e-04 -8.3769455e-04 -1.1178575e-03 -9.2208178e-04
 -5.1827957e-04  5.2590950e-04  6.6733965e-04 -3.3785349e-03
  1.8188736e-04 -1.2251190e-03  1.4827185e-03  1.1958902e-03
  7.7697127e-04  4.3673415e-04  6.6936808e-04  7.1158056e-04
  7.6955352e-05 -2.1212399e-04  7.5860551e-04 -7.5490789e-04
  4.5858277e-04  1.0455519e-03  7.3721473e-04  1.6853306e-03
 -3.5118266e-04 -7.7885593e-04 -1.1416502e-04  2.4793836e-03
  5.8404483e-04  9.1718252e-04 -1.8917428e-03 -5.9375570e-04
 -7.9712134e-04  8.9361284e-05 -7.5562914e-04 -1.4576785e-03
KAS_L_0244_15_2x_paint_1
  1.0000000e+00 -6.7989954e-17  1.6569980e-16  4.1215961e-01
  7.8992136e-04  6.2094007e-03  2.6536745e-02  2.8477838e-03
  8.2044337e-02  6.2647400e-05 -2.3623050e-02  8.7076883e-02
  2.2173091e-03  4.6321151e-03  6.7014033e-03 -1.8087809e-02
  2.0322432e-02 -3.8415500e-04  4.6416382e-03  2.1926673e-02
  3.2152834e-03  6.2994255e-03 -3.5772990e-03  6.8054535e-03
  4.7703254e-03 -9.9057492e-04  6.4960383e-04  5.5316260e-03
  2.4464284e-03  2.6215513e-03 -4.2741782e-03  1.2200508e-03
 -3.5095699e-04 -5.7282316e-04  8.8947905e-04  2.7055144e-03
  1.0629070e-03  1.4680863e-03 -1.3216585e-03  1.1846465e-03
 -1.2740643e-03  1.4234642e-04  3.1417265e-03 -1.4991226e-03
  1.0070561e-03  7.0152236e-04  4.0361120e-03 -2.8626748e-03
 -4.0503656e-04  1.1760204e-03  3.0580902e-03 -2.6501427e-04
  6.1574010e-04  6.5722479e-04  1.4476612e-03 -8.4004510e-05
 -6.8896277e-06  8.8453811e-04 -1.3987371e-03 -4.5277357e-04
 -1.1001385e-04  7.2415103e-05 -2.7190634e-03  1.1997048e-03
 -1.5908534e-04  2.8145291e-04 -4.0258438e-03 -5.5089744e-04
 -8.0847097e-05 -3.3938471e-04 -8.0964085e-04  5.4939085e-04
  3.7734910e-04  1.2489041e-04  6.9503040e-04  3.3737051e-05
  1.5640323e-04 -3.7286933e-04  5.1729026e-04 -9.4337389e-04
KAS_L_0244_15_2x_paint_2
  1.0000000e+00 -2.4513419e-17  6.1840670e-17  4.8536348e-01
  9.3029277e-05  3.5609830e-03  3.3243652e-02 -2.7546102e-03
  7.4295398e-02  2.0101812e-03 -5.9342179e-03  7.7760664e-02
  6.4557472e-03  2.6481996e-03 -6.4431632e-03  1.5597656e-03
  1.4008525e-02 -2.5438747e-03 -2.8135301e-03  1.3629787e-02
  2.6707489e-03  1.7051608e-03 -1.7827733e-03 -2.8372198e-03
  3.8566478e-03 -1.8538822e-03  2.0091547e-03 -1.2916644e-03
  1.7674432e-03 -7.8334794e-04 -3.8454066e-04 -1.9971446e-04
  2.0176002e-03 -3.8891713e-04 -1.7135119e-03 -3.2911477e-04
  2.1612487e-03 -9.9588388e-04 -1.7053871e-03 -4.8968335e-04
 -4.1949267e-04 -1.3143747e-04  1.3661173e-04  2.4273085e-03
  1.3441882e-03 -1.2920322e-03 -2.0032242e-04  2.2646384e-03
 -3.7658186e-04  4.5574907e-04 -2.8160473e-03 -8.9313954e-04
  2.5111956e-04 -4.4002297e-04  2.3876422e-03 -2.8939992e-04
 -9.1327922e-04 -3.8655841e-04  2.0709900e-04  9.2653551e-04
  5.3278706e-04  2.6289752e-04  1.6940283e-03 -1.7054930e-03
 -5.6037528e-04 -3.7158637e-04  3.2456578e-04  1.8347903e-04
  7.3698739e-04  7.6209977e-04  9.5162828e-04 -3.2338479e-04
 -4.3187171e-04 -2.4463550e-04  1.1508125e-03 -6.0458748e-04
  6.3186347e-04  9.5528861e-04 -1.5056732e-03  1.1382517e-03
KAS_L_0244_18_1xC_2
  1.0000000e+00  5.2120989e-17 -9.9668192e-17  4.5719101e-01
  1.0948328e-03 -9.6938506e-03  2.2366837e-02 -5.6408232e-03
  7.3494193e-02 -4.6396686e-03 -7.6251820e-03  8.4993128e-02
 -4.2669289e-03  5.2271382e-03  4.3792601e-03  2.8992425e-03
  8.9304079e-03 -4.2589143e-03  2.4510104e-03  1.5820138e-02
  9.3194632e-04 -8.3805079e-04  1.0722608e-03 -2.4300319e-03
  3.3402911e-03  2.3118926e-03  3.8596186e-03  2.1319424e-03
 -9.4982586e-04  1.2523933e-03 -1.1342353e-04  3.0975200e-03
  5.3154154e-04  5.6001176e-04  7.3039830e-04  8.2221003e-04
 -8.3431557e-04 -2.2729238e-04 -4.4516894e-03  3.1466589e-03
  5.2556885e-04  1.7514887e-03 -6.1824028e-04 -4.7594713e-04
 -1.8575566e-03 -6.7545544e-04  9.3625832e-04 -1.5484749e-03
  3.3622693e-04  6.3721650e-04 -1.0837978e-03  1.7690285e-03
 -2.9203107e-04  1.0407145e-03  3.2391814e-04 -2.2595362e-03
  7.9300280e-04  6.7887357e-04  1.0791105e-03 -3.0482245e-03
  1.2048458e-04  1.9112576e-03  2.5805259e-03 -1.4214965e-05
  1.3973651e-03  1.3983730e-03 -6.6444631e-04  2.5692304e-03
  4.3571363e-05  1.8548768e-03 -2.0906482e-03 -1.4498756e-03
  4.8570210e-04  3.7019574e-04 -7.6067509e-04 -4.6613116e-04
  4.1157056e-04  1.4370243e-03  7.8643032e-04  2.5245215e-03
KAS_L_0244_22_2x_paint_1
  1.0000000e+00  3.9555380e-17 -9.5739548e-17  4.6002306e-01
  6.7090162e-03  6.2014410e-03  4.4270189e-02 -4.7663808e-03
  7.1334403e-02 -2.4650037e-03 -8.6013895e-03  8.5530434e-02
 -2.3724168e-04  6.8436731e-03 -1.7836209e-03 -1.8218203e-03
  1.4006808e-02 -3.8883490e-04  1.1399105e-03  2.3378927e-02
  6.1108864e-04  2.6899190e-03 -7.3338232e-03  5.8319049e-04
  1.9021717e-03 -3.3506370e-03  1.6900306e-04 -1.7363276e-03
  2.0084927e-03  1.1844099e-03  1.6003031e-03  3.0908449e-03
 -6.8645891e-04 -1.2937345e-04  1.3772526e-03  2.3343905e-03
  4.7630105e-04 -1.2906074e-04 -2.0713822e-03 -1.6619710e-03
 -1.1850892e-03 -6.6884628e-04 -1.1258965e-03  3.1297270e-04
  1.1523740e-03 -6.9940139e-04 -1.8593460e-03 -1.1082049e-03
 -7.6198963e-04 -1.4798197e-03  7.5863206e-04  1.0905117e-03
  7.1543282e-04 -1.1420351e-03 -6.6391811e-04  6.3416249e-04
 -2.1623022e-03 -1.1321766e-03 -3.4762784e-04  6.8108626e-04
  5.1661841e-04 -9.2321481e-04  1.8277513e-03 -4.8990789e-04
 -9.3334461e-04 -2.6482463e-04  1.8267326e-03 -1.8304662e-03
  4.8833979e-04  1.6209077e-04  4.3776621e-04  8.9688926e-04
 -5.4264946e-04  6.6692081e-04 -1.9695801e-03  6.4086091e-04
  4.8584424e-04 -8.2956592e-04 -4.3888219e-04 -1.7534955e-04
KAS_L_0244_23_rev_2xR_1
  1.0000000e+00  1.9515016e-17 -2.0295616e-19  4.2908359e-01
  5.8666372e-03  8.6528093e-03  6.6224847e-02  6.8582336e-03
  7.2688185e-02 -2.9363060e-03 -2.7277745e-02  6.2275859e-02
  4.5525688e-03  1.4191714e-02  1.8624750e-02 -1.1392144e-02
  1.8452330e-02 -8.9455662e-04 -1.5580089e-04  1.8567747e-02
  2.3312533e-03  1.0837746e-02 -9.7672883e-04 -3.4356579e-03
  6.4238577e-03 -1.2918126e-03  3.3750500e-03  7.4782359e-03
  1.8898862e-03  7.2541661e-03 -9.7069893e-03  4.2487672e-04
  1.4875742e-03 -1.0037830e-03  2.9932212e-03  1.7031815e-03
  1.3881181e-03  3.7871664e-03 -1.9783575e-03  1.1893384e-03
 -3.8858762e-04  1.1053955e-03  3.0361539e-03 -1.5346489e-03
 -3.6850354e-04  3.9107945e-03  3.5296893e-04  5.2344573e-04
  8.4381422e-04  1.2378385e-03 -2.3154657e-04  8.3255367e-04
  4.9955006e-04  2.2826004e-03 -4.4450498e-03 -8.2222732e-04
 -1.9616398e-04  8.0970648e-04  5.0506709e-04 -2.1260740e-03
 -6.5426980e-04  8.9081984e-04  2.0512588e-03  1.4197716e-03
  5.2222769e-04  5.8622964e-04  2.1389201e-03 -2.0120139e-03
  4.6973348e-04  1.5997403e-03  1.9273698e-03 -1.5340385e-04
  5.0051722e-04  2.1826515e-03 -2.3743146e-04  7.8773836e-05
  2.9874115e-04  1.5209030e-03  1.1701499e-03 -5.4025259e-05
KAS_L_0244_23_rev_2xR_2
  1.0000000e+00  1.2569853e-15 -1.0341901e-16  4.8423425e-01
  8.4601243e-03  9.3346148e-03  6.1516556e-02 -1.0783938e-02
  7.3453416e-02 -3.2611317e-04 -2.1005948e-02  9.2040672e-02
  2.3328205e-03  9.6422365e-03 -1.5278195e-02 -2.8682980e-03
  1.0088882e-02 -2.9389903e-03  6.3297751e-03  1.5812148e-02
  1.6797228e-03  4.7793404e-03 -1.2162958e-03  8.4106922e-04
  5.3441384e-04 -1.3346711e-03 -8.7276306e-04 -1.3450477e-03
  2.4771201e-03  1.8034786e-03 -3.2800337e-03  2.3287288e-03
  5.8285501e-06  2.6021778e-04  2.8395550e-03 -8.8298402e-04
  1.1990174e-03  5.4404508e-04 -1.1531090e-03  1.2479538e-04
  7.3251993e-05  1.7423099e-03 -1.1000509e-03  1.2159471e-03
 -8.6332593e-04  5.1336956e-04  2.7569141e-05  2.9765781e-04
 -6.4249085e-04 -2.0067097e-04  2.4347272e-03  1.0984423e-03
 -9.3038247e-05  3.9075155e-04 -8.0282250e-04  8.8620595e-04
  1.7228163e-04  5.7132869e-04 -3.0475752e-03 -3.8753339e-04
  2.5492446e-04  5.7403821e-04  1.4898819e-03 -2.5822832e-03
 -7.0842769e-05  5.2198181e-04  2.4850211e-03 -9.2835545e-04
  1.5684968e-04 -5.8579657e-05 -1.1874501e-03  1.1060335e-03
  1.6239486e-03  1.0832366e-04 -1.2896540e-03  1.2329222e-03
  4.7844853e-04 -4.4691834e-04  7.5456969e-04 -2.8330879e-05
KAS_L_0244_24_rev_1x_1
  1.0000000e+00  2.2160317e-17 -4.1532077e-17  4.8726263e-01
  7.8837289e-03  1.4672661e-03  4.0041672e-02  1.0072015e-03
  7.5670608e-02 -3.4801786e-05 -1.2624536e-02  8.5350765e-02
  6.7444456e-03  2.6133801e-03 -6.0473681e-03 -2.9173348e-03
  1.0190345e-02 -8.0482306e-04  3.0649791e-03  1.5034778e-02
  4.1608295e-03  2.9226942e-03 -3.2021968e-03 -6.0465645e-04
 -2.1023280e-04 -1.3150576e-03  3.4672450e-03 -8.1313631e-04
  2.1783148e-03  2.5422815e-03 -2.9717104e-03  2.3392790e-04
 -2.2382452e-04 -1.3635823e-03  1.3478769e-03 -7.7139091e-04
  1.1356424e-03  1.6305373e-03 -2.0450998e-03  2.2517494e-03
  9.0998406e-04 -1.0333983e-03 -7.3523328e-04  1.4982603e-03
  8.2090798e-04  6.2585128e-04 -7.6119469e-04  1.3163363e-03
  9.7201268e-04 -5.2000158e-04  4.8043025e-04 -9.2783785e-04
  7.0113479e-04 -2.0097401e-04 -2.5163647e-04  8.8849206e-05
  3.0652983e-04 -2.6664950e-04  5.0385133e-04  5.5359664e-04
  3.8239954e-04 -6.7686730e-04 -2.1716175e-03 -8.2394158e-04
 -2.4902083e-04 -2.3503554e-04 -1.6542447e-03  2.1676495e-05
 -3.1988908e-04 -8.4183142e-04  1.7167883e-03  4.8498819e-04
 -3.9356088e-04 -4.1854430e-04  6.8004222e-04  9.0357927e-04
 -7.9153729e-04 -7.5239487e-04 -2.3332147e-04  5.5701748e-04
KAS_L_1226_07_1
  1.0000000e+00 -9.4460512e-17  1.7590028e-16  5.3150403e-01
 -3.1226576e-03  2.4049582e-03  8.9029061e-02  1.1581750e-02
  7.6278094e-02  1.9176317e-03 -8.5376516e-03  8.3364846e-02
 -3.5290228e-03  7.9289029e-03 -2.6102371e-02 -5.9919561e-03
  1.4647510e-02  5.7535696e-03  1.0768880e-02  6.2704548e-03
 -2.5547490e-04  1.9902414e-03 -6.0958723e-03 -1.0189574e-03
  1.8650163e-03  2.3352447e-03  2.2835544e-03  4.3235519e-03
  1.8087947e-03 -1.2029933e-03  6.2481413e-04  1.1248915e-03
 -4.0885264e-04  3.5214578e-03  4.2338196e-04 -5.9239299e-04
 -6.5196246e-04 -5.8328993e-05  2.9139544e-03 -9.3866930e-04
 -5.6022306e-04  1.4873734e-03  9.5767080e-04 -2.3932111e-03
 -2.0626017e-04 -6.5133169e-04 -3.6445427e-04  2.7760067e-03
  1.4803357e-03  5.9203807e-04 -2.7069183e-03  2.1749117e-03
 -3.3975731e-04  3.2955849e-04 -2.4293332e-04 -1.6312065e-03
  2.6405935e-04 -5.0013571e-04 -1.9924565e-04 -2.5505364e-03
 -7.3653017e-04  2.3656552e-04  6.0188867e-04 -7.5122425e-04
  7.6937306e-04 -7.1767399e-04 -3.4907545e-04  1.2698185e-04
  9.5178633e-04  9.9880090e-04 -4.8042322e-04  9.9668846e-04
  2.8357038e-04  6.3312952e-05 -2.7357712e-04  1.1143357e-03
  2.7219896e-04 -6.2235645e-04 -4.8199407e-04 -2.5218015e-03
KAS_L_1226_08_1xB_1
  1.0000000e+00 -1.6799608e-17  3.0679427e-17  5.2980609e-01
  7.4674082e-03  5.8526554e-03  8.6091496e-02 -1.9129821e-03
  6.5372107e-02  1.9463938e-04 -1.4726589e-02  1.0392692e-01
  7.3150695e-03  7.6651942e-03 -2.3913944e-02 -1.3729984e-03
  4.5666082e-03  1.4274467e-03  1.0435077e-02  6.2215370e-03
  1.4895188e-03  4.8953742e-03 -2.3413878e-03  3.5747285e-04
 -1.3714929e-03  1.6911538e-03 -5.7462417e-05 -2.3359216e-03
 -1.7839227e-04  5.7069130e-04 -3.7772948e-03  1.8521941e-04
 -9.2724262e-04  1.2046157e-03 -1.6653879e-03  3.6366925e-03
  4.6828317e-04 -2.0105802e-03 -4.2135829e-04  1.4669159e-03
 -1.2483407e-03  8.7485229e-05  1.0188095e-03 -1.3938388e-03
  1.5782300e-03 -1.5158777e-03  5.4354606e-04 -1.3408612e-04
 -1.4572631e-03 -1.4991757e-03 -1.6640681e-03 -1.0798466e-03
  1.4796086e-03  3.6666015e-04  2.8660263e-03 -3.9719262e-04
 -9.3624548e-04 -1.8440281e-03 -1.3069760e-03 -2.2719708e-03
  6.7670296e-04  1.5741046e-03  1.3110704e-03  9.5333745e-04
 -1.9748469e-05 -9.8990121e-04  1.8373922e-03 -1.4640484e-03
 -2.4161345e-05  1.6118412e-03  1.1131690e-03 -6.9121761e-04
  6.1746878e-04 -1.1784441e-04  2.3513291e-03  2.0470711e-03
  5.2791463e-05  8.3837719e-04 -1.8150670e-03  8.4117903e-04
KAS_L_1226_09_1
  1.0000000e+00  2.7431844e-17 -3.7940103e-17  5.5350559e-01
 -1.2430590e-03  1.4846016e-03  7.9577355e-02  1.1029590e-02
  6.3188930e-02  1.4575902e-04  1.4242353e-03  1.0033032e-01
 -3.1695642e-03  1.3176597e-02 -1.5123063e-02 -7.1465529e-03
  7.3905483e-03  2.5612985e-03  2.8886775e-04  6.1963030e-03
  6.3269785e-04  4.2987266e-03 -7.8643289e-03 -6.3875812e-04
  2.5963198e-05 -6.7144453e-04  1.1841147e-03 -2.6464831e-03
  2.5809045e-04  4.1729995e-04 -1.2307929e-03  7.9690777e-04
 -3.4408445e-03  8.1849631e-05 -1.9234253e-03 -2.3354088e-04
  3.1043372e-04 -8.4361180e-04  1.2303143e-03  1.6644356e-03
  6.3692329e-04 -8.9928346e-04 -1.3341918e-03  1.1139397e-03
 -6.4572860e-04  9.1781421e-04 -3.6593989e-03 -1.4732660e-03
 -3.1975452e-03 -5.7266220e-04 -8.0203614e-04  1.9055593e-03
 -5.9983737e-04 -1.1603385e-03  3.9385232e-03 -4.7982997e-04
 -1.3534748e-03 -2.3778843e-03  1.4906266e-03  1.4601304e-03
  9.5240914e-04  4.5918100e-05 -3.9836937e-03 -1.0414846e-04
 -8.9490432e-04  5.4993265e-04 -1.3369360e-03 -1.8413225e-03
  2.1268512e-03 -1.4377242e-03  2.7680757e-03 -2.4898050e-03
 -4.9060946e-04  1.7788015e-04  6.0862580e-04  1.3004933e-03
  1.7450376e-05 -1.4171783e-03 -3.0610634e-03  2.5949490e-03
KAS_L_1226_15_1x_1
  1.0000000e+00  2.3764847e-17  2.7292097e-17  5.4101059e-01
  8.3340459e-03  1.2411834e-02  9.3959715e-02 -4.7384329e-03
  6.0561405e-02  1.4901641e-03 -7.7831430e-03  9.8705474e-02
  7.7301614e-03  1.3151452e-02 -2.0662377e-02  1.7401006e-03
  8.3663679e-03 -3.3402711e-03  5.6264705e-03  4.0298441e-03
  3.4804541e-03  7.0189181e-03  1.4840776e-03  1.2133523e-03
 -3.4824047e-03 -1.4042665e-03  1.9074244e-04  9.2673701e-04
  6.1897994e-04  3.6016860e-03 -2.7133874e-04  3.1234303e-03
  4.5394315e-04  2.9914320e-04 -1.8134736e-03 -4.2824161e-04
  2.9258308e-03  1.0761515e-03 -3.9048885e-03  3.4132028e-04
  4.0620064e-04  5.5461473e-04  2.3216020e-03 -2.8548570e-03
  1.1848082e-03 -8.2464324e-04 -4.1842303e-04 -4.5868173e-03
 -2.2303981e-03  1.4447389e-03  1.2327767e-03  2.4455480e-03
  1.5508263e-03 -9.0225767e-05  1.9197632e-04  1.4334047e-03
 -2.6669049e-04  1.0921463e-03 -8.4959341e-04 -1.6144593e-03
  9.6465630e-04 -2.7683675e-05 -1.0337628e-03  7.5859808e-04
  1.4120931e-04  8.8787030e-04 -2.1684452e-04 -1.3335957e-03
 -1.9047035e-03 -5.8689297e-04 -2.0026177e-03  3.5394934e-03
  4.6350923e-04 -6.3078841e-04  1.9113427e-03 -1.1950047e-03
 -1.6952074e-03 -2.1407238e-03 -4.0233554e-04  8.6275554e-05
KAS_L_1226_17_rev_1x_1
  1.0000000e+00  7.8648606e-17 -1.3166712e-16  5.9156953e-01
  3.2456198e-03  1.8691837e-02  9.2334104e-02  7.4550101e-03
  5.8528038e-02 -9.7335049e-05 -8.2467254e-03  8.2390978e-02
 -1.5779312e-03  1.6818868e-02 -2.5514079e-02 -5.6247397e-03
  6.6949505e-03 -1.5522736e-03 -3.8251812e-03  3.4149614e-03
  3.8839682e-04  6.9617325e-03 -3.5922052e-03 -2.9477956e-04
 -2.0043593e-04  1.2142242e-04  4.5673602e-03 -4.4657553e-05
  4.9115895e-04  9.8971667e-04  5.6085985e-05 -3.2477493e-03
 -1.6569937e-03  7.4458690e-04 -1.9015052e-03  1.3967021e-03
  2.2149440e-03  1.1083060e-04  1.1121191e-03  1.6064264e-03
 -1.7522426e-03 -2.2186997e-03 -5.5294220e-03  2.2070845e-03
  4.9739273e-04  1.7079571e-04  1.2573669e-03  1.1956146e-03
 -1.8252920e-03 -3.0749765e-03  2.7503046e-03 -7.2885002e-04
 -2.3066370e-03  1.3426296e-03  3.4169011e-04  9.3046499e-04
 -1.6593726e-03  5.6012587e-04  2.1239677e-03  1.9233967e-03
 -1.8430062e-03  4.4078005e-04 -2.0173915e-03 -2.9283832e-03
 -1.4162472e-03  1.9702662e-03  1.9065520e-03 -1.5628588e-03
 -4.6900433e-04 -1.0140926e-03  1.5138809e-03  8.6116904e-04
 -2.6973400e-03  1.5005532e-03 -6.9782985e-04 -8.2188124e-04
 -1.2700370e-03 -3.2500737e-04 -3.9043145e-04  1.0384066e-03
KAS_L_1226_21_1x_1
  1.0000000e+00  4.0885550e-17 -6.0376678e-17  5.7767488e-01
  2.7806770e-03  1.1577119e-02  1.0318590e-01 -1.2478222e-02
  5.7662141e-02 -1.7908039e-03 -2.4275200e-03  9.4259593e-02
  5.7376581e-03  1.5288429e-02 -2.7856260e-02  3.6508858e-03
  6.4867324e-03 -4.2535590e-03 -5.2187704e-04  5.6594371e-03
  1.0230859e-03  4.5486067e-03  3.3076083e-04  1.8629024e-03
 -6.0507278e-03  1.7790056e-04  4.3792719e-03 -6.8484779e-04
 -5.9943764e-04 -3.0897818e-04 -1.5296108e-03  1.0879653e-03
 -2.0488323e-04 -7.8341814e-04  1.5457135e-03 -1.7758068e-04
 -1.2296496e-03 -4.0175142e-06 -2.0720385e-03  3.0554020e-03
 -6.5123652e-04 -1.8004072e-04 -2.0097107e-03  1.8106912e-03
 -5.6088239e-04  7.3007647e-04 -2.1334372e-03  7.3585609e-06
 -2.3815382e-04 -5.5186080e-04 -9.5034033e-04 -9.4237272e-04
 -2.1504455e-03  1.5564899e-04  4.5273983e-04  2.9540956e-04
 -6.1654044e-04 -2.6643673e-04  1.8881341e-03  1.7609963e-03
 -7.3909714e-04 -1.5612924e-03 -7.2630861e-04 -1.1975800e-03
  1.3192238e-03 -4.1220812e-04 -1.6187191e-03 -1.0306629e-03
 -1.6815180e-04  8.9825332e-04  9.6881951e-05  1.0023190e-03
 -1.7199732e-04 -4.1340379e-04  1.7515092e-03 -2.5372504e-03
 -8.2373877e-04 -7.4024434e-04  1.0094106e-03 -1.0313814e-03
KAS_L_1226_22_rev_1x_1
  1.0000000e+00  2.7145779e-17 -4.6029303e-17  5.5762957e-01
 -2.9788132e-04  5.8749866e-03  5.2247046e-02  5.2905818e-03
  6.9128364e-02 -2.6423140e-03 -3.9038838e-03  8.7547041e-02
 -7.7777547e-04  7.0145746e-03 -8.3468403e-03 -4.6531265e-03
  9.6807631e-03 -1.7077009e-03 -9.1370688e-04  8.6550094e-03
 -8.5080280e-04  3.4014934e-03 -6.9561734e-03  1.3498858e-03
  1.4863589e-03 -1.9758306e-04  1.9280961e-03  8.4464131e-04
  1.2808241e-03  1.2834181e-03 -9.4216729e-04 -3.2848235e-03
  1.6880748e-03 -3.0185020e-04 -3.3852720e-03 -3.0717033e-03
  1.9338716e-03  9.7514418e-04  1.2509255e-03  1.7991423e-03
  3.1089417e-03 -1.4695711e-03 -1.0530669e-03 -3.4895826e-04
  2.3885572e-04  8.2967703e-04  2.9327702e-03  2.0134465e-03
  3.4395314e-03 -1.2299142e-03  2.0695625e-03 -1.2805518e-04
 -6.4076341e-04  4.5620255e-05 -4.2435297e-03 -7.1625154e-04
  1.9950574e-03 -4.3402449e-04  1.1833014e-04  6.7420110e-04
 -4.8511743e-04 -5.0672466e-05  7.2989334e-04 -2.6943396e-04
  4.2231580e-04 -4.0239149e-04 -8.3161196e-04  9.1277965e-04
 -2.2983905e-05  8.5827410e-04  1.5294747e-03  1.5206230e-03
  3.0279480e-04 -2.5815819e-04  4.2737088e-03 -2.6522078e-03
 -1.9629747e-04  1.3410207e-03  5.6374660e-04 -1.0850504e-03
KAS_L_1226_23_rev_1x_3
  1.0000000e+00 -5.8763838e-17  8.9729973e-17  5.3485235e-01
  1.9457589e-02  8.1989097e-03  1.0133400e-01 -1.2935487e-02
  6.0928500e-02  5.5094979e-03 -1.5586389e-02  1.0030175e-01
  3.5947821e-03  8.9890713e-03 -2.8415747e-02 -2.6288285e-03
  8.0341302e-03  6.6501257e-04  3.7530081e-03  6.8648068e-03
  6.0515303e-03  3.9915784e-03 -3.7203785e-03  5.6805898e-03
 -1.8700223e-03 -2.4287836e-04 -1.5012800e-03 -1.8474047e-04
  9.9947873e-04  6.4686150e-04  2.5249281e-04 -6.9484877e-04
 -1.6735398e-03  6.0624978e-04  1.9285523e-03 -1.7142619e-04
 -4.9482045e-04  1.0775061e-03  2.4625739e-03  1.5174782e-03
 -2.6839105e-04  5.8565228e-04 -2.5833318e-03  4.2002617e-04
 -1.0033417e-03 -1.1103028e-03 -1.5949540e-03 -1.2412658e-03
  3.6341669e-04 -2.1196186e-04 -2.4524468e-04  1.4570027e-04
 -1.5545932e-03 -1.5805797e-03 -1.1883377e-03  1.1750667e-03
  1.8431648e-04  3.9158817e-04  1.5146976e-03 -1.6281518e-03
 -8.4775148e-04 -9.6285253e-04  3.9977210e-04 -2.6139648e-03
  8.9513640e-04  8.0171478e-04 -1.7242728e-03 -1.0639936e-03
  6.3317556e-04  4.0995475e-04  1.2882199e-03  9.4975554e-04
  1.4305402e-03 -1.1922699e-03 -2.3832932e-03 -1.2488039e-03
  1.9133460e-04  4.5591045e-04  5.1315782e-04 -1.3006631e-05
KAS_L_1226_27_1xR_1
  1.0000000e+00  1.4849993e-17 -7.8496210e-17  5.7611428e-01
  7.1650802e-06  1.3864509e-02  8.5787318e-02 -2.4708889e-02
  5.6811963e-02  1.9394697e-03  5.2231525e-03  9.7106953e-02
  4.8264636e-03  1.2141575e-02 -2.3385843e-02  7.3233758e-03
  4.5061931e-03  2.4272184e-03 -1.0686082e-03  2.4261101e-03
  8.0876202e-04  4.7615730e-03 -2.7655064e-03  2.4279751e-03
 -8.1123162e-04  1.0735002e-04  1.9669225e-03  2.1646091e-03
 -6.9150087e-04 -7.3893825e-04  2.3666682e-03 -9.9451403e-04
 -1.1359794e-03 -4.4737752e-04 -2.4037093e-04 -5.0633873e-03
 -1.6312229e-03 -7.6180951e-04  1.4143798e-03  3.0878908e-03
  1.2508256e-04 -3.0459495e-04  6.3274347e-04 -7.4088468e-05
 -1.6242798e-03  1.1184532e-03  7.4282301e-04  2.0537454e-03
  1.8955384e-03  8.9672552e-04  1.0378384e-03  3.1302696e-03
  1.5820530e-04  7.9323459e-04 -7.3212597e-04 -6.5096114e-04
  1.6683987e-03  1.2895618e-03  3.5126819e-04 -1.3882643e-03
  1.6483003e-03 -5.9856433e-04 -2.2882898e-03 -2.4907205e-03
  2.8099260e-05 -9.3155859e-05 -6.0221040e-04 -7.8926277e-04
  8.3361288e-04 -1.4013405e-03 -5.9447050e-04  2.5957524e-03
 -5.7160171e-04 -4.5253645e-04 -1.6621237e-03  1.0925619e-03
 -3.6380029e-04 -6.9709058e-04  1.6184570e-03 -2.7241255e-04
KAS_L_1226_29_1xL_1
  1.0000000e+00 -3.7795033e-17  8.7842368e-17  5.5983551e-01
  1.5152187e-02  1.2369475e-02  9.7218850e-02 -5.2397010e-03
  5.8153962e-02  2.1459728e-04 -3.7043818e-04  1.0313853e-01
  6.1683928e-03  1.0109180e-02 -2.7936629e-02  1.8616897e-03
  4.4968923e-03  7.2247414e-03  8.0696457e-03 -2.2982595e-04
  3.1604143e-05  2.6559139e-03 -1.8558367e-03  6.0082678e-03
 -2.1334461e-03  6.1423008e-03 -4.1739209e-03 -1.9982432e-03
 -2.8994267e-04  1.0057717e-03  9.4744020e-04  1.6067898e-04
 -1.1569786e-03  4.2278826e-04 -3.3988594e-03  1.6512991e-03
 -1.9288076e-03  2.3741626e-04  3.0275167e-03  2.2298198e-03
  2.7161829e-04 -7.8881043e-04 -1.6434141e-03 -5.8712095e-04
 -8.5840089e-04 -1.6393377e-03 -9.5073151e-04 -4.0842394e-03
 -1.8400023e-03  2.5729176e-04  2.5801814e-03  2.9407818e-03
  2.0398888e-03 -9.4355872e-04  1.6511157e-03 -9.8941664e-04
 -2.1729993e-03 -3.1745128e-04 -3.3437874e-03 -1.8337178e-03
  2.1284860e-03  1.5566604e-03  5.7849405e-04 -2.9656965e-03
  2.6329883e-04 -5.1918734e-04  2.3565457e-03 -1.0703130e-03
  7.4559611e-04  8.2556251e-04  9.7417220e-04  2.5194820e-03
  1.3093057e-03  8.1394499e-04  3.4200282e-03 -6.0665303e-04
  1.3295416e-03 -3.6219119e-04 -3.3712310e-03 -2.2250852e-03
KAS_L_1226_35_1x_1
  1.0000000e+00 -2.3400942e-17  4.2342223e-17  5.5936208e-01
  5.8193136e-03  2.3444101e-03  9.3209081e-02  8.3005992e-03
  5.9014460e-02  1.2680634e-03 -7.7686913e-03  1.0215559e-01
  4.8151789e-03  1.4339726e-02 -2.4170380e-02 -5.6998986e-03
  8.0586750e-03 -7.5243709e-04  6.4634766e-03  2.2105993e-03
 -3.2203212e-03  6.2482132e-03 -5.7378969e-03  5.2192727e-03
 -3.0326468e-03 -2.0239706e-03 -5.2047651e-04 -3.6115449e-04
 -2.5286635e-04 -4.0342893e-04 -2.4434214e-03  3.6607447e-04
 -8.5379366e-04  2.3936839e-04 -8.2081081e-04  2.1017743e-04
 -2.5092077e-03 -2.3296446e-04  2.4731458e-04 -1.8815852e-03
  2.1573207e-04  8.1645786e-04  5.4548014e-04  7.3649344e-04
 -6.0990178e-04  1.9682952e-04  2.7348748e-04 -1.0611187e-03
 -1.2257736e-03  7.1742353e-04  2.5484352e-04  2.2560667e-03
 -1.8129375e-03  2.8687883e-04  2.8040319e-03  3.2052451e-03
 -1.0997204e-03  1.7705446e-04  1.8001951e-03 -1.6345420e-03
 -1.4500110e-03  7.1928497e-04 -1.6431294e-03  5.4161515e-04
 -3.0722244e-04  5.1245576e-04 -1.7326915e-03  4.2314420e-04
 -7.2649578e-04 -2.1263597e-03 -2.0250527e-03 -3.6940877e-04
 -7.5958058e-04 -8.5083098e-05  2.0685451e-04  1.6651081e-03
 -7.6022161e-04 -2.8802667e-04 -6.0178881e-04 -1.9265709e-03
KAS_L_1726_img002_rev_1x_1
  1.0000000e+00 -1.3727885e-17  1.5243582e-18  4.4334924e-01
  8.8810326e-03  3.5352942e-03  2.4611150e-02 -9.0058395e-03
  7.3583877e-02 -7.1223244e-03 -8.9953853e-03  9.6471039e-02
  2.8636612e-03  2.6762023e-03 -8.2844265e-03  1.1984343e-03
  1.3353523e-02 -2.7508412e-03  3.3217470e-03  1.2776565e-02
  3.5096797e-03  2.4524162e-04  1.6014662e-03  8.8535173e-04
  8.5873816e-04 -1.1032351e-03  3.3351372e-03  3.2444735e-03
  1.8071284e-03 -7.7555440e-04 -2.2727581e-04 -6.6818015e-05
  1.5120556e-03  1.5772611e-04  2.4347900e-03 -1.5987150e-04
  5.6236460e-04 -5.9021175e-04 -3.5059413e-03 -1.8487208e-03
  5.4997563e-04 -5.4740301e-04 -2.6284211e-03  1.7623850e-03
  6.8592071e-04 -2.2916866e-03  2.0415222e-04 -5.6379460e-04
 -6.7593222e-04 -4.0937641e-04 -8.3652279e-04 -2.4344184e-03
  1.0116584e-03 -6.2481994e-04  1.5519979e-04 -1.0011952e-03
  6.0468173e-04 -2.0352014e-03 -7.5581752e-04  6.9337711e-04
 -9.8239489e-05 -1.3383460e-03  1.8699230e-03  2.6199035e-03
  1.5795462e-03 -1.2984820e-03 -3.1074181e-04  6.8661427e-04
 -9.2035721e-04  1.7284192e-04  2.0264265e-04  2.5268523e-03
 -7.3075193e-05 -7.2316086e-04  3.3447330e-03 -3.4248995e-04
 -1.2072534e-03  6.1965611e-04  1.5854113e-03 -1.4967887e-03
KAS_L_1726_img003_rev_1x_1
  1.0000000e+00  3.4921842e-17 -4.8755423e-17  5.0023359e-01
  5.3645040e-03  7.0503224e-03  5.1385586e-02 -7.2333078e-03
  7.3679257e-02 -2.7821152e-03  3.5232253e-03  8.0665642e-02
  3.5046370e-03  9.9937475e-03  4.5003138e-04  4.2440595e-03
  1.1252391e-02 -2.6672092e-03 -1.6217202e-03  1.6890510e-02
  2.7051600e-03  6.2132837e-03 -9.6527877e-03  2.4705060e-03
  5.2406345e-04 -2.8365233e-03 -3.6658747e-03 -1.0707405e-03
  1.3609153e-03  1.6676635e-03  2.4765670e-03  3.2492190e-03
 -1.3209397e-03 -4.3955158e-04  2.8476489e-03  3.1029317e-03
 -8.8413129e-04 -6.9381357e-04 -2.7136679e-03 -1.3551158e-04
 -1.1830014e-03  2.0275145e-03  3.7214387e-03  1.2740401e-03
 -2.8645960e-04 -1.0054399e-03 -1.1479006e-03 -3.1221860e-03
 -1.7225582e-04  2.5777775e-03 -3.8561829e-04 -2.5865354e-03
  9.5848739e-04 -9.5018222e-04 -1.1637527e-03 -1.5848027e-03
  4.9758778e-04  1.4530533e-03 -2.7495605e-03 -7.3522892e-04
  1.0212445e-03 -1.1086222e-03  1.1677442e-03  1.9182053e-03
  2.9888578e-04  2.1844731e-04  1.0956862e-03  4.2057391e-04
 -3.6059537e-04 -1.2328715e-03  5.5765726e-05 -5.7346882e-04
 -6.4973253e-04  4.3955991e-04  5.8512116e-04  6.5478560e-04
 -1.0561905e-03 -5.9327314e-04 -1.1854334e-03 -7.9362170e-04
KAS_L_1726_img004_3x_1
  1.0000000e+00 -2.6774125e-17  5.3425105e-17  5.0183764e-01
  8.8084194e-04  9.8600568e-03  6.9557177e-02 -6.9322487e-03
  6.6360795e-02 -1.9318768e-03  2.8870501e-03  9.2632600e-02
  6.3530010e-03  1.0014502e-02 -1.4136230e-02 -2.0027231e-03
  1.0446298e-02 -6.5947788e-04  3.6596575e-03  1.0253648e-02
  4.3996988e-03  5.3730339e-03 -2.0996737e-03 -4.3764550e-04
 -1.2981748e-03 -3.6346316e-04 -1.0690128e-03  1.9497364e-03
  2.0110092e-03  3.2353299e-04 -1.6093754e-03  3.9495519e-03
 -9.3730985e-04  6.7074309e-04  2.1833117e-03  3.9288996e-04
 -7.5696854e-04  1.2454824e-03 -1.2069803e-03 -2.8022211e-04
 -2.1757510e-03 -1.0300299e-03 -3.7981891e-03  9.9768710e-04
  1.4482098e-03  1.4809283e-04  9.3764746e-04  2.8527296e-03
 -2.0040268e-03 -1.8931131e-03 -2.8242601e-03 -9.1334143e-04
 -4.4417920e-04  1.2613752e-03 -1.9170646e-03 -1.3382445e-03
  1.2117871e-03 -1.3144148e-03  2.6295556e-03 -1.7214954e-03
 -7.7771679e-04 -1.1259539e-04 -7.7191171e-04  1.3404311e-03
 -4.9519240e-04 -4.7262477e-04  2.5799003e-03  1.0335748e-03
  2.9411167e-04  8.2584720e-04  3.4816817e-03 -1.1774353e-03
  1.5736492e-04  2.1400689e-04 -1.0766353e-03  1.4099350e-04
  2.1442879e-04  4.6328146e-04 -2.9030934e-03  1.7652597e-03
KAS_L_1726_img004_3x_2
  1.0000000e+00  9.1797671e-17 -1.8726802e-16  5.2670627e-01
  2.4143198e-03  2.5063380e-03  1.8507812e-02 -2.1874257e-04
  7.3138320e-02  5.0062452e-03  1.1012069e-03  7.7649168e-02
  4.0287402e-03  2.7637348e-03 -3.6897898e-03  1.2417079e-03
  1.1508750e-02 -9.7208160e-05  2.6704986e-04  9.0275310e-03
  1.5627321e-03  1.3733422e-03 -3.2135651e-03  1.1556729e-03
  3.4917023e-03 -1.8496903e-03 -4.3360004e-03 -2.7442080e-03
  3.8971402e-04 -2.5768742e-04  1.5718421e-04  7.7357447e-04
  1.6902946e-03 -1.7183210e-03 -1.6902427e-03  2.8305492e-03
  9.7491044e-04 -2.2977194e-04  1.1633654e-03 -1.2944630e-03
  2.4155356e-04  4.0078012e-04  8.3239187e-04  3.4679132e-04
  1.6206057e-03  3.6606858e-04  9.3449793e-04  6.0567442e-04
 -3.3845373e-04  3.6343858e-04 -2.8247147e-05  1.3749717e-03
  1.2661050e-03  2.0485135e-03  1.2475962e-03 -1.5944295e-03
 -4.2028001e-04  1.3508326e-04  2.7170746e-04 -4.8922334e-04
  4.5624258e-04  1.6737412e-03  1.8127424e-03  2.4779552e-03
 -3.6879284e-04 -1.9388803e-04  1.7843712e-03 -7.6473595e-04
  8.5698741e-04  2.1074050e-03 -1.8358121e-03 -9.3698867e-04
  4.7066638e-04 -2.8420505e-04 -1.8983484e-03 -4.2035365e-06
  4.7745818e-04  1.2402145e-03  3.3595496e-04  9.8605284e-04
KAS_L_1726_img005_rev_1x_1
  1.0000000e+00  2.8498974e-17 -7.1621757e-17  5.0848766e-01
  6.1420993e-03  8.0439761e-03  4.3946946e-02  5.3358779e-03
  6.6363933e-02 -7.9146837e-03 -1.2234657e-02  8.0036111e-02
 -1.1167074e-03  6.7097660e-03 -7.1505840e-03 -6.7514316e-03
  1.0182459e-02 -4.1205246e-03  1.2321282e-03  1.9144025e-02
  1.5042810e-03  4.8553496e-03 -6.8902533e-03  1.8888382e-03
  1.2407720e-03 -4.6396114e-03 -1.1031478e-03  2.3058108e-03
  9.6761599e-04  1.5918414e-04 -4.5437118e-03  2.3005769e-03
 -2.0493209e-03 -4.8285073e-03 -4.6956467e-03 -1.6473241e-04
  6.3050556e-04 -2.7434447e-03  3.3119769e-03 -2.0302132e-03
 -1.7613679e-03 -1.8410491e-03  4.5082375e-03  5.5060793e-03
 -7.0159441e-04 -1.4696387e-03 -7.9317350e-04 -6.5769809e-05
 -2.7417194e-03 -1.4089069e-03  2.1558797e-03 -2.3550081e-03
  8.0781657e-04 -2.3320971e-04 -8.7149902e-06  1.0388501e-03
 -2.2561765e-03  2.7086620e-04  4.8510777e-04  1.8096633e-04
  1.5960473e-03 -9.1676633e-04  3.8274671e-05 -1.1630696e-03
 -1.8202206e-03 -1.2586057e-04 -1.7670603e-03 -7.6778678e-04
  4.1420334e-04 -8.0197991e-04 -1.0500180e-03  1.4829131e-03
 -9.0506915e-04 -4.1518672e-05 -4.9275131e-05  7.0711448e-04
 -6.7794350e-04 -1.2662787e-03  7.4028995e-04 -1.1962634e-03
KAS_L_1726_img006_1x_paint_1
  1.0000000e+00  4.1120628e-17 -8.9602841e-17  4.8792704e-01
  5.4651601e-03  4.7708228e-03  6.5345120e-02 -7.0765334e-03
  7.7558825e-02  3.8672309e-04 -1.1427814e-02  9.5202935e-02
  3.1540933e-03  7.9290593e-03 -7.3002082e-03  3.0561692e-03
  1.2393812e-02  7.8173374e-04  3.2074706e-03  1.0901534e-02
  2.6979056e-03  7.6130659e-03 -1.3775835e-03 -1.9832396e-03
  1.0796102e-03  1.4458168e-03  4.4134422e-03  4.1145115e-03
  1.5469647e-03  5.1208738e-03 -1.9134810e-03 -1.7737650e-03
 -1.7960582e-04  1.4141297e-03 -1.9152090e-04  9.5714118e-04
  2.1213021e-04  2.1469710e-03 -3.0133932e-03  3.1157701e-03
  2.0225547e-04  1.2444606e-03  4.7571435e-04 -1.4289505e-03
 -6.0052787e-04 -3.5147515e-05  2.4539424e-04  1.7067530e-03
  2.3990455e-04  1.2461978e-03  1.5179497e-03  4.8126092e-04
 -7.8328292e-04 -5.5199159e-04 -1.5689243e-03  2.7186076e-03
 -9.0721553e-05  1.0265137e-03 -4.1339553e-03 -2.3537126e-03
 -6.9183435e-05 -1.7966834e-04  3.4996641e-03 -5.0744923e-03
  1.0939606e-04  7.3496189e-04  2.7510997e-04  4.6910167e-04
  6.0169333e-04  7.6867882e-04 -2.4029549e-04 -6.7833051e-04
  3.8436512e-04  1.5299312e-04 -5.1566742e-04 -1.2980496e-03
  1.0890211e-03  1.1393473e-03 -7.2185653e-05  2.1157979e-05
KAS_L_1726_img007_rev_2x_1
  1.0000000e+00 -4.3858082e-17  5.9273146e-18  5.2694647e-01
 -1.8646718e-04  2.1537929e-03  5.4220189e-02 -1.5524492e-02
  7.1610538e-02  3.7949405e-03  4.9388890e-03  8.6706498e-02
  1.4748026e-03  2.6149455e-03 -1.1152542e-02  1.1716093e-03
  8.9014299e-03  3.8088101e-03  4.4606185e-03  6.9814444e-03
  1.6335440e-03  1.7103229e-03 -5.3236328e-03  1.0564371e-03
  5.4358471e-04  1.6483813e-03 -3.4497088e-03  1.0267374e-03
  6.2060654e-04  1.0967597e-04  7.6956328e-05  1.0960976e-03
  8.8459108e-04 -6.0493383e-04 -2.7083108e-03  1.3248516e-03
 -9.8667004e-04 -1.0346572e-03  7.8256860e-05  2.1038782e-03
  1.1590890e-03 -1.5951869e-03 -4.2944933e-04 -1.0302600e-03
 -2.1320883e-03 -1.2104270e-03  2.0366356e-05  8.7912333e-04
  1.5887167e-04 -1.2777256e-03  3.1029500e-03  1.8767545e-03
 -2.0834673e-03 -8.6539195e-04  1.7675674e-04 -9.2430728e-04
 -1.1019172e-03 -4.1367112e-04  4.9044216e-04  1.4688605e-03
 -1.0640554e-03 -7.4055799e-04 -2.9764599e-04  2.8957260e-04
 -1.8159095e-03  1.8189597e-06  1.3879569e-05  4.9715924e-04
  3.8717868e-05 -1.0038899e-03 -1.3367580e-03  9.8441242e-04
 -1.6842556e-03 -3.0884917e-04 -2.1134109e-03 -9.4893698e-04
  4.6484096e-04 -1.1929870e-03  1.0190994e-03 -2.8498893e-03
KAS_L_1726_img007_rev_2x_2
  1.0000000e+00  8.4940748e-16  2.3747179e-16  5.3496651e-01
  5.6207248e-03  3.3596777e-03  4.6279961e-02 -8.1589308e-03
  7.2585000e-02 -2.0416163e-03 -7.1429837e-03  7.2491918e-02
  3.6346374e-04  5.1943646e-03 -1.2091391e-02 -3.4704194e-03
  1.2357291e-02  2.8787982e-03  6.8465987e-03  8.9934881e-03
  3.1217642e-03  3.2517700e-03 -6.4545547e-03 -3.9214104e-04
  1.6987034e-03  3.3402575e-03  3.0456018e-03 -1.5014288e-03
  2.9442541e-03  8.5355001e-04  2.1552518e-03  2.9373584e-03
 -6.0438622e-04  2.0855622e-03  1.3190828e-03  3.1312857e-03
 -5.1400509e-04 -5.1279043e-05 -3.5084167e-04  2.4777473e-03
 -1.9596481e-03  5.4764855e-05 -2.5973902e-03  2.0096386e-03
 -2.0625475e-03  1.0912378e-03  2.0529638e-03  3.3473133e-03
 -1.8258780e-03 -1.2161867e-03 -1.3620686e-03 -1.8968425e-04
 -2.5394349e-03  1.4535375e-03 -1.3537234e-03 -2.9382536e-04
 -1.2800310e-03 -2.0311191e-03  7.4326925e-04 -2.2149299e-03
 -1.4553160e-03  1.1776420e-03 -4.3182887e-05 -5.2660081e-04
 -1.5441020e-03 -1.4897888e-03 -3.6080560e-04  1.8847745e-03
 -8.7564683e-04  2.4620896e-04 -3.4578789e-05 -1.0502488e-03
 -1.4400638e-03 -1.2312168e-03  1.9977480e-03 -5.4065515e-04
 -7.5022973e-04 -2.2407357e-04 -1.0355656e-03 -5.2686472e-04
KAS_L_1726_img008_rev_1x_1
  1.0000000e+00 -9.7954387e-18 -2.5883451e-17  5.4441753e-01
  7.5115192e-03  9.5553410e-03  4.0031812e-02 -6.1217660e-03
  7.0768627e-02 -1.7155375e-03 -2.9705854e-03  7.9783231e-02
  5.1698268e-03  1.0134954e-02 -4.7486466e-03  2.5836180e-03
  9.6238462e-03 -2.6882041e-03  3.2205814e-03  1.0779304e-02
  1.3525049e-03  5.8712744e-03 -2.9638905e-03  1.9632238e-03
  1.6806692e-04 -1.0604137e-03 -3.2391131e-03  2.3214622e-03
  2.4704312e-03  2.2881573e-03 -4.2853530e-03 -1.5171278e-03
 -2.5462685e-03  1.7650675e-04  2.3845462e-03  1.2032863e-03
  3.2058658e-03  9.5957398e-04  1.8856561e-04 -6.9282404e-04
 -1.5823919e-03  6.6809082e-04 -8.5150816e-04 -1.2712639e-03
  2.5984908e-03  2.5266228e-04  1.1073670e-03  1.6282512e-03
 -7.9327536e-04  7.0465162e-04 -2.2637511e-04  1.9617648e-03
  1.8188636e-03 -2.2089409e-04  5.1950150e-05  6.9904873e-04
 -1.2211034e-03  1.1228017e-03  1.6584333e-03 -1.6311035e-03
  1.1554978e-03  1.7626256e-04  1.4047675e-04 -3.7708190e-04
 -1.0376930e-03  1.1007902e-04 -1.4857974e-03 -6.6976735e-04
 -8.9565924e-06  9.9471297e-04  7.8327914e-04  7.9200986e-04
 -4.0385068e-04 -4.3724461e-04  1.1605262e-04 -4.9433126e-04
 -1.1338169e-03  1.1709983e-03  1.1241850e-03  2.3263504e-03
KAS_L_1726_img009_rev_1xl_1
  1.0000000e+00  5.2093735e-17 -1.0216939e-16  4.9269732e-01
  6.0566113e-03  7.8612205e-03  4.2786840e-02 -1.4901622e-02
  7.6383515e-02  2.1081674e-03 -2.4919650e-03  8.0613586e-02
  6.3015493e-03  7.9758296e-03  2.4345748e-03  4.2811263e-03
  1.2686325e-02  5.3173771e-04 -1.0478620e-03  1.1567791e-02
  2.4136772e-03  7.4623475e-03 -2.5125724e-03 -1.4089016e-03
  2.1017094e-03  8.1767097e-05  5.9451615e-04  3.5096551e-03
  7.3344318e-04  4.5264613e-03 -2.9592674e-03 -2.5053413e-03
  5.1721828e-04  1.8039894e-03  9.4605638e-04 -4.5389569e-04
  1.4556250e-03  2.0583776e-03 -3.0365830e-03 -1.1420498e-03
  2.9155869e-04  2.3722295e-03  4.4149305e-04 -6.3309454e-04
  2.3173128e-03  9.9244715e-04 -2.8672207e-04  2.8029247e-03
  6.8689813e-04  1.5226748e-03 -2.1702157e-03 -4.8198025e-04
  2.5889786e-03  1.6965653e-03 -3.9653356e-05 -3.5727753e-05
  1.0311864e-03  3.7945643e-04 -2.3043922e-03 -1.7608852e-03
  1.9585498e-03  1.9052600e-03  3.8220912e-04 -1.5418371e-03
  1.0236823e-03 -7.0288457e-04 -1.1488703e-03 -6.1403761e-04
  1.4826997e-03  9.0364312e-04 -1.0238882e-03  1.5320090e-03
  5.6150439e-04 -1.2984733e-03 -2.5241515e-04  6.2523048e-04
  1.2265436e-03  3.2157211e-04 -1.5580750e-03  5.7250029e-04
KAS_L_1726_img011_2xA_1
  1.0000000e+00 -2.9434760e-17  5.6521861e-17  4.9661071e-01
 -7.7411765e-04  9.6803890e-03  4.4656407e-02 -5.2228795e-03
  6.9322545e-02 -2.9440675e-03 -1.1308794e-02  8.8004108e-02
  3.9900545e-03  7.7936784e-03 -5.2354631e-03  1.6706287e-03
  9.3697890e-03 -2.3294376e-03  1.6766489e-03  1.2663880e-02
  4.6890363e-04  4.1012335e-03 -9.9554197e-04 -1.3468156e-03
  6.4284525e-04 -1.5699827e-03  9.0083546e-04  1.6700158e-03
  1.6874236e-03  2.9934638e-03 -2.1158535e-03 -3.1466663e-03
 -1.0257209e-03 -6.9639655e-04  1.3124205e-03 -1.5382454e-03
  2.6255031e-04  8.2640628e-04  2.0247509e-05  5.3459417e-03
  1.1804950e-05 -2.1600687e-04 -2.0878719e-04 -1.0581464e-03
 -9.7402694e-07  6.6680683e-04 -3.2492467e-03 -1.3816125e-03
 -2.2223232e-04 -6.1581896e-04 -5.5654714e-04  2.5951992e-03
  6.8752307e-04 -8.8852056e-04 -1.2502335e-03 -1.3350467e-03
 -5.8437583e-04 -9.5042867e-04 -1.8076148e-03 -1.8244776e-03
  1.2562619e-03 -8.5781982e-04  2.9285398e-04  2.0443584e-03
 -1.6936919e-04 -2.4989210e-03  1.5363545e-03 -2.1951778e-03
 -3.5643147e-04  2.5015140e-04  2.3051213e-03  7.3659605e-04
  1.8487041e-03 -2.2052046e-03 -4.1336391e-04  2.6672418e-04
 -4.1359784e-04 -7.4028248e-04 -6.5224209e-04  1.0469193e-03
KAS_L_1726_img011_2xA_3
  1.0000000e+00 -3.2881197e-17  3.7648578e-17  5.0850766e-01
  3.0251068e-03  1.3495270e-02  5.1995483e-02 -1.6768901e-02
  6.8810111e-02 -4.1513127e-03 -1.4819738e-02  8.4833470e-02
  7.5913104e-03  1.4688770e-02 -3.6253811e-03  3.7195034e-03
  6.5920332e-03 -3.0220151e-03  2.7838718e-03  1.3013576e-02
  1.2258643e-03  4.5399973e-03 -6.7010843e-03  5.6328659e-04
  1.6817082e-03 -8.3176292e-04  2.2611775e-03 -3.3461085e-04
  1.1592144e-03  2.1760005e-03 -1.8812228e-03  1.0199446e-03
 -2.6297886e-03  1.3782146e-03  1.9885129e-03 -2.7775064e-03
  3.2870896e-04 -4.8840927e-05 -1.0069966e-03  7.9402657e-04
 -1.9774656e-04 -5.7210876e-05 -9.9375588e-04  3.6651684e-05
  5.8766037e-04  1.1781268e-03  2.2469809e-04 -9.8969893e-04
 -1.4743933e-03  1.8675722e-03  1.4140697e-04 -2.4248626e-03
  3.6365976e-04  8.5724703e-04  5.3215080e-04 -2.4476729e-03
 -1.4627301e-05 -3.1505680e-04 -1.8842369e-05  3.0830126e-04
  9.7798984e-04  9.6358458e-04  1.0901906e-03  1.9794099e-03
  6.3236496e-05  1.0617293e-04 -2.4358730e-04  1.3211271e-03
  3.3904905e-04  1.3812076e-03 -2.2564040e-04 -2.3484595e-05
  2.4162166e-04  5.3400495e-05 -4.3563456e-04 -7.2250094e-04
  6.7916998e-04  1.8021055e-03  2.7224053e-04  1.6961305e-04
KAS_L_1726_img011_rev_1xB_1
  1.0000000e+00 -1.4634654e-17  3.2256946e-17  4.7181574e-01
 -2.4463377e-03  1.3822416e-02  3.6382014e-02  1.5034172e-04
  6.9445205e-02 -4.3299484e-03 -1.3963138e-02  8.0488476e-02
  2.4975960e-03  1.0282419e-02 -7.9638750e-03  7.7442787e-04
  1.1254961e-02 -3.8093062e-03  4.7975093e-04  1.7563337e-02
 -1.8953377e-03  3.2763586e-03  1.2836126e-03  5.3002485e-04
  9.1014318e-05 -1.6649894e-03  3.7724439e-03  2.3266600e-03
  9.3649176e-04  2.7260306e-03 -2.1427048e-03  1.3459592e-03
  7.4723269e-04 -8.0467699e-04 -1.8681177e-03 -1.8854587e-03
 -9.4111976e-04  1.9175799e-03 -1.7032779e-03  1.8322305e-03
 -1.7175948e-03 -5.2263710e-04  3.2847417e-03  8.4180255e-04
 -1.4514063e-03  7.7083168e-04  7.2974303e-04 -1.7916582e-04
 -8.6790074e-04  9.2017989e-07 -5.4250202e-04 -1.3462113e-03
  3.2321771e-04  1.6438884e-03 -1.2428042e-03 -1.7713456e-03
  4.5708339e-04  3.2178425e-04  3.5182344e-04 -3.2191888e-03
 -1.1518524e-04  1.0457975e-03 -4.2465855e-04 -4.8186402e-04
  1.4769057e-03  6.6777362e-05 -6.5880668e-04  1.3538110e-03
  7.9261610e-04  2.7967534e-04 -5.0527912e-04  1.3388501e-03
  7.7679635e-04 -3.3576786e-04 -1.8497311e-03  1.8017746e-03
 -3.8951811e-04  1.5420552e-03  1.8810346e-03  8.9408340e-04
KAS_L_1726_img017_1x_1
  1.0000000e+00 -1.9681519e-17 -2.5158423e-17  4.6581017e-01
 -9.7803026e-04  1.4002272e-02  6.5831641e-02  1.9745456e-03
  7.4402522e-02  3.8826595e-03 -1.6587929e-02  9.4789028e-02
 -1.8953820e-03  1.0951864e-02 -9.3629797e-03 -4.5728577e-03
  1.5139656e-02 -2.2386164e-03  1.7610518e-03  1.8067452e-02
  6.0466124e-04  4.9779014e-03 -6.8858356e-03  3.0524204e-03
 -1.4044487e-03 -2.7568885e-03 -2.7465192e-03  3.1807518e-03
 -3.6399492e-04  1.9902010e-03 -3.9137160e-03 -2.3751821e-03
 -2.9112504e-03 -1.2567353e-04  2.0734165e-03 -8.4801035e-04
  1.2094001e-03  1.0995833e-03 -1.0714589e-03 -8.6624575e-04
 -1.4709458e-03  5.1021258e-04 -1.4670955e-03  1.1568030e-03
  1.0549017e-03 -1.1866587e-03 -2.4095785e-03 -1.5906444e-03
 -2.5779978e-04 -4.0704327e-04  2.6432828e-04 -1.8875346e-03
  1.3704469e-03 -1.1864122e-03  2.1441071e-03 -1.5857295e-04
  6.5892518e-04 -2.9055323e-05 -7.2108009e-04 -4.5067242e-04
  1.2346150e-03 -9.9058097e-04 -9.3447181e-04  8.3854874e-04
  5.4722907e-04 -7.3766262e-04 -3.1043002e-03  1.2111240e-03
  4.6194601e-04 -4.4891272e-04 -7.2353549e-04  3.2496207e-03
  2.6153726e-04 -8.4172010e-04  2.1373259e-03  7.9232256e-05
  8.2499886e-04  4.2775658e-04  4.8627049e-03 -3.0050251e-03
KAS_L_1726_img018_1x_1
  1.0000000e+00  1.4018475e-16 -2.6594489e-16  4.7975421e-01
 -1.3718461e-03  4.5422762e-03  5.4384895e-02  1.1391816e-03
  7.8427200e-02  3.6973780e-03 -1.0484840e-02  8.1285171e-02
  7.1461441e-03  7.6599292e-03 -9.2350515e-03 -6.2622455e-03
  1.2701277e-02 -3.1126476e-04  2.4584704e-03  1.6715658e-02
  1.3068933e-04  3.5199201e-03  7.5793911e-04  3.0080348e-03
  3.2823228e-03 -1.1310503e-03 -1.5837041e-03  3.5534540e-04
 -1.1668976e-03  8.7294400e-04 -1.7381473e-03  1.1012375e-03
  1.1795998e-03 -1.0690037e-03 -8.7095716e-04  8.9602470e-04
 -4.6729492e-04 -2.8308388e-04 -3.3220963e-03 -5.4745221e-04
  3.9254917e-04 -1.5836924e-04 -1.6997319e-04 -6.2671007e-04
 -7.7272381e-04 -6.3892274e-04  5.9424172e-04  2.2453480e-03
  4.1748511e-04 -1.6201771e-04 -4.8477224e-04 -4.3625025e-04
 -8.2839558e-04  6.3987623e-04  5.3636443e-04 -8.1687153e-04
  1.5908697e-04 -1.9581612e-04  1.6058880e-03 -1.1923745e-04
 -8.3002301e-04  3.0114518e-04  3.3340185e-04  3.4734704e-04
  3.2094453e-04 -1.2463569e-04  9.7298804e-05  4.8353411e-04
 -5.5933020e-05  1.2355684e-04 -2.2081698e-04 -9.4508050e-04
 -3.9553265e-04 -2.9380901e-04  6.1866406e-04  1.1556510e-03
  8.3988392e-04  1.4205331e-04  3.1338755e-04 -1.6288758e-03
KAS_L_1726_img019_3x_4
  1.0000000e+00 -1.1695700e-18  1.9634433e-17  5.5148594e-01
 -2.4426051e-03  2.0807111e-02  7.4388861e-02  1.6837764e-03
  5.7646030e-02 -8.0521491e-04 -1.1844477e-02  7.3160204e-02
 -6.5295436e-03  1.6410435e-02 -1.1184234e-02 -8.5749620e-03
  8.7987423e-03  4.3688129e-04  5.7671069e-03  5.6634427e-03
  2.8311170e-03  7.2315403e-03 -2.3007816e-03 -4.0617645e-03
 -1.5473731e-03  2.5440237e-03 -1.5485152e-04 -1.0550893e-03
  2.2546642e-03  2.1741237e-03 -5.2041478e-03 -4.5952809e-03
  6.3237240e-04  4.1819122e-03  2.1372733e-03  1.7047591e-03
  2.1378973e-03  6.4020269e-06 -6.3579627e-03 -1.7906728e-03
  6.9891714e-04  4.6428883e-04 -4.3089437e-03 -1.4812028e-03
  1.9360356e-03 -1.0681435e-05  1.1625049e-03  2.5914530e-03
  7.5586679e-04 -2.0249277e-04 -1.0255703e-03 -9.7435523e-04
  9.4737075e-04  1.5038987e-03  1.3738931e-03 -4.2926633e-04
  1.6226669e-03  5.9817848e-04 -3.3356143e-04 -9.7109784e-04
  1.9158961e-03  1.9485358e-03 -1.5544316e-03 -7.9201606e-04
  1.4313193e-03  1.9006392e-04 -9.1054965e-04  2.0796277e-03
  1.9462642e-03  2.1326376e-04 -3.9295192e-04 -8.9925589e-04
 -7.7959368e-04  1.1717532e-04  1.4629646e-04  1.7011390e-03
  1.4150735e-03  9.1904533e-04  1.9785915e-03  1.7200613e-03
KAS_L_1726_img019_3x_7
  1.0000000e+00  1.3358341e-15 -1.7427062e-16  5.0000048e-01
  7.3163530e-03  3.2230744e-03  5.7601182e-02 -6.2369779e-03
  7.5926833e-02 -3.8059024e-04 -1.0445962e-02  8.9389974e-02
  2.6917003e-03  5.2701651e-03 -4.6246906e-03 -4.3546237e-03
  1.3091461e-02  9.8364600e-04  1.0416910e-02  1.1443961e-02
  2.8258135e-03  5.2093638e-03 -6.7801990e-03  1.9806725e-03
  1.6956799e-03  2.3382066e-03  8.7424892e-04  2.5898000e-03
  2.2658264e-03  3.0892828e-03 -2.4805962e-03  2.5467655e-03
  1.0144333e-03  1.4500944e-03  4.3715989e-04 -3.8384282e-03
  7.6909616e-04  6.5887609e-04  4.6358107e-04 -1.3863151e-03
  1.6240019e-03  1.2764287e-03  4.1079391e-04  1.7285863e-03
 -4.0323720e-04  1.4413274e-04  3.1245139e-03  3.0624192e-03
  1.7547889e-03  7.5374629e-04  3.6996904e-04 -1.8685341e-03
 -1.0295840e-03 -5.0718534e-06 -1.7865949e-03 -6.9573431e-04
  1.3742968e-03  1.1446102e-03 -1.0114027e-03  1.5310447e-03
  1.2282942e-05  4.7676858e-04 -7.1921036e-04 -1.1529894e-03
  1.0269215e-03  8.3055898e-04 -2.0735113e-04 -8.0369693e-04
  1.4102725e-03  6.5385651e-04  1.5814405e-03 -1.4111682e-03
  4.0187589e-04  5.3656537e-04 -1.0911471e-03  3.2028314e-04
  1.8139032e-03  4.5275817e-04 -1.2905316e-04 -1.3070084e-03
KAS_L_1726_img019_rev_4x_4
  1.0000000e+00  3.4693062e-17 -8.5307829e-17  4.4571356e-01
  8.5735187e-03  3.2358179e-03  7.2313679e-02 -2.5945444e-03
  7.6030973e-02 -2.8498722e-03 -7.2879386e-03  9.2923365e-02
  1.0662487e-03  1.0304483e-02 -2.1192344e-03 -8.8382326e-04
  1.6116549e-02 -8.1233920e-04  1.8732253e-03  1.5622489e-02
  2.7397547e-03  8.9233761e-03 -3.6651713e-03  3.6898955e-04
  1.9633642e-03 -8.5349557e-04  2.6174202e-03  1.1525149e-03
  4.1453968e-03  2.9826120e-03 -1.2110224e-04 -1.5554555e-03
  7.5809948e-04  7.4552316e-04  1.4362621e-03  6.5787116e-04
  3.0342135e-03  3.1593518e-03 -4.5817728e-03  1.3484305e-03
  3.2244002e-04  1.4292913e-03 -1.1590597e-03 -1.9364402e-03
  1.4187115e-03  3.3276841e-04 -1.9506646e-03 -1.5492714e-03
  6.8786440e-04 -6.1828577e-04 -2.6365593e-04 -1.8613079e-04
  1.7274504e-04 -2.9362117e-04 -1.3278228e-03  3.9899511e-03
  6.8043747e-04 -8.2499119e-04 -1.6749110e-03  5.7864182e-04
 -4.6008552e-04 -5.1737256e-04  1.5431045e-03 -1.3301270e-03
  4.7743124e-04 -2.8486134e-04  2.6232718e-04 -9.0658649e-04
 -1.3071879e-03  5.1672893e-04  4.5372263e-04  1.6863419e-03
  1.1354441e-03 -7.0112942e-04  5.1231509e-04  6.5737706e-04
 -4.6904161e-04 -5.4657737e-04 -9.1748948e-04  5.6731142e-04
KAS_L_1726_img019_rev_4x_7
  1.0000000e+00  1.3557590e-15 -1.9405170e-17  4.8162970e-01
 -3.5140363e-03  3.6220072e-03  3.2306951e-02 -4.7538095e-04
  7.5065393e-02  4.7251641e-03 -1.5174454e-02  8.0422445e-02
  3.3378385e-03  7.5765529e-03 -3.4692849e-03 -1.0699811e-02
  8.8164436e-03 -1.7553097e-03  4.8342938e-03  2.0712832e-02
  1.3213786e-03  3.1954739e-03 -3.4477001e-03  5.0814783e-04
  1.6905627e-03 -1.4668372e-03  1.3844480e-03  4.6617307e-04
  8.3075207e-04 -1.3420993e-04 -1.9201283e-03  4.6460192e-03
  5.4407508e-04  9.3245594e-06  2.4175592e-03 -8.1777563e-04
  9.3093913e-04  5.0234701e-04  1.4795374e-03 -2.3150660e-03
  1.9719774e-04  1.1841322e-03 -1.6183131e-04  5.2656458e-04
  1.7269225e-03 -2.1478430e-04  1.3353696e-04  5.0332937e-04
 -1.2230321e-03  5.5221773e-04  1.3920249e-03  2.6434423e-03
  1.0110575e-03 -5.4496815e-04 -3.9038122e-04  2.7906105e-03
 -5.6676550e-04  4.1832409e-04 -1.2285746e-03 -1.7243764e-04
 -4.0419758e-04 -2.6305395e-04 -2.9155346e-04  4.8484312e-04
 -6.1933998e-04  4.3537362e-05  1.1762763e-03 -4.8150729e-04
 -8.2450104e-04 -1.0469589e-03 -1.6613614e-03  7.7577890e-04
  5.9402261e-05 -1.6116627e-05  7.2860633e-05  5.8827363e-04
 -1.1067999e-03 -1.2399210e-03 -3.0928080e-04  6.8981481e-04
KAS_L_1726_img019_rev_4x_8
  1.0000000e+00  6.5801932e-17 -6.5136441e-17  5.1162910e-01
 -7.0444922e-04  2.5677389e-03  5.5475804e-02  1.1181604e-02
  7.9321871e-02  1.9832540e-03 -2.2714176e-03  7.4120926e-02
  1.0302326e-03  5.2508140e-03  6.5548325e-04 -2.9174508e-03
  1.2922507e-02  6.6420609e-04 -1.0166072e-04  1.5305416e-02
  4.0040870e-04  5.5291727e-03 -6.4924747e-03 -2.1276456e-03
  1.2412168e-03  2.3219161e-04 -1.8213682e-03  5.6051874e-03
 -5.3544735e-04  4.2227543e-03  1.4218420e-03  9.4636785e-04
 -1.1489128e-04  1.0966078e-03  5.5942716e-03 -1.6357822e-03
 -4.3284009e-04  2.4082227e-03  3.3412483e-04  7.1618990e-04
  8.8871730e-04  1.7217400e-03 -9.6877040e-04  1.0092163e-03
  2.4358690e-05  7.7069731e-04  2.8858246e-04  2.1888739e-03
  8.4609393e-04  2.0694201e-03 -6.7412198e-04 -1.4733239e-03
  6.5039955e-04  2.9198002e-04 -3.1781288e-03 -3.0974700e-03
  1.1100996e-04  1.3706794e-03 -2.0987569e-03  2.8205714e-03
  4.4436731e-04  1.6722843e-04  3.8690319e-03  1.3452700e-03
 -8.4112841e-04  7.7743565e-04 -5.0229119e-04 -2.9810063e-03
  3.6911875e-04  7.9698620e-04  6.8954438e-04 -2.0654154e-03
 -1.2403841e-03 -2.7216624e-04  6.5643171e-04  4.0974554e-03
  1.2130661e-04  9.4537241e-04 -1.6832933e-03  8.2334392e-04
KAS_L_1726_img020_1x_1
  1.0000000e+00  1.0402218e-18  6.2413308e-18  5.2255413e-01
  5.2927574e-03  4.5206587e-03  3.9731296e-02 -3.2274930e-03
  6.5307924e-02  7.5746062e-03 -9.4920095e-03  8.5844215e-02
  9.0049802e-03  5.6968078e-03 -9.1129067e-03 -1.0536220e-02
  9.1411561e-03  6.0093166e-03 -1.4529120e-03  1.2277189e-02
  2.5143844e-03 -2.2194312e-03 -5.8405168e-03  6.9355734e-03
  4.0571352e-03  4.5054589e-03  3.3283363e-03 -1.2436914e-03
 -1.0082628e-04 -2.2692691e-03 -2.5001502e-04 -2.8410500e-03
  4.9979162e-03  2.1189301e-03 -1.7250564e-03  7.3156794e-04
  2.5403849e-04 -2.0095573e-03  8.8865493e-04  1.5239243e-03
  3.1295657e-03  9.5339318e-04 -1.7626261e-03 -3.2092834e-03
  3.9378353e-04  5.7525497e-04 -6.5006774e-05  1.5422744e-03
  8.8595200e-04 -1.3531525e-03 -1.6761674e-03  2.7300581e-03
 -8.5565748e-04  2.2093962e-03  3.4442048e-03 -1.9033274e-03
 -1.5894879e-03 -4.6014950e-04  1.2582949e-03  3.2338882e-03
  1.2022749e-03  8.7616088e-04 -2.6130519e-03 -6.3556083e-04
 -2.6498147e-03  1.0650129e-03  1.6315004e-03  2.5892069e-03
  2.3501547e-03 -3.8032000e-05 -2.4117695e-03 -1.1040195e-03
 -2.4242323e-03  2.1613439e-03  2.2220366e-03 -1.0141294e-03
  1.7120435e-03 -4.6111563e-04  8.0711008e-04 -2.2092913e-04
KAS_L_1726_img020_rev_1x_paint_1
  1.0000000e+00 -4.4920296e-17  1.6709047e-16  4.8435672e-01
  4.2009240e-03  9.8250767e-03  6.6918016e-02 -1.4659297e-02
  7.1685959e-02 -3.2074738e-03  1.1032631e-02  9.8700158e-02
 -1.5989588e-03  1.0675903e-02 -1.9535441e-03  3.6597527e-03
  8.9892303e-03  6.5108360e-04  4.0663351e-03  2.4290868e-02
  7.1886367e-04  6.6482776e-03 -8.1225043e-03  1.4808768e-03
 -2.8472305e-03  6.1700147e-04 -3.5134259e-03 -5.7047295e-07
  2.2910044e-03  4.6816761e-03  1.0462511e-03 -8.6342888e-04
 -2.2250185e-03 -1.2268073e-03 -4.7115635e-03 -3.7107376e-03
 -4.0072491e-04  2.1315638e-03 -2.1312210e-03  2.6051198e-03
  3.5844010e-05 -3.0942416e-05  1.4899365e-03 -2.7819671e-03
 -1.5073096e-03 -6.1537004e-04 -2.7559585e-03  3.5711971e-04
 -5.1002955e-04  1.3525588e-03  2.8748061e-03  1.3648882e-03
 -8.4843686e-04 -1.1572331e-04  2.8019938e-03 -2.9968773e-03
 -5.4044305e-04  8.1887552e-04  3.0105960e-04 -1.2328836e-03
 -1.0997479e-03  1.2024516e-03  3.0011625e-03  6.0874200e-04
  1.6796009e-04  8.1217949e-04 -2.0694400e-03 -9.4451433e-04
 -8.4651936e-04  8.8514513e-04 -2.6218471e-03  5.1597071e-04
 -3.0082531e-04  3.6612643e-04 -1.7068350e-03 -4.8846653e-04
  1.1475010e-05  9.8163905e-04  1.8256068e-03  9.3008755e-04
KAS_L_1726_img020_rev_1x_paint_3
  1.0000000e+00  3.3017903e-17 -9.3320432e-17  4.9483508e-01
  6.0110029e-03  7.5831995e-03  4.6603660e-02  1.2089969e-03
  6.3450260e-02 -6.7709928e-03 -1.2755515e-02  8.5038392e-02
 -1.3618666e-04  7.6512345e-03 -3.5399657e-04 -6.6742585e-03
  5.5403263e-03 -2.9325587e-03  8.5046114e-04  1.8883562e-02
  4.6664648e-03  6.9959861e-03  6.2944689e-04  3.9639597e-03
 -4.6944401e-03 -1.7969110e-03 -4.8614271e-03  2.9890942e-03
  2.5580995e-03  2.1558773e-04 -6.8177961e-03 -1.4921582e-03
 -3.4768256e-03 -1.2990141e-03  2.1019080e-03  2.2199676e-03
  1.2057685e-04 -1.9665677e-03 -3.9006601e-03  1.9731471e-03
 -2.3463406e-03 -8.5853992e-04  3.1083064e-03  9.8489502e-04
 -1.7420413e-03 -2.2527521e-03 -3.3575255e-04  9.9054058e-04
 -1.6349921e-03 -9.2935395e-05 -1.3698852e-03 -6.3027286e-04
 -1.8632032e-03 -1.0686556e-03  1.4071501e-03  8.1739432e-04
  9.7498517e-04 -5.3314101e-04  4.3248606e-04 -3.7358523e-03
 -1.3101031e-03 -7.8909235e-04 -3.9793446e-05 -1.0762358e-03
  1.4386859e-03  3.2047439e-04 -1.4008812e-03  1.7957531e-03
 -3.9932459e-04 -6.3292667e-04 -6.9762924e-04 -1.4721171e-03
  1.0735992e-03 -1.3215269e-03 -5.8469084e-04 -1.9450492e-03
  7.0097672e-04 -2.8093695e-04  3.5641969e-04 -1.5109379e-03
KAS_L_1726_img021_1x_1
  1.0000000e+00 -1.5151109e-17  3.1746945e-17  4.8918406e-01
 -1.6644854e-03  5.8830187e-03  4.5975157e-02 -2.3239696e-03
  6.8091375e-02  1.9271613e-03 -1.8976771e-03  7.6064861e-02
  2.6565674e-03  1.0419001e-02 -7.5358087e-03 -3.0912912e-03
  1.2743390e-02  1.4152186e-03  1.7796551e-03  1.0203038e-02
  2.3637760e-03  9.5695649e-04 -5.4323638e-03  2.7535539e-03
  3.6396476e-03  5.3845430e-03  2.4407129e-04  2.2255362e-03
 -5.0782039e-04 -4.9617551e-04 -2.1505971e-03  1.0027810e-03
  7.0311440e-04  3.9216455e-03  3.2658842e-03 -1.4262075e-03
 -5.5096387e-04 -1.1340093e-03 -4.8540483e-06  1.2862380e-03
  8.9608593e-04  4.7697068e-03 -2.1137098e-04 -1.5658232e-03
  8.8187309e-04 -2.6416215e-03 -2.2008419e-03 -1.1383662e-03
  2.3119164e-03  3.4062416e-03 -1.6326878e-03 -5.3491322e-04
  6.8229962e-05 -1.2718664e-03  6.2644090e-04  1.6858198e-03
  4.4789465e-04  2.5059840e-03  1.3713009e-03 -2.6977650e-03
 -1.1724801e-03 -1.7515310e-03  1.0496212e-03  5.1920717e-04
  2.4444787e-03  1.4236953e-03 -2.3290894e-03  5.8173457e-04
 -1.4630815e-04 -2.1059555e-03 -3.1702900e-03 -1.5591919e-03
  1.0646188e-03  3.1273877e-05 -7.4962952e-04  5.1063890e-04
  3.8201391e-04 -2.2829838e-03  1.6543147e-03 -4.0368627e-04
KAS_L_1726_img021_rev_2x_2
  1.0000000e+00  1.0601127e-15  1.0580571e-16  4.9017943e-01
 -8.7054581e-03  1.2631983e-02  4.8659642e-02  5.9078097e-03
  6.7891975e-02  3.6148368e-03 -2.1243331e-04  8.8596854e-02
 -2.6008057e-03  7.2963941e-03 -1.2543718e-02 -9.7454748e-03
  1.0548403e-02 -5.4616462e-03 -3.4588863e-03  2.0203741e-02
 -1.6057667e-03 -1.3603451e-03 -1.6074065e-02  6.8802199e-03
 -9.8864396e-04 -1.0420195e-03 -6.4457176e-05  1.4494187e-03
 -6.2423274e-04 -3.3366875e-03  5.2534300e-03 -7.7925476e-03
 -3.6859283e-03 -1.2721151e-03 -4.0079109e-05 -3.3916685e-03
  4.5213457e-05 -3.6962887e-03 -2.8633164e-03  1.7388497e-03
  2.5282450e-04 -2.2741993e-03 -1.0313958e-03  1.5583446e-03
  7.9302015e-04 -3.1806724e-03  2.4889784e-03  3.6648333e-03
 -2.2105342e-03 -3.1186363e-03 -5.5765535e-04  2.2237978e-03
  1.1463060e-03 -1.6797289e-03  6.2094177e-04 -5.1521401e-04
 -1.6508548e-03  7.3401352e-04  1.6821553e-03  1.7254446e-04
  4.9023810e-04 -7.5005540e-04  1.5633538e-03 -1.8506440e-03
 -5.5141908e-04 -3.8600411e-04  4.9353035e-03 -2.4414992e-05
  9.6530141e-04 -9.2252226e-04 -1.3402343e-03 -4.3805637e-04
 -7.1033034e-04  2.0519878e-03  6.6959874e-04  6.0636600e-04
  2.4082427e-03 -3.3094689e-04  2.7807404e-03 -2.6678419e-04
KAS_L_1726_img021_rev_2x_15
  1.0000000e+00  1.1336876e-15 -4.1707636e-17  4.8896545e-01
  4.3788610e-03  7.3328594e-03  4.8504136e-02 -2.1189223e-03
  7.3957674e-02  1.8915501e-03 -1.4542551e-02  9.0981430e-02
  8.2487033e-03  9.1238114e-03 -6.5740724e-03 -4.6613717e-03
  7.6798752e-03  6.9050280e-04  1.0043843e-02  1.9190494e-02
  2.0813167e-03  3.0401018e-03 -8.7838026e-03  3.6705988e-03
  1.9887102e-04  1.9340450e-03  2.2497920e-03  1.7701108e-04
 -9.6988202e-04 -9.1520577e-04 -2.5078485e-03  8.1614204e-04
 -9.3841750e-04  2.2933935e-03 -5.7018676e-04 -6.8951076e-04
  9.8630382e-05 -2.2033548e-03 -2.0240799e-03  3.1228049e-04
 -9.6737440e-04  1.6542361e-03 -5.7194476e-04  3.2424080e-04
  2.4662781e-04 -7.6286020e-04  5.7437915e-04 -1.3051452e-03
 -4.1182037e-05  1.4632345e-03 -6.9040151e-04 -8.7814013e-04
 -2.5968935e-04  7.8808747e-05  1.6340875e-03 -3.2588903e-04
 -2.2471702e-04  1.2938833e-03  2.1065020e-03  7.4820679e-04
 -4.3328709e-05  1.8780277e-04 -7.1626520e-05  3.3712768e-04
 -5.6241131e-04  1.0675728e-03  7.8591117e-04  2.0574333e-03
 -3.4344219e-04  9.5097492e-05  1.6922816e-03  1.4993236e-03
 -5.6185714e-04  8.6167197e-04 -2.4259812e-03 -3.5760891e-04
 -1.8026051e-04  7.9731401e-04 -6.6592713e-04 -4.2958793e-04
KAS_L_1726_img023_1x_1
  1.0000000e+00  6.9074724e-17 -1.4193742e-16  4.8729100e-01
 -4.3969140e-03  5.2548360e-03  5.5847662e-02  5.3130390e-04
  7.2239167e-02 -1.4723381e-03 -6.0030991e-03  8.9957284e-02
  5.8155940e-03  7.4302796e-03 -8.4143077e-03 -2.9893517e-03
  1.1777418e-02 -1.4017620e-03  2.1701507e-03  1.3466618e-02
  1.6147627e-03  4.5019703e-03 -5.1856760e-03 -5.8508665e-04
  2.5951622e-03 -3.4762286e-04  2.7906226e-03  3.1726900e-03
  6.1680311e-04  1.2811777e-03 -2.5962993e-03  2.0749932e-03
 -3.8676658e-04  2.0361409e-03  1.5714819e-03 -6.5980059e-04
  2.7681993e-04  5.7667121e-04  1.5088512e-03  1.5735594e-03
 -9.4996086e-04  1.4518967e-03 -2.1771607e-03 -5.3700013e-04
  4.3546258e-04  1.3742780e-03  4.8977954e-04 -1.4669667e-03
 -1.3498505e-04 -2.1374068e-04 -2.5582374e-03  7.3206684e-04
  6.1533527e-04  5.8924956e-04 -2.2157937e-03  9.9110910e-04
  1.3699176e-04 -5.4417663e-05  1.6260389e-03 -1.4534820e-03
 -2.7557917e-04  4.4484006e-04  9.0729150e-04  8.2217121e-04
  7.0878668e-04 -4.3280214e-04  2.8336001e-05  1.0444128e-03
 -3.7408976e-04  8.5228378e-04  3.9591269e-04  3.2221206e-04
 -3.3055352e-05 -4.2998869e-04  7.0364111e-04  2.3778581e-04
 -1.0637950e-03  8.7818815e-04  2.1003218e-04  9.5770405e-04
KAS_MS_4617_05_rev_1x_1
  1.0000000e+00 -6.7342273e-18  4.8003042e-17  1.7962324e-01
  3.0276092e-03 -5.3370250e-03 -4.3361469e-02  7.5042207e-04
  1.0713453e-01  8.6488209e-04 -1.3197342e-02  3.3428427e-02
 -1.1244841e-03 -5.7749775e-03 -8.1218022e-03 -1.6797271e-03
  3.6676152e-02 -5.5418630e-04 -3.5760108e-03  1.5623561e-02
 -1.0943788e-03 -4.3940798e-03  1.6786819e-03  3.3989029e-05
  1.7379388e-02 -1.9664546e-04 -5.2223106e-04  9.4374188e-03
 -7.5428897e-04 -2.6440606e-03  1.7448061e-03 -1.8497298e-03
  9.7878418e-03 -2.0236884e-04 -1.1851226e-03  5.1368590e-03
 -4.1060128e-05 -2.5287806e-03  5.5480324e-04 -6.4925664e-04
  6.1747272e-03 -5.5062813e-04  1.5518405e-04  4.0093014e-03
  2.9131142e-04 -1.6225829e-03  1.3633950e-03 -9.9953790e-04
  4.2270547e-03  2.7405677e-04  1.7364095e-04  1.3504541e-03
  2.6746706e-04 -1.0406753e-03  5.0534742e-04 -4.9682713e-06
  2.6537578e-03  3.4063660e-05 -2.3188479e-04  1.7494370e-03
  2.0103329e-04 -1.2284357e-03 -5.9251230e-04  9.1344514e-04
  1.8078050e-03 -5.0424861e-04  1.7072382e-04  1.7055938e-03
  2.9864134e-04 -1.1443152e-03  2.3982371e-04  5.6962336e-04
  1.6749291e-03 -2.8304371e-04  4.3565593e-04  9.3555940e-04
  1.0178027e-04 -5.7102590e-04  1.7616171e-03  6.6579206e-04
KAS_MS_4617_09_rev_1x_1
  1.0000000e+00 -7.5533790e-18  5.2104819e-17  1.9077922e-01
 -1.1838387e-02 -2.4732555e-03 -6.4820607e-02  1.3215920e-03
  1.0529962e-01 -1.2334500e-03 -1.9481680e-02  4.1456479e-02
  6.3852866e-04 -4.7083370e-03  8.3612374e-03 -2.7262989e-03
  3.5302453e-02 -4.3814759e-03 -6.7036630e-03  1.6637108e-02
  6.5972139e-04 -3.2275916e-04 -1.9139543e-03 -3.1128388e-03
  1.5792942e-02 -2.7018332e-03 -3.3267872e-03  1.3453521e-02
  4.9935760e-04 -1.5428123e-03 -1.8130816e-04  2.2167316e-03
  8.8144903e-03 -9.3838809e-04  3.8641565e-04  7.0110025e-03
  4.5370436e-04 -1.1785223e-03  4.3043406e-04 -5.3906823e-04
  5.6084593e-03 -1.4714886e-03  6.8117806e-05  6.1468552e-03
 -4.2157448e-04 -1.1015141e-03  3.3522732e-05  3.3061877e-04
  3.2401744e-03 -7.8362353e-04  4.8478477e-04  2.6974029e-03
  3.4492194e-04 -6.8719470e-04  1.3392978e-03  7.4034697e-05
  2.4044483e-03 -1.2804713e-03  1.4751586e-03  2.6172206e-03
 -4.1816357e-04 -1.5234374e-04  1.7456765e-04  1.5538568e-03
  1.2854369e-03 -1.7398859e-04  1.0243884e-03  1.6105752e-03
  5.9454722e-05 -3.3750920e-04  1.2721685e-03  1.9436248e-03
  1.1781789e-03 -6.1020773e-04  3.7353400e-04  1.4757522e-03
 -9.7435693e-04  1.4245824e-04  5.3547031e-04  1.2342792e-04
KAS_MS_4617_14_rev_1xR_1
  1.0000000e+00 -2.1204902e-17  1.0938789e-16  2.0031075e-01
 -5.8205162e-03 -1.3391761e-03 -6.1835993e-02 -3.8031928e-03
  1.0695060e-01 -3.4824415e-03  5.7624414e-03  4.0929931e-02
  1.2161480e-03 -1.9798503e-03 -1.7615270e-03 -3.4595490e-03
  3.7832832e-02 -2.0541829e-03  1.4466215e-03  1.7648024e-02
 -3.2820735e-04 -1.0727265e-03  2.3625839e-03  2.8413452e-03
  1.7926820e-02 -9.0916558e-04 -4.8609462e-03  1.2439873e-02
 -6.2092880e-04 -8.5124848e-04 -4.9289042e-04  7.3006160e-04
  1.0027798e-02 -1.2264509e-03  7.0350396e-04  7.9404625e-03
  7.7360865e-04 -4.6395273e-04  1.9870378e-03 -1.6692098e-03
  5.3406767e-03 -1.5525632e-03  1.2985003e-04  4.2113136e-03
  3.1219747e-04 -3.1968735e-04 -1.0214790e-03 -1.6230326e-03
  3.4031508e-03 -1.1305049e-03 -5.6680430e-05  1.5461183e-03
  4.2295193e-04 -3.6235052e-04  2.1484640e-03  7.6674455e-04
  2.6949235e-03 -1.7042647e-04  1.4081632e-03  1.6181487e-03
 -8.0819074e-06 -6.7158820e-04  3.6497173e-04  3.7785490e-04
  1.7084540e-03  3.6450977e-05  1.0894587e-03  1.0079525e-03
  1.7547591e-04 -2.7212538e-04  3.7225232e-04  9.3110943e-04
  1.0558188e-03 -4.8779631e-05  8.7717529e-04  1.0343886e-03
  1.0633057e-04  8.4522696e-05  4.3197708e-04  1.2615394e-03
KAS_MS_4617_17_1x_1
  1.0000000e+00  8.5477135e-18  3.6599426e-17  1.8929924e-01
 -4.0251236e-04 -1.8780890e-04 -3.3709929e-02 -3.8594308e-03
  1.0936906e-01 -7.6834887e-04 -5.5467415e-03  3.9118529e-02
  7.0996815e-04 -2.7370953e-04 -2.4474531e-03 -4.9494907e-03
  3.8209548e-02 -6.2135985e-04 -4.2313623e-03  1.5844456e-02
  7.0686025e-04 -1.1966955e-04 -1.7270609e-03  5.0046079e-04
  1.8634072e-02 -3.0300904e-04 -3.9847681e-03  1.1941115e-02
  7.3826144e-04 -2.2082008e-04  2.3245088e-04 -1.2459126e-03
  1.0717853e-02 -2.2334639e-04 -1.0364197e-03  6.4444624e-03
  6.8205039e-04 -2.5696965e-04  1.7795094e-05 -1.3696112e-03
  6.7253476e-03 -1.2177278e-04 -1.6377154e-04  3.9623842e-03
  6.3135995e-04 -2.3501161e-04  1.6146390e-04 -9.0024785e-05
  4.4535086e-03 -7.6853918e-05  1.5982871e-05  1.3365632e-03
  5.6157652e-04 -2.0612820e-04 -6.6104817e-05  1.1574750e-03
  3.0919108e-03  4.2166252e-05  9.5045518e-04  1.7291220e-03
  4.9361789e-04 -2.6081086e-04 -1.3868934e-04 -1.3998937e-04
  2.1584316e-03  1.2594931e-04  5.9245832e-05  1.8745168e-03
  4.5021227e-04 -2.3877094e-04  5.1874998e-04  4.5041457e-04
  1.6134786e-03  1.7522485e-04  1.6891336e-03  1.6466074e-03
  3.7384747e-04 -2.3502269e-04  2.6302679e-04  3.1041821e-04
KAS_MS_4617_19_1x_1
  1.0000000e+00  6.1861525e-18 -4.3498714e-17  2.1300655e-01
 -6.3356327e-03 -2.8114547e-03 -6.0388856e-02  1.7105839e-03
  1.0278784e-01 -1.7719785e-03 -4.1535074e-02  4.2308372e-02
 -1.8651588e-03 -1.1559943e-03 -4.0266700e-03 -1.7354926e-03
  3.4336220e-02 -2.8116855e-03 -1.6246963e-02  2.2248322e-02
 -1.9547794e-04  2.3865755e-05 -8.0762163e-04 -4.4865652e-04
  1.5202940e-02 -2.1738306e-03 -4.8606253e-03  1.0451542e-02
 -2.7756653e-04 -7.6276344e-04 -1.9109358e-04 -5.6711056e-04
  8.6400639e-03 -1.3871317e-03 -7.0321727e-04  8.9948479e-03
 -3.9567553e-04  1.3076187e-04  2.3883340e-03  8.9507141e-04
  4.7148627e-03 -1.9403044e-03  1.1656457e-03  5.4231176e-03
  1.1604884e-04  2.4060337e-04  1.0512357e-03  1.3038987e-03
  2.2879307e-03 -1.4396743e-03  4.0074790e-05  2.3597455e-03
 -3.4161523e-04 -1.4873184e-04 -3.1872595e-04  9.2180111e-04
  1.6470846e-03 -1.3338895e-03  5.5849969e-04  2.1975241e-03
 -4.0909262e-04  2.0459224e-04 -8.6462102e-04 -2.2772786e-05
  7.0993032e-04 -1.4863135e-03  1.2581644e-03  9.7606438e-04
  1.2650452e-04 -1.1087329e-05  3.5190329e-04 -8.3810768e-06
  2.7140696e-04 -1.0232138e-03  2.2910745e-04  1.6643186e-04
 -2.3226936e-04 -1.0935984e-04 -2.4035974e-04  1.5238258e-04
KAS_MS_4617_20_rev_1x_1
  1.0000000e+00 -1.5263429e-17  9.1683343e-17  1.9510188e-01
 -2.4016171e-03  8.7532317e-05 -3.4758933e-02  8.8992156e-04
  1.0959989e-01 -2.4548487e-03 -2.5912599e-04  3.4465873e-02
  2.5284741e-04 -3.2663403e-04 -1.1061956e-03 -4.5636922e-03
  3.8191386e-02 -1.7353082e-03 -2.7155962e-03  1.7944210e-02
  6.6529636e-04 -2.9646858e-04  4.2073081e-03 -4.3816956e-03
  1.8797729e-02 -1.5506778e-03 -1.0038940e-04  9.4788924e-03
  5.7661935e-04  1.9641422e-04  3.2122588e-03  1.6741560e-03
  1.0718725e-02 -1.4475807e-03 -5.4422858e-04  4.8989030e-03
  4.8511623e-04  4.5290547e-05  2.2118794e-03 -3.9812846e-04
  6.6574194e-03 -1.2936012e-03 -7.0092302e-04  3.1721105e-03
  4.2718411e-04  1.5218690e-04  1.6626386e-03  8.2208437e-04
  4.3927563e-03 -1.1588686e-03 -1.8163554e-04  2.3655401e-03
  2.7980462e-04  2.2692004e-05  2.7471493e-06 -9.1909597e-04
  2.9819788e-03 -1.0012665e-03 -1.4754480e-05  2.5218991e-03
  1.8079669e-04  1.1203604e-04 -1.0288523e-03  1.4245305e-04
  2.0378486e-03 -9.8963352e-04 -1.9618535e-04  1.2433868e-03
  2.7104405e-04  1.1701415e-04  3.4524111e-04  1.7089712e-04
  1.3191578e-03 -9.3636274e-04 -1.3037824e-03  7.5294656e-04
  2.4492968e-04  9.9080792e-05  2.5123528e-04 -5.5398492e-05
KAS_MS_4617_21_rev_1x_1
  1.0000000e+00  2.9778507e-18 -3.1010299e-17  2.1042491e-01
 -6.4971279e-03 -1.7174687e-03 -7.3294689e-02 -4.4697657e-03
  1.0638297e-01 -2.2166877e-03 -7.9467184e-03  4.3007827e-02
  2.4219117e-03 -2.2272107e-03  2.8442390e-03 -4.8924319e-03
  3.6477698e-02 -1.9318500e-03 -4.6822749e-03  1.5824061e-02
  1.2021652e-03 -1.2350677e-03  1.0855880e-03 -1.3558397e-04
  1.7593497e-02 -1.4821613e-03 -4.1196816e-03  1.1279450e-02
  7.5502040e-04 -7.2695045e-04  5.7053881e-04 -1.9043761e-03
  9.9840933e-03 -1.7512766e-03 -1.0010801e-03  7.1573499e-03
  6.6505571e-04 -8.8885739e-05 -1.4558944e-03 -9.0493230e-04
  5.8130277e-03 -1.7060052e-03  4.4084543e-04  4.6795333e-03
  1.0602609e-03  2.6541796e-04 -5.0488303e-04  1.6972847e-03
  3.3434856e-03 -1.2065223e-03  4.4709826e-04  3.7165136e-03
  9.0504235e-04 -2.1438368e-04 -1.4258577e-03  6.8204911e-05
  2.2418687e-03 -8.7399536e-04  1.3832440e-03  1.7237992e-03
  7.2639817e-04 -3.1078505e-04 -1.4278987e-04  5.2002936e-04
  1.6947187e-03 -5.6383153e-04  1.3638228e-03  1.9108567e-03
  3.9832681e-04 -4.0898379e-04  1.6303781e-04 -1.1406213e-03
  1.1168975e-03 -5.9385251e-04 -1.8880790e-04  1.6303859e-03
  2.3249311e-04 -2.2434952e-05 -3.4870958e-06  5.6257701e-06
KAS_MS_4617_27_rev_1
  1.0000000e+00  2.1129153e-17 -1.0963485e-16  1.8659881e-01
  9.6308333e-04  8.4154761e-04 -3.1301936e-03 -3.1070420e-03
  1.0655982e-01  4.8530944e-03 -8.0450025e-03  3.7016938e-02
  3.1339826e-04  9.5794454e-04 -6.5631214e-04 -3.6030961e-03
  3.5814180e-02  2.3113477e-03 -6.2897697e-03  1.5953138e-02
 -4.9081237e-04  3.2185057e-04  2.3316175e-03 -1.3247767e-03
  1.6373165e-02  5.3083703e-04 -1.7165262e-03  9.5906964e-03
  8.9777598e-05  1.9660210e-04  4.8673364e-04 -5.9069666e-04
  9.7418459e-03 -5.7616299e-05 -1.9949815e-03  6.4285834e-03
  3.1439097e-05  4.0560655e-04  5.3800274e-04 -9.8275463e-04
  5.7567954e-03  1.4906605e-04  5.6158866e-04  4.0844682e-03
  6.2516287e-04  4.0352448e-04 -1.7794065e-03 -8.4279250e-04
  3.9718270e-03  1.8041329e-04 -2.1433219e-04  3.5519477e-03
 -3.9352364e-05  2.6504259e-04  1.2810464e-04 -4.9335068e-04
  2.4743570e-03 -3.4455585e-04 -1.5834847e-04  4.7393467e-03
 -1.7402336e-04 -1.3083951e-04  4.2527678e-04  5.4431076e-04
  1.5098980e-03  4.6396788e-04 -4.6674869e-04  8.0519460e-04
  8.6206772e-05  2.0833316e-04 -3.6343206e-04 -8.9241663e-04
  8.9839562e-04 -8.9828015e-05 -4.4536437e-04  1.0470610e-03
  1.5538385e-04 -2.3875946e-04 -3.4040661e-04  4.7920278e-04
KAS_MS_4617_28_rev_1
  1.0000000e+00 -1.2958852e-17  2.6195269e-17  2.0539832e-01
  2.7656161e-03  1.0879392e-03 -6.3593423e-03 -4.4891001e-03
  1.0459210e-01  4.0873997e-03  1.5871451e-02  4.4648589e-02
 -4.6374460e-04  1.1169144e-03  1.0094971e-02 -3.5135844e-03
  3.6748033e-02  3.4987941e-03 -1.9774577e-03  1.8532888e-02
  1.6891599e-04  8.8504822e-04  6.0829263e-03 -1.3189961e-03
  1.7027170e-02  2.4639487e-03 -6.6756687e-04  1.0671358e-02
  7.9784690e-04  1.1717815e-03  1.8833411e-03 -2.0399833e-03
  9.0966053e-03  1.1975223e-03 -2.3462710e-04  9.5171110e-03
  9.0610222e-04  9.6426310e-04  2.6584216e-04 -4.1521736e-04
  5.3729562e-03  1.1193079e-03 -7.2648483e-04  4.8190097e-03
  7.4493457e-04  9.6429670e-04 -1.2538058e-05 -1.3449608e-04
  3.0964144e-03  8.2830644e-04  4.1204722e-04  2.8222394e-03
  6.4469550e-04  9.9472649e-04 -6.0845020e-04 -2.6715713e-04
  2.1273025e-03  6.3808961e-04 -6.7948020e-04  1.3649969e-03
  3.2838343e-04  7.3180488e-04 -6.8880733e-06  9.0427749e-04
  1.4444380e-03  4.2417081e-04 -7.5463642e-04  7.9959613e-04
  2.7912198e-04  6.5446583e-04 -6.8195000e-04  9.1357131e-04
  8.8638612e-04  2.2633694e-04 -4.4838453e-05  7.1795688e-04
 -2.3161124e-05  5.4164586e-04  1.2570118e-04  9.6849759e-04
KAS_MS_4617_29_1xR_1
  1.0000000e+00  1.5800613e-15  4.9685826e-17  1.9302287e-01
  1.7021235e-03 -1.3692810e-03 -1.0562926e-02  1.1883382e-03
  1.0096972e-01 -1.5763701e-03 -1.2250573e-02  3.8582901e-02
  3.6411129e-04 -6.2948093e-03 -3.9839111e-03 -2.2455197e-03
  3.3031739e-02 -3.0530548e-03 -6.4367705e-03  1.9029880e-02
  7.6386355e-06 -2.9326065e-03  2.6323619e-03 -2.9514557e-03
  1.6265807e-02 -2.1470179e-03 -3.5570725e-04  8.9064858e-03
  2.8314736e-04 -2.1475754e-03 -1.0479603e-03 -2.4303498e-03
  9.0802429e-03 -1.8605129e-03 -9.2013639e-04  7.2567854e-03
  4.7303790e-04 -1.0783536e-03  2.6149737e-03 -6.3096334e-04
  5.1793594e-03 -2.3315490e-03  6.4100770e-04  2.8501136e-03
  9.7790082e-04  3.9065070e-04 -2.7763511e-04 -1.5867690e-04
  3.2845328e-03 -1.3751487e-03  1.2955638e-03  2.8963170e-03
  1.0250685e-03 -6.6620276e-04 -8.3698048e-04  1.8082031e-03
  1.7246274e-03 -6.9366243e-04  6.7494275e-04  1.0691407e-03
 -4.4746746e-06 -8.4585589e-04 -6.5323312e-04  2.9244787e-04
  1.8826549e-03 -3.6223284e-04  9.9108904e-06  1.5528739e-03
  6.4673237e-04 -1.2150480e-03  3.4261929e-05 -9.0157001e-04
  8.7118801e-04 -6.5883298e-04  7.3154451e-04  1.7577558e-03
  4.3409331e-04 -5.2029136e-04  3.2851829e-04  1.3117637e-03
KAS_MS_4617_29_rev_1xB_1
  1.0000000e+00 -5.1997356e-18  3.7699207e-17  1.9040843e-01
  1.3941325e-03 -6.7737350e-03 -1.0999626e-02 -1.5012233e-03
  1.0697655e-01 -1.1659012e-03  2.0505695e-04  3.4837869e-02
 -2.7179345e-03 -1.2340833e-03  1.1475797e-02 -8.4101720e-03
  3.8534076e-02  3.1112248e-03 -3.6294736e-03  1.6231834e-02
  5.1885276e-04  1.0989733e-03  8.7329101e-04 -5.4712552e-03
  1.6320837e-02  5.0871191e-04 -1.2441049e-03  4.0957629e-03
  1.1640449e-03  4.0574986e-04  4.1592325e-03 -3.1958722e-03
  1.0945648e-02  2.6805552e-04 -2.2520909e-03  4.5784709e-03
  8.5403282e-04  6.7992119e-04  5.9227532e-04 -1.5435653e-03
  6.2127595e-03  3.1870647e-04 -3.4728506e-03  6.0179193e-03
  2.5278177e-03  1.3760805e-03 -1.3071078e-03  1.2139807e-03
  4.6405392e-03 -4.8739385e-04  8.2718676e-04  4.6206926e-03
  7.3387289e-04  9.7791136e-04  1.1742026e-03 -1.5177904e-03
  3.6134888e-03  2.9846244e-04 -1.3418353e-04  5.0930412e-03
  8.1584099e-04  7.1615861e-04  1.4530263e-03  4.2153738e-03
  1.2934211e-03 -2.8543205e-04 -7.7929373e-04  2.4969867e-03
  1.6953708e-04  6.6649045e-04 -1.8426335e-03  3.4454694e-03
  8.1019127e-04 -3.8904803e-04  2.4252748e-04  9.4543735e-04
 -9.4774271e-05  4.7715648e-04 -4.2473175e-04 -1.5080494e-03
KAS_MS_4617_31_rev_1x_1
  1.0000000e+00  1.6423886e-17  6.1775364e-18  2.0358444e-01
 -4.4822203e-03 -6.4721355e-04  1.5497819e-02 -9.5580920e-04
  1.0245688e-01  6.7216689e-03  1.9891264e-03  3.5871500e-02
  4.0297601e-04 -3.6174837e-04  3.1140587e-03 -2.5901209e-03
  3.6924181e-02  2.8437444e-03 -1.1847158e-02  1.7078489e-02
  4.0543112e-04  8.4094181e-04  5.8265322e-03 -4.3239432e-03
  1.6315568e-02  9.5156656e-04 -3.4733573e-03  1.1367321e-02
  1.6429754e-03  2.0785579e-03  2.0550673e-03 -4.8916308e-03
  7.8456113e-03 -1.5875916e-04  9.7631156e-04  1.0033778e-02
  1.5942311e-03  1.7115887e-03  1.0533027e-05 -1.3261452e-03
  4.8093187e-03  6.3827746e-04 -9.9405320e-04  4.5141610e-03
  4.6609067e-04  8.9631971e-04  7.7369867e-04  1.4127048e-03
  2.5217260e-03 -1.1866316e-04 -5.5075763e-05  4.2221695e-03
  7.7841895e-04  7.3177183e-04 -1.9316880e-03  3.7495739e-04
  1.6869073e-03  2.8878229e-04 -2.3567315e-04  7.1948961e-04
  3.6339357e-04  4.9594256e-04 -5.8915147e-04 -4.9726200e-04
  1.4226697e-03 -4.5990191e-04 -2.3892718e-04  2.3063676e-03
  3.1234606e-04  1.9512635e-04  4.0366950e-04 -5.0705921e-05
  8.8053352e-04  4.5911751e-04  9.6221804e-04 -8.7880378e-05
  7.2439208e-04  3.2020141e-04 -5.1562719e-04  4.8412559e-05
KHL_10272_01_1x_paint_1
  1.0000000e+00  4.0970391e-17 -1.1623032e-16  3.5556876e-01
 -1.0506545e-03  1.6882928e-03  2.6871109e-02  1.1163052e-02
  9.3182710e-02  3.8185014e-03 -1.0190174e-02  5.2418537e-02
 -9.9938814e-04  3.7844868e-03  1.0170331e-02  5.0789687e-03
  2.8251348e-02 -1.7275085e-03 -6.9475421e-03  1.9130575e-02
 -5.2206802e-04  3.6857134e-03  1.0633447e-03 -2.5449095e-03
  1.2018264e-02 -1.9014495e-03 -2.1657576e-03  9.0409341e-03
 -2.1687539e-04  2.5841054e-03  6.5606721e-04 -2.2896674e-03
  5.6812583e-03 -1.8575442e-03 -1.4862840e-03  5.3084414e-03
 -7.0902244e-04  2.2089987e-03  7.7235108e-04 -5.5980652e-04
  2.7618789e-03 -1.8744224e-03  2.9833500e-04  2.7300066e-03
 -6.9449438e-04  9.5290019e-04 -3.4275883e-03  5.9827967e-04
  1.5361690e-03 -1.5649412e-03  1.2559488e-03  2.2398933e-03
 -1.0095647e-03  2.3516613e-05 -9.7951300e-04 -2.4499398e-03
  1.0656226e-03 -1.0092635e-03 -5.8373804e-04  1.2342390e-03
  6.1886759e-04 -8.5406399e-04 -1.6839676e-03 -6.9885184e-04
  2.1334722e-04 -8.0226680e-04  9.5519954e-04 -4.1656328e-04
  7.7928841e-04  1.2913044e-04 -7.1644857e-05 -1.2052473e-03
  7.2790791e-04 -5.2849452e-04  1.1941048e-04 -1.0140548e-03
 -1.1703143e-04  2.2163957e-04  1.3095368e-03 -1.6089768e-04
KHL_10272_02_1
  1.0000000e+00  1.7508107e-17 -5.0539487e-17  3.7438892e-01
  2.8167472e-03  2.7028654e-03  2.8323935e-02 -1.6615023e-03
  9.7155890e-02 -1.6081604e-03 -5.3277082e-03  5.5247736e-02
  2.2057735e-03  4.6623149e-03  1.1501942e-02  1.0814287e-03
  2.7592708e-02 -1.3069881e-03 -6.7850732e-03  2.0532530e-02
  1.6176735e-03  5.2338704e-03  1.4239494e-03  1.8796725e-04
  1.0870113e-02 -1.0588845e-03 -9.9274490e-04  1.0021034e-02
  1.1392189e-03  4.5903145e-03 -5.9493755e-04 -3.9130479e-04
  5.3048441e-03 -8.7614615e-04  2.0230226e-03  3.7766447e-03
  6.9383575e-04  3.2751373e-03 -1.5980971e-03 -3.5476956e-04
  2.8049361e-03 -6.5831369e-04  4.6262526e-04  1.9047845e-03
  3.1568021e-04  1.9732558e-03 -3.5065595e-03  5.7511229e-04
  1.3101565e-03 -4.5840076e-04 -2.8820968e-05  2.1038863e-03
  1.7947382e-04  1.1118556e-03 -2.9693283e-04 -1.2482638e-04
  3.2244671e-04 -4.0952276e-04 -6.8392171e-04  3.2118118e-05
  8.6739351e-05  8.5924391e-04 -3.2721966e-04  5.8536438e-04
 -9.1611668e-05 -4.2591147e-04  6.4382030e-04  6.2016744e-04
  7.9617650e-05  9.2628490e-04  1.0492809e-03  2.8301967e-04
 -4.8909774e-05 -5.4576422e-04 -6.7789063e-04  9.5776491e-04
 -2.8226540e-05  1.0331754e-03 -1.4653073e-03  2.3695697e-03
KHL_10272_04_rev_1x_1
  1.0000000e+00  2.8019448e-17 -6.5392659e-17  3.9561356e-01
  8.3673817e-03  8.8728730e-03  2.0869852e-02  2.8826592e-03
  9.3797699e-02 -2.4684964e-03 -8.9897687e-03  6.0176629e-02
  1.9256511e-03  9.9519786e-03  4.0290945e-03  1.6794070e-03
  2.8688592e-02 -3.9606059e-03 -4.3542927e-03  1.6626542e-02
 -6.4888915e-04  5.0614331e-03 -5.7303249e-03  2.6652918e-03
  1.1794879e-02 -3.0004308e-03 -4.2762554e-03  7.0741088e-03
 -5.3747867e-04  2.0209800e-03 -6.5212614e-04  2.1877470e-03
  4.1379484e-03 -3.6787760e-03 -2.7655401e-04  4.2017378e-03
  1.4565410e-04  1.7029923e-03 -5.1808840e-04  1.7737848e-03
  2.2658336e-03 -3.9461155e-03 -3.3891518e-04  3.7867752e-04
 -3.1694738e-04  1.5202953e-03  2.5718314e-04 -1.0906363e-03
  1.8677175e-03 -3.0799556e-03 -6.1673918e-04  7.4806454e-04
 -3.5792183e-05  4.9918804e-04  1.2291910e-03 -1.0566962e-03
  8.8506972e-04 -2.0470202e-03 -8.0093336e-04  8.7318580e-04
  1.0723435e-03  5.5332719e-04 -4.6585830e-04 -1.6915300e-03
  1.5643280e-04 -1.5497137e-03 -7.4415538e-04 -9.1741007e-04
  1.2184125e-03  6.9725697e-04 -7.6805791e-04  6.1227164e-04
  7.0574135e-05 -1.5973834e-03 -5.1281894e-04  1.3604176e-03
  5.8731785e-04  6.6542033e-04  1.6480966e-03  1.1765313e-03
KHL_10272_05_2x_paint_1
  1.0000000e+00  1.1898054e-17 -3.1314006e-17  3.8774857e-01
 -3.3121578e-03 -9.6378683e-03 -4.2013310e-03 -8.3182180e-03
  8.9044190e-02  2.0982514e-03 -4.9322544e-03  5.2237840e-02
  4.4277231e-03 -1.5769420e-03  1.1744176e-02 -2.1555417e-03
  2.8484147e-02 -6.6246097e-04 -1.5820924e-03  1.4804611e-02
  1.5104987e-03  1.5169128e-03  7.7672004e-03 -4.2134392e-03
  1.1699490e-02 -2.7219960e-03  1.3596859e-03  1.2257594e-02
  2.1747573e-03  1.9967660e-03 -9.9342565e-04 -1.4395050e-04
  4.9597081e-03  2.4697043e-04 -4.2464331e-04  4.8141344e-03
  1.8951369e-03  1.3868321e-03  3.7268338e-04 -2.6572112e-04
  2.4296208e-03 -1.6821003e-03  2.3428309e-03  2.8210962e-03
  1.5712191e-03  1.0293599e-03  6.4118015e-04  1.2220431e-03
  1.7314687e-03 -6.1180244e-04 -1.6984688e-04 -1.3189863e-03
  6.8409629e-04  9.6928599e-04 -1.4849719e-03  1.9084684e-03
  1.2666450e-03 -7.7484053e-04  9.0436051e-04  2.1402444e-03
 -2.3823062e-04  1.2270783e-03  3.0317051e-04  1.8995502e-03
  4.0058197e-04 -2.6993173e-04  5.6632889e-04  4.1602653e-04
 -3.4381064e-05  1.2005073e-04 -6.0593711e-04 -1.8057471e-04
  5.5558857e-04 -6.5838112e-04  5.1296134e-04 -4.3191432e-04
 -2.9056246e-04  7.6551820e-04  1.4396220e-04  2.5727543e-04
KHL_10272_05_2x_paint_2
  1.0000000e+00  6.4339194e-17 -1.1119133e-16  3.9045621e-01
  6.8041641e-03 -1.7475103e-03  2.3332084e-02 -1.9365000e-02
  9.5199692e-02 -6.4278116e-03 -6.0176820e-03  5.8543701e-02
  4.4448921e-03  3.2471352e-05  7.4290930e-03 -3.2725833e-03
  2.5077444e-02 -4.0983947e-03 -3.0370692e-03  2.3223985e-02
  2.6052953e-03  2.8531200e-04 -3.8935349e-04 -9.7810806e-04
  8.1626369e-03 -2.8898132e-03  1.5821818e-03  7.7985162e-03
  1.4501336e-03  4.1225794e-04 -7.4948357e-04  1.3472607e-03
  2.6542118e-03 -1.4769840e-03  1.1381826e-03  5.8302323e-03
  4.0871860e-04  3.0283332e-04 -1.4149529e-03  2.2275632e-03
  1.3273671e-03 -8.8033955e-04  3.7478613e-03  2.2853109e-03
 -4.3260647e-04  4.6797785e-05 -3.0073280e-03  1.8947168e-03
  7.7306760e-04 -6.0251857e-04  9.4154678e-04  1.7387645e-04
 -4.1467103e-04 -2.6021899e-04  4.8620712e-04  6.3428839e-04
  5.1483078e-04 -5.0318560e-04 -2.1838746e-03 -2.8559221e-04
 -5.3394926e-04 -3.8846247e-04 -2.3505167e-04  2.8817198e-04
  6.5827351e-04 -5.1116902e-04 -8.7656923e-04  4.7141281e-04
 -4.4364194e-04 -3.2396902e-04 -6.0342860e-04  9.3938935e-04
  5.4111716e-04 -7.2150813e-04 -8.0801318e-04  2.7645703e-04
 -2.0911546e-04 -4.0649365e-04  5.7499567e-05 -4.7500035e-04
KHL_10272_07_1x_paint_1
  1.0000000e+00 -1.4486387e-17  3.8075707e-17  3.6413275e-01
 -1.0260801e-03  5.2525308e-03  2.2471450e-02 -1.0746266e-02
  9.4042256e-02 -3.5129384e-03 -9.0839043e-03  6.0571339e-02
  3.0930254e-03  7.4047803e-03  1.1574661e-02 -4.4688365e-03
  2.8496436e-02 -2.4286996e-03 -3.4511455e-03  2.1309389e-02
  2.9078088e-03  4.9315397e-03 -2.1451366e-03 -2.6864695e-05
  1.1852011e-02 -2.9689967e-03  3.3925420e-03  9.2382969e-03
  1.3392463e-03  2.6445031e-03 -4.5040313e-03 -4.7468981e-04
  3.7616421e-03 -1.5326269e-03  2.1379500e-06  5.4347307e-03
  9.7890826e-04  2.5384371e-03 -2.0740740e-03  1.2373021e-03
  1.4867084e-03  3.9714048e-05  5.1952706e-04  3.6768585e-03
  1.2844022e-03  1.5152195e-03 -7.2964000e-04  3.3399252e-04
  8.6612303e-04  1.4498463e-05  1.7053027e-03  5.9977124e-04
  9.8828514e-04  1.8612190e-04  3.7721925e-04 -7.8441541e-04
 -4.2331544e-04  4.7335607e-04 -2.9668764e-04  6.9790372e-04
  3.1894171e-04  1.6547620e-04 -3.0242074e-04  1.9680847e-04
 -3.6179324e-04  1.2056911e-03  1.1487101e-03  1.2031855e-03
  4.9513156e-04  2.2456323e-04 -8.0791700e-04  6.8974864e-04
 -3.8639088e-04  5.6221303e-04 -4.9019641e-04 -8.3556218e-04
  6.4278308e-04 -2.6890392e-04 -3.4791896e-04  1.0875303e-03
KHL_10272_09_1xR_paint_1
  1.0000000e+00  2.7713319e-17 -1.1991340e-16  4.1386889e-01
  7.4505055e-04  7.4214377e-03  4.7394631e-02  1.1888328e-04
  8.8456916e-02 -1.6554973e-03 -1.8237609e-03  6.6631813e-02
  1.2724023e-03  8.7641786e-03  1.0185171e-02  1.9265192e-03
  2.5374233e-02 -1.4223129e-03  9.7313081e-04  1.3782329e-02
  2.0234636e-03  5.9592771e-03 -6.6623170e-03 -3.7698280e-03
  1.0369149e-02 -9.9948812e-04 -1.9853882e-05  1.1724542e-02
  1.6949110e-03  3.1701968e-03 -2.3612957e-03 -4.0863679e-04
  3.4643418e-03 -7.2860931e-04 -2.8416534e-03  1.5886968e-03
  4.3227564e-04  2.3576709e-03 -6.4197116e-04  1.8228513e-03
  4.3971546e-04 -1.1713326e-03 -2.1767202e-03  3.2317175e-03
 -4.7042391e-04  2.0539565e-03  3.4075368e-03  8.0711898e-04
  3.1127844e-05 -1.1363062e-03 -1.8228891e-03  4.4818908e-04
  3.7117496e-04  1.5559422e-03  1.3605420e-03  1.0634429e-03
  3.6401856e-04 -1.5119536e-03 -3.9776195e-04 -1.8553246e-03
  9.4010540e-04  1.4871398e-03 -1.4362031e-03 -9.4938383e-04
  5.2408655e-04 -1.9768222e-03 -2.6033259e-04  1.7183175e-03
 -1.0340936e-04  1.1866156e-03  7.6230666e-04  5.4109372e-04
 -2.4058659e-04 -1.0489493e-03  1.9600426e-03  1.6364208e-03
 -7.3802255e-04  7.4094998e-04 -3.8804986e-04  7.6015696e-04
KHL_10272_10_1x_paint_1
  1.0000000e+00  2.0092265e-17 -7.2666811e-17  3.8785274e-01
  1.7191307e-03 -2.1714537e-03  2.8473420e-02 -4.7208016e-03
  9.8491615e-02 -5.3527739e-03 -1.8346829e-02  5.2066860e-02
  4.3284430e-03  1.7878160e-03  2.0110905e-02 -5.3335425e-03
  2.9152030e-02 -1.4206999e-03  1.5387082e-03  2.4108962e-02
  1.4050931e-03  4.0668239e-03 -6.1521126e-03 -5.6396377e-03
  1.0091754e-02 -1.2558579e-03  1.3870244e-03  9.9491176e-03
  1.2070751e-03  2.9855288e-03 -2.4889394e-03 -9.7599537e-04
  5.0252816e-03 -1.3224090e-03  8.1844515e-04 -8.1210156e-04
  1.9050784e-03  2.9263608e-03 -2.1837285e-03 -2.0954666e-04
  2.5016179e-03  3.4498588e-04  2.2927982e-03  3.6636648e-03
  1.1812390e-03  2.3223177e-03  1.1996207e-03  6.2850737e-04
  5.3443658e-04 -3.0823413e-05 -1.1082282e-03  1.1760698e-03
  1.2236664e-03  7.8256604e-04  3.1373103e-04 -6.5875275e-04
  4.1433110e-04 -1.4359090e-04  1.4704418e-04  2.3510771e-03
  1.3343968e-03  8.6117433e-04  1.1032408e-04  1.8517012e-03
 -4.0505847e-04  8.0696329e-05 -1.9611307e-03 -3.4191963e-04
  3.3284612e-04  6.4057514e-04 -1.6367378e-03  3.9266714e-04
 -7.3034659e-04 -4.5598179e-04  1.6683208e-04  9.3089369e-04
  1.6706584e-04  2.6639488e-04 -7.3750463e-04  1.2774375e-04
KHL_10272_14_1x_paint_1
  1.0000000e+00  1.7283253e-17 -1.0119831e-16  3.4819852e-01
  3.7388360e-03  3.8636514e-03  5.6692602e-02 -1.6680345e-03
  9.1335832e-02  3.6964394e-03 -2.4748742e-02  5.9569023e-02
  4.9109873e-03  6.1577397e-03  1.7361436e-02 -3.0938250e-03
  2.2523370e-02 -3.6283205e-03 -5.8846785e-03  3.1324251e-02
  3.3295598e-03  5.4585010e-03 -2.9195953e-03 -4.7767212e-04
  7.5674216e-03 -4.6749909e-03 -1.2211812e-03  1.3626709e-02
  1.6792724e-03  3.2240244e-03 -4.4514947e-03  1.7214652e-03
  2.1963517e-03 -3.5956222e-03 -1.1232218e-03  3.8058187e-03
  1.8093132e-03  1.4926174e-03 -2.4072486e-03 -2.0048237e-04
 -4.9561989e-04 -2.5826400e-03 -3.6695044e-05  9.5333467e-04
  1.8998479e-03  3.1529311e-04 -3.9872172e-04 -1.0814934e-03
 -8.6220218e-04 -1.7713373e-03  5.6016168e-04 -5.4938354e-04
  1.4968476e-03 -4.3434709e-05 -4.8231988e-04 -8.6422226e-04
 -2.2905136e-04 -1.5501137e-03  1.1040181e-03 -9.2637188e-05
  1.1725859e-03  2.7054000e-04 -1.3322729e-03 -1.1378580e-03
  3.7289709e-06 -7.8616503e-04  1.5408999e-03 -1.9338585e-03
  1.3002641e-03 -6.4859127e-05 -1.8784140e-03  1.6778153e-03
  1.3766575e-04 -1.8213487e-04 -3.0746762e-04 -1.9472065e-03
  7.7406001e-04  2.7521010e-04  7.2517754e-04  1.1392739e-04
KHL_10272_17_1xL_1
  1.0000000e+00 -3.4280649e-17  7.8733449e-17  3.6150191e-01
  3.3812283e-03 -7.0228505e-04  4.2169393e-02 -1.2079568e-02
  9.4983336e-02 -8.5326518e-03 -1.7240802e-03  5.9116305e-02
 -9.2230947e-04  2.0253646e-03  9.6472603e-03 -2.8491896e-04
  2.4534897e-02 -6.2567392e-03 -1.4073736e-03  2.2576535e-02
 -1.1831812e-03  3.1694961e-03  2.7642149e-03  2.4987871e-03
  7.4636030e-03 -4.5778900e-03  1.0070984e-03  9.4445875e-03
 -4.4283062e-04  3.4000673e-03  2.2584796e-03  1.2784470e-03
  2.3458982e-03 -3.0878242e-03  3.6310652e-03  4.2518167e-03
  2.1977747e-04  3.5221024e-03  1.9942000e-03  1.6555468e-03
  3.7337589e-04 -1.8663241e-03  1.3892330e-03  1.8314256e-03
  1.8161206e-04  2.9842818e-03 -1.4395263e-03 -2.1301788e-04
 -3.8239961e-05 -9.7156817e-04  7.2761506e-04  3.0596988e-04
  5.3978031e-04  2.3788096e-03 -4.2324148e-04 -8.2304804e-04
  2.0099074e-04 -1.2107759e-04  2.1547366e-03  1.0213756e-03
  5.3786377e-04  1.7072179e-03 -2.8558880e-04 -8.7030812e-04
  1.2827264e-04  2.3728018e-04  1.6356855e-03  6.3755169e-04
  3.6817780e-04  1.3294466e-03 -3.5602860e-04  1.2529570e-03
 -3.8231368e-04  5.2484971e-04 -1.2497934e-03  1.5828048e-03
 -6.1242045e-05  9.3212467e-04 -1.9903893e-03  2.6998914e-03
KHL_10272_18_1x_paint_1
  1.0000000e+00 -2.9331593e-17  6.5128136e-17  3.6430664e-01
  5.0827568e-03  9.1637670e-03  1.3070761e-02  3.6983652e-03
  9.4002081e-02  4.6867990e-03 -3.5034909e-03  4.4921155e-02
 -1.2332417e-03  7.8781687e-03  5.1383123e-03 -2.1828909e-03
  2.9513640e-02  1.7022919e-03 -2.5726709e-03  1.8393538e-02
  4.9183129e-04  3.6001715e-03  3.9089235e-05 -1.2978952e-04
  1.1122522e-02 -7.0123320e-04 -3.4834062e-03  1.1741067e-02
  6.5560074e-04  3.7296297e-03 -3.4064338e-03  1.2395571e-03
  4.5476961e-03 -1.8285751e-03  1.4710672e-03  4.7024685e-03
 -1.3405011e-03  1.4745215e-03 -2.6439224e-03  3.7542626e-05
  2.5907952e-03 -7.3960299e-04 -6.3203842e-06  8.4424891e-04
  1.0413106e-04  2.3558595e-04 -2.2292950e-05 -2.5393914e-03
  1.1609930e-03 -1.5068455e-03 -1.0133441e-03  2.2716859e-07
  1.2540145e-03  8.7460973e-04 -6.6074449e-04 -2.6911772e-07
  1.0571403e-03 -1.1017130e-03  1.0590691e-03 -1.5085127e-03
  1.0544022e-04  5.5671718e-04  2.3740243e-04  8.9060376e-04
  7.2001806e-04 -8.0309961e-04 -1.1579995e-03  1.9862121e-03
  5.3532756e-04  5.1938035e-04  4.8061300e-04 -7.3909812e-04
 -7.5681386e-04 -1.3575543e-03 -6.9209228e-04  1.0765206e-03
  3.0878278e-04  8.3044455e-04  1.3234586e-03  1.9725858e-04
KHL_10272_25_1x_paint_1
  1.0000000e+00 -5.0370438e-18  1.4776545e-17  3.6407920e-01
  4.4980647e-03  1.0456034e-02  1.4424079e-02 -6.4842394e-03
  9.0488641e-02  1.3168255e-03 -1.1068976e-02  5.8719356e-02
  5.6009465e-03  6.4221878e-03  4.3466978e-03 -1.9141057e-03
  2.6913397e-02 -1.6258042e-03 -1.3205670e-02  9.1136645e-03
  2.2266873e-03  6.0917996e-03  1.2570317e-03  4.3544245e-03
  1.2080985e-02 -4.5495661e-03 -4.1877812e-03  1.2897185e-02
  1.0553212e-03  3.1985222e-03  4.9174954e-04  3.7943010e-03
  4.1141903e-03 -4.1324568e-03  7.3349186e-04  6.4366936e-03
  1.5026476e-03  3.3977285e-03 -5.7441336e-03 -1.2899227e-03
  2.4010086e-03 -2.3320505e-03  1.9055068e-03  2.4678287e-03
  2.0328785e-04  7.6388457e-04  2.3024230e-03  1.8388172e-03
  1.1581534e-03 -1.2178838e-03  1.2701896e-03 -6.0491188e-04
  1.0555827e-03  1.2067093e-03 -1.8222546e-03 -5.1080678e-04
  1.7156568e-04 -1.1849651e-03 -2.6050403e-04  3.3201993e-03
  1.1212534e-03  1.1429723e-03  9.1454335e-04 -1.3845090e-03
 -6.5179831e-04 -1.0915405e-03 -2.5685093e-04 -1.3350074e-03
  1.1599924e-03  6.6966508e-04 -8.4503895e-04  3.0766366e-04
 -3.9932321e-04 -1.2929720e-03  5.8995084e-04  6.1785960e-04
  6.2460680e-04  9.1946052e-04  1.9042326e-03  3.2573974e-04
KHL_10272_31_1x_1
  1.0000000e+00  6.0400933e-17 -1.4932697e-16  3.9796188e-01
  1.2600710e-02 -4.8100355e-03  7.2046070e-02 -4.5468496e-03
  8.8842828e-02  1.9817954e-03 -3.2303600e-02  6.7846422e-02
  1.1392906e-02  3.4342238e-03  1.6555585e-02 -8.6200850e-03
  2.0117925e-02 -1.9882986e-03 -2.5975847e-03  2.8697128e-02
  3.8185011e-03  2.1541210e-03 -1.6657328e-03 -1.6465000e-03
  8.2460222e-03 -1.2903649e-03  5.2773964e-03  1.2147218e-02
  1.8148702e-03  1.2770769e-03 -3.4365512e-03 -2.7210804e-03
  3.7832540e-03 -6.6517349e-04  4.4038414e-03  5.2516809e-03
  3.6905616e-03  9.6232589e-04 -5.4190971e-03  7.3424372e-04
  9.8554190e-04 -1.3252460e-03  2.6349548e-03 -2.4357958e-03
  1.7029564e-03  2.2265758e-03 -4.8289170e-04  1.4219673e-03
 -2.0955684e-04  8.8946550e-04 -1.6131300e-03 -2.5387228e-03
  1.3755996e-03 -6.3641482e-04  4.5851964e-04  1.9132833e-03
  1.0412364e-03 -1.3616362e-03  9.6857878e-05 -9.8281538e-04
  5.2736204e-05  9.3395153e-04 -7.7700960e-04  2.3982737e-04
  1.9925720e-04 -5.9366853e-04 -2.2505826e-03 -1.1097546e-03
  7.6364596e-04 -1.3540298e-03 -2.7198852e-04  1.7447646e-03
  8.0109907e-04 -8.7384887e-04 -9.6959849e-04  1.6723193e-03
  6.1721438e-04 -7.9255084e-04  2.3299539e-04 -2.1236948e-03
KHL_10360_13_1xC_1
  1.0000000e+00  1.7074629e-17 -4.1575327e-17  3.6522890e-01
  7.4366754e-04  4.2138706e-03  3.0898329e-02  1.9156950e-03
  9.7337516e-02  6.4635435e-03  4.7462582e-03  1.9724229e-02
 -1.2359180e-03  2.8324863e-03  1.5477375e-02  2.0536107e-02
  3.2210882e-02 -9.6697883e-04 -6.8738140e-03  2.1689741e-02
 -1.6548910e-03  3.3560079e-03  2.2262307e-04 -2.7655221e-04
  1.5671392e-02  3.6662021e-04 -5.2017532e-03  6.8959110e-03
 -1.2448621e-03  1.8757218e-03  5.1769094e-04 -9.0374888e-03
  8.2028005e-03  8.8921166e-04 -1.4809784e-03  6.0161750e-03
  4.3291729e-04  4.1504482e-04  3.5694700e-04 -5.7189882e-03
  4.0522461e-03  4.5229407e-04  2.5945165e-03  7.3323111e-03
  1.7547930e-03  2.4765896e-04 -2.4187047e-03 -3.3465594e-03
  2.7399843e-03  5.9183467e-04 -8.0876307e-05  3.6320492e-03
  1.6899396e-03 -4.2507236e-05 -1.1761558e-03 -4.8891328e-04
  1.5366402e-03  8.5464912e-04  1.0491575e-03  1.6583815e-03
  1.6879380e-03 -1.0298187e-04 -1.4258407e-03 -1.1174779e-03
  5.6791920e-04  8.1868691e-04  8.0012537e-05  8.1998981e-04
  1.2171597e-03 -2.7246561e-04  1.4623170e-03  1.0161197e-03
 -2.5345041e-05  1.4194675e-04 -9.7663034e-04  1.5731719e-03
  8.7814922e-04 -2.4662116e-05  8.0568492e-05  1.1915357e-03
KHL_10360_13_1xC_rev_1xBR_1
  1.0000000e+00  1.6618977e-17 -4.8486128e-17  3.1680291e-01
 -1.5813292e-03  5.1745386e-03  1.2561770e-02  8.5326388e-05
  9.5841665e-02 -5.3786912e-03  3.9068166e-03  3.3938895e-02
 -8.0862654e-04  3.4425694e-03  3.9057535e-05 -4.7915954e-03
  3.3197502e-02 -7.0709617e-04 -1.8764974e-03  1.7908344e-02
  1.1911371e-03  2.8118702e-03  1.7182297e-03  1.2959268e-03
  1.4074421e-02 -2.1937349e-03 -2.2942520e-03  1.5477068e-02
 -3.8809016e-04  7.1816356e-04 -1.7851509e-03 -2.1331769e-03
  5.6619795e-03 -1.5934474e-03  2.0722927e-03  9.0064494e-03
  6.8644421e-04  1.4278102e-03  7.1199575e-04  6.0602494e-04
  2.0540424e-03 -1.5612357e-04 -5.1517122e-04  5.1686449e-03
  4.3210024e-04  2.2808769e-04 -8.1670368e-04 -1.1572627e-03
  1.2813304e-03 -4.4482126e-04  6.6825189e-04  3.3505627e-03
  3.5840198e-04  4.8546169e-04 -7.8039804e-04  7.3515129e-04
 -4.7743599e-04  1.9881659e-05 -3.7116402e-04  2.7915835e-03
  8.0234397e-04 -2.1465607e-04  2.4902577e-04 -2.3896942e-04
 -6.9325667e-04 -3.6328043e-05 -1.0024190e-03 -3.8392666e-04
  8.7533118e-05 -2.2626106e-04 -4.6784718e-04  1.3991369e-03
  1.9506321e-04 -2.1323743e-04  4.4656491e-04 -3.5132480e-05
  1.7922639e-05  1.2309736e-05  1.6821885e-03  4.2800317e-04
KHL_10360_13_1xC_rev_1xBR_3
  1.0000000e+00  5.2584099e-18 -7.7608257e-18  3.0143665e-01
  1.5619303e-03  3.0500117e-04  7.4792951e-04 -3.3602530e-03
  9.4640126e-02  9.3621669e-03  9.1718895e-04  3.5708855e-02
  2.6053104e-03 -1.5930095e-04 -1.2714986e-03 -1.0619413e-03
  3.0664931e-02  2.4155567e-03 -1.0129127e-03  2.0122584e-02
  1.2423832e-03  1.2971814e-04  9.1261335e-04 -1.9898327e-03
  1.2342672e-02  2.7043404e-03  4.2281885e-05  1.2349669e-02
  2.6246962e-03 -1.6307521e-04 -3.5038938e-03 -3.9752153e-03
  4.7229078e-03  1.7579051e-03 -4.7482891e-04  6.8808282e-03
  2.5061653e-03 -1.3906479e-03 -2.2306909e-04 -5.1361328e-04
  2.7085442e-03  9.2967909e-04 -7.0130540e-04  3.9543408e-03
  2.5997083e-03 -1.9775728e-04 -2.3681434e-04 -7.1885677e-04
  7.5989382e-04  1.3170855e-03  1.8414374e-03  3.7755262e-03
  1.5469266e-03 -5.6729632e-04 -3.1292190e-04  1.6980288e-03
 -1.3806098e-04  1.6329238e-03 -1.1196259e-03  1.8775216e-03
  1.1607802e-03 -4.2009051e-04 -5.4953962e-04 -2.5353843e-04
 -8.1766234e-04  4.4145178e-04 -5.2287342e-04  6.5725184e-04
  8.9583274e-04 -7.4954837e-04  8.2001411e-04  1.1390052e-03
 -3.1954679e-05  4.1017012e-04  4.2899912e-04 -8.7913221e-04
  4.7817172e-04  2.6843494e-04  5.7123078e-04 -4.7745599e-04
KHL_10360_16_rev_2xR_2
  1.0000000e+00  2.3352466e-17 -6.6923663e-17  3.4163684e-01
  3.7076563e-04 -3.7020529e-03  2.8937083e-04 -1.5520457e-02
  1.0121424e-01 -7.2295057e-03 -5.0346904e-03  3.2433911e-02
  1.1221608e-03 -8.9497447e-04  4.5296778e-03 -4.1886237e-03
  3.1757798e-02 -2.5500111e-03 -1.0722983e-03  1.8737896e-02
  1.8400240e-03  9.6906157e-04  3.9497669e-03 -4.7026446e-03
  1.6436398e-02 -3.0708316e-03 -8.3434314e-04  1.1593115e-02
  2.1733653e-03  6.9267115e-04  6.0662212e-05 -2.1466045e-03
  6.4353585e-03 -1.7187148e-03  1.4662847e-03  7.7181015e-03
  2.3439037e-03  5.1437305e-04 -7.1295133e-04  2.6004961e-05
  4.1393144e-03 -1.4488772e-03  1.7495759e-03  3.2983924e-03
  1.4353822e-03 -8.2298132e-04  3.0143016e-05  7.1951087e-04
  2.2635053e-03 -6.8013389e-06  1.9524241e-03  2.0651458e-03
  9.2231631e-04  6.2034756e-04  3.5316322e-04 -6.7682680e-05
  1.4100134e-03 -3.9735630e-04  1.2588896e-03  1.2307099e-03
  1.6700814e-03 -7.0262515e-04 -8.5636777e-04 -1.1551035e-04
  8.1792269e-04  6.2067196e-04  9.5941043e-06  3.1985172e-04
  5.3722473e-04 -1.1750067e-04  1.4653526e-03  6.1181343e-04
  8.1183186e-04 -3.2142685e-04  5.5021463e-04 -5.9600002e-04
  1.3696137e-03  2.4009133e-04  3.4238406e-05 -6.0652079e-04
KHL_10360_17_2x_L_T_2
  1.0000000e+00 -1.4739161e-17  4.2815074e-17  3.0604830e-01
  9.6704662e-04 -5.8794492e-03 -1.6593549e-02 -1.1895147e-02
  1.0221080e-01 -1.0424196e-02  1.0706960e-04  3.6221198e-02
  2.5381459e-03 -3.0598240e-03  3.7360952e-03  2.9244617e-03
  3.2661760e-02 -4.2053606e-03 -3.1950140e-03  2.0487187e-02
  4.7419397e-04 -1.6238669e-03  2.6042694e-03  1.8479067e-03
  1.4973387e-02 -3.2966251e-03  8.0833787e-05  1.1592332e-02
  7.1713231e-04 -8.0195737e-04  2.5253159e-03 -1.4522404e-03
  7.1432015e-03 -2.9031191e-03  1.1713455e-03  4.9650912e-03
  8.9230384e-04 -4.5795280e-04  6.8254520e-05 -6.2691907e-04
  3.2185969e-03 -1.2781890e-03 -1.8409204e-04  3.3008403e-03
  4.9867261e-04 -6.2815089e-04 -9.2468558e-04  2.7712438e-04
  2.3511947e-03 -1.7471874e-04  5.2394047e-04  3.2233642e-03
  5.2727818e-04 -2.9083505e-04  1.8447199e-03  3.2858623e-04
  1.8634290e-03 -6.3174791e-04  2.9787056e-04  1.7606473e-03
  5.8792822e-04  2.3364287e-04  1.8698995e-03 -8.7466634e-04
  5.5722026e-04 -8.3250697e-04 -1.3535869e-03  2.4486196e-03
  7.2105420e-04  3.8255491e-04 -5.0627099e-04 -1.3132814e-03
  6.9245308e-05 -1.0596358e-03  7.5871050e-04  2.7775206e-04
  1.1073998e-03  5.8272933e-05 -4.2789524e-04 -6.9518374e-04
KHL_10360_17_2x_L_T_3
  1.0000000e+00 -3.9472530e-17  1.2482638e-16  3.2010191e-01
 -1.9602971e-03 -2.3793013e-03 -7.7846018e-03 -1.4740945e-02
  1.0230780e-01 -3.1701948e-03  1.1359087e-02  3.0537215e-02
  9.6094458e-04 -9.0017848e-04  5.9921271e-03  2.0949334e-03
  3.3774712e-02 -3.4334403e-04 -6.0185843e-03  1.9004742e-02
 -1.4642329e-03  1.0259611e-03  2.6864666e-03  3.5914826e-04
  1.6432328e-02 -1.0164079e-03 -3.3491936e-04  1.4093785e-02
  4.9315801e-04  1.1446550e-03  5.5852271e-04  7.2900770e-04
  7.2637861e-03 -2.0567786e-03 -1.0521531e-04  6.5974442e-03
 -7.7841935e-04 -3.6464944e-04 -1.8172767e-03 -4.2060852e-04
  3.4197349e-03 -5.1193968e-04 -1.0101709e-04  1.9698335e-03
 -3.3183711e-04 -9.0749710e-05 -1.6015782e-03 -1.1177915e-03
  3.1095761e-03 -4.0097822e-04  1.2586966e-03  1.2729822e-03
 -3.4218429e-04 -6.2439666e-04 -1.3324947e-03  6.3587359e-04
  1.3728083e-03  3.6556009e-04  7.2514480e-04  2.5544373e-03
 -5.1324563e-04 -3.9222276e-04  8.3893129e-05 -5.2852801e-04
  1.2045594e-03  3.6825953e-04 -1.6186273e-03  4.1428610e-04
  1.5363311e-05 -1.7853729e-04 -1.0576870e-04  4.5008274e-04
  1.3264722e-03 -6.7561166e-04  3.5488550e-04  4.2170523e-04
 -2.3517883e-04 -6.9592797e-04 -5.2124981e-04 -7.7210767e-04
KHL_10360_18_1xT_1
  1.0000000e+00 -2.2596019e-17 -2.6354383e-17  3.1616924e-01
  9.0763787e-05  8.7518832e-04  1.1282034e-02 -4.7582558e-03
  1.0469338e-01  6.9408764e-03 -2.0025233e-04  3.4103885e-02
  4.0312602e-04  1.8036663e-04  6.6955756e-03  5.3837883e-03
  3.3680229e-02  3.7841425e-03 -2.1568394e-03  2.0044575e-02
  5.3414068e-04  1.1231200e-03  3.0676561e-03 -1.1032843e-03
  1.4470758e-02  2.4772569e-03 -1.5065341e-03  1.2727225e-02
  2.7093063e-04  1.3460178e-03  2.7711443e-03 -1.5083417e-03
  7.2781131e-03  1.8551231e-03 -3.6421937e-03  7.4445276e-03
  1.7581218e-04  1.3988982e-03  6.9021538e-04 -1.2805778e-03
  3.4778522e-03  1.5767973e-03  7.9536990e-04  3.1067322e-03
  2.3297351e-04  1.1873237e-03 -2.6661515e-03  5.3263231e-04
  1.8648040e-03  1.2519493e-03  9.4649070e-04  1.7209297e-03
 -2.4780769e-04  1.1421653e-03 -2.7891626e-04 -1.0622772e-04
  1.2019946e-03  8.3916378e-04 -6.3674560e-05  2.7329505e-03
 -4.8211627e-04  9.4983119e-04  4.3106144e-04  9.8282074e-05
  8.7086585e-04  9.0124016e-04 -3.6934484e-04  4.6533783e-05
 -5.6755617e-04  6.7685424e-04  5.0690771e-04  7.9003380e-04
  7.4779950e-04  6.4583797e-04 -8.9308630e-04  9.3004751e-04
 -4.8049839e-04  5.4658636e-04 -3.0994920e-04  8.6321844e-05
KHL_10360_18_rev_1xTR_1
  1.0000000e+00  1.4211081e-15 -6.6342688e-17  3.3942545e-01
  3.0924960e-03  1.7993058e-03 -8.5502018e-03 -1.0524641e-02
  9.8398157e-02  1.0321893e-02 -1.4829361e-02  3.5933012e-02
  3.2112272e-04 -1.3931588e-04  6.0166754e-03 -2.3578274e-03
  2.9985694e-02 -6.7895204e-04 -8.4109821e-03  2.8273635e-02
  1.3127144e-03  8.2644957e-04  2.6973265e-03 -3.7937627e-03
  1.2140894e-02 -7.6018783e-04 -6.3610947e-04  1.5242670e-02
  1.5795221e-03  4.9976239e-04 -5.3880340e-04 -6.2040162e-04
  4.0573308e-03  1.4157414e-04  4.6664472e-03  8.6337510e-03
  1.3360377e-03  7.1648088e-05 -2.0478177e-03  5.0732415e-04
  1.2479593e-03  5.0033498e-05  4.3491661e-04  4.7700337e-03
  5.1038513e-04 -2.1116936e-04  5.9726859e-04  2.0220846e-04
  5.4615012e-05 -4.0554456e-04 -8.5142692e-04  1.1101830e-03
  4.1902239e-04 -6.0043662e-04  9.7721383e-04  1.6699011e-03
 -3.5588167e-04 -4.6767487e-04  9.4924454e-04 -1.1075505e-03
  5.5044964e-04 -1.4635438e-04 -9.1198249e-04  4.1983734e-04
 -4.2066799e-06 -3.6610294e-04  2.1986642e-04 -6.0804999e-05
 -7.4040631e-05 -2.3981627e-04 -8.1899589e-04 -8.4001968e-05
 -2.6437070e-04 -2.2556389e-04 -2.2191626e-04  1.3088680e-03
 -1.5586583e-04 -1.1372284e-03 -1.5569009e-03  7.2306593e-04
KHL_10360_21_1xC_1
  1.0000000e+00 -1.5531265e-17  2.6294372e-17  3.1896037e-01
  1.6256517e-03  1.8420866e-04  1.1098140e-02 -1.5624980e-03
  1.0729748e-01  2.4608545e-03 -5.8830754e-03  3.3957931e-02
  1.6537635e-03  2.2694831e-04  6.3948856e-03 -2.0456637e-05
  3.6000263e-02  1.3048886e-03 -3.5073162e-03  1.5030007e-02
  1.5099601e-03  4.2004582e-04  3.9418848e-03 -3.3492453e-03
  1.6494102e-02  6.8330713e-04  4.6317877e-04  8.2235683e-03
  1.2953025e-03  4.1571401e-04  1.7715170e-03 -2.8747992e-03
  8.7507424e-03  2.9563300e-04  1.4383718e-03  5.1563718e-03
  1.0795901e-03  3.1270972e-04 -1.1508555e-03 -1.2243416e-03
  5.1389643e-03  8.3993105e-05 -1.8230782e-04  2.8781709e-03
  7.2971411e-04  1.2075295e-04 -6.0535001e-04  1.4901680e-03
  3.1783805e-03 -1.1314486e-04  5.2451114e-04  3.6397944e-03
  4.6147927e-04  3.2208366e-05 -1.4429473e-03  6.4390625e-04
  2.1440655e-03 -1.7332989e-04 -7.0515943e-04  3.1096480e-03
  2.2008614e-04 -1.5327308e-04 -1.7013910e-03  1.8728539e-03
  1.5457787e-03 -1.3566239e-04 -1.7406989e-03  1.3872934e-03
 -5.0022160e-05 -2.6926095e-04  3.8343027e-04  1.4185221e-03
  1.0456755e-03 -1.0612367e-04  8.1487883e-04  4.4823959e-04
 -1.5128604e-04 -3.4270765e-04 -1.8622365e-04  4.8056028e-04
KHL_10360_23_rev_1xB_1
  1.0000000e+00 -3.0494227e-18 -3.7593828e-17  2.9990763e-01
  2.4973797e-03  2.1234996e-03  2.5938378e-02 -5.9879555e-04
  1.0494657e-01  4.6631225e-03 -8.4435177e-03  3.0726406e-02
  2.5481444e-03  2.9319932e-03  1.0235386e-02  2.3281634e-03
  3.5223545e-02  9.0093398e-04 -1.0475857e-02  1.7077223e-02
  1.5345158e-03  3.6342120e-03  4.4872606e-03 -4.6702282e-03
  1.6083903e-02 -1.7679484e-04 -2.8093648e-03  1.1399276e-02
  1.1612830e-03  2.6845318e-03 -8.2970585e-04 -2.2409331e-03
  8.5440687e-03 -2.0330457e-04 -1.5554445e-03  6.4486523e-03
  1.0131645e-03  1.9766547e-03 -2.0713934e-03 -1.3089063e-03
  4.5742556e-03 -3.9139805e-04  8.0595465e-05  4.0692574e-03
  7.9393731e-04  1.6228561e-03 -1.0511458e-03 -2.4619409e-04
  2.5828498e-03 -6.6703086e-04  3.7647747e-04  2.0068149e-03
  4.8095034e-04  1.3728694e-03 -9.5127337e-04  1.0297578e-03
  1.8052237e-03 -8.8492000e-04 -3.4266031e-04  1.5221843e-03
  7.7664297e-05  1.0530420e-03 -9.8521216e-04  9.2356899e-04
  1.3539710e-03 -6.9498550e-04  5.0255532e-05  9.4530608e-04
 -2.1462747e-04  4.6438649e-04  6.5265383e-05  1.1189265e-03
  1.0431772e-03 -4.0122892e-04 -1.2597381e-03  1.2427386e-03
  5.5578530e-05  6.3055399e-05 -6.6112651e-04  2.1821326e-04
KHL_10360_24_rev_1xT_1
  1.0000000e+00 -6.1801793e-18  1.5043666e-17  3.5725464e-01
  4.7955606e-03 -2.9954667e-03  3.7310424e-03 -2.1579634e-02
  1.0333253e-01 -2.1911404e-03  7.8838878e-03  3.0727276e-02
  2.3911061e-03 -8.5481132e-04  8.6964704e-03  8.6269932e-03
  3.3120526e-02 -8.1636020e-04 -3.3021900e-03  2.7718602e-02
  1.1975048e-03  7.6880043e-04  4.7837096e-03  1.2215977e-03
  1.3920851e-02 -1.5277246e-03 -1.0093799e-04  1.5353853e-02
  1.3027158e-03  1.3996890e-03 -2.2178216e-03 -2.8693533e-03
  6.0427120e-03 -1.2209425e-03  2.7611088e-03  2.5998622e-03
  1.2427241e-03  1.0023343e-03 -1.6782362e-03 -3.6733561e-04
  2.9896736e-03 -1.0204805e-04  1.7692404e-04  1.4043740e-03
  4.4730088e-04  9.2076163e-04  9.2600907e-04  3.4556444e-03
  2.0124798e-03  1.3821813e-04 -7.2238221e-04  1.4302585e-03
 -3.0664134e-06  1.0836773e-03  1.3564529e-03  2.7646667e-04
  1.1955325e-03  1.3437463e-05  5.5902640e-04  5.4444658e-04
  1.4386835e-04  1.0025128e-03 -6.3822582e-04  1.0704949e-04
  5.2250146e-04  4.9347914e-04  1.5293108e-03  1.3332382e-03
  1.1726809e-04  3.4553312e-04 -2.1569987e-03 -8.3992593e-04
  4.5001710e-04  9.4267534e-04  8.8687153e-04  1.1167465e-03
  7.3139254e-06  1.0686298e-04  1.8663703e-03  1.3570964e-04
KHL_10360_25_1xTR_1
  1.0000000e+00 -9.0144657e-18  1.5276595e-17  3.3344657e-01
 -1.4698384e-04 -1.2337421e-04 -1.6556151e-02 -1.2135246e-03
  1.0499662e-01 -2.5861027e-03  6.4094389e-03  3.8628672e-02
  3.3849547e-04 -1.2051679e-04 -4.0049908e-05  1.4418238e-03
  3.3510083e-02 -2.1060056e-03 -3.4540419e-04  1.5491864e-02
  2.5574848e-04 -3.6075882e-04 -7.9235492e-04 -3.8094944e-03
  1.4277793e-02 -1.8405510e-03 -4.7382876e-04  9.0844985e-03
  2.1734690e-04 -2.6654247e-04  3.5853593e-04  1.1547058e-03
  6.7599705e-03 -1.7000742e-03 -1.0239707e-03  5.1082933e-03
  9.9721693e-05 -2.2220066e-04 -6.9787120e-04  4.0953373e-03
  3.3317575e-03 -1.5532115e-03 -1.4128731e-03  3.0020775e-03
  3.3703465e-05 -3.8206321e-04 -5.9473532e-05  4.7213789e-05
  1.8062493e-03 -1.1751363e-03  2.1206758e-03  8.2130920e-03
 -1.0360798e-05 -3.6708823e-04  1.1132770e-03  9.0394325e-04
  9.6848201e-04 -1.2084551e-03 -1.6890508e-04 -3.4527059e-05
 -9.9407691e-05 -4.1020544e-04  5.0863493e-04 -7.3405330e-04
  6.5733431e-04 -9.6042643e-04  3.7143468e-05  2.0575073e-04
 -1.5100888e-04 -3.1056908e-04  5.7392992e-04  1.4637198e-03
  5.2726204e-04 -7.2649530e-04 -1.1045159e-03 -2.5976740e-05
 -1.8759959e-04 -3.3835914e-04  5.0101073e-04 -1.0019992e-03
KHL_10360_26_1xB_1
  1.0000000e+00 -7.6889612e-18  2.4569990e-17  3.1274108e-01
  6.1091640e-04 -2.4272562e-03 -1.0570338e-02 -3.6744137e-03
  9.7846183e-02  4.9294297e-03 -1.7932155e-02  3.8248613e-02
 -7.8627093e-04 -3.3959842e-03  6.0807579e-03  2.8620525e-03
  3.1527948e-02 -1.7221094e-03 -5.3116766e-03  1.7596819e-02
  1.0092783e-05  8.4777902e-04  3.8304243e-03 -1.1472754e-03
  1.4401617e-02 -1.8159757e-03 -1.6700844e-03  1.4180514e-02
 -5.8444435e-04  7.4840125e-04 -7.0259146e-04  1.0608715e-03
  6.4287826e-03 -8.8099352e-04 -1.5545314e-03  7.7698623e-03
 -1.1798130e-03  2.0042110e-04 -4.3432619e-04 -7.1730896e-04
  2.8270306e-03 -1.3526366e-03 -5.8090918e-04  3.7518774e-03
 -8.6831072e-05 -3.3169195e-04 -2.4556108e-03  3.6537753e-04
  1.9482722e-03 -1.8432332e-03 -1.1424065e-03  3.2913243e-03
 -8.7257619e-04 -3.4228036e-04 -6.4539336e-04  7.2446313e-04
  4.3776958e-04 -1.1458979e-03  1.3190905e-03  8.1613110e-04
 -9.6862225e-04 -1.0391141e-03 -4.2009775e-04  7.4784618e-04
  4.0067072e-04 -1.2356234e-03 -6.9509430e-05  6.8600593e-04
 -1.9356396e-04 -6.4798805e-04  1.6253679e-04 -1.3289251e-03
 -1.3732947e-04 -9.0589769e-04  9.2219233e-04 -2.1614295e-04
 -3.7362086e-04 -4.0121788e-04  2.3939899e-03  7.1723850e-04
KHL_10360_26_rev_1xCR_1
  1.0000000e+00  6.5818610e-17 -2.2703470e-16  3.0925111e-01
  4.4034499e-03 -6.0377393e-03  8.2374917e-04 -2.1309400e-03
  1.0084265e-01  3.5597498e-03 -2.6460846e-04  3.1905962e-02
  1.0393208e-03  7.5572689e-04  4.7909824e-05  4.7656278e-03
  2.9273005e-02  1.7129495e-04 -2.0059311e-03  1.7302316e-02
  1.4514248e-03 -5.3062279e-04  2.7486404e-03 -7.4080339e-04
  1.5338355e-02 -1.4748630e-03 -1.7072550e-03  7.8675628e-03
  5.5158320e-04  2.4613968e-03 -5.0864379e-04  8.6751889e-04
  6.3512488e-03 -1.8724826e-03  1.1215747e-03  4.9664341e-03
  9.2922811e-04  1.0361119e-03 -2.2713444e-04 -2.8860999e-04
  4.8150661e-03 -1.7544797e-03  1.5577595e-03  1.6032238e-03
 -1.7510599e-04  2.2704941e-03 -2.4938714e-03  8.5785970e-04
  3.4225885e-03 -1.5054104e-03  2.4180611e-03  3.5874412e-04
 -2.9795991e-04  3.3163251e-04 -1.9352276e-03 -3.1839156e-04
  2.9741077e-03 -5.8835699e-04  2.7022752e-03  1.3377396e-03
 -3.2079404e-04  1.0343272e-03 -6.6675396e-04 -7.2028777e-04
  2.3358320e-03 -1.5591027e-04  5.9233387e-04  1.1819286e-03
 -3.6480140e-04  4.2822576e-04 -1.3361835e-03  6.6105384e-04
  1.4437900e-03 -3.5256158e-04  8.3241041e-04  6.4891700e-04
 -8.1918102e-04  6.8472315e-05 -5.2991699e-04 -5.3905946e-04
KHL_10360_31_1xBR_1
  1.0000000e+00  4.6965880e-18 -4.3287475e-18  3.2435702e-01
  5.6508020e-03 -2.9275806e-03  2.6796098e-02 -1.0543632e-02
  1.0000810e-01 -5.9965137e-03 -1.0007776e-02  3.3671549e-02
  2.0985695e-03  3.8167507e-04  1.7425608e-02 -5.9876313e-04
  3.1365907e-02 -3.1761534e-03 -4.0555820e-03  1.6206396e-02
  1.6314764e-03  2.0577888e-03  8.1987503e-03 -8.1097463e-03
  1.2359200e-02 -2.0874006e-03 -9.1914673e-04  9.0575073e-03
  2.5204374e-03  2.9525504e-03  1.6542876e-03 -2.7628487e-03
  5.3872242e-03 -3.6095450e-04  1.1634574e-04  5.3340716e-03
  2.6702351e-03  2.1835869e-03  2.0716761e-03 -2.2584636e-03
  3.5213226e-03 -1.9856584e-04  1.9450455e-03  9.3450181e-04
  2.1565408e-03  2.2844661e-03  1.1048982e-03 -2.0615395e-03
  2.0959979e-03 -6.5672471e-04  1.7035859e-03  2.3568106e-04
  2.1905446e-03  2.2510297e-03 -8.9877898e-04 -1.4239821e-03
  7.6136684e-04 -1.8344043e-04  9.1621842e-04  1.3330609e-03
  2.1884245e-03  1.5705784e-03  3.2405353e-04 -1.0547860e-04
  7.4641430e-04  1.9545018e-04  1.7589485e-03 -2.6658813e-04
  1.3634139e-03  1.0940094e-03  2.7734474e-04 -1.1046840e-03
  8.7113594e-04  1.6941973e-04  1.5408320e-03 -7.4683591e-05
  1.1756765e-03  1.4590192e-03  8.1637502e-04  3.4102718e-04
KHL_10360_32_1xT_1
  1.0000000e+00  1.4747794e-15 -1.2484507e-16  3.0615277e-01
  2.9244578e-03  6.7805541e-03  4.4506324e-03 -8.5163521e-03
  9.9277559e-02  1.0611448e-02 -8.1921481e-03  3.1286257e-02
  2.0528948e-03  3.2886391e-03  6.2914467e-03  9.4173964e-04
  3.2457760e-02  1.9315325e-03 -6.1207683e-03  2.0043039e-02
  2.3267191e-03  3.3497841e-03  2.3883796e-03 -1.5529535e-03
  1.3124458e-02 -7.7888491e-04 -2.8581024e-03  1.3211670e-02
  8.7816892e-04  3.2876851e-03  4.7975238e-04 -1.4557614e-03
  6.2058470e-03  1.8401912e-04  1.2938300e-03  4.5907708e-03
  1.7910159e-03  2.1420685e-03 -1.7157340e-03 -1.0212259e-03
  4.0184966e-03  1.4944915e-05 -7.3169292e-04  3.3173173e-03
  1.9864730e-03  1.7043940e-03 -1.5076691e-03  8.0366749e-04
  1.9091291e-03 -7.1154250e-04  1.1484665e-04  1.7647193e-03
  3.5621230e-04  1.0990644e-03 -1.0683941e-03  2.0911685e-03
  1.3615609e-03 -3.3776835e-04  6.7012971e-04  6.9463209e-04
  5.1888121e-04  8.5378469e-04 -5.1359563e-04 -2.5262510e-04
  1.0322217e-03  7.4033147e-05  9.1140067e-04  4.6000409e-04
  9.4479704e-04  8.8871599e-04  6.4621802e-05  3.8846358e-04
  8.0614877e-04 -4.8785812e-05 -2.0884466e-04  6.7826810e-04
  2.1572189e-04  7.6206434e-04 -5.5398444e-04  8.3465989e-04
KHL_10444_img002Jonath_2x_1
  1.0000000e+00 -6.5174663e-17  1.7389506e-16  3.7522483e-01
  9.1442621e-04  1.3139945e-03  1.0828793e-02  8.5994216e-03
  9.9580932e-02 -3.1073980e-03  3.5266793e-03  5.4811706e-02
  1.2585633e-03  1.2839339e-03  1.2938083e-02 -3.0249560e-03
  2.8252069e-02 -1.5204004e-03 -4.4249706e-03  2.1137983e-02
  8.1820368e-04  1.6902112e-03  7.1355601e-04 -2.9163987e-03
  1.0273412e-02 -4.9980128e-04 -3.1256103e-05  1.1735233e-02
  9.8754123e-04  1.9076808e-03 -6.4964080e-04 -9.2078779e-04
  3.8573087e-03 -1.4486692e-04 -4.2571040e-04  5.6001185e-03
  1.1300956e-03  1.8492996e-03 -4.6749919e-04  9.6849423e-04
  1.4543081e-03 -1.3788755e-04 -2.1381495e-04  1.7742164e-03
  1.1685427e-03  1.4638473e-03  7.5887924e-04  3.4965852e-04
  5.8515517e-04 -2.4417116e-04 -4.6435548e-05  4.0113436e-04
  9.1683535e-04  1.0777192e-03 -2.0584408e-04  7.0142515e-04
  2.5482508e-04 -3.9691762e-04 -5.7374305e-04 -3.1514844e-04
  6.6998631e-04  6.7463962e-04  6.8861977e-04 -1.8316510e-04
  1.4886287e-04 -4.5860245e-04 -3.7630347e-04 -1.4223534e-04
  3.3609459e-04  4.6835090e-04  4.2262712e-04  1.7117150e-05
  1.1562165e-04 -3.0262360e-04  4.1408908e-04  1.9657060e-03
  1.3035639e-04  4.1244902e-04  1.1306191e-03  1.4944805e-04
KHL_10444_img002Jonath_2x_2
  1.0000000e+00  2.0426048e-17 -4.7066975e-17  3.4346569e-01
 -1.2822093e-03 -7.3920410e-03  7.4222852e-04 -5.6278882e-03
  9.0318044e-02 -5.5279782e-04 -1.3521961e-02  4.6696682e-02
  2.7971145e-03  1.3677788e-05  1.1795342e-02 -6.8492155e-03
  2.8537412e-02 -4.7868809e-03 -3.4152487e-03  2.1971016e-02
  2.2646141e-03  2.5723412e-03  3.4228991e-03  1.5488363e-03
  1.1021849e-02 -2.3752354e-03  6.0730379e-04  1.0046045e-02
  1.0470660e-03  2.3544408e-03 -2.0261742e-04 -1.0494546e-03
  5.2423101e-03 -2.0338339e-03  5.1532838e-04  5.9132961e-03
  1.5600375e-03  1.2715199e-03 -1.7921401e-03  1.5399242e-03
  2.2181811e-03 -1.3895869e-03  1.2560142e-04  2.5671419e-03
  1.9670049e-04  1.1119324e-03 -8.3204308e-04  1.0581523e-03
  1.5095633e-03 -1.5698482e-03  3.2951064e-04  7.0204823e-04
  4.8151508e-04  5.6416826e-04 -1.1231094e-03  1.2003328e-03
  1.1478931e-03 -9.2720735e-04  5.3601118e-04  1.7947826e-03
 -5.3970766e-04  7.8990177e-04  4.4800179e-04  7.6107351e-04
 -1.9059049e-04 -8.9368521e-04  1.9005006e-05  1.5886237e-03
  2.4142140e-04  5.7359655e-04 -1.0774672e-03 -4.7128145e-04
  1.6000337e-04 -8.2287755e-04  5.1088557e-05 -2.9851268e-04
 -9.9295342e-05  2.9407634e-04  8.7534261e-04  1.8838530e-03
KHL_10444_img004_1x_1
  1.0000000e+00  1.4415773e-15 -6.5564267e-17  3.7323782e-01
 -6.1826471e-04  8.6816642e-03  4.1804295e-02  5.7138103e-03
  9.2772128e-02 -5.1016569e-03 -8.8515503e-03  5.8297595e-02
 -1.1064980e-03  7.6915964e-03  7.8571701e-03 -5.1941613e-03
  2.8322881e-02 -2.2283422e-03  4.8081587e-04  2.1301940e-02
  5.6722960e-05  5.9272643e-03 -3.1009663e-03  5.8139792e-04
  1.0341031e-02 -2.1259433e-03 -1.9107228e-03  9.6911084e-03
  4.5000133e-04  3.9574392e-03 -1.8051954e-03  1.5916883e-03
  4.0305402e-03 -1.2583515e-03  1.3536253e-03  3.9160562e-03
  7.0416422e-04  3.2025741e-03 -1.3358577e-03  9.4014522e-04
  1.8582691e-03 -6.1060936e-04  7.8681444e-04  6.8228363e-04
  8.3606462e-04  1.7546190e-03 -3.3687322e-03 -3.9285653e-04
  9.6456117e-04 -7.6252797e-04  6.1214574e-05  1.0135349e-03
  4.7422920e-04  7.0998053e-04 -2.2790188e-03  1.2744800e-03
 -2.7689029e-04 -7.0025144e-04 -6.3461374e-04  1.5886009e-03
  2.8394918e-04  1.8344963e-04  1.6469982e-03 -7.4498401e-04
 -5.3271223e-05 -3.3893712e-04  1.5856622e-03 -5.3732276e-04
 -4.4998147e-04  8.3993897e-04 -2.3108128e-03  3.7831704e-04
  2.5222851e-04 -4.4548670e-04 -1.0989840e-03 -1.8575969e-03
  3.5642148e-04  2.7577844e-04 -9.1547806e-04  3.6180413e-04
KHL_10444_img009Jonath_2x_1
  1.0000000e+00 -2.8482455e-17  6.2928463e-17  3.6328258e-01
  3.1719666e-03  4.6376098e-03  4.3169538e-02 -2.8039732e-03
  9.6352288e-02  1.0776323e-03 -2.4880953e-02  5.0760383e-02
  4.8775647e-03  1.2136621e-02  1.3127732e-02 -1.0002143e-02
  2.6509999e-02 -1.6672924e-03 -2.8247631e-03  2.4908334e-02
  2.7039669e-03  6.5271451e-03 -2.7482127e-03 -2.9411036e-03
  1.0857638e-02 -2.5022414e-03  1.9372153e-04  1.1117056e-02
  1.8248786e-03  3.5568664e-03 -4.2531825e-03  9.9052249e-04
  5.7921986e-03 -1.5000345e-03  1.5527130e-03  4.1997127e-03
  7.7928739e-04  1.9033632e-03 -3.0472997e-03  8.3821059e-04
  3.1987783e-03 -6.4888464e-04  1.3550294e-03 -9.5158199e-04
  1.3372586e-03  2.0629493e-03  8.0212390e-04  1.6723903e-03
  1.6320512e-03 -1.0328977e-03 -1.3625161e-05  1.6935171e-03
  5.5267997e-04  2.0020935e-03 -2.7151499e-03  2.5370793e-03
  8.8233269e-04 -5.3475095e-04 -1.4446587e-03 -1.2972745e-03
  1.9084135e-04  7.3003768e-05 -2.7733696e-04 -2.9422425e-04
  2.4470775e-04 -1.5968635e-04  1.0451024e-03  4.5736880e-04
  7.2207472e-04  2.4635013e-04  5.4182753e-04  3.4576206e-04
  1.8631303e-04 -1.0944030e-04 -8.5316958e-04  3.6260986e-04
 -1.0483123e-05  3.3050101e-04 -4.4566979e-04 -1.1107888e-03
KHL_10444_img009Jonath_2x_6
  1.0000000e+00  1.4608204e-17 -3.8721337e-17  3.8757763e-01
  5.9765315e-04  1.9330704e-03  1.7898775e-02  6.5931799e-03
  9.6996147e-02 -8.3538844e-03 -1.1585840e-02  5.6812946e-02
  1.7824745e-04  1.7541406e-03  1.1654795e-02 -4.9542314e-04
  2.7570807e-02 -4.9866321e-03 -1.9273954e-03  2.1260045e-02
 -9.4460840e-04  2.2030760e-03 -8.5939128e-04 -6.3738078e-04
  9.9090153e-03 -2.7299823e-03  1.0483687e-03  1.0481113e-02
 -4.1041153e-04  2.5611796e-03 -1.6891269e-03  1.4288083e-03
  3.7129955e-03 -1.6921224e-03  1.2902010e-03  3.8702606e-03
  3.2248433e-04  2.1638756e-03 -2.5565927e-04  6.4740269e-04
  1.4595673e-03 -1.0658375e-03  1.5244294e-03  1.2415970e-03
  7.2846947e-04  1.3800783e-03  3.2601344e-04 -1.2093253e-03
  3.1375417e-04 -6.9988332e-04 -9.5908461e-04  6.5778651e-04
  7.4746106e-04  6.9066049e-04 -2.4897598e-04 -1.8350347e-03
  3.0394334e-04 -3.7948315e-04  8.6268715e-04  1.6587559e-03
  5.6810167e-04  3.1717873e-04 -1.0019468e-03 -7.0024259e-04
  3.0786950e-04 -4.4819585e-04  1.7138807e-03  4.6268456e-04
  6.1006437e-04  1.4778284e-04  3.8635472e-04  6.9853875e-04
 -1.2995018e-04 -4.0309994e-04 -7.4957465e-04 -3.7708428e-05
  4.9566386e-04 -1.4843703e-04  4.9322494e-04 -2.0843395e-04
KHL_10444_img014_1x_1
  1.0000000e+00 -1.8184058e-18  2.0440634e-17  3.4728122e-01
  9.5321661e-04  1.3509377e-02  4.0844829e-02 -4.4427489e-03
  9.1129501e-02 -5.5319139e-03 -1.8270700e-02  4.8691886e-02
  2.6893556e-03  9.4226804e-03  4.8446502e-03 -5.7523775e-03
  3.0724576e-02 -3.9029928e-03  1.2568838e-03  2.0646098e-02
  1.6416814e-03  4.7649416e-03 -1.3001487e-03 -2.3569164e-03
  1.1944669e-02 -1.1499679e-03  2.4833232e-03  1.1186703e-02
  1.6299566e-03  4.3717660e-03 -3.3253286e-03 -2.3204835e-04
  6.3245702e-03 -1.0752174e-04  5.4765060e-04  5.2040816e-03
  2.2141289e-03  2.3623085e-03 -3.3228739e-03  2.3071151e-03
  2.8245532e-03 -1.0609268e-03 -1.2064231e-04  1.3193941e-03
  1.2121527e-03  5.1184812e-04 -1.2390352e-03 -1.4741919e-04
  1.3410952e-03  5.6692133e-04  7.2546898e-04  1.7529463e-03
  9.9624954e-04  8.0195576e-04 -1.4021297e-03  8.6952735e-04
  1.2656594e-03  1.3874032e-04  8.8237174e-04 -1.6534794e-04
  1.1190028e-03  3.0006666e-05  9.7617248e-04  7.8856996e-04
  2.1222834e-04  3.9299299e-04  2.9821307e-04  4.4342374e-04
  3.0767457e-04  4.7506928e-04  5.0893881e-04  8.5460320e-04
  3.0444596e-04  7.9245921e-04  4.3052471e-04  1.2812915e-04
  7.8130355e-05  2.0377805e-04 -9.6461383e-04 -1.1405593e-04
KHL_10444_img018_1x_1
  1.0000000e+00 -9.4695950e-18  2.5891758e-17  3.7719772e-01
  1.1336192e-03  9.9060233e-04  2.7713527e-02  5.8486703e-03
  1.0084939e-01 -1.5856994e-03 -7.7622053e-03  5.0938318e-02
  5.8792227e-04  1.4913433e-03  7.5626275e-03  2.4559776e-04
  3.0052706e-02 -4.3280150e-04 -1.0490822e-03  2.1185277e-02
  5.6574682e-04  1.8859020e-03  3.2516944e-03 -1.7186286e-03
  1.1555066e-02  2.1382348e-04  1.5426090e-03  1.0663202e-02
  4.7146755e-04  2.0752165e-03 -2.3267407e-03 -1.6489765e-03
  4.7867626e-03  5.0161411e-04  1.7777091e-03  4.6038903e-03
  4.9526885e-04  2.0902436e-03 -1.8283078e-03  1.1528812e-03
  1.9927506e-03  6.0723997e-04  9.6369514e-04  2.1763782e-03
  4.5139556e-04  1.7771508e-03 -4.3999017e-04  1.6617051e-05
  8.1459749e-04  6.0537532e-04  4.2303613e-04  1.7582777e-03
  3.3223618e-04  1.4084299e-03  1.2479753e-03  6.8090392e-04
  3.2269339e-04  5.1769608e-04  6.2959901e-04  8.8608495e-04
  1.0056448e-04  9.9285233e-04  7.7319390e-04  4.0485413e-04
  3.8449846e-05  4.3977172e-04 -5.7330154e-04  2.3015242e-04
 -1.2884212e-04  6.5199129e-04 -1.2877339e-04  5.3598392e-04
 -9.3562965e-05  4.4402195e-04  3.7732901e-04  7.7940034e-04
 -2.7740623e-04  4.1091413e-04 -8.7028344e-04  4.4704079e-04
KHL_10444_img019_2x_4
  1.0000000e+00  2.0127507e-17 -1.0220113e-16  3.5103566e-01
  5.6888705e-03  1.2460755e-02  8.2669125e-02  8.3069991e-03
  8.5493088e-02 -2.2078455e-03 -3.1077507e-02  6.3481131e-02
  4.5039646e-03  1.5388403e-02  1.0271587e-02 -3.5569816e-03
  2.5787481e-02 -3.3559311e-03 -5.2956915e-03  2.1439984e-02
  6.5094656e-04  9.7120886e-03 -4.5071120e-04 -3.0948255e-04
  8.8687148e-03 -3.5775631e-03  7.6999346e-04  8.4353912e-03
  1.3166362e-03  5.8852139e-03 -1.6537196e-03  4.1616140e-03
  3.4686934e-03 -3.0908053e-03 -4.3359774e-04  7.8312934e-03
  1.2790773e-03  3.8305107e-03 -4.0357867e-03 -1.2233313e-03
 -2.9803587e-04 -1.5135318e-04  1.6785348e-03  2.2939793e-03
  6.9204272e-04  1.8802271e-03 -2.7337499e-03 -1.2973976e-04
 -4.6139494e-04 -1.7226214e-03 -3.4287061e-04  9.3390924e-04
  1.0704539e-03  1.0941349e-03 -2.4475892e-03  1.0892306e-04
 -1.4017066e-03 -6.7456764e-04  1.3085275e-03 -4.8494272e-04
  1.2439935e-03 -3.0894106e-04 -6.7308083e-04  2.1941552e-04
 -6.4606958e-04 -2.7592136e-04 -4.4911312e-04  4.9571821e-04
  2.8848753e-04 -1.0975833e-04 -2.9429731e-04  2.2662812e-04
 -1.0790437e-03  1.8823790e-04  2.1158034e-03 -3.4863734e-04
 -2.2991643e-04 -4.4617587e-04 -1.0822578e-03 -1.1259151e-04
KHL_10444_img019_2x_7
  1.0000000e+00 -8.3990359e-18  1.1210142e-17  3.5515657e-01
  4.6207116e-04  3.9111699e-03  2.3926764e-02 -5.2220011e-03
  9.5460797e-02  2.3224610e-03 -9.5369705e-03  4.5622110e-02
  2.4899891e-03  5.6276510e-03  7.1215527e-03  2.1337049e-03
  2.9371030e-02  3.2935233e-05 -7.3726588e-04  2.1772414e-02
 -2.7132696e-04  5.1333182e-03  1.9496156e-03 -2.4071793e-03
  1.1255058e-02 -1.0877970e-03 -1.2505091e-03  1.1880392e-02
  6.1902130e-04  2.5698535e-03  4.9985452e-04 -7.0015084e-04
  5.1007067e-03 -1.1679603e-03  1.9099963e-03  5.5661719e-03
  7.1239991e-04  2.1992428e-03 -1.4333034e-03  8.6022163e-04
  2.3052760e-03 -1.2144015e-04  8.8791343e-04  2.4002309e-03
  3.0834254e-04  1.0342259e-03 -1.1987946e-03  1.0201748e-03
  1.0085130e-03 -2.3657348e-04 -1.4442757e-03  6.2374992e-04
 -7.8227680e-05  1.0728987e-03  2.7931399e-04  7.3669600e-04
 -2.8252977e-04 -7.2533016e-04 -2.1566041e-04 -3.8333483e-04
 -1.0426415e-04  1.7650505e-04 -1.2850858e-03  5.7652894e-04
  3.8842092e-04 -9.8638230e-04 -1.2762984e-03 -1.4138189e-03
  3.8076446e-04  7.5486665e-05  6.8998971e-04 -3.8734434e-04
  4.4333093e-04 -5.0097542e-04 -6.8100530e-04 -6.8972652e-04
  2.1203994e-04  5.7421146e-04 -2.4815290e-04  5.4433610e-04
KHL_10444_img025_3x_1
  1.0000000e+00  6.2279383e-17 -1.9977676e-16  3.1429299e-01
  1.2724870e-03  3.6931317e-04  2.3981414e-02  3.0022609e-05
  1.0075160e-01 -4.6321501e-03 -1.3689401e-02  4.5484559e-02
  6.3900642e-04  6.2998772e-04  1.6496401e-02 -5.7802384e-04
  3.0958607e-02 -1.3686237e-03 -3.3767426e-03  2.5017866e-02
 -5.3787650e-04  9.1511532e-04  3.1315352e-03 -2.4926580e-04
  1.2711880e-02 -1.7915376e-04 -6.1191246e-04  1.3181686e-02
 -7.1368986e-04  1.1985231e-03 -1.1756703e-03  9.5455159e-04
  6.4267127e-03  4.5044766e-04  4.3543868e-03  8.3120988e-03
 -2.9301284e-04  1.1681492e-03  9.2765994e-05  1.1480998e-04
  3.1794497e-03  2.1540729e-04  1.0224599e-03  2.5211962e-03
  5.9594447e-05  1.0704820e-03  9.5063238e-04 -5.3886251e-04
  1.5498368e-03  1.3995839e-05 -1.3038468e-03  1.3894099e-03
  1.3776153e-04  1.1548372e-03 -3.4537445e-04  1.1558301e-03
  8.8195978e-04 -2.1191381e-04 -8.6256703e-05  2.0575154e-03
  2.6588053e-04  7.9843559e-04 -6.2802687e-04 -9.2850220e-04
  4.0248992e-04 -4.8861343e-04  8.3886620e-04  2.4345288e-03
  3.5070442e-04  6.6839691e-04 -7.8309825e-04 -6.9708267e-04
 -2.8327062e-04 -9.0129759e-04 -1.1771146e-03  4.6950004e-04
  5.3356967e-04  5.9227173e-04  4.5509883e-04  5.1375403e-05
KHL_10444_img025_3x_2
  1.0000000e+00  1.3610030e-18 -4.5136482e-18  3.3027218e-01
 -1.0333904e-03  1.2482785e-03  3.2221975e-02 -6.4915207e-03
  1.0132471e-01  1.0977077e-03  5.0790717e-03  5.0706210e-02
 -5.2045374e-04  2.2285530e-03  1.0700556e-02 -4.8383704e-03
  3.0671493e-02  1.8114771e-03 -1.9771805e-03  2.1224662e-02
  2.1534169e-04  2.7073141e-03  4.1138962e-03 -4.0065976e-03
  1.2475271e-02  2.0022194e-03  4.0894098e-04  1.1242177e-02
  8.7677103e-04  2.6501319e-03 -1.9256065e-03 -6.6114364e-04
  5.9316687e-03  1.7542671e-03  2.4182032e-03  6.1810744e-03
  1.2806990e-03  2.1473371e-03 -2.3582629e-03 -3.2495095e-05
  3.1579116e-03  1.2465398e-03  1.5664684e-04  2.4278258e-03
  1.3202942e-03  1.4146710e-03 -2.2254434e-03 -6.5107747e-04
  1.7983377e-03  7.0604246e-04 -5.5152228e-04  9.8113142e-04
  1.0379419e-03  6.8771709e-04 -1.9602084e-03 -4.4715457e-04
  1.0100777e-03  3.1147803e-04  7.4872956e-05  8.5101898e-04
  5.8226817e-04  1.3408266e-04 -3.3359256e-04  4.4569030e-04
  5.0101524e-04  1.4163569e-04 -1.6005752e-03  1.1743241e-04
  1.1812555e-04 -1.8616593e-04 -9.3214581e-04  4.7556147e-04
  2.2156954e-04  1.7628800e-04 -2.6454162e-04 -3.9041899e-04
 -2.0118325e-04 -3.0271246e-04 -3.2209773e-04  3.9473098e-04
KHL_10444_img025_3x_4
  1.0000000e+00 -2.6251877e-17  3.2801315e-17  3.7509440e-01
  4.6713113e-03  6.0375624e-03  1.3041072e-02  5.1103671e-03
  9.1181484e-02  2.1508443e-03 -1.9512662e-02  6.1333527e-02
 -1.9266825e-03  8.3528059e-03  1.1973544e-02 -4.9669138e-03
  2.3617566e-02 -3.3797838e-03 -2.3960231e-03  2.5422085e-02
  1.4688784e-03  4.5376363e-03 -3.0160668e-03 -4.0452890e-03
  8.8552235e-03 -1.8977718e-03 -3.1543205e-04  7.4141848e-03
  2.1290529e-03  2.6487688e-03 -3.7870208e-03  1.1900437e-04
  3.9356901e-03 -1.3495253e-03  2.1486620e-03  2.1642890e-03
  6.3017438e-04  1.4616085e-03 -1.8308367e-03  2.4785984e-03
  2.3736105e-03 -3.6209230e-04  7.5802611e-04  1.8216724e-03
  1.5011191e-04  8.8523454e-04 -3.2815269e-04  7.9747930e-04
  7.7870673e-04  5.4703754e-04 -4.2374463e-04 -8.6032293e-04
 -8.9068686e-07  6.8102191e-04  1.0713359e-03  1.2080766e-03
  5.8942803e-04 -4.6617426e-05 -5.1238437e-04 -1.0507092e-03
  3.3748575e-04  9.5993380e-04 -1.2086950e-03 -4.7566600e-04
  5.2299757e-04  8.6340065e-05  1.0011572e-03  1.2361581e-04
  1.4261417e-04  4.9361579e-04  3.2991116e-04 -5.2082450e-04
  5.7854754e-04  5.9421510e-04 -3.4854910e-04 -2.6712034e-04
  1.4257236e-04  3.4738711e-04  7.9039789e-04  1.2818671e-03
KHL_10444_img026_1x_1
  1.0000000e+00  6.0593504e-18 -2.7923388e-17  3.6474378e-01
  6.3465156e-03  4.3745273e-03  4.7846221e-02 -7.2842405e-03
  8.3887628e-02 -4.0103297e-03 -2.9542084e-02  5.5291047e-02
  3.7286862e-03  7.5849440e-03  9.9806689e-03 -1.3452976e-02
  2.5723011e-02 -3.8106865e-03  1.3696212e-03  2.7612724e-02
  3.3701828e-03  3.1516931e-03 -6.1972101e-03 -3.2259035e-03
  8.2595270e-03 -2.1012938e-03  2.3879248e-03  9.9913306e-03
  2.1417939e-03  3.3025191e-03 -8.1495603e-04  9.9356378e-04
  2.8277096e-03 -2.3455804e-03  1.9232475e-03  4.2248228e-03
  2.9945714e-03  2.2267089e-03 -4.1364160e-03  1.8864286e-03
 -3.4931056e-04 -3.5090176e-04  1.0183647e-03  2.9309241e-03
  1.2591161e-03 -1.2103912e-04 -1.3093523e-03  1.6540394e-03
 -6.8294167e-04 -5.4324901e-04 -1.4133844e-04 -8.4742674e-05
  1.6234766e-03  7.1327551e-04 -3.0915530e-04  5.2887434e-04
 -7.2471128e-04  5.6211537e-04  3.5430403e-04  6.9715268e-04
  7.6367358e-04 -9.0531535e-04 -1.8661379e-03  2.1021996e-03
 -6.1253153e-04  4.4180439e-04 -1.6525229e-03  1.0080608e-03
 -5.9639068e-04 -1.0322801e-03 -6.8312516e-04 -9.7520193e-04
 -1.8569486e-04  1.5148596e-04  1.9842475e-03 -1.2885468e-03
  2.8062241e-04 -5.5464539e-04 -8.1662614e-04 -1.5836812e-04
KHL_10444_img031_1x_1
  1.0000000e+00 -4.8326951e-18  5.5298114e-17  3.5003463e-01
  1.7727480e-03  6.2215075e-03  1.4642130e-02 -1.0846565e-02
  9.5827248e-02  4.1830300e-03 -1.1126081e-02  4.0719361e-02
  1.8473778e-03  3.1942100e-03  6.1062063e-03  3.1543171e-04
  3.1127063e-02 -7.8516333e-04 -1.2682263e-03  2.0122199e-02
  2.4187473e-03  3.5391797e-03  1.7179845e-03 -1.5921279e-03
  1.3622033e-02 -2.0578535e-06 -3.4666699e-03  1.3059360e-02
  1.5122557e-03  3.7575210e-03  3.3768577e-04 -6.5115557e-04
  5.1082906e-03 -8.3003097e-04  5.9720117e-05  5.4013215e-03
  2.2651874e-04  2.1717897e-03 -1.1226996e-03  1.0415580e-03
  3.4998380e-03 -1.1857415e-03  8.1769595e-04  2.3182269e-03
  4.9801471e-04  6.5277257e-04 -1.2556087e-03  8.0246192e-04
  2.2762650e-03 -2.6615853e-04  8.1525560e-04  2.7150089e-03
  8.5391512e-04  1.1800885e-03 -2.5198873e-04 -6.6007418e-04
  8.1448830e-04  1.3894028e-04 -7.8414241e-04  1.4624952e-03
  2.1264066e-04  9.0663153e-04 -2.8340370e-04  7.9298540e-04
 -2.0677201e-04 -1.5224772e-04  4.8763270e-04 -4.9581175e-04
  2.5011595e-04  6.7381932e-04 -1.3524017e-03 -1.4480178e-03
  1.7625572e-04 -4.0046697e-04  2.2073924e-04 -4.3295943e-04
  3.2163951e-04 -1.8672003e-04  2.8764819e-04  4.3357665e-04
KHL_10444_img034_3x_1
  1.0000000e+00 -8.9042128e-18  4.9015979e-17  3.8359591e-01
  2.5666872e-03  1.4268631e-02  3.8373256e-02  6.3009735e-03
  8.4423743e-02 -5.0812537e-03 -1.5470180e-02  6.5574468e-02
  1.4084349e-03  9.6486523e-03  3.1383284e-04 -2.4510811e-03
  2.3900374e-02 -5.5275534e-03  5.4338173e-04  1.9866905e-02
  1.2221670e-03  5.2339427e-03 -3.9994545e-03 -1.9348779e-04
  6.4339444e-03 -3.0343287e-03  8.3156739e-05  8.4002198e-03
  1.6355459e-03  4.0032074e-03 -1.8273316e-03 -2.0693068e-05
  4.2199937e-03 -1.6232216e-03  5.4300622e-03  1.8190264e-03
  2.0355378e-03  1.8976985e-03 -1.3424271e-03  8.8236004e-04
  2.9188702e-04 -1.0909218e-03 -2.2365513e-03  2.5730517e-03
  4.8837295e-04  1.1151441e-03 -4.1290794e-04  2.9224389e-03
 -4.1632004e-05 -5.3653477e-05 -1.1135034e-04  1.2733382e-03
 -1.0670154e-04 -3.3383389e-04 -1.6667151e-03 -2.8737749e-03
  1.2917698e-03 -5.8241056e-04  8.9962068e-04 -1.4884466e-03
  5.0522935e-04 -2.4369347e-04 -4.5303347e-04  1.6561043e-03
 -2.0709310e-05 -1.0286604e-03 -1.0263376e-03  2.9274858e-04
 -2.8965618e-04 -1.2969429e-04  1.5412711e-03  2.5672865e-03
 -4.3808091e-04 -2.1154761e-04  1.3541800e-03 -7.4276256e-04
 -2.9126832e-04 -2.1669228e-04  2.3780599e-04 -2.6690032e-03
KHL_10444_img034_3x_2
  1.0000000e+00 -2.7306092e-17  6.6849221e-17  3.3686201e-01
  2.6292263e-03  7.6707241e-03  2.8835077e-02 -5.5772401e-03
  9.2266580e-02 -2.0918859e-03 -5.1377722e-03  4.6623820e-02
 -6.2995219e-04  1.0066266e-02  8.4571160e-04  8.4354921e-03
  2.8620239e-02 -3.0691228e-03 -2.2797849e-03  2.0948862e-02
 -1.1236132e-03  3.3554291e-03 -3.9129106e-03 -2.2013278e-03
  1.1320767e-02 -4.7276556e-04  1.6476367e-03  1.0063262e-02
  1.5629853e-04  1.8411780e-03 -2.3708870e-03  6.0651559e-04
  6.2167548e-03 -7.2942122e-04 -4.2685026e-04  5.5477830e-03
 -8.4672071e-04  1.4103665e-03 -1.1299997e-03  7.0251795e-04
  1.8613310e-03 -6.7906011e-05  1.6004721e-04  6.1618953e-03
 -2.4127430e-04  1.6193440e-04 -3.7419976e-03 -2.7772875e-03
  7.0697288e-04 -2.9100462e-04  7.6427532e-04 -6.7275957e-05
  5.1811964e-04 -6.4874780e-04  3.4472236e-04  1.4555347e-03
  5.4293213e-04  7.5332558e-04  1.1622395e-04  9.5861196e-04
 -9.4874794e-04 -2.8729790e-04 -2.6041804e-04 -1.2886863e-03
  7.2457172e-04  2.3707958e-04 -8.9494045e-04 -2.8710762e-05
  7.5841307e-04 -3.7094064e-04  5.6042349e-04 -1.2363697e-04
 -2.9083481e-05 -7.7487174e-05 -1.3598141e-03  1.9598769e-03
 -7.3075854e-04 -3.7731074e-04  1.0272164e-03  7.6816384e-04
KHL_10444_img034_3x_3
  1.0000000e+00  4.5928049e-17 -1.3131731e-16  3.5156932e-01
  1.8464169e-03  3.9721682e-03  3.8600695e-02 -6.3671471e-03
  9.7868246e-02  4.5689889e-03 -7.7038304e-03  5.2765243e-02
  3.4907172e-03  4.7081949e-03  6.6788437e-03 -2.0784361e-03
  2.7922835e-02  9.4218482e-04  3.4482213e-04  2.2700673e-02
  1.9286037e-03  4.1090947e-03 -1.3660701e-03 -2.8824887e-03
  1.1525527e-02  8.0271118e-04 -3.9374393e-03  8.4814316e-03
  1.0783340e-03  2.2620374e-03 -4.5354150e-03 -1.4302756e-03
  3.9014216e-03  7.1708753e-04  3.4926109e-03  5.7570515e-03
  3.9200420e-04  8.5743648e-04 -2.4101275e-04  1.2403910e-04
  1.2675156e-03  4.4231770e-04 -3.6706956e-04  4.1224390e-03
  5.3778955e-04  4.5130529e-04 -2.8334392e-04  1.0009058e-03
  1.6508001e-04 -1.6878643e-04 -1.1421130e-03  3.4436559e-03
  5.0825213e-05  2.9899873e-04  1.0966468e-03  2.5533303e-03
 -2.4015362e-04  8.8201890e-05  1.7685686e-03 -7.9000689e-04
 -9.9205573e-05  4.3478693e-04 -1.3261054e-03 -1.9728487e-06
  1.5019535e-04  9.5848745e-05  8.9240851e-04  9.6628640e-04
 -3.4792729e-04 -9.0594310e-06 -4.0706892e-04 -4.2504821e-04
  2.2322591e-04  5.8029627e-04 -5.4688777e-04  5.0019121e-04
 -6.0766163e-05 -3.0531956e-04  2.8851298e-04 -1.8875464e-04
KHL_10444_img035_2x_5
  1.0000000e+00  1.3974080e-15  1.5526293e-16  3.4015232e-01
 -1.1364589e-03 -4.3223479e-04  2.3388277e-02  6.0325588e-03
  9.5568883e-02 -3.3243597e-03 -3.8461043e-03  4.7763360e-02
 -3.2480897e-03  6.0040525e-03  1.5285711e-02 -7.3211468e-03
  2.9293910e-02 -2.7240579e-03 -4.5339009e-03  2.3244251e-02
  1.2685955e-03  6.5423898e-03 -2.4215348e-03 -3.1166073e-03
  1.2566972e-02 -1.5697136e-03  2.1736837e-03  9.6575208e-03
  1.4580495e-03  2.5355952e-03 -8.8434957e-04  3.0882096e-03
  5.0678068e-03 -9.6491548e-04 -3.6650638e-03  7.1435188e-03
  1.7801688e-04  1.5536087e-03 -4.0213455e-04 -1.3121189e-03
  1.7877684e-03 -5.2648049e-04  4.1866734e-04  5.0791430e-03
  6.2129081e-04  1.3783527e-03 -1.8040095e-03  7.4022548e-05
  8.8628943e-04 -2.0346812e-04  9.1087391e-04  3.0595135e-04
  2.1882190e-04  6.5399461e-04 -2.2452696e-03  3.3193685e-04
  1.3250962e-04 -1.5309102e-04  2.2200904e-04  3.1346949e-04
  3.4374476e-04  3.6486325e-04 -7.4179715e-04  1.0674074e-03
 -2.2560012e-04  3.2049705e-04  6.3616648e-04  2.4001409e-04
  7.1082177e-05 -9.6504809e-05  2.3778312e-05 -1.5061719e-03
 -5.1461659e-04  6.6416641e-04  1.9655423e-04  7.9029181e-04
  1.6402145e-04  1.7666034e-04 -2.1794105e-03 -7.5455534e-04
KHL_10444_img035_2x_8
  1.0000000e+00 -7.5483000e-17  1.5420524e-16  3.4054780e-01
  3.8499556e-03  5.6891041e-04  1.8472677e-02 -4.8100425e-03
  9.0652736e-02 -1.1596068e-02 -1.7836034e-02  4.9776864e-02
  3.1059825e-03  9.5998291e-04  1.0030984e-02 -6.4702997e-03
  2.6401565e-02 -4.5261199e-03 -1.6761960e-03  2.1519837e-02
  1.9100749e-03  2.0918697e-03  6.6242569e-04 -6.9372483e-04
  1.1312915e-02 -2.6468564e-03  2.7781508e-03  8.4847786e-03
  2.1085694e-03  1.5191170e-03  4.3867070e-05  1.1676851e-03
  4.5533892e-03 -1.8291971e-03 -1.0768379e-03  4.5074740e-03
  1.3189824e-03  8.6559306e-04 -7.4401839e-04  1.6281974e-03
  2.3744684e-03 -1.4292475e-03  1.1033833e-03  3.1203623e-03
  7.3085260e-04  7.1180117e-04  4.0545358e-05  1.1642967e-03
  6.5307575e-04 -1.3188618e-03  3.0467221e-04  1.1312727e-03
  1.9142768e-04  9.5009127e-04 -6.5518875e-04  4.7042001e-04
  1.2120317e-04 -1.0032905e-03  5.5203530e-04  1.1033657e-04
  1.0764638e-03  1.2992825e-03  1.8732232e-03  8.4205566e-04
 -4.8645546e-04 -8.1605172e-04 -1.4351227e-03 -3.2573281e-04
  4.9015316e-04  6.0696769e-04 -1.3454784e-03 -6.9567147e-04
  1.0464720e-04 -3.0747245e-04  7.1347095e-04  1.4604270e-03
  8.0850224e-04  6.7630067e-05  1.2263836e-04 -5.6041665e-04
KHL_10444_img036_2x_1
  1.0000000e+00  6.2196248e-18 -1.2984079e-17  3.3780826e-01
  8.0064180e-03  8.1336516e-03  4.5514514e-02 -2.1396533e-03
  9.2574259e-02 -9.4774507e-03 -2.5784908e-02  5.4582077e-02
  2.4592953e-03  4.1722561e-03  1.3850204e-02 -4.4972746e-03
  2.6832488e-02 -4.3534191e-03 -1.0458173e-03  2.2170938e-02
  1.9637098e-03  4.8074056e-03 -2.5617595e-04 -5.1579171e-03
  1.2071005e-02 -3.2837631e-03  3.8267059e-03  1.2281228e-02
  1.4150962e-03  3.5971513e-03 -1.3638178e-03  1.2958133e-03
  4.1331618e-03 -2.2323113e-03  3.2954269e-03  4.4054575e-03
  2.1136253e-03  3.4760562e-03 -2.9698044e-05  6.5806485e-04
  1.7780277e-03 -1.8720182e-03  2.0835204e-03  1.2585304e-03
  1.1773924e-03  2.3839027e-03 -5.6952264e-04  2.9216505e-04
  5.4171454e-04 -2.5380645e-04  1.6638915e-03  2.7055588e-04
  1.8430022e-03  2.3224885e-03 -8.1997536e-04  1.4393030e-03
  7.8737891e-04 -6.2651890e-04  1.3126235e-03 -5.7567958e-05
  9.7323764e-04  6.1743140e-04 -5.3611280e-04 -5.2435047e-04
  1.0030813e-04  3.0445391e-04  4.5859113e-05  9.9674794e-04
  6.3603674e-04  7.2933971e-04 -1.4139301e-03  1.7753089e-03
  3.0222341e-04 -8.8295847e-05  1.4498529e-03 -5.9743543e-05
 -4.4026097e-06  1.3920276e-04 -2.2283693e-04 -4.2500963e-04
KHL_10444_img036_2x_2
  1.0000000e+00  2.3617340e-18 -5.0392813e-18  3.5501297e-01
  1.4415809e-03  6.4742470e-03  3.4732419e-02  1.6687096e-02
  9.4932243e-02 -8.4436195e-03 -2.2225868e-02  5.0983358e-02
 -2.9182397e-04  4.5210463e-03  1.1057972e-02 -2.9003561e-03
  2.8723322e-02 -4.8425975e-03 -5.7440867e-03  1.8953331e-02
 -7.6170045e-05  4.9620355e-03  4.7016795e-04  1.4370510e-03
  1.1974672e-02 -3.9971647e-03 -3.2551461e-05  7.2000560e-03
  2.0752044e-04  3.7115718e-03 -2.0796899e-03  3.3864021e-04
  4.6843377e-03 -3.6040512e-03 -5.0820537e-04  1.8169120e-03
  5.0513849e-04  3.2309117e-03  7.9212134e-05  8.2824542e-04
  1.7262932e-03 -2.2218536e-03  1.7068548e-03  2.2372569e-03
  8.9786211e-04  2.8000457e-03  1.8839171e-03 -9.1725886e-04
  4.8820926e-04 -1.3171186e-03  1.2765036e-03  1.3762249e-03
  9.9240016e-04  2.2626341e-03  6.1089366e-05 -1.7569224e-03
  1.1413921e-04 -1.1886446e-03  1.1657121e-04  1.5812596e-04
  1.0400056e-03  1.6915533e-03 -8.1964293e-04  1.4212838e-04
 -2.5601315e-04 -1.2104456e-03 -7.3056207e-04  6.8171917e-04
  9.2996890e-04  9.9703863e-04  7.3426823e-04  1.3944262e-03
 -4.2190572e-04 -1.0135087e-03  1.1373559e-03  1.1887314e-03
  6.2297594e-05  4.3000095e-04 -5.6917744e-04  3.2733653e-04
KHL_10444_img037_1x_1
  1.0000000e+00  4.1437017e-17 -1.2183864e-16  3.4128489e-01
 -2.8679251e-03  5.0338886e-03  1.7412850e-02  2.8660477e-03
  9.6701986e-02 -5.3195234e-03 -2.0980893e-02  4.5986721e-02
  1.6683193e-03  4.3970828e-03  1.7476519e-02 -2.6941011e-03
  3.1957043e-02 -1.7359973e-03 -1.8977518e-03  2.2201924e-02
  4.1735426e-04  1.8519910e-03 -1.7279717e-03 -1.9849003e-03
  1.4158901e-02 -2.1403181e-03  2.6051182e-03  9.4244939e-03
 -1.9228821e-04  9.2744551e-04 -1.3300540e-03  2.8397430e-03
  6.3411452e-03 -9.2276719e-04  3.6735189e-03  6.1804943e-03
 -1.0238262e-03  6.6162868e-04 -2.7850940e-03  1.0171260e-03
  3.1097403e-03  2.4927848e-04  2.2851021e-03  3.0392308e-03
 -5.4519583e-04  7.9843836e-04 -2.2495283e-03  1.3957046e-03
  1.9372954e-03  3.9184245e-04  3.1630809e-04  9.3903502e-04
 -6.4606327e-05  8.1423988e-06 -8.8607541e-04 -4.8819620e-04
  1.1962231e-03  3.8758954e-04 -7.2171971e-04  1.6396575e-03
 -2.3342382e-04 -1.1805486e-04 -1.0968384e-03  1.7816203e-04
  9.7277655e-04  5.9502140e-05 -1.0341634e-04 -1.3188376e-04
  3.7596370e-05 -1.7551309e-04  6.2336227e-05 -3.4221494e-05
  9.7000127e-04 -3.0834840e-04 -4.7346633e-05 -7.8191718e-04
  8.4904528e-05 -3.9607670e-04  1.5792146e-05  2.9237338e-04
KHL_10444_img037_rev_1x_1
  1.0000000e+00 -3.0173024e-17  5.9288932e-17  3.6353373e-01
  5.6267144e-04  1.1975780e-03  3.8774923e-03  1.7864011e-03
  9.8992492e-02 -2.3011574e-03 -2.2982870e-03  5.9812812e-02
  7.4774205e-04  2.0235883e-03  7.2437607e-03 -3.4128897e-05
  2.8224345e-02 -2.0083402e-03 -4.6291494e-03  2.0243832e-02
  4.8359642e-04  2.4517189e-03 -2.2253337e-03 -1.3430701e-03
  1.0384180e-02 -1.6258423e-03 -3.6731415e-05  1.0420585e-02
  6.3546725e-04  2.5025863e-03 -3.2998536e-04  3.8066641e-04
  4.2050298e-03 -1.3791535e-03  3.5053162e-04  5.4514064e-03
  6.8015153e-04  2.0811530e-03 -7.3899105e-04  1.2647449e-03
  1.9022311e-03 -1.2307238e-03  3.7617679e-04  9.8930685e-04
  7.1002861e-04  1.3090009e-03 -5.4327668e-04  6.4024380e-04
  1.0124053e-03 -9.9355603e-04  1.9676365e-04 -6.3421198e-05
  6.6865926e-04  3.8372656e-04 -1.1870332e-03 -1.5385663e-03
  6.0717130e-04 -6.9679332e-04  4.3479237e-04  5.4527807e-04
  6.2314719e-04 -3.0362270e-04 -1.0481732e-03  6.4536095e-05
  2.5810632e-04 -4.2679913e-04 -6.9078166e-04  2.3014436e-04
  5.2990020e-04 -8.3566063e-04 -1.7321755e-03 -6.2280566e-04
  3.2277741e-05 -1.0948489e-04  1.1175608e-03  1.2877822e-03
  4.9546228e-04 -9.8548206e-04 -8.1537389e-04  1.0879398e-03
KHL_10444_img037_rev_1x_2
  1.0000000e+00 -3.2667406e-17  3.2435635e-17  3.3713595e-01
  6.0522120e-04  5.8020182e-04  2.5492711e-02  4.1659265e-03
  1.0241279e-01  2.0149682e-03 -3.4770345e-03  5.2790696e-02
  8.6180490e-04  1.5984993e-03  1.3481292e-02 -3.7433728e-03
  3.1126954e-02  9.8788658e-04  2.3562949e-03  1.9851809e-02
  1.0184792e-03  1.9041450e-03  7.2669462e-04 -1.0062155e-03
  1.2638747e-02  2.8474124e-04 -1.8138072e-03  9.7923702e-03
  4.3563911e-04  2.0769250e-03  2.7826073e-03 -1.2295138e-03
  5.6797479e-03 -3.9539231e-05 -5.1196240e-04  4.2333380e-03
  2.2131565e-04  1.8628427e-03 -2.3906717e-03  1.1066362e-03
  2.7697658e-03 -2.7836550e-04  4.0485102e-05  4.1701558e-03
 -2.1652713e-04  1.5517785e-03 -5.3926604e-04  8.7221399e-04
  1.5381326e-03 -2.4425950e-04 -5.1934105e-04  2.5397058e-03
 -3.7525277e-04  1.1796442e-03 -1.6626809e-03 -8.3723262e-04
  8.9350507e-04 -1.1252794e-04  1.0185812e-03  8.0037277e-04
 -5.3544650e-04  6.4458704e-04  3.3767311e-04  3.2792607e-04
  6.7966197e-04 -2.4370696e-05 -9.3078406e-04  1.9812458e-04
 -4.5299444e-04  2.3871021e-04 -4.4576447e-04  2.1136108e-05
  3.5777290e-04 -1.9252678e-05  1.4146556e-03  4.2881139e-04
 -3.7567580e-04 -3.3652649e-05  2.4225023e-04 -4.9882535e-04
KHL_10444_img038_2x_1
  1.0000000e+00 -6.9032166e-17  1.4881777e-16  3.5120577e-01
  1.5201891e-03  4.6854339e-04  2.8599908e-02  6.3394322e-03
  1.0131152e-01 -1.2540640e-03 -1.1470317e-02  5.8305896e-02
  1.1342833e-03  7.1568221e-04  6.1746479e-03 -2.8259078e-03
  3.0293225e-02 -1.5028570e-03 -9.5552892e-04  2.3522746e-02
  8.8390076e-04  9.8995006e-04  1.6135458e-03 -1.9730846e-03
  1.1581629e-02 -1.6777593e-03  1.4881271e-03  9.5712364e-03
  6.2669976e-04  1.1569162e-03 -3.5186028e-04 -7.2582874e-04
  4.6364819e-03 -1.7119589e-03 -3.7850144e-03  3.7549053e-03
  3.6818475e-04  1.2102711e-03 -2.2399508e-03  1.1495256e-03
  1.9120681e-03 -1.5810904e-03  1.0023834e-03  3.8074713e-03
  1.7655753e-04  1.1383603e-03 -8.4208933e-04  1.8486250e-03
  8.5425505e-04 -1.3808942e-03  6.5406211e-04  1.5125517e-03
  3.4715951e-05  9.4816705e-04  1.3132852e-04 -1.3574390e-04
  5.5396385e-04 -1.1160041e-03 -7.3132759e-06 -8.6234049e-04
 -4.7219169e-05  7.2466098e-04  3.7120035e-04 -3.2199101e-04
  5.6247687e-04 -7.9372146e-04 -3.7721311e-05 -8.9565351e-05
 -5.8128700e-05  4.9067028e-04  7.8520272e-04 -1.0540548e-04
  6.3777125e-04 -5.0556245e-04 -1.1978874e-04 -1.8253029e-04
 -2.7656866e-05  2.7787345e-04 -2.8290135e-04  1.2546822e-04
KHL_10444_img038_2x_2
  1.0000000e+00  2.2045615e-17 -3.2997286e-17  3.5447073e-01
  9.0626329e-04  2.0414378e-04 -3.0828563e-03  4.9996652e-03
  1.0263559e-01 -1.7509200e-03  4.2019740e-03  5.7539306e-02
  1.0904566e-03  1.0588369e-04  7.6142896e-03 -2.1507523e-03
  3.1072374e-02 -1.5936965e-03 -6.9104000e-03  2.4585722e-02
  8.9884036e-04  1.1999811e-04  4.3084826e-03 -3.8444080e-03
  1.2129526e-02 -1.5892953e-03 -2.3371529e-03  9.1078193e-03
  6.2308001e-04  2.1606042e-04 -1.3982092e-03 -1.1255301e-03
  4.9631670e-03 -1.4288951e-03  1.2087275e-03  5.6580220e-03
  4.6315232e-04  3.0565561e-04 -1.8127604e-03  2.3810462e-03
  1.7796577e-03 -1.2460006e-03 -7.6549554e-04  3.7866861e-03
  3.2561622e-04  2.2906439e-04 -1.4497342e-03 -8.8415427e-05
  4.8521973e-04 -1.0369735e-03  1.7276325e-03  2.2081371e-03
  2.1825857e-04  1.8485824e-04 -5.2767163e-04 -5.4098889e-04
 -3.2972022e-05 -7.9710899e-04  9.7705372e-04  1.0811701e-03
  1.5161386e-04  1.4488569e-04  1.0055774e-03 -5.0677200e-04
 -1.1103256e-04 -5.5433115e-04  1.2828572e-03 -1.0861911e-04
  9.3032032e-05  1.5596143e-04  1.6041289e-03  1.5788200e-03
 -7.5287015e-05 -3.1145377e-04 -1.2761988e-03 -5.3199253e-04
 -1.0775473e-05  9.8448187e-05 -9.3118220e-04  4.0580712e-04
KHL_10444_img039_3x_1
  1.0000000e+00  6.2295241e-19  2.6062172e-17  3.3698756e-01
  2.3142457e-03  2.6157127e-03  3.7013355e-02  3.4477238e-03
  9.8822639e-02 -4.4093332e-03  1.1356083e-03  5.5345673e-02
  4.3768227e-04  2.4903235e-03  1.3497178e-02 -6.4431255e-03
  2.8647006e-02 -1.2227150e-03 -2.7021824e-03  1.9805442e-02
  3.4345181e-04  3.6487459e-03  8.3252947e-04  4.7170774e-04
  1.1666541e-02  6.6858064e-04 -1.4657054e-03  1.1243184e-02
  1.3210375e-03  2.6318088e-03 -7.8120159e-04 -9.8732626e-04
  6.3024908e-03  6.8956299e-04  3.0920270e-03  5.2115658e-03
  1.2077112e-03  1.8158273e-03 -3.7455295e-03  1.3089555e-03
  3.0218427e-03  8.9218160e-05 -2.9378677e-04  9.3807187e-04
  1.1795293e-03  8.4214662e-04 -1.0446001e-03  7.1852285e-04
  1.4602959e-03  1.6466634e-04 -3.4834220e-05  1.9640295e-03
  5.4493155e-04  6.9212455e-04 -6.3521846e-04  2.0265980e-03
  5.3488018e-04  1.0871503e-04 -3.1892156e-04  9.2795308e-04
  2.5049380e-04  5.3511160e-04  9.1716039e-04  3.2160111e-04
  1.6132393e-04  9.4837808e-05 -8.3531147e-04 -2.5919149e-04
 -1.2666010e-04  6.7357755e-04 -4.8623392e-04 -8.7124477e-05
  2.8384596e-04  2.0058448e-04 -5.5213011e-04  3.3148692e-04
  9.5867123e-05  6.6690825e-04  5.9176037e-04 -4.0131872e-04
KHL_10444_img039_3x_3
  1.0000000e+00  1.6555640e-17 -3.0724881e-17  3.4656471e-01
  8.9040589e-04  3.1118104e-03  3.7967830e-02 -3.7497555e-03
  9.4044957e-02 -2.5468363e-03 -1.6015844e-02  4.7164664e-02
 -1.9360133e-04  6.3528263e-03  9.1143946e-03 -6.8360311e-03
  3.1792502e-02 -9.1573144e-04  2.3599960e-03  2.2144346e-02
  2.3056421e-03  2.7124487e-03 -3.5484907e-03 -4.2498661e-03
  1.2754969e-02 -8.4924982e-04  1.6414842e-04  8.4355855e-03
  6.2982144e-04  4.6934141e-04 -2.0024454e-03  1.3469118e-03
  6.7877316e-03 -1.6379828e-04  2.9440886e-03  4.9982500e-03
  4.0627169e-05  1.2901877e-03 -2.9836466e-03  1.2424400e-03
  2.9927946e-03  5.2169763e-04  6.5376992e-04  2.4353761e-03
  1.3183898e-03 -2.1969242e-04 -5.4296892e-04  7.6085611e-04
  2.3281785e-03  8.1347098e-04 -3.6895376e-04  2.2254294e-03
  2.2100112e-05 -6.9356458e-04 -8.0602772e-04  9.7823032e-04
  1.1870848e-03 -4.7627115e-04  1.2210110e-04  3.2629571e-04
  3.1001942e-04 -1.1045848e-04  6.4387629e-04  1.6170796e-03
  5.0648506e-04  4.2980766e-04  7.1154781e-04  6.7813452e-04
 -8.4443371e-05 -5.9650882e-04 -8.1026347e-04 -2.1190527e-04
  5.5433440e-04  1.2598012e-04 -1.6934979e-03  9.4542683e-04
  1.7724068e-04  1.2099953e-05 -7.0383712e-04  1.4919547e-03
KHL_10444_img039_3x_4
  1.0000000e+00 -2.9107042e-18 -1.1045471e-17  3.0751640e-01
 -3.3453660e-04  2.7817539e-03  2.7507372e-02 -2.4113085e-03
  1.0127618e-01  9.4416282e-03 -9.0134449e-03  4.4558600e-02
  1.7151908e-03  4.3124740e-03  1.1365299e-02 -2.5593674e-03
  3.0120125e-02  2.5064766e-03 -3.6013559e-03  2.5665648e-02
  1.7983574e-03  4.4190227e-03  2.3701765e-03 -1.3021453e-03
  1.1384145e-02  3.6261948e-04  1.7752692e-03  1.4911268e-02
  3.4836412e-04  3.2195228e-03  1.6399602e-03  1.4651894e-03
  5.9077322e-03  1.1684351e-04 -1.7490693e-03  7.5669574e-03
  3.2377535e-04  2.0747164e-03 -2.1463630e-03  1.9781551e-03
  2.5348673e-03  1.7416895e-05  2.9599018e-04  4.5689194e-03
  2.1386669e-04  1.8430713e-03 -2.5891821e-03 -1.1774796e-03
  1.1539293e-03  4.0986042e-04 -7.9118850e-04  8.4768547e-04
 -6.5464653e-06  9.8867738e-04 -1.0484004e-03 -1.0280944e-05
  2.6635350e-04  2.0840303e-04 -7.9678384e-04 -1.4751386e-04
  3.1885567e-06  7.5092316e-04 -5.1731150e-04 -1.1887899e-04
 -2.0384912e-04 -2.1937566e-04 -1.4175810e-04  1.7860466e-04
 -1.1283980e-04  6.9669645e-04 -4.4667458e-05 -5.5283959e-04
 -4.9054516e-05 -2.1642274e-04 -6.5469293e-04 -4.1765486e-04
 -6.4407158e-05  5.0560355e-04 -5.4592577e-04 -6.6602895e-04
KHL_10444_img040_2x_1
  1.0000000e+00  4.0642064e-17 -8.1276894e-17  3.9125012e-01
 -2.5821373e-03  2.9182700e-03  8.5270710e-04  2.1861016e-03
  8.8112903e-02  3.6903028e-03 -1.6656573e-02  5.8455636e-02
  1.3776952e-03  1.1768663e-03  3.0170297e-03 -5.0232293e-03
  2.3964705e-02 -6.1807049e-03 -3.0297923e-03  2.3251185e-02
  7.2090552e-04  1.2466004e-03 -1.1800089e-03 -3.9599004e-04
  9.2762186e-03  1.7507421e-04  1.9011425e-03  6.5180201e-03
  1.1658652e-03  1.2364333e-03  1.3525120e-04  4.7565748e-04
  4.6724123e-03 -1.3139484e-03 -8.5585471e-04  3.6517593e-03
  4.6498869e-04  2.9328334e-04 -1.3838690e-03 -1.6769942e-05
  1.6020837e-03 -1.7863871e-04 -2.4398006e-04 -2.6384232e-04
  5.3515892e-04  7.5787344e-04 -1.0790791e-03  1.1058105e-03
  1.7943661e-03 -4.2666848e-04 -1.2699960e-04  8.3637935e-04
  4.1374365e-04 -4.1017626e-04 -8.7182411e-04  6.6683633e-04
  6.8327942e-05 -3.4376992e-04  3.2113910e-04 -2.4095126e-04
 -1.2636601e-04 -1.8080651e-05  4.5515104e-04  8.1171537e-04
  4.9990141e-04  4.3421539e-05  1.2281921e-03  9.2403631e-06
  2.7869300e-04  3.3046908e-04  1.2442125e-03  4.0912946e-04
  3.6874875e-04  4.8385754e-04  1.8839098e-03 -1.0963067e-04
 -2.5929604e-04  4.5417259e-04 -4.7799079e-04  5.2524359e-07
KHL_10444_img040_2x_2
  1.0000000e+00 -2.7250496e-17  7.4261317e-17  3.7237645e-01
  2.2000273e-03  8.7266763e-04  2.1868379e-02  6.9801790e-03
  1.0135986e-01  1.2365214e-03 -5.4182348e-03  5.2429681e-02
  1.9188883e-03  2.1257867e-03  7.8414132e-03 -4.3915816e-03
  3.0807177e-02 -2.0997467e-04 -5.8210290e-03  1.9038010e-02
  1.1139522e-03  2.2489377e-03  1.3662961e-03 -2.0678331e-03
  1.2319213e-02 -7.8100093e-04  7.7049391e-04  8.9223337e-03
  3.3985797e-04  1.8827284e-03 -2.4332377e-03 -1.3628171e-03
  5.5536250e-03 -7.1626168e-04  2.2428868e-03  5.1094034e-03
 -2.1188644e-04  1.2091776e-03 -2.0482152e-03 -1.2755783e-03
  2.5663082e-03 -3.3690845e-04  1.1107604e-03  3.2267609e-03
 -3.7299932e-04  4.3026381e-04 -2.9039557e-04  8.1103434e-04
  9.7010826e-04 -7.0351071e-05  2.1860381e-04  4.4861046e-03
 -1.0839816e-04 -1.6764473e-05 -1.4436807e-03  2.7039794e-04
  5.6509292e-06  1.9875607e-04  7.3134726e-04  6.5023155e-04
  1.2411222e-04 -1.7401152e-04 -7.8743220e-05  4.1454601e-04
 -3.6716424e-04  1.0015364e-04 -1.1422980e-03  1.8614834e-04
  2.4899582e-04 -9.0232397e-05  5.0219155e-04  5.5196286e-04
 -4.6064762e-04 -9.6939413e-05  4.2810368e-04 -5.5708949e-04
  2.0298002e-04  1.0849330e-04 -2.6361960e-04 -4.9858531e-04
KHL_10444_img043_1x_1
  1.0000000e+00 -2.2765348e-17  3.8126280e-17  3.7420135e-01
  2.2590323e-03  1.9184858e-04  1.8709468e-02  1.3299692e-02
  1.0041536e-01 -5.5774053e-05 -1.3748708e-02  4.9601099e-02
  1.9105545e-03  4.8437694e-04  3.7364876e-03 -5.6173526e-03
  2.9513154e-02 -4.4249619e-04  3.9970934e-03  2.2331631e-02
  1.3261129e-03  4.9860386e-04  6.5504599e-05 -1.1688222e-03
  1.1300796e-02 -5.5844993e-04 -2.4639328e-03  8.1873087e-03
  6.9618316e-04  3.7335259e-04 -6.8211219e-04  1.2607612e-03
  4.8567675e-03 -5.2722751e-04 -7.0734547e-04  5.1148729e-03
  1.7219421e-04  1.6455469e-04 -1.1643131e-03 -8.4489842e-04
  2.3757431e-03 -3.7415043e-04 -1.2113223e-04  1.3809636e-03
 -1.5686223e-04 -9.7553159e-05 -6.8877540e-04  2.1988295e-04
  1.4229651e-03 -2.2296109e-04 -7.1298783e-04  1.8569402e-03
 -2.5020745e-04 -3.1630736e-04 -1.3918898e-03  1.7609872e-03
  1.0277996e-03 -1.1707095e-04  9.1944531e-04  3.4105220e-05
 -1.6692394e-04 -4.1188584e-04  6.1755384e-04  1.2679448e-04
  8.2319235e-04 -1.2378926e-04 -2.1523947e-05 -2.4021085e-04
  3.9123737e-05 -3.9215940e-04  4.8099572e-04 -3.8182571e-04
  6.4875402e-04 -2.4042411e-04 -7.9379012e-04  9.5283243e-04
  2.5837676e-04 -2.8032131e-04  4.3930622e-04 -5.4975461e-04
KHL_10444_img043_rev_1x_1
  1.0000000e+00 -8.3710389e-18  2.2849192e-17  3.3680367e-01
  4.4185361e-03  2.4449114e-03  3.8022895e-04 -6.8722969e-03
  9.8145673e-02  8.3228285e-03  5.0460478e-03  4.9710231e-02
 -6.4008285e-04  2.2735957e-03  2.3719093e-02 -9.0694995e-04
  2.9691202e-02  3.0445633e-03 -5.9737337e-03  2.3383135e-02
  2.4038032e-03  2.6185365e-03  1.0313677e-03 -2.9511137e-04
  1.1643585e-02  7.1801769e-04 -4.5066700e-03  1.1198720e-02
  1.7670930e-03  2.9193760e-03 -1.6636200e-03 -2.2343689e-03
  4.9862769e-03 -3.0174460e-04 -1.1184696e-03  4.8242866e-03
  6.1890888e-04  2.1985446e-03 -4.0636989e-04 -8.4834723e-04
  2.6405822e-03 -7.5672644e-04 -6.9349700e-04  2.7421142e-03
  6.5273686e-05  1.3145121e-03 -4.6908467e-04  2.2725221e-04
  1.4810295e-03 -6.6027526e-04  4.0421128e-04  1.7960734e-03
 -1.3606316e-04  6.8729604e-04 -4.4501769e-04 -9.9658009e-05
  7.7504079e-04 -1.7483059e-04  1.2511501e-03  5.2671910e-04
  1.4639895e-04  9.5630554e-05 -1.5937491e-03  3.2459085e-04
  4.2813388e-04  2.0335465e-04  7.3871819e-04  3.7968083e-05
  6.1873919e-06 -1.3239718e-05  1.8603841e-04 -5.3990008e-04
  9.7691485e-05  3.8260166e-05  5.2728915e-04  1.8689281e-03
  2.9314090e-04 -2.9113299e-04 -5.8530289e-04  7.2007345e-04
KHL_10444_img045_2x_1
  1.0000000e+00  1.1604099e-17 -5.9721916e-17  2.8970060e-01
 -2.0218368e-03 -7.2172331e-04  1.0421288e-02 -4.1100557e-04
  1.0182704e-01  5.8922732e-03 -7.2562636e-03  3.9984051e-02
 -1.4164085e-03 -6.0915938e-04  1.2339173e-02 -1.3863326e-03
  3.2854943e-02  2.6367773e-04 -5.0686957e-03  2.1001655e-02
  1.4455388e-03  6.6304970e-04  1.3049940e-03 -4.1207591e-03
  1.5012595e-02 -3.4455309e-04  5.2477885e-04  9.9349065e-03
  1.4773946e-03  1.0092892e-03  7.9101783e-04 -9.3925117e-04
  8.2214715e-03  1.7652704e-04  2.0398554e-03  5.7107814e-03
  1.0592886e-03  1.2163636e-03 -3.6087137e-04  5.2981457e-04
  4.7939759e-03  4.7345265e-04  4.4600309e-04  4.8180501e-03
  9.8278302e-05  1.3416594e-03  1.6765776e-03 -9.7716946e-04
  2.4029855e-03  5.7145910e-04  2.5453605e-04  2.8399622e-03
  2.2327925e-04  1.0022912e-03  9.2719219e-04 -1.2772029e-03
  1.2209462e-03  5.2764645e-04 -3.1447019e-04  1.4709039e-04
  9.3104278e-04  7.0003561e-04 -7.5906193e-04  3.4869694e-05
  5.5092322e-04 -3.1984086e-04  7.9325744e-04  2.5366511e-03
  8.1395285e-04  1.0654746e-03  9.7419889e-04  5.0952048e-04
  2.4305989e-04 -9.0051413e-05  1.5926449e-03  1.4147110e-03
  2.3027535e-04  9.8760599e-04  2.2307532e-03  3.7693705e-03
KHL_10444_img045_2x_2
  1.0000000e+00 -2.7382848e-17  7.6395481e-17  3.4944885e-01
  6.2127541e-03 -3.4114960e-04  2.0114224e-02  3.1767457e-03
  1.0239083e-01  3.0419738e-03 -2.3506273e-02  4.6829725e-02
  4.8785936e-03  3.2209426e-04  8.8437132e-03 -6.2796971e-03
  3.1588656e-02  1.6620245e-03 -9.5743023e-04  2.0065082e-02
  3.1627087e-03  9.1956125e-04  2.7655013e-04 -1.7673947e-03
  1.3674744e-02  3.8784083e-04  2.0134795e-03  8.6628777e-03
  1.5455634e-03  1.6097886e-03  6.6742305e-04  3.0284632e-03
  6.9867707e-03 -5.8954875e-04  5.6330864e-04  3.4647396e-03
  6.1015517e-04  2.1402446e-03  2.1885549e-03  8.8754508e-04
  3.7053760e-03 -9.4467371e-04 -6.8435028e-04  2.6469968e-03
  2.7398456e-04  1.9270836e-03  1.0405565e-03 -3.6670737e-04
  1.8506558e-03 -6.4729766e-04 -7.4828058e-05  3.8391876e-03
  6.2307137e-05  1.1676981e-03 -8.2432600e-04  2.9507347e-05
  9.4905845e-04  2.7575770e-05  4.0363592e-04  2.9816754e-03
 -2.4422688e-04  3.9858477e-04 -2.5006195e-03  1.1910527e-03
  5.7247906e-04  5.5704844e-04  2.0270306e-03  5.6121758e-04
 -6.1739389e-04  6.0180645e-05 -2.0105799e-03  1.5325567e-03
  5.0260113e-04  6.2502226e-04  6.2404460e-04 -9.6572774e-04
 -8.7540752e-04  1.9177901e-04  1.0649353e-03  3.2662907e-04
KHL_10444_img045_rev_4x_5
  1.0000000e+00  1.2651413e-17 -3.6273972e-17  3.8342753e-01
  5.6473866e-03  1.4948224e-03  1.2072019e-02  1.4465742e-03
  9.8332486e-02 -3.0141754e-04 -1.2417644e-02  5.1733222e-02
  4.4047682e-03  2.6705428e-03  1.5923382e-02 -1.6009489e-03
  2.7669658e-02 -2.3269221e-03 -2.7119168e-03  2.2952301e-02
  3.4061432e-03  3.0339648e-03  1.6167289e-03 -1.6493601e-03
  9.9183669e-03 -2.9865650e-03 -1.7775943e-03  1.0005679e-02
  2.1805724e-03  2.6297329e-03 -9.7748054e-04  6.1964878e-04
  3.7438499e-03 -2.8029639e-03 -1.6668507e-03  4.3530172e-03
  1.3532039e-03  1.8612322e-03 -2.2017989e-03  7.2024270e-04
  1.1370350e-03 -2.1752949e-03  2.3788951e-05  2.5091880e-03
  9.8800839e-04  1.0030080e-03 -1.8832699e-03  1.3264632e-03
 -1.2193994e-04 -1.4051462e-03  5.1008108e-04  6.7625607e-04
  8.9828272e-04  3.9282578e-04  1.2675308e-03  4.0294459e-04
 -7.7517669e-04 -8.2689483e-04  4.3963974e-04  1.4594683e-03
  1.0410063e-03  5.6459123e-05  7.6788576e-04  1.8675214e-04
 -1.0256287e-03 -3.8441957e-04 -3.0338795e-04  1.0000364e-03
  1.0595625e-03 -2.9707466e-05  1.9739320e-03 -1.0300680e-03
 -1.0267153e-03 -6.5254626e-05  2.2765905e-04  1.1426225e-03
  1.0678593e-03 -1.2623283e-04 -8.3563298e-04  4.0285556e-04
KHL_10517_01_2x_1
  1.0000000e+00  2.2269969e-17 -1.9768327e-16  1.0543427e-01
  8.2182410e-03  9.9816037e-03  1.1753611e-02  2.8858432e-03
  1.0674416e-01 -3.8863145e-03  1.1832191e-02  1.3972075e-02
 -3.5130725e-03  5.9946526e-03  1.2085797e-02 -3.1097823e-03
  4.1337068e-02  1.1227266e-03  2.3252979e-03  1.0563400e-02
 -1.6275729e-03  3.2169332e-03  6.1579255e-03 -1.3991652e-03
  1.8605364e-02  8.6789946e-04  6.5937988e-03  6.9864336e-03
  1.3392745e-03  4.4346886e-03 -7.1993703e-04  4.2840964e-04
  1.0746896e-02 -6.2213058e-04  2.5744258e-03  5.0602996e-03
 -5.6447851e-04  2.9137382e-03 -1.3601017e-03 -2.2208881e-03
  8.5448612e-03  4.6234540e-04 -3.2073359e-04  7.6259822e-03
 -7.0466317e-04  1.1379854e-03 -8.2550745e-04 -1.4028243e-03
  4.8967522e-03  3.1073026e-04  9.6311262e-04  2.4204725e-03
  9.0030824e-04  1.2923764e-03 -6.7183533e-04  2.6136573e-03
  3.2983339e-03  3.8878175e-05  1.6600340e-03  1.2059653e-03
 -2.8096185e-04  5.1725698e-04 -6.3058691e-04 -6.9408962e-04
  2.6150489e-03 -2.8780954e-04 -2.2906998e-04  3.4239225e-03
 -9.6028386e-04  1.1792997e-03  1.2290840e-04 -4.2681744e-04
  1.5031821e-03  1.7689201e-04  2.5414980e-04  1.9039703e-03
  3.3019050e-04  5.6514448e-04 -1.0964713e-03  6.3720305e-04
KHL_10517_01_2x_2
  1.0000000e+00 -1.7763127e-17  1.7499872e-16  9.7754210e-02
  1.3231518e-02 -1.5726860e-02  4.8727626e-02  1.2905064e-02
  1.0800633e-01  1.3611064e-02 -1.0248697e-02  8.1503269e-03
 -1.3917463e-03 -1.2862558e-02  1.4078729e-02  6.1846827e-04
  4.4424779e-02  5.5628478e-03 -8.0417989e-04  1.2363986e-02
 -2.8646447e-03 -2.7110020e-03 -1.7904431e-04 -4.0860952e-03
  2.0715410e-02 -5.0842005e-04  6.1130760e-04  7.5104047e-03
  2.1099746e-03 -1.2172563e-03 -3.2707000e-04  4.6793197e-04
  9.6168125e-03  1.8339802e-03  9.7210349e-04  2.5744789e-03
  1.6817062e-03 -3.8701368e-03  4.3853569e-03 -2.0140017e-04
  7.8660067e-03  2.9474592e-03 -2.3741227e-04  4.8077182e-03
 -6.0087154e-04 -2.6173713e-03  1.7955244e-03 -1.8704305e-03
  6.2169322e-03  7.4122135e-04  1.2512622e-04  3.1113626e-03
  2.7719348e-04 -7.7402750e-04  2.1739888e-03  9.4782175e-04
  3.2280493e-03  3.5716245e-04 -6.5436511e-04 -6.6249039e-04
  1.2095765e-03 -1.4261166e-03  2.9627151e-03  1.7344915e-03
  2.3586362e-03  1.3031073e-03 -2.2907401e-03  1.5526445e-03
  3.7676716e-04 -1.7431315e-03  1.8346684e-03 -1.8705344e-03
  2.5089726e-03  9.1908334e-04 -6.5072858e-04  3.5642828e-03
  2.4287284e-05 -9.0884454e-04 -1.5652532e-04 -1.2417845e-03
KHL_10517_02_2x_2
  1.0000000e+00 -6.3773506e-19  2.7553158e-17  1.1533852e-01
  4.0663587e-02  5.1886783e-02 -1.3383615e-03  7.4982919e-03
  1.0708785e-01 -4.0187525e-02  6.9549476e-03  2.5783615e-02
 -6.8453299e-03  3.1570333e-02  7.5295926e-04 -1.2391648e-02
  5.1346987e-02 -8.1639289e-03 -5.3208992e-03  1.7709486e-02
 -2.1334458e-03  1.7157484e-03  2.6233762e-03 -2.0696221e-03
  1.3797184e-02  1.9918550e-03 -3.0487952e-04 -7.1888926e-04
  1.0555741e-02  6.2151355e-03 -7.2139478e-03  6.0458693e-03
  4.2927001e-03 -8.0598586e-03  9.4326211e-03  4.0964912e-03
  2.8811692e-03  1.0865311e-02 -6.8240618e-03 -4.1881093e-03
  8.4563694e-03 -5.1772451e-03 -1.7655407e-04  9.3556602e-03
 -7.7663832e-04  3.2995148e-03  2.8031199e-03  1.4784943e-03
  4.1776322e-03  1.1802747e-03 -5.7426676e-04 -1.8478482e-03
  3.6933178e-03  4.8575011e-04 -4.1082933e-03  6.1183890e-03
 -1.1656404e-03 -2.9828924e-04  4.2945976e-03  1.2227505e-03
  4.2054848e-03  3.6283568e-03 -4.0874203e-03 -6.5453768e-04
  4.6119369e-04 -2.9731470e-03 -4.1873784e-04  2.7444812e-03
  2.3440489e-04  3.2315304e-03  2.2897462e-04  1.3615007e-03
  2.4686344e-03 -1.5576723e-06 -7.8538675e-04 -9.3863238e-04
  3.3299075e-04 -6.3866586e-04 -2.6054156e-03  2.3940853e-03
KHL_10517_02_2x_3
  1.0000000e+00 -1.6976254e-17  1.7752259e-16  1.2233972e-01
  1.6560952e-02 -2.5696315e-02  2.4376794e-02  1.0104529e-03
  1.1497639e-01  8.6283916e-03 -1.5788424e-02  2.0663450e-02
 -9.3643558e-03 -6.6764444e-03  1.2082803e-02 -6.9837162e-03
  3.8236254e-02 -5.6173005e-03 -5.8905569e-04  1.1865214e-02
  4.9201099e-03 -4.0893826e-04  1.9659805e-03 -3.7941624e-04
  1.4474628e-02  1.8918913e-03 -4.6253424e-03  5.8047138e-03
 -2.4005383e-03 -6.7741932e-03  5.0353832e-03 -2.1877533e-03
  1.3990095e-02  7.5022772e-04  1.0702181e-03  9.0292043e-03
 -2.0590868e-03 -2.6604045e-04 -1.4442738e-03 -1.3143357e-03
  4.1196324e-03 -2.0997453e-03  7.6530037e-04  2.8818806e-03
 -8.8204188e-05 -1.5389454e-03  2.6816489e-03  3.5023516e-03
  3.8722816e-03  1.4117547e-03 -2.2305871e-03  3.9200658e-03
 -2.1109337e-03 -2.0843776e-03  1.2919482e-03 -2.9739454e-03
  2.2768900e-03 -4.6441780e-04  8.6426661e-04  4.5180735e-03
 -1.5067946e-03 -2.8353550e-04 -1.9916055e-03  2.1448221e-03
  1.3310081e-03 -4.6841127e-04 -7.8835737e-05 -1.2367101e-04
 -1.4839176e-03 -9.8874743e-04  2.0157248e-03  5.5545031e-04
  1.1039436e-04  3.4474438e-07 -9.5870307e-04  3.7666364e-03
 -1.3763531e-03 -9.7656089e-04 -6.4433942e-04 -1.2422889e-03
KHL_10517_02_rev_1x_1
  1.0000000e+00  2.0602347e-18 -1.6329436e-17  1.1852113e-01
 -1.7396010e-03  4.2368575e-03  2.3012719e-02 -4.4607063e-04
  1.0877654e-01 -1.5596000e-04  1.3409410e-02  2.0275890e-02
 -1.2630385e-03  3.8033588e-03  5.4345053e-03 -1.9597097e-03
  3.7673123e-02  4.7928685e-04  2.5230660e-03  1.1089905e-02
 -3.1478560e-05  2.5419326e-03  2.6046561e-03 -1.3259485e-03
  1.9462628e-02  8.2091573e-04  4.0391676e-03  8.2299313e-03
  9.5313060e-04  2.1719069e-03  1.8702919e-03 -1.1451126e-03
  1.2153535e-02  3.6862858e-04  2.0302966e-03  3.6550851e-03
  1.3024300e-03  1.3050950e-03 -6.2859991e-04 -1.3037481e-03
  7.9175343e-03  6.7537339e-05 -1.3069752e-04  3.5447372e-03
  8.4555401e-04  6.6657847e-04 -1.2445676e-03 -8.5438140e-04
  5.0782887e-03  2.2335578e-04 -3.7073854e-04  3.4668518e-03
  3.2596739e-04  5.8225496e-04 -1.8838146e-03 -6.9980437e-04
  3.5407745e-03  1.5943175e-04 -2.2826962e-04  2.5868266e-03
  4.9108821e-04  3.6178758e-04  7.7487880e-05  4.9358774e-04
  2.2515136e-03  1.8559206e-04  3.4594770e-04  3.7306238e-03
 -6.4060354e-05  3.3033354e-04  8.4236602e-04  1.2306939e-03
  1.2482835e-03  1.2183650e-04  9.2106463e-04  1.3111935e-03
 -3.7507241e-04  5.7499259e-04 -1.9573135e-04  1.9146950e-05
KHL_10517_03_rev_4x_2
  1.0000000e+00  8.5968463e-18 -1.0167122e-16  9.0912421e-02
  6.3127700e-03 -4.8843336e-03 -3.3302857e-03  3.1791229e-04
  1.0745516e-01 -2.9771704e-03 -1.9153134e-02  1.0035812e-02
  2.2342443e-03 -4.5281645e-03  1.2239215e-02 -1.4619274e-03
  3.5674118e-02  3.8540156e-04 -3.3036461e-03  7.3499582e-03
  2.1156593e-03 -2.0574136e-04  3.9533574e-03 -1.5410817e-03
  1.9683238e-02  1.0640518e-03 -5.5627834e-03  2.3456541e-03
 -4.5867293e-04 -1.2120042e-03 -3.9570416e-04  1.8003427e-03
  1.1410422e-02  1.9206408e-03 -3.1196297e-03  1.9439248e-03
 -3.9671683e-04 -1.0300110e-03  6.1005642e-04  4.0780187e-05
  7.8095247e-03 -1.3497173e-04 -5.1361477e-03  2.3221189e-03
 -7.8749715e-05 -7.8464974e-04  5.5735793e-04  1.4179426e-04
  5.4717791e-03  2.1303423e-04 -3.4462181e-04  3.1963681e-03
  3.3753694e-05 -3.1391247e-04  1.5607156e-03 -1.5990080e-03
  4.1466707e-03  5.1306957e-04 -1.3629637e-03  3.5114607e-03
 -6.6643824e-05 -1.9544992e-05  6.8662419e-04 -5.2939801e-04
  3.4235246e-03  8.3108466e-04  6.9392244e-04  2.0459951e-03
 -4.4544386e-05 -2.5758667e-04 -4.5163373e-04  2.9593576e-04
  2.9300704e-03  1.6068949e-04 -1.0408196e-03  3.6419336e-03
 -2.3464421e-04  1.7149219e-04  5.4672035e-04  1.0423406e-03
KHL_10517_03_rev_4x_4
  1.0000000e+00 -1.7517774e-17  1.6908090e-16  9.9586683e-02
 -3.4965505e-03  2.8111136e-03  1.2891259e-02 -4.0513212e-03
  1.0947153e-01  5.1843063e-03  3.3600300e-03  1.5900773e-02
 -7.0795601e-04  1.5421356e-03  7.2770756e-03 -2.4807236e-03
  3.8180346e-02  2.6507558e-03  4.4229801e-03  7.8041750e-03
 -1.3986368e-03  8.9822760e-04  7.5168513e-03 -2.6841458e-03
  1.8358059e-02  1.9448380e-03  2.6712352e-03  5.1768940e-03
 -3.5464217e-04  1.0038400e-03  2.5067694e-03 -9.6552007e-04
  1.1449196e-02  1.5482185e-03 -3.3910365e-04  4.5565003e-03
  6.4077913e-04  5.7488592e-04 -1.3398801e-04  1.0227036e-04
  7.2135164e-03  9.7552889e-04  7.7267107e-04  2.9695689e-03
  2.6766915e-04  4.5512369e-04 -8.3321406e-05 -3.3704822e-04
  4.6098444e-03  9.6988818e-04  8.8375889e-04  1.9639705e-03
  4.4063210e-04  6.7734274e-04 -1.1507653e-03 -7.8966261e-05
  3.7900490e-03  8.3303554e-04 -5.0990983e-04  1.9828428e-03
  3.6251398e-04  3.9235421e-04 -1.7430791e-04  4.3314471e-04
  2.8747891e-03  6.3159095e-04 -5.4943704e-04  9.6748233e-04
  4.7728393e-05  3.5896386e-04  2.2689164e-05  2.7466558e-06
  1.8857894e-03  4.7207770e-04  1.8982273e-04  1.5278461e-03
  2.6629075e-04  4.2491815e-04 -9.6056621e-04  3.9800755e-04
KHL_10517_03_rev_4x_6
  1.0000000e+00  4.0708785e-18 -5.4345235e-17  1.1007088e-01
 -1.0606248e-03 -4.3520344e-04 -7.2559193e-03 -2.8652760e-03
  1.1102292e-01 -3.4264269e-03  2.6356645e-03  1.4256626e-02
 -1.9679354e-05 -3.7843445e-04 -4.7915847e-04 -2.5259953e-03
  3.8676967e-02 -1.9531636e-03 -5.1606482e-03  9.0834642e-03
 -9.5746119e-06 -2.0500980e-04 -4.1856027e-04 -1.4264513e-03
  2.0527964e-02 -1.2736190e-03  4.2916522e-03  7.1311441e-03
 -1.6276328e-04 -8.9675834e-05 -1.4235461e-03 -7.0458145e-04
  1.1571583e-02 -1.0728686e-03 -1.5226381e-03  4.8580340e-03
  9.4215274e-05 -6.9191916e-05  2.4102954e-04 -5.9958865e-04
  7.7756047e-03 -9.0313724e-04  3.2351167e-04  3.6555092e-03
 -1.9983541e-05  9.2218575e-06 -5.1381872e-04 -1.1617154e-04
  5.3984428e-03 -8.3598604e-04  1.0608895e-04  2.4710884e-03
  2.2765106e-04  8.1017586e-05  1.0862766e-03  3.2545751e-04
  3.9602879e-03 -7.1886542e-04  3.0023092e-04  2.0248641e-03
  8.5573975e-05 -3.3066464e-05  1.4645536e-04 -4.4208152e-04
  2.8407762e-03 -6.3867663e-04 -6.1824369e-04  1.6061608e-03
  1.8092074e-04 -3.2022323e-05  7.5152819e-04 -4.5807692e-04
  2.2351297e-03 -5.4239541e-04 -1.1096181e-04  1.4766846e-03
  2.8266348e-05  6.6661181e-05 -2.6003522e-04  1.6372835e-04
KHL_10517_04_3x_3
  1.0000000e+00 -6.1626938e-18  5.8674501e-17  1.0059340e-01
  3.1459483e-02 -3.7276243e-02  3.8994895e-03  8.7955509e-03
  1.0512251e-01  2.7292248e-02 -9.8308089e-03  1.3698788e-02
 -4.2867317e-03 -2.8476927e-02  7.9151899e-03 -5.4734915e-03
  5.0499703e-02  7.8220090e-03  1.4521203e-03  1.4425115e-02
 -4.5543739e-03 -4.5340518e-03  1.7370159e-04 -2.8188088e-03
  1.8483543e-02 -3.4338782e-03  1.3421323e-03  2.9096612e-03
  6.5132333e-03 -3.8186284e-03  3.9204576e-03  4.3206323e-03
  6.2737731e-03  3.4635076e-03 -3.0102015e-03  1.6469723e-04
  3.0232633e-03 -8.8875677e-03  5.0946785e-03 -1.1748098e-03
  7.2387149e-03  4.4906196e-03 -4.3259911e-03  6.3600362e-03
 -9.1626380e-04 -4.7344020e-03 -9.2065316e-04 -1.9285834e-03
  5.2529268e-03  1.8765108e-04  1.4896745e-03  2.0859498e-03
  1.3757559e-03 -1.8659263e-03  2.4129283e-04  3.3208458e-03
  1.6914668e-03 -9.9063025e-05 -1.3758387e-03 -2.2104169e-03
  2.3007840e-03 -2.6913323e-03  4.2077019e-03  1.4332702e-03
  9.1818456e-04  1.2258464e-03 -2.6646664e-03  3.0959438e-03
  1.2499341e-03 -2.8628920e-03  7.7115426e-04 -1.5326963e-03
  1.3179569e-03  9.3704008e-04  1.6172720e-03  1.8433234e-03
  5.8998262e-04 -1.8559004e-03 -9.9789661e-06  1.9922730e-03
KHL_10517_04_3x_7
  1.0000000e+00  1.5587200e-15  2.0443057e-16  1.2774852e-01
 -8.5682855e-03 -2.3515855e-02  9.4011126e-03 -6.6052860e-03
  1.0540029e-01 -7.0644878e-03 -3.1193580e-03  2.1102456e-02
  3.2644251e-03 -1.1375764e-02  6.4778877e-03 -3.9075218e-04
  4.2009295e-02 -8.8618071e-04 -9.3350297e-03  1.4974173e-02
 -3.1589104e-04 -2.8837262e-03 -2.7515982e-03 -4.5969641e-03
  1.7722323e-02 -9.4196849e-04 -2.1989876e-03  6.5071020e-03
 -2.5124648e-03 -3.5547686e-03  1.3160806e-03 -3.9825683e-03
  9.4501841e-03 -3.7276626e-03  1.5445081e-04  3.5366707e-03
  6.6728599e-04 -3.6620148e-03  4.1252646e-03 -1.3636548e-03
  7.0622748e-03 -2.2047337e-03  1.4521561e-03  5.4498182e-03
  6.0102208e-04 -1.4144622e-03  1.0598059e-03  1.8321802e-03
  3.9773626e-03 -2.3556907e-04 -2.0527683e-03  2.7508399e-03
 -6.3936595e-04 -1.1448770e-03 -6.2391924e-04 -3.2517818e-03
  2.5812280e-03 -9.0085987e-04 -1.8622366e-04 -1.7352842e-04
  2.2343293e-04 -1.9159285e-03  2.2435921e-03 -1.4207704e-03
  2.3194151e-03 -1.3842646e-03  1.1524703e-03  2.4961798e-03
  3.5743595e-04 -1.1962965e-03  2.5088858e-03  2.5651913e-03
  1.6167364e-03 -5.8147976e-04 -9.1250683e-04  3.6302381e-03
 -5.9575926e-04 -2.5992043e-04 -1.7236507e-03 -4.8797250e-04
KHL_10517_04_3x_8
  1.0000000e+00  9.4706448e-18 -7.6334753e-17  1.1134401e-01
  1.7787774e-03  1.8059361e-04 -2.2198066e-02 -2.1291737e-03
  1.1048246e-01  1.3977327e-03  2.8977190e-04  1.9534381e-02
  1.5532534e-04  2.5459384e-04 -2.0981510e-03 -2.9388207e-03
  3.9570337e-02  1.0482399e-03 -2.7422760e-03  8.8022742e-03
 -5.6040182e-04  2.9180285e-04  6.7563732e-03 -3.2939731e-03
  1.9521803e-02  5.9951834e-04  2.7977605e-03  7.7925997e-03
 -3.1733157e-04  2.2389348e-05  3.7331032e-03  1.4652388e-04
  1.1744624e-02  5.8818287e-04 -7.3792118e-04  4.1999043e-03
  5.9908515e-05  1.3048508e-05 -9.5525111e-04  3.6390961e-04
  7.5502452e-03  3.1906829e-04  7.1060945e-04  5.0905308e-03
 -1.5956802e-05 -1.7884350e-05 -3.5422607e-05  8.4592231e-04
  5.2248683e-03  3.2123604e-04  5.1611986e-04  3.3194542e-03
 -2.9662621e-05  8.6693694e-05  1.1152600e-04 -3.5357700e-04
  3.7120623e-03  2.7462721e-04  1.1118600e-03  2.5741924e-03
 -1.0415856e-04  9.4945916e-05  1.0085086e-03 -3.6389199e-04
  2.7921750e-03  2.6106014e-04  4.3247920e-04  1.6955846e-03
 -4.4812958e-06  6.7483714e-05 -2.5408885e-04  6.3892446e-05
  2.0874855e-03  1.2159355e-04  7.4640651e-04  2.5678651e-03
 -9.5248600e-05 -3.4647124e-05  8.3963620e-04  1.4117926e-03
KHL_10517_04_rev_1x_1
  1.0000000e+00 -1.8959640e-17  1.3339091e-17  1.1536990e-01
 -1.4515573e-03  1.9405822e-03  3.9036875e-03  3.4333940e-03
  1.0787701e-01  7.7002649e-05 -4.8774518e-03  1.5801080e-02
 -2.9785501e-03  2.5559679e-03  6.6361623e-03 -2.4607174e-03
  3.8023111e-02  2.2312337e-04 -1.6317560e-03  1.1546743e-02
 -2.6497056e-03  1.3456087e-03 -6.0661684e-05 -1.4793639e-03
  1.8667699e-02  9.8962322e-04  9.6073362e-04  8.1858412e-03
 -1.6547555e-03  4.5286172e-04  2.8553657e-03 -5.0099091e-04
  1.0590870e-02  6.5443718e-04 -1.1152878e-03  6.4919672e-03
 -6.3551565e-04  4.2265213e-04  8.4749624e-04 -3.8818858e-04
  6.9109653e-03 -9.6814916e-05 -1.0734595e-03  2.5816769e-03
 -5.2742174e-04  2.6735502e-04 -6.8980873e-04  1.4718149e-04
  5.2514697e-03 -4.9979958e-04 -1.2916159e-03  1.7607210e-03
 -5.8356746e-04 -2.0110681e-04 -1.6021094e-03 -2.9527472e-03
  3.9464305e-03 -4.7216576e-04 -1.7558203e-03  1.9968956e-03
 -3.4403190e-04 -7.7479371e-04 -6.5036244e-04 -1.8487235e-03
  2.7133422e-03 -5.8883362e-04 -2.1185216e-03  1.6446083e-03
 -6.3235691e-05 -7.4368341e-04 -7.6786726e-04 -8.0009048e-04
  1.7738642e-03 -8.5159285e-04  2.2778784e-03  9.3925962e-04
 -2.3558396e-04 -5.4448317e-04  4.6172643e-04 -6.2926054e-05
KHL_10517_05_rev_5x_1
  1.0000000e+00 -1.4690375e-17  6.5613404e-18  1.0171461e-01
 -2.7198564e-03  1.6835614e-04  3.0832713e-02 -1.6726272e-03
  1.1080129e-01  1.2766755e-03 -1.3304137e-03  1.9863698e-02
 -5.2637018e-04  2.9737576e-04  7.0661292e-03 -2.9207398e-03
  3.9681918e-02  1.0851077e-03 -1.5869900e-03  8.2020304e-03
 -1.7414275e-04  9.1765128e-05  3.2202982e-03 -5.4878981e-04
  2.0030266e-02  5.3423343e-04 -9.9840144e-04  8.1895745e-03
  4.7813668e-05  7.2126967e-05  7.7225113e-04 -1.9417162e-04
  1.1798319e-02  5.9228902e-04  8.5241133e-04  4.1747373e-03
 -8.0016705e-05  6.4580586e-05  2.0989697e-03  2.4311085e-05
  7.8743091e-03  3.1454520e-04 -7.9862038e-04  4.9762991e-03
  8.4458004e-05 -4.3207963e-05  2.4971569e-04  1.3216046e-03
  5.4988800e-03  2.6149536e-04 -4.2109362e-04  3.9850890e-03
 -2.0422230e-05  1.0538813e-06  1.3058043e-03  9.6524794e-04
  3.9098187e-03  2.8668513e-04  9.2830556e-04  2.5346068e-03
  6.2379245e-05  1.2515985e-04  3.2015271e-04 -2.6407685e-04
  3.0904264e-03  2.4741648e-04 -7.5264500e-04  2.0367029e-03
  1.8918073e-05  1.1555646e-04  6.9249229e-04 -5.5350681e-05
  2.3386226e-03  2.4473914e-04  3.0588662e-05  1.3207080e-03
  5.5739695e-05  6.2775974e-06  1.8776951e-04  1.2221497e-03
KHL_10517_05_rev_5x_2
  1.0000000e+00  1.3976611e-17 -1.0753203e-16  9.7824049e-02
 -7.2698739e-03 -2.7772881e-02  4.7198141e-03 -1.8723457e-03
  1.2184775e-01 -9.9488046e-03  1.9355557e-02  2.2011187e-02
  5.3640238e-03 -3.5890465e-03  2.7806375e-03  6.9625382e-03
  3.8497174e-02  1.9272291e-03 -7.3971800e-03  6.3058684e-03
 -3.9028945e-03 -5.3025661e-03  8.0847195e-04 -4.3017509e-03
  2.0050273e-02 -4.2477744e-03  5.9348807e-03  5.5773124e-03
  1.4093856e-03 -4.1159111e-03  3.2841173e-03  5.5761096e-03
  1.2392843e-02 -2.0162778e-04 -5.3502119e-03  7.5295226e-03
 -1.1524787e-03 -2.3244320e-03 -4.2442914e-03 -2.0724775e-03
  7.5580844e-03 -1.5016375e-03  2.5994038e-03 -1.4876464e-03
 -6.0066846e-05 -2.3609325e-03  5.8319878e-03  3.0326321e-04
  5.1978953e-03 -5.8695767e-04  1.3649190e-03  6.9782592e-03
 -7.7584900e-04 -2.3472684e-03 -2.7654914e-03  5.7927178e-04
  4.2781489e-03 -1.3511445e-03 -9.5963126e-04 -1.0570492e-03
  4.5238243e-04 -1.3348189e-03  3.7306488e-03 -2.3187159e-03
  2.6166473e-03  1.2290673e-04  2.1249835e-03  1.6678499e-03
 -1.2661428e-03 -1.4972621e-03  8.3989643e-04  1.0548485e-03
  1.8876601e-03 -1.5473208e-03 -1.7369448e-03  1.0896054e-03
  5.5338246e-04 -1.7031267e-03  5.8071591e-04 -1.6038549e-03
KHL_10517_05_rev_5x_3
  1.0000000e+00  1.5775696e-15 -2.1140807e-16  1.0003751e-01
  7.5405674e-03  9.8745876e-04  2.6797443e-02 -1.3681559e-03
  1.0662833e-01 -3.9316195e-03 -1.2283485e-02  1.8633170e-02
  1.5153783e-04  2.0451431e-03  7.7985430e-03 -1.2989570e-03
  3.7856888e-02 -1.4522082e-03  2.3275451e-03  9.0547580e-03
  1.4116209e-03  1.6172889e-03  3.3876968e-03 -9.3959785e-04
  1.8839501e-02 -9.0121186e-04 -3.1882859e-03  7.2764328e-03
  2.0326859e-04  1.5722727e-03  2.5900722e-03 -6.5529354e-04
  1.1339648e-02 -1.0815359e-03  6.8431931e-04  4.0724815e-03
  4.8364450e-04  9.3194064e-04 -3.1531373e-04  5.8601456e-04
  7.3771442e-03 -6.3197996e-04  6.2943901e-05  4.5495261e-03
 -3.1035582e-04  1.0625765e-03  9.8329871e-04 -5.2820981e-04
  4.9689322e-03 -6.4727123e-04  3.8508260e-04  2.6249564e-03
  3.7806127e-05  7.6991895e-04 -9.2614349e-04  2.4285794e-04
  3.7891222e-03 -4.9393129e-04  8.0403916e-04  1.6074541e-03
 -1.7141106e-05  9.9258586e-04  2.0132466e-04 -5.7507887e-04
  2.8902292e-03 -4.5276723e-04 -3.2325199e-04  1.9992821e-03
  1.2420072e-04  6.1187265e-04 -1.3202806e-03  7.4665143e-04
  2.0556282e-03 -8.8815146e-04  2.0663736e-05  7.7306684e-05
  1.3815245e-04  4.8425511e-04  9.5304174e-05 -1.2719720e-05
KHL_10517_06_3x_2
  1.0000000e+00  5.8466632e-18 -6.9301693e-17  8.8358016e-02
  1.0903136e-02 -3.8481074e-03  1.3464646e-02  8.8115787e-03
  1.0653196e-01 -2.3913927e-03 -9.0894854e-03  6.9312029e-03
  4.6519196e-03  2.3645262e-03  2.1173195e-03  7.4184637e-03
  3.7969076e-02 -2.7752548e-03  1.9269322e-03  3.4982812e-03
 -5.0822024e-04  1.2997364e-03  1.9634880e-03 -4.4483800e-04
  2.2071535e-02 -2.7854976e-03  1.3344238e-03  5.3804356e-03
 -1.1428740e-03  1.2983165e-03 -1.1173456e-03  3.1339030e-04
  1.3321065e-02 -5.4912618e-04  3.5177622e-04  4.0431780e-03
 -1.6571974e-03 -3.7545807e-04 -2.2323720e-03 -1.5801738e-03
  9.0917660e-03 -8.6774917e-04  2.4571493e-03  3.0119115e-03
  1.2783507e-04  2.5375672e-04 -4.0310293e-04  7.7461853e-05
  5.1573181e-03 -1.1886065e-04 -2.2816779e-03  5.2024486e-03
  1.5475222e-04 -2.7616201e-04  8.8807913e-04 -2.7917097e-03
  3.8740271e-03 -4.4110310e-04 -8.8068395e-05  4.0166404e-03
  3.9044907e-04 -1.6919177e-04  7.2037717e-04 -1.1655757e-03
  3.2367578e-03 -1.6116139e-05  1.1785055e-03  4.4089244e-03
 -4.6451639e-04  2.5403435e-04 -3.1990270e-03 -4.6833410e-04
  2.4810783e-03 -1.0724453e-03  2.7577412e-03  3.9983262e-04
  3.9806600e-04  5.4340430e-04  1.0661764e-03  1.4788584e-03
KHL_10517_06_3x_3
  1.0000000e+00  1.5678901e-15  1.3947061e-16  1.0198807e-01
  9.8529489e-05  3.5178474e-03  1.6569345e-02 -4.8449453e-03
  1.0609593e-01 -4.5090222e-03 -1.3743966e-02  1.2277954e-02
  2.0045198e-03  2.3947595e-03  8.3008085e-04 -3.7164563e-03
  3.9124457e-02 -2.8940122e-03 -9.9738425e-04  7.1756811e-03
 -4.9233803e-04  1.1692341e-03  6.4555777e-04 -2.7612966e-03
  1.9571027e-02 -1.6768148e-03  7.3040580e-04  6.5276790e-03
  3.3060280e-04  7.1468136e-04 -1.8298830e-03 -1.6519567e-03
  1.2015077e-02 -1.5218242e-03 -6.7053436e-04  4.6498056e-03
  1.8335872e-04  6.0328386e-04 -4.4928188e-04 -1.5961303e-03
  6.9722607e-03 -1.0459837e-03 -8.4011957e-05  3.9023460e-03
  2.9652409e-04  1.4376193e-04  3.6907426e-05 -1.3021721e-03
  5.1235039e-03 -1.4634031e-03 -6.5582194e-04  2.6825025e-03
  6.0529115e-04  1.7810576e-04 -1.0587977e-04 -1.1134461e-03
  4.1090605e-03 -8.9793717e-04  1.3468094e-03  2.0283206e-03
  4.8091639e-04  5.3887739e-04  5.7016492e-04  2.7065085e-04
  2.5716542e-03 -8.6564309e-04  1.4026659e-04  3.4247729e-03
  1.8928689e-04  4.2410803e-04  2.9920402e-04  1.7131847e-03
  1.1621346e-03 -9.2375960e-04 -4.3862637e-04  1.1876320e-03
 -5.9271110e-05  6.2590366e-04  5.8667271e-04 -9.7678285e-04
KHL_10517_06_3x_5
  1.0000000e+00  1.4570403e-17 -1.8831392e-16  1.0051693e-01
  2.1555633e-03 -1.1546043e-04  1.0592137e-02 -1.9708849e-03
  1.0699263e-01 -5.7653464e-03 -7.1767294e-03  1.3951931e-02
  2.6628579e-03  2.7632459e-04  1.0997287e-02 -1.9413772e-03
  3.7343827e-02 -2.5853472e-03 -3.6191176e-03  9.1646330e-03
  4.7759709e-04  2.6072389e-06  2.9454156e-03 -3.1748768e-03
  2.0102293e-02 -2.3423568e-03  2.1883368e-03  4.0075221e-03
 -3.5439784e-05  9.7845350e-04  1.0376787e-04  1.2015174e-04
  1.1983882e-02 -1.2933855e-03  9.8831237e-04  4.5084997e-03
 -6.6326853e-04  5.5214949e-04 -2.5773115e-03 -3.4061454e-04
  8.0352718e-03 -1.3518474e-03  9.2666590e-04  3.1242143e-03
  7.9711008e-04  4.9743010e-05  1.6822569e-03 -9.4396201e-04
  5.1482782e-03 -1.4412496e-03 -6.0102678e-04  2.1722325e-03
  3.3759802e-04  1.6524265e-04  6.2098547e-04  5.2784920e-05
  3.8547745e-03 -1.4039116e-03  3.8228024e-04  1.5990054e-03
  1.1122198e-04  2.6658957e-04  4.4990359e-04  5.6188768e-04
  3.0929300e-03 -5.5011284e-04  1.5097478e-03  3.2954680e-03
  1.5127889e-04  2.1761757e-04  9.5864215e-04  2.2089690e-04
  1.9350906e-03 -1.0036512e-03  3.0395538e-04  9.0608630e-04
 -2.3959920e-04  4.3948128e-04 -1.4630295e-04  5.1836937e-04
KHL_10517_06_rev_1x_1
  1.0000000e+00  3.1320247e-17 -2.8714300e-16  1.0871257e-01
 -5.1960861e-03  1.2285080e-03  2.8688138e-02 -2.7939188e-03
  1.0640142e-01  4.1457731e-03  1.1328699e-02  1.6345121e-02
  4.3113623e-04  1.8819561e-03  4.2793278e-03 -3.7228138e-03
  3.8770619e-02  1.8552424e-03 -1.9773662e-03  9.6382777e-03
  7.3588854e-04  1.6263488e-03  1.1913283e-03 -1.7471084e-03
  1.8843593e-02  1.0642707e-03  1.1106598e-03  6.0510218e-03
  3.0688943e-05  1.6272704e-03  2.2356582e-03 -1.7092169e-03
  1.1640608e-02  7.1235871e-04 -7.9358587e-04  4.2770912e-03
 -1.4038942e-04  1.2606966e-03  1.4975037e-03 -8.6205800e-04
  8.0019639e-03  4.7452603e-04 -1.4895574e-03  3.8359141e-03
 -6.0268300e-05  9.9453808e-04  3.5310333e-04 -7.6685111e-04
  5.1629617e-03  4.8536050e-04  1.0200191e-03  3.2066838e-03
 -6.9001653e-05  6.2848537e-04  1.7776229e-04 -2.2754978e-04
  3.9803079e-03  5.0771936e-04 -1.8122064e-04  2.7546656e-03
  1.3389129e-04  4.7420528e-04 -4.6209340e-04 -2.5724374e-04
  2.8959716e-03  4.8828498e-04 -4.1528730e-05  2.3774540e-03
  7.8005204e-05  3.3989408e-04  8.3835021e-05  1.1779905e-05
  2.0145790e-03  5.4190758e-04  4.7904019e-04  1.5297360e-03
  3.1692623e-04  2.9394081e-04 -6.8216572e-04  2.1284412e-04
KHL_10517_07_2x_1
  1.0000000e+00  1.8389710e-17 -9.1739776e-17  1.1467472e-01
 -6.0638324e-03 -3.1746245e-03 -3.4687664e-02 -1.2038014e-03
  1.0878454e-01 -2.0386190e-03  6.0852589e-04  2.0064909e-02
 -9.2061822e-04 -3.7286989e-03 -5.7654567e-03 -1.9206522e-03
  3.8642081e-02 -1.0843764e-03 -2.7638533e-03  1.0363257e-02
 -6.7058776e-04 -2.0028378e-03  4.9745873e-05 -1.2352071e-03
  1.8730412e-02 -1.4827825e-03 -4.8053896e-03  7.6117956e-03
  3.8063371e-04 -5.1705870e-04  2.4628321e-03 -1.3480960e-05
  1.0667903e-02 -1.4537348e-03 -2.2841555e-03  5.5961897e-03
  2.6469080e-04 -4.9511902e-04  6.8477098e-05  4.7735774e-05
  7.2582490e-03 -1.0271966e-03  9.4475190e-04  3.6656351e-03
 -1.1340961e-05 -6.8797071e-04 -6.5776581e-04  5.9040698e-05
  4.9537123e-03 -6.9488703e-04  3.1557826e-04  2.9376011e-03
  1.0606211e-04 -6.8837488e-04  2.7998285e-04 -4.2195263e-04
  3.2284813e-03 -3.1783252e-04 -7.3511661e-04  3.4707020e-03
  1.6789531e-04 -4.9491590e-04  2.3857554e-04  6.8858754e-05
  2.7507688e-03 -2.9461940e-04  1.1308982e-03  2.2329576e-03
  2.0925710e-05 -5.8957947e-04  2.9256295e-05  8.6536722e-05
  2.0866569e-03 -1.5410964e-04  3.1591140e-04  1.7947275e-03
  3.5654373e-06 -5.2357484e-04  8.0777427e-04 -2.0000286e-04
KHL_10517_07_2x_4
  1.0000000e+00  1.5243502e-17 -4.7238286e-18  9.8603076e-02
  2.1626063e-03 -5.1191016e-03 -6.5263927e-03  3.0316457e-06
  1.0819588e-01  3.6281142e-03  8.1800656e-03  1.6586055e-02
 -1.2003515e-03 -5.3392542e-03 -3.7105591e-03  4.0584088e-03
  3.9488817e-02  2.0162912e-03 -1.5405088e-03  9.8788872e-03
  1.0447100e-04 -2.2103412e-03  1.2621251e-03 -2.3434547e-03
  1.9821810e-02  1.9470073e-03  2.2901974e-04  1.4942513e-03
  1.2307441e-03 -1.3224156e-03 -1.3121123e-03  2.5407805e-03
  1.1805873e-02  2.2169110e-03 -2.1262783e-03  3.5948004e-03
  6.9346614e-04 -1.0590122e-03 -1.3760643e-03 -3.5293070e-03
  8.1247467e-03 -2.5425447e-04 -1.9717547e-03  8.2206724e-03
  1.3609466e-04 -1.0575102e-03  3.1780836e-04  1.9084024e-03
  5.1887820e-03  3.9629355e-04 -5.1417626e-04  2.6698311e-03
[truncated: 235,185 more chars]
