# Supplementary material for: Geometric morphometric analysis of spore shapes improves identification of fungi
Source: PLoS One. 2021 Aug 5;16(8):e0250477. doi: 10.1371/journal.pone.0250477 (PMC8341628; doi:10.1371/journal.pone.0250477)
Supplement: S1 Appendix — (ZIP) [file pone.0250477.s002.zip › 3_latest/2_3_data_shape/nef/30specimens_clean_asym.pcr]

[DATA INFORMATION]
DataFile
C:\Users\aordy\OneDrive\Documents\Projects\ARTS\2_studies\1_size_vs_shape\2_explorative\2_3_data_shape\nef\30specimens_clean.nef
DataAnalyzedTime
Wed Feb 17 10:05:28 2021
FileHeaderSize
2
Method
Covariance
DataNum
511
NumHarm
20
NumAnalHarm
20
Size
77
AnalSize
38
Const_a1
1
Const_b1
1
Const_c1
1
Const_d1
0

[ANALYZED COEFFICIENTS]
 -1 -1 -1 0
 0 1 1 0
 0 1 1 0
 0 1 1 0
 0 1 1 0
 0 1 1 0
 0 1 1 0
 0 1 1 0
 0 1 1 0
 0 1 1 0
 0 1 1 0
 0 1 1 0
 0 1 1 0
 0 1 1 0
 0 1 1 0
 0 1 1 0
 0 1 1 0
 0 1 1 0
 0 1 1 0
 0 1 1 0

[COEFFICIENTS MEAN]
  1.000000e+000  1.263782e-016 -3.734673e-018  3.070602e-001
  1.361297e-003  2.090991e-003  1.338582e-002 -5.854763e-005
  9.395016e-002 -4.459446e-004 -6.263755e-003  5.042371e-002
  7.781366e-004  2.946631e-003 -1.177751e-004 -1.454233e-003
  2.797201e-002 -9.373943e-004 -2.115309e-003  1.534613e-002
  5.130133e-004  1.891419e-003 -1.176200e-004 -1.021778e-003
  1.178264e-002 -9.072109e-004 -7.470000e-004  7.492260e-003
  5.051001e-004  8.787184e-004 -1.939514e-004 -3.747822e-004
  6.130221e-003 -6.319138e-004 -2.283558e-004  4.323160e-003
  3.905229e-004  4.380972e-004 -4.236218e-004 -1.064038e-004
  3.585807e-003 -4.282116e-004  3.508138e-006  2.723634e-003
  3.110428e-004  2.707489e-004 -9.514546e-005  5.387947e-006
  2.221389e-003 -3.265225e-004  8.800142e-005  1.718254e-003
  2.599638e-004  1.741102e-004 -1.006930e-004  1.357565e-004
  1.452131e-003 -2.448715e-004  1.619814e-004  1.031626e-003
  2.221451e-004  1.143934e-004 -1.121738e-006 -6.555344e-006
  1.020456e-003 -1.930738e-004  5.258426e-005  8.133615e-004
  1.489026e-004  9.164047e-005 -7.167227e-005  2.212783e-004
  7.223067e-004 -1.582212e-004  7.126863e-005  5.992866e-004
  9.912295e-005  3.433446e-005 -1.464702e-005  1.777444e-004

[COVARIANCE MATRIX]
77 77

  2.427411e-002  6.722975e-005  4.908080e-004  4.972206e-003
  5.741579e-005 -2.438890e-003 -3.852319e-005 -4.835068e-004
  3.608373e-003  9.977482e-005  6.003445e-004 -5.848007e-004
 -1.418163e-005 -1.712472e-003 -7.328015e-005  2.499302e-004
 -2.315139e-004  5.439213e-005  3.126408e-004 -2.767744e-004
  9.878243e-005 -1.099188e-003 -5.204171e-005  1.384788e-004
 -4.604792e-004  2.343116e-005  8.611017e-005 -1.309771e-004
  7.569612e-005 -6.751608e-004 -2.434319e-005  6.282136e-005
 -3.572636e-004  1.461016e-005  2.223376e-005 -5.934159e-005
  6.094952e-005 -4.371455e-004  9.943184e-006  3.837628e-005
 -2.647984e-004  1.059792e-005  1.533323e-005 -1.926648e-005
  1.250645e-005 -2.972807e-004  2.487073e-006 -1.079703e-006
 -1.781746e-004  3.239363e-006  1.489637e-005 -1.995431e-005
  8.618313e-006 -2.099153e-004  9.930735e-006  1.264753e-005
 -1.452463e-004 -1.187310e-006  5.308607e-006 -1.044163e-005
 -9.635051e-006 -1.516223e-004  1.142221e-005 -5.422329e-006
 -1.109781e-004 -1.110396e-006  2.873919e-006 -1.176107e-005
  6.494931e-007 -1.149550e-004  8.507387e-006  1.691340e-006
 -8.508814e-005 -4.537682e-006 -2.456483e-006 -1.210155e-005
 -1.261444e-005

  6.722975e-005  2.613003e-005  4.487737e-006  3.461334e-005
 -4.679116e-006 -8.431507e-006 -7.209386e-007 -5.765945e-006
  9.947354e-006  1.332352e-006  3.108461e-006  9.860143e-007
 -9.968026e-007 -3.181351e-006 -1.242598e-007  2.866734e-006
  8.200122e-007  2.085179e-006  1.831425e-006  1.308163e-007
  1.589462e-006 -3.968260e-006  3.122880e-007 -2.159024e-007
 -1.898627e-006  2.371867e-006  1.348934e-006 -1.137904e-006
  1.696335e-006 -3.311284e-006 -1.310061e-007  9.799393e-007
 -1.832534e-006  7.501014e-007  9.046456e-007 -3.027149e-007
 -4.135952e-007 -1.593443e-006  1.679933e-007 -3.648529e-007
 -2.525426e-007 -1.131393e-007  2.264305e-007 -2.816381e-007
 -2.590099e-007 -1.477212e-006  4.025463e-007  6.687275e-008
 -9.444419e-007  3.229326e-007  2.708748e-008  1.150795e-007
  9.368748e-007 -1.707181e-006  2.068018e-007 -9.852383e-008
 -9.121659e-007  6.200994e-007  4.947005e-007 -4.758914e-007
 -4.723926e-007 -9.135410e-007  3.315895e-007 -4.609197e-007
 -4.664718e-007  9.948130e-008  3.399428e-007 -3.223857e-007
 -2.516766e-008 -2.444215e-007  3.633885e-007 -2.229289e-007
 -8.148645e-007  8.209164e-008 -8.090748e-008 -2.979920e-007
  1.354101e-007

  4.908080e-004  4.487737e-006  4.347824e-005  1.366905e-004
 -2.595805e-006 -5.791726e-005 -7.887145e-006 -6.242833e-006
  7.469539e-005  2.533659e-006  3.065060e-005 -1.783697e-005
 -3.321974e-006 -3.630082e-005 -2.947202e-006  7.485367e-006
 -5.106035e-006  1.715212e-006  1.196421e-005 -8.597494e-006
  3.149154e-006 -2.415242e-005  6.023538e-009  3.268269e-006
 -1.063384e-005  1.673182e-006  5.654828e-006 -6.001094e-006
  1.805120e-006 -1.507459e-005 -1.193655e-006  2.611764e-006
 -8.734194e-006  8.265641e-007  4.036282e-006 -3.497077e-006
  7.099827e-007 -8.895016e-006 -2.042263e-007  6.581012e-007
 -4.847014e-006  3.271834e-007  2.310873e-006 -1.424065e-006
 -3.574072e-007 -6.212470e-006  4.009999e-007 -1.635275e-007
 -5.292903e-006  9.802558e-007  1.642128e-006 -1.469626e-006
  8.384011e-007 -4.472653e-006  3.896033e-007  4.744289e-007
 -2.906164e-006  8.916527e-007  1.540267e-006 -2.131504e-006
 -7.043625e-007 -2.779793e-006 -1.649014e-008  2.783647e-007
 -1.806941e-006  2.931318e-007  1.304616e-006 -6.215278e-007
  1.038096e-007 -2.115793e-006  5.232046e-007 -1.841717e-007
 -2.424617e-006  3.591564e-007  6.718355e-007 -6.748588e-007
  3.466226e-007

  4.972206e-003  3.461334e-005  1.366905e-004  1.855642e-003
  2.512391e-005 -5.394014e-004 -1.036716e-005 -1.187096e-004
  7.659004e-004  2.394437e-005  1.765668e-004 -1.073191e-004
 -1.407178e-005 -3.662277e-004 -1.177989e-005  7.809421e-005
 -7.309285e-005  1.464243e-005  9.876406e-005 -5.865871e-005
  1.492844e-005 -2.399591e-004 -8.246553e-006  5.146370e-005
 -1.142963e-004  8.972464e-006  3.453194e-005 -3.526458e-005
  1.820010e-005 -1.429158e-004 -1.810101e-006  1.885485e-005
 -8.357369e-005  5.157459e-006  1.568573e-005 -1.763756e-005
  1.076078e-005 -8.984161e-005  6.740365e-006  1.005951e-005
 -5.913800e-005  2.641581e-006  1.148182e-005 -6.694205e-006
 -7.973663e-007 -6.135829e-005  3.583138e-006 -3.000560e-006
 -4.043781e-005  1.570870e-006  9.816943e-006 -8.767276e-006
  1.291818e-006 -4.267269e-005  3.512988e-006  2.011489e-006
 -3.133187e-005  1.255190e-006  5.733401e-006 -6.013508e-006
 -4.412137e-006 -3.063752e-005  4.874358e-006 -2.568480e-006
 -2.130462e-005  1.581619e-007  3.357877e-006 -4.960377e-006
  2.010609e-006 -2.261343e-005  4.900030e-006 -1.881918e-007
 -1.651587e-005 -8.325164e-007  1.224752e-006 -6.502764e-006
 -3.297464e-006

  5.741579e-005 -4.679116e-006 -2.595805e-006  2.512391e-005
  4.902336e-005 -5.655419e-006  8.054961e-007 -8.430243e-006
  4.737117e-006 -6.668294e-006  1.782084e-006 -4.978013e-006
 -3.943500e-006 -3.095548e-006  2.791863e-007 -1.004535e-006
 -2.638969e-006 -3.690732e-006  1.118089e-006 -7.290084e-007
 -1.264052e-006 -2.334891e-006 -7.827037e-007 -1.636981e-007
 -3.071349e-006 -1.339758e-006  7.548384e-008  4.924045e-007
  2.280948e-007 -1.124938e-006 -7.726643e-007 -7.962291e-007
 -3.566243e-007 -5.214859e-007  2.196893e-007  7.655190e-007
 -7.413902e-007 -4.451279e-007 -4.457825e-007  3.212650e-007
 -3.659840e-007 -4.322018e-007  5.216984e-007  6.462484e-007
 -7.730542e-007 -3.096980e-007 -5.122916e-007 -3.672197e-007
 -1.977145e-008 -1.608812e-007  4.775861e-010 -7.923080e-007
  1.996523e-007 -5.711151e-007 -5.355962e-007  1.371261e-007
 -4.023123e-007 -5.871453e-007 -1.584111e-007 -3.664397e-007
  1.027122e-006 -4.713216e-007 -6.312555e-007 -1.242771e-007
 -7.025947e-007 -6.632272e-007 -2.009127e-007  4.571350e-007
 -3.629616e-007 -4.619825e-007 -6.454918e-010  9.820825e-007
  1.277800e-007 -5.873975e-007 -3.481299e-007 -2.266050e-007
 -4.889664e-007

 -2.438890e-003 -8.431507e-006 -5.791726e-005 -5.394014e-004
 -5.655419e-006  2.868660e-004  6.172827e-006  4.137677e-005
 -3.873105e-004 -9.723120e-006 -6.777086e-005  9.586290e-005
  4.569314e-006  1.907440e-004  6.652714e-006 -3.361425e-005
  4.552495e-005 -4.306692e-006 -3.160697e-005  3.276943e-005
 -1.259238e-005  1.193638e-004  3.719592e-006 -1.470922e-005
  6.069781e-005 -2.127789e-006 -5.368989e-006  1.253745e-005
 -8.169091e-006  7.024806e-005  1.216854e-006 -4.646388e-006
  4.184820e-005 -8.228816e-007  1.024667e-006  4.587626e-006
 -5.465397e-006  4.332997e-005 -2.271717e-006 -2.385812e-006
  2.807334e-005 -5.132947e-007  8.897734e-007  5.212765e-007
  1.637453e-007  2.866172e-005 -1.246916e-006  5.294217e-007
  1.888069e-005 -7.191367e-008 -1.722996e-007  1.449760e-006
 -9.391660e-007  1.955199e-005 -1.674822e-006 -1.458036e-006
  1.480309e-005  2.744866e-007  4.409373e-007  6.291460e-007
  1.771623e-006  1.341326e-005 -1.784376e-006  7.012935e-007
  1.005303e-005  2.018406e-007  3.857270e-007  9.059662e-007
  2.019400e-007  1.013606e-005 -1.519527e-006 -2.565389e-007
  7.854050e-006  5.978827e-007  7.430343e-007  8.288895e-007
  8.751054e-007

 -3.852319e-005 -7.209386e-007 -7.887145e-006 -1.036716e-005
  8.054961e-007  6.172827e-006  1.960919e-005  2.064425e-006
 -1.035454e-005 -3.696079e-008 -6.437589e-006  2.661724e-006
  3.119596e-007  2.978065e-006  6.672335e-006 -1.251229e-006
 -1.092595e-007 -1.930586e-007 -1.513618e-006  7.093613e-007
  1.887604e-007  2.633973e-006  2.904318e-006 -1.767520e-006
  1.834697e-006 -1.203586e-006 -1.213199e-006  1.829055e-006
 -1.481120e-006  1.895098e-006  2.954134e-006 -1.896584e-006
  7.288151e-007 -5.451631e-007 -1.761877e-006  1.568150e-006
 -4.097942e-007  1.228886e-006  2.003155e-006 -1.226151e-006
  1.913956e-007 -8.027494e-008 -6.625660e-007 -4.292133e-007
 -2.216263e-007  1.029504e-006  6.501400e-007 -3.290636e-007
  1.051846e-006 -4.591938e-007 -3.246366e-007  6.378686e-007
 -2.162910e-008  8.526128e-007  6.987246e-007 -8.510342e-007
  5.381960e-007 -4.323277e-007 -4.319570e-007  1.123109e-008
  4.397929e-007  3.529505e-007  7.360614e-007 -3.704531e-007
  1.307579e-008  1.026422e-007 -5.131335e-007  2.998560e-007
 -2.938166e-007  7.702664e-008  4.086156e-007 -6.042184e-008
  4.589796e-007  1.920097e-008 -8.439129e-008  7.463388e-008
 -2.230671e-007

 -4.835068e-004 -5.765945e-006 -6.242833e-006 -1.187096e-004
 -8.430243e-006  4.137677e-005  2.064425e-006  1.318262e-004
 -6.859221e-005 -3.066407e-006 -9.257538e-006 -1.980368e-005
  3.008853e-006  2.959650e-005  9.962655e-006  8.294915e-006
 -1.165068e-005 -4.188508e-006 -7.130982e-006  2.720811e-006
 -7.036161e-007  2.011888e-005  8.112018e-006 -1.791157e-006
  1.060257e-006 -1.898051e-006 -3.589977e-006  4.619457e-006
 -2.676345e-006  1.411081e-005  4.633776e-006 -3.003116e-006
  3.773697e-006 -1.612904e-006 -2.175420e-006  3.065014e-006
 -2.033268e-006  1.092979e-005  3.121910e-006 -2.176322e-006
  3.978211e-006 -1.045958e-006 -1.378860e-006  6.614963e-007
 -7.754741e-007  8.071446e-006  2.546715e-006 -8.148928e-007
  4.649201e-006 -4.902016e-007 -8.697359e-007  1.227248e-006
 -1.136832e-006  5.573841e-006  1.919265e-006 -8.655835e-007
  3.286311e-006 -7.729745e-008 -1.342292e-007  1.383693e-006
 -4.004663e-007  4.353375e-006  1.303119e-006 -5.699477e-008
  3.100665e-006 -2.576188e-007 -7.893109e-008 -6.134130e-008
  3.750244e-007  3.663745e-006  1.129229e-006 -8.553992e-007
  1.991338e-006 -7.805061e-008 -3.119994e-007 -3.020657e-007
  3.186095e-007

  3.608373e-003  9.947354e-006  7.469539e-005  7.659004e-004
  4.737117e-006 -3.873105e-004 -1.035454e-005 -6.859221e-005
  6.231911e-004  1.599097e-005  9.295053e-005 -1.248222e-004
 -4.564356e-006 -2.729342e-004 -1.098657e-005  4.248073e-005
 -4.316493e-005  7.523927e-006  4.693154e-005 -4.779236e-005
  1.897780e-005 -1.755230e-004 -7.242397e-006  2.033979e-005
 -7.900476e-005  3.261116e-006  1.089183e-005 -1.909865e-005
  1.240775e-005 -1.052306e-004 -3.103446e-006  8.199426e-006
 -5.790866e-005  1.351911e-006  1.314921e-006 -7.741713e-006
  1.058483e-005 -6.677906e-005  2.446283e-006  5.591953e-006
 -4.105372e-005  9.842242e-007 -5.853220e-008 -2.073282e-006
  6.654372e-007 -4.553965e-005  1.009205e-006 -1.975292e-008
 -2.668809e-005  2.091937e-007  5.116721e-007 -1.468664e-006
  1.182259e-006 -3.160342e-005  1.597896e-006  1.811999e-006
 -2.277683e-005 -4.637821e-007 -1.046040e-007 -5.771741e-007
 -1.746531e-006 -2.242976e-005  2.044771e-006 -5.884174e-007
 -1.656665e-005 -5.732703e-007 -4.262816e-008 -1.647870e-006
  9.283296e-007 -1.677834e-005  1.642588e-006 -4.319658e-008
 -1.236532e-005 -8.909794e-007 -9.793477e-007 -1.625156e-006
 -2.167735e-006

  9.977482e-005  1.332352e-006  2.533659e-006  2.394437e-005
 -6.668294e-006 -9.723120e-006 -3.696079e-008 -3.066407e-006
  1.599097e-005  6.627193e-006  2.624803e-006 -1.331972e-007
 -8.263687e-007 -8.248591e-006 -5.545861e-007  1.636792e-006
  5.523821e-007  1.659699e-006  1.694079e-006 -1.154927e-006
  9.751607e-007 -4.436979e-006 -6.513134e-007  8.894853e-007
 -1.561721e-006  4.917692e-007  8.836168e-007 -1.258648e-006
  7.058853e-007 -2.762616e-006 -5.156496e-008  3.920831e-007
 -1.656038e-006  4.547854e-007  1.360980e-007 -8.306533e-007
  4.624621e-007 -2.094944e-006  2.519442e-007  5.159482e-007
 -1.712564e-006  4.744782e-007  1.001776e-007 -2.134785e-007
  2.268226e-007 -1.512537e-006  2.244575e-007 -9.944125e-008
 -8.127450e-007  3.295089e-007  9.950369e-008  6.615357e-009
 -1.870936e-007 -9.994938e-007  1.699184e-007 -1.429255e-007
 -6.491707e-007  2.542202e-007 -1.068923e-009  3.952609e-008
 -1.686724e-007 -7.444837e-007  2.329321e-007  1.744719e-008
 -4.799103e-007  2.410146e-007 -3.195868e-009 -2.816734e-008
  7.627594e-008 -5.726608e-007  1.786054e-008  7.114257e-009
 -4.844910e-007  2.017170e-007  1.254339e-007  1.664458e-008
 -2.301393e-008

  6.003445e-004  3.108461e-006  3.065060e-005  1.765668e-004
  1.782084e-006 -6.777086e-005 -6.437589e-006 -9.257538e-006
  9.295053e-005  2.624803e-006  3.131723e-005 -1.951583e-005
 -3.594521e-006 -4.444319e-005 -3.118844e-006  8.658042e-006
 -7.318480e-006  1.618141e-006  1.369850e-005 -9.515700e-006
  2.446447e-006 -2.916022e-005 -7.692506e-007  4.963295e-006
 -1.322053e-005  1.304457e-006  5.370582e-006 -6.085707e-006
  2.660396e-006 -1.756059e-005 -1.122926e-006  2.581225e-006
 -1.008734e-005  6.832709e-007  3.525376e-006 -3.759439e-006
  1.396880e-006 -1.089549e-005  1.035602e-007  1.154980e-006
 -6.929617e-006  3.347976e-007  2.111137e-006 -1.005025e-006
 -3.358407e-007 -7.517676e-006  4.329125e-007 -3.780817e-007
 -5.529206e-006  6.814491e-007  1.465987e-006 -1.488960e-006
  5.638980e-007 -5.256268e-006  2.995441e-007  4.221483e-007
 -3.601694e-006  5.637986e-007  1.154868e-006 -1.476078e-006
 -5.418024e-007 -3.615571e-006  1.869986e-007  1.368860e-008
 -2.361775e-006  1.092101e-007  9.103178e-007 -7.465233e-007
  1.466961e-007 -2.807657e-006  4.917004e-007 -9.368264e-008
 -2.488787e-006  6.835613e-008  3.538427e-007 -7.182094e-007
 -4.342242e-008

 -5.848007e-004  9.860143e-007 -1.783697e-005 -1.073191e-004
 -4.978013e-006  9.586290e-005  2.661724e-006 -1.980368e-005
 -1.248222e-004 -1.331972e-007 -1.951583e-005  1.194124e-004
 -1.307336e-006  6.080298e-005 -1.574128e-006 -1.822874e-005
  4.206311e-005  2.931206e-006 -3.564669e-006  1.616363e-005
 -5.785417e-006  3.464810e-005 -1.394390e-006 -3.570196e-007
  3.066464e-005  2.090380e-006  6.335464e-006  1.106684e-006
 -2.634073e-006  1.604949e-005 -8.428594e-007  2.552354e-006
  1.505522e-005  2.053149e-006  6.455143e-006 -2.717870e-006
 -4.258006e-007  7.257325e-006 -1.365833e-006  7.479041e-007
  8.235303e-006  1.252480e-006  3.962892e-006 -2.421731e-006
  1.791795e-006  3.726282e-006 -2.927056e-007  1.060029e-006
  3.466271e-006  9.719227e-007  2.609166e-006 -1.948200e-006
 -4.810237e-007  1.947844e-006 -3.243638e-007 -1.393342e-007
  2.612551e-006  8.666887e-007  1.990273e-006 -5.934826e-007
  1.383484e-006  1.002188e-006 -5.029465e-007 -7.143295e-007
  1.646855e-006  7.782839e-007  1.606805e-006 -2.241732e-007
 -6.193795e-007  1.538174e-007 -7.390318e-007 -2.956125e-007
  1.158334e-006  8.616614e-007  1.678131e-006 -2.358633e-007
  8.706171e-007

 -1.418163e-005 -9.968026e-007 -3.321974e-006 -1.407178e-005
 -3.943500e-006  4.569314e-006  3.119596e-007  3.008853e-006
 -4.564356e-006 -8.263687e-007 -3.594521e-006 -1.307336e-006
  1.883229e-005  2.588033e-006 -3.792620e-007 -5.073967e-006
 -2.655163e-006 -1.856578e-006 -1.925763e-006  2.579410e-006
 -5.015117e-007  1.869144e-006 -6.688768e-007 -1.708291e-006
  1.558471e-006 -1.775090e-006 -1.016361e-006  1.456621e-006
 -1.044378e-006  1.066903e-006 -7.151404e-007 -7.845786e-007
  1.469927e-006 -9.756846e-007 -6.571601e-007  1.130993e-006
 -4.063531e-007  5.496227e-007 -7.133032e-007  1.555054e-007
  7.806874e-007 -5.891560e-007 -1.242928e-007 -5.375116e-008
 -1.063007e-007  4.843397e-007 -8.161628e-007 -3.277559e-007
  4.683363e-007 -3.344971e-007 -6.952118e-008  4.071331e-007
 -4.457173e-007  5.152441e-007 -5.144198e-007  3.759749e-007
  1.342477e-007 -2.258751e-007  7.527881e-008  6.284842e-007
 -6.726384e-007  2.831936e-007 -4.271998e-007  5.966970e-007
  1.044579e-007 -1.661755e-007  1.290816e-007 -1.840106e-007
  3.089775e-007  1.675961e-007 -3.577409e-007  6.712024e-008
  1.401230e-007 -2.491068e-007  1.626287e-007  2.024913e-008
  1.353484e-008

 -1.712472e-003 -3.181351e-006 -3.630082e-005 -3.662277e-004
 -3.095548e-006  1.907440e-004  2.978065e-006  2.959650e-005
 -2.729342e-004 -8.248591e-006 -4.444319e-005  6.080298e-005
  2.588033e-006  1.343803e-004  4.491217e-006 -2.263011e-005
  2.700452e-005 -3.536424e-006 -2.173886e-005  2.255594e-005
 -9.004997e-006  8.324739e-005  2.833490e-006 -1.004521e-005
  4.058162e-005 -9.878992e-007 -4.157447e-006  8.788716e-006
 -5.442298e-006  4.907390e-005  7.113668e-007 -3.242777e-006
  2.874468e-005 -3.087871e-007  5.799823e-007  3.361595e-006
 -4.183994e-006  3.076267e-005 -1.503791e-006 -2.227263e-006
  2.029458e-005 -4.319002e-007  5.914481e-007  4.879912e-007
 -3.510545e-007  2.040573e-005 -8.386503e-007  3.621943e-007
  1.286563e-005  3.509458e-008 -2.965660e-008  9.000457e-007
 -9.396795e-008  1.379367e-005 -1.146878e-006 -7.959184e-007
  1.056411e-005  4.256186e-007  2.645122e-007  2.557643e-007
  1.079197e-006  9.570964e-006 -1.283289e-006  2.984964e-007
  7.472881e-006  3.103626e-007  2.949450e-007  7.619261e-007
 -7.002367e-008  7.310539e-006 -8.640145e-007 -1.007435e-007
  5.300405e-006  4.750647e-007  5.234381e-007  5.678315e-007
  8.900720e-007

 -7.328015e-005 -1.242598e-007 -2.947202e-006 -1.177989e-005
  2.791863e-007  6.652714e-006  6.672335e-006  9.962655e-006
 -1.098657e-005 -5.545861e-007 -3.118844e-006 -1.574128e-006
 -3.792620e-007  4.491217e-006  5.872155e-006  9.490164e-007
 -2.640640e-006 -5.751943e-007 -1.567860e-006  9.060118e-007
 -2.475517e-007  3.270396e-006  3.026978e-006 -8.441737e-007
  3.838311e-007 -3.630179e-007 -9.004001e-007  1.139985e-006
 -6.464607e-007  2.365076e-006  2.119617e-006 -1.341798e-006
  5.605880e-007 -4.831335e-007 -9.101768e-007  1.094307e-006
 -3.364977e-007  2.066703e-006  1.344306e-006 -8.757470e-007
  5.585289e-007 -3.299149e-007 -4.256417e-007 -1.001278e-007
 -2.268726e-007  1.545692e-006  7.273301e-007 -2.356754e-007
  1.198786e-006 -2.944387e-007 -2.375703e-007  3.613289e-007
 -1.193659e-007  1.062838e-006  4.152334e-007 -5.717583e-007
  5.612961e-007 -1.635377e-007 -7.331155e-008  5.690180e-008
  7.222809e-008  8.296879e-007  3.448024e-007 -2.287467e-007
  2.921318e-007 -3.038923e-008 -1.943409e-007  7.341802e-008
 -3.999573e-009  6.400764e-007  2.124837e-007 -1.158557e-007
  6.435815e-007  2.656283e-008 -1.856896e-007 -2.234926e-007
 -1.405727e-007

  2.499302e-004  2.866734e-006  7.485367e-006  7.809421e-005
 -1.004535e-006 -3.361425e-005 -1.251229e-006  8.294915e-006
  4.248073e-005  1.636792e-006  8.658042e-006 -1.822874e-005
 -5.073967e-006 -2.263011e-005  9.490164e-007  2.251538e-005
 -8.301180e-006  1.057693e-006  3.803221e-006 -6.966948e-006
  3.030113e-006 -1.387752e-005  1.927754e-006  4.259124e-006
 -1.050133e-005  4.353748e-007  5.896806e-007 -2.267111e-006
  2.512105e-006 -7.478934e-006  2.189919e-006  2.759104e-007
 -7.759249e-006 -2.333000e-007 -5.945111e-007 -4.883956e-007
  6.184252e-007 -4.108667e-006  1.881997e-006 -3.958643e-007
 -3.623876e-006 -2.621981e-007 -6.885310e-007  4.728468e-008
 -4.592326e-007 -2.592060e-006  1.608364e-006 -1.209849e-007
 -2.063385e-006 -2.650378e-007 -2.345894e-007  4.405231e-007
  1.047509e-007 -1.628800e-006  1.139117e-006 -3.116688e-007
 -1.901031e-006 -2.713664e-007 -1.857993e-007  1.480750e-007
  1.432234e-007 -7.358634e-007  9.562991e-007 -4.262944e-007
 -6.220437e-007 -4.271227e-007 -1.033010e-007 -1.531881e-007
 -6.636277e-008 -4.803795e-007  6.454304e-007 -1.895446e-007
 -5.576594e-007 -1.898877e-007 -2.766921e-007 -1.673035e-007
 -2.227014e-007

 -2.315139e-004  8.200122e-007 -5.106035e-006 -7.309285e-005
 -2.638969e-006  4.552495e-005 -1.092595e-007 -1.165068e-005
 -4.316493e-005  5.523821e-007 -7.318480e-006  4.206311e-005
 -2.655163e-006  2.700452e-005 -2.640640e-006 -8.301180e-006
  3.711016e-005  1.556122e-006 -8.379370e-007  4.005549e-006
 -1.863981e-006  1.378189e-005 -1.674446e-006 -1.181731e-006
  1.810171e-005  1.256963e-006  3.740944e-006 -1.325451e-006
 -1.354165e-007  4.824919e-006 -1.407456e-006  1.817003e-006
  7.581749e-006  1.211689e-006  3.312558e-006 -2.401137e-006
  1.360932e-006  9.443222e-007 -1.102264e-006  1.115942e-006
  3.699186e-006  5.211981e-007  1.698287e-006 -2.099871e-006
  8.459967e-007 -4.550464e-007 -4.053007e-007  5.648915e-007
  1.137166e-006  5.555377e-007  7.696066e-007 -5.936738e-007
  1.470856e-007 -7.302169e-007 -3.586665e-007 -2.960208e-008
  2.398581e-007  3.762109e-007  4.885747e-007 -5.931726e-007
  8.565256e-007 -8.956509e-007 -4.368444e-007  9.489371e-008
 -6.126290e-008  2.691432e-007  3.658882e-007 -4.098818e-007
 -1.205207e-007 -9.079908e-007 -3.487618e-007  9.164026e-008
 -1.705837e-007  4.394361e-007  3.194163e-007  5.011169e-007
 -7.463618e-008

  5.439213e-005  2.085179e-006  1.715212e-006  1.464243e-005
 -3.690732e-006 -4.306692e-006 -1.930586e-007 -4.188508e-006
  7.523927e-006  1.659699e-006  1.618141e-006  2.931206e-006
 -1.856578e-006 -3.536424e-006 -5.751943e-007  1.057693e-006
  1.556122e-006  2.351833e-006  1.480954e-006 -7.147325e-007
  9.029253e-008 -2.377321e-006 -1.197831e-007  4.624201e-007
 -1.075443e-007  7.985981e-007  8.914242e-007 -8.544583e-007
  2.477728e-007 -1.575294e-006  5.187278e-008  5.042761e-007
 -5.579153e-007  4.788971e-007  5.717076e-007 -6.827161e-007
  3.154589e-007 -1.310948e-006  9.204912e-008  3.568661e-008
 -7.154822e-007  3.437857e-007  1.926345e-007 -2.935858e-007
  3.692078e-007 -9.807933e-007  1.255326e-007 -6.423318e-008
 -5.063570e-007  1.015909e-007  1.856754e-007 -7.118768e-008
 -9.500034e-008 -6.142700e-007  1.204291e-007 -7.757915e-008
 -3.349066e-007  4.899974e-008  1.008551e-007 -2.743099e-007
  1.165939e-008 -4.480883e-007  1.617362e-007 -1.037502e-008
 -3.211066e-007  1.018412e-007  1.189797e-007 -6.807517e-008
  4.823921e-008 -3.504812e-007  1.990111e-008 -1.854653e-007
 -3.357247e-007  6.000386e-008  8.417461e-008 -2.191016e-008
  5.542736e-008

  3.126408e-004  1.831425e-006  1.196421e-005  9.876406e-005
  1.118089e-006 -3.160697e-005 -1.513618e-006 -7.130982e-006
  4.693154e-005  1.694079e-006  1.369850e-005 -3.564669e-006
 -1.925763e-006 -2.173886e-005 -1.567860e-006  3.803221e-006
 -8.379370e-007  1.480954e-006  8.959026e-006 -4.162473e-006
  6.893908e-007 -1.471924e-005 -1.006938e-006  2.692151e-006
 -5.392641e-006  8.374273e-007  4.002521e-006 -3.294218e-006
  1.190368e-006 -9.191551e-006 -4.789844e-007  1.377601e-006
 -4.816528e-006  7.620188e-007  2.218936e-006 -2.022641e-006
  7.579180e-007 -6.146185e-006  2.540104e-007  8.091582e-007
 -3.751123e-006  4.604711e-007  1.473076e-006 -9.830559e-007
  1.858298e-009 -4.274370e-006  1.898649e-007 -8.907353e-008
 -2.841666e-006  4.543211e-007  1.017062e-006 -9.181365e-007
  1.198691e-007 -2.969419e-006  2.221038e-007 -1.093580e-007
 -2.072212e-006  3.583727e-007  5.977958e-007 -6.932239e-007
 -6.857305e-008 -2.214672e-006  2.252422e-007 -1.868633e-007
 -1.610141e-006  1.277612e-007  4.257594e-007 -4.248090e-007
  2.097085e-007 -1.706845e-006  2.009030e-007  7.046059e-008
 -1.260415e-006 -1.207959e-008  2.305007e-007 -4.000850e-007
 -2.452575e-008

 -2.767744e-004  1.308163e-007 -8.597494e-006 -5.865871e-005
 -7.290084e-007  3.276943e-005  7.093613e-007  2.720811e-006
 -4.779236e-005 -1.154927e-006 -9.515700e-006  1.616363e-005
  2.579410e-006  2.255594e-005  9.060118e-007 -6.966948e-006
  4.005549e-006 -7.147325e-007 -4.162473e-006  1.404719e-005
 -2.518510e-006  1.401294e-005  3.617804e-007 -2.313449e-006
  8.420553e-006 -6.350085e-008 -1.836092e-007  2.573017e-006
 -1.454245e-006  8.410094e-006 -4.738251e-008 -1.918017e-007
  6.607435e-006  4.232762e-008  7.318205e-007  5.347897e-007
 -1.137690e-006  5.025343e-006 -4.728268e-007  1.083804e-007
  3.616645e-006 -6.827300e-008  6.016616e-007  5.521776e-008
 -2.039670e-007  3.328733e-006 -2.921595e-007  3.252161e-007
  2.270597e-006  1.060267e-007  4.553427e-007 -7.346624e-008
  1.406123e-007  2.183884e-006 -2.494524e-007  6.339709e-008
  2.003830e-006  9.110319e-009  3.839187e-007 -3.769923e-008
  1.425030e-008  1.515849e-006 -3.282704e-007  4.111648e-009
  1.194747e-006 -6.264604e-008  3.713611e-007  7.667814e-008
 -5.623431e-008  1.110769e-006 -2.914362e-007 -1.365451e-008
  7.532837e-007  1.521096e-008  3.287621e-007 -2.429674e-007
  2.915309e-007

  9.878243e-005  1.589462e-006  3.149154e-006  1.492844e-005
 -1.264052e-006 -1.259238e-005  1.887604e-007 -7.036161e-007
  1.897780e-005  9.751607e-007  2.446447e-006 -5.785417e-006
 -5.015117e-007 -9.004997e-006 -2.475517e-007  3.030113e-006
 -1.863981e-006  9.029253e-008  6.893908e-007 -2.518510e-006
  5.940320e-006 -5.457607e-006  8.563670e-008 -7.200897e-008
 -2.693858e-006 -5.032840e-007 -2.013622e-007 -3.578501e-007
  5.782274e-007 -3.157074e-006  1.158860e-007 -1.888828e-007
 -2.179786e-006 -6.954356e-007 -4.998706e-007 -1.609161e-007
  1.376638e-007 -1.926145e-006  7.465169e-008  1.685716e-007
 -1.142170e-006 -4.972718e-007 -4.971788e-007  3.892291e-008
 -7.128988e-008 -1.360239e-006  6.570375e-008  1.652534e-007
 -6.787309e-007 -4.039244e-007 -3.384759e-007  4.013214e-007
  4.503627e-009 -9.875187e-007  2.222639e-007 -1.100748e-007
 -4.965569e-007 -3.449154e-007 -1.613079e-007 -5.357467e-008
 -4.200568e-007 -5.533579e-007  1.842108e-007 -8.431653e-008
 -3.582184e-007 -2.176035e-007 -7.826436e-008  4.874761e-008
 -1.870441e-007 -4.737718e-007  7.965967e-008 -7.194004e-008
 -3.619110e-007 -3.690838e-008 -1.239150e-008  1.816433e-007
 -1.978164e-007

 -1.099188e-003 -3.968260e-006 -2.415242e-005 -2.399591e-004
 -2.334891e-006  1.193638e-004  2.633973e-006  2.011888e-005
 -1.755230e-004 -4.436979e-006 -2.916022e-005  3.464810e-005
  1.869144e-006  8.324739e-005  3.270396e-006 -1.387752e-005
  1.378189e-005 -2.377321e-006 -1.471924e-005  1.401294e-005
 -5.457607e-006  5.418194e-005  1.945451e-006 -6.618400e-006
  2.466061e-005 -1.225265e-006 -3.547542e-006  6.086799e-006
 -3.721345e-006  3.224453e-005  8.024890e-007 -2.761846e-006
  1.807059e-005 -4.462927e-007 -4.492152e-007  2.790442e-006
 -2.846209e-006  2.027721e-005 -8.289512e-007 -1.591461e-006
  1.265320e-005 -2.963002e-007  4.919757e-008  5.912999e-007
 -2.261223e-007  1.367460e-005 -5.278159e-007  3.119931e-007
  8.587507e-006 -1.953787e-007 -1.544850e-007  7.543800e-007
 -1.664567e-007  9.378670e-006 -7.018488e-007 -5.162568e-007
  6.930509e-006  3.303315e-008  7.678357e-008  3.623811e-007
  5.383486e-007  6.554080e-006 -6.529309e-007  3.531262e-007
  4.900678e-006  1.418569e-007  1.076117e-007  4.843400e-007
 -2.721833e-007  4.945857e-006 -5.512354e-007 -8.862917e-008
  3.617417e-006  2.696262e-007  3.528289e-007  5.132059e-007
  6.347567e-007

 -5.204171e-005  3.122880e-007  6.023538e-009 -8.246553e-006
 -7.827037e-007  3.719592e-006  2.904318e-006  8.112018e-006
 -7.242397e-006 -6.513134e-007 -7.692506e-007 -1.394390e-006
 -6.688768e-007  2.833490e-006  3.026978e-006  1.927754e-006
 -1.674446e-006 -1.197831e-007 -1.006938e-006  3.617804e-007
  8.563670e-008  1.945451e-006  3.168909e-006 -4.009483e-008
 -3.436912e-008 -3.075766e-007 -5.540730e-007  5.142214e-007
 -5.909328e-007  1.600320e-006  1.770702e-006 -6.172448e-007
  2.816068e-007 -3.594451e-007 -2.377546e-007  3.044776e-007
 -1.253693e-007  1.364943e-006  9.637838e-007 -8.508269e-007
  4.144929e-007 -2.432130e-007 -2.445815e-007  2.677752e-008
 -1.181104e-007  1.032836e-006  7.318844e-007 -3.688607e-007
  5.308721e-007 -2.333944e-007 -1.121975e-007  2.418963e-007
 -1.186923e-007  7.420104e-007  4.966441e-007 -2.213149e-007
  4.052405e-007 -1.717886e-007  9.734478e-008 -4.701363e-008
  2.130367e-008  6.946441e-007  3.299388e-007 -9.798560e-008
  3.508966e-007 -5.568470e-008  7.251049e-008  1.239746e-008
  3.292798e-008  5.037113e-007  2.534697e-007 -2.136349e-007
  4.144868e-007 -3.172468e-009 -3.656778e-008 -1.815333e-007
 -2.858243e-008

  1.384788e-004 -2.159024e-007  3.268269e-006  5.146370e-005
 -1.636981e-007 -1.470922e-005 -1.767520e-006 -1.791157e-006
  2.033979e-005  8.894853e-007  4.963295e-006 -3.570196e-007
 -1.708291e-006 -1.004521e-005 -8.441737e-007  4.259124e-006
 -1.181731e-006  4.624201e-007  2.692151e-006 -2.313449e-006
 -7.200897e-008 -6.618400e-006 -4.009483e-008  7.079514e-006
 -3.564820e-006  3.389387e-007  1.234066e-006 -1.701374e-006
  1.140485e-006 -4.024422e-006  4.590571e-007  9.766246e-007
 -3.054764e-006  2.023059e-007  6.632298e-007 -7.748428e-007
  9.482179e-007 -2.691350e-006  6.334245e-007  2.239775e-007
 -1.958087e-006  7.759214e-009  4.719366e-007 -1.209236e-007
 -1.950087e-008 -1.745066e-006  4.538637e-007 -7.256530e-008
 -1.396729e-006 -3.621988e-008  4.130040e-007 -4.271413e-007
  9.687886e-008 -1.135379e-006  3.932424e-007  1.144530e-007
 -1.156674e-006 -2.368542e-008  1.452268e-007 -2.458118e-008
 -1.061100e-007 -7.628283e-007  4.188437e-007 -1.216240e-007
 -4.020335e-007 -2.051595e-008  1.224108e-007 -1.395931e-007
  3.638482e-008 -6.120699e-007  3.208595e-007 -2.746644e-008
 -5.579317e-007 -5.924367e-008  7.306134e-008 -8.925144e-008
  1.260186e-007

 -4.604792e-004 -1.898627e-006 -1.063384e-005 -1.142963e-004
 -3.071349e-006  6.069781e-005  1.834697e-006  1.060257e-006
 -7.900476e-005 -1.561721e-006 -1.322053e-005  3.066464e-005
  1.558471e-006  4.058162e-005  3.838311e-007 -1.050133e-005
  1.810171e-005 -1.075443e-007 -5.392641e-006  8.420553e-006
 -2.693858e-006  2.466061e-005 -3.436912e-008 -3.564820e-006
  2.195786e-005 -2.715644e-007  1.061739e-007  1.309479e-006
 -2.183956e-006  1.304423e-005 -3.367680e-007 -1.042864e-008
  1.074488e-005  1.153105e-007  1.464983e-006  4.069692e-007
 -2.533089e-007  7.046997e-006 -9.675864e-007  3.019636e-008
  5.740176e-006  7.762357e-008  8.836574e-007 -7.745403e-007
  1.187975e-007  4.413002e-006 -7.444400e-007  2.176642e-007
  3.414560e-006  8.451770e-008  4.343846e-007 -2.072560e-007
  2.455307e-007  2.955882e-006 -6.843119e-007 -1.374440e-007
  2.566882e-006  4.078316e-008  2.719246e-007 -2.399190e-007
  3.395689e-007  1.841985e-006 -4.802827e-007  1.663613e-007
  1.296396e-006  2.087810e-007  2.486919e-007  2.036102e-008
 -1.245595e-007  1.150316e-006 -4.467727e-007  9.797774e-008
  1.219416e-006  2.393313e-007  3.284193e-007  2.892104e-007
  7.605120e-008

  2.343116e-005  2.371867e-006  1.673182e-006  8.972464e-006
 -1.339758e-006 -2.127789e-006 -1.203586e-006 -1.898051e-006
  3.261116e-006  4.917692e-007  1.304457e-006  2.090380e-006
 -1.775090e-006 -9.878992e-007 -3.630179e-007  4.353748e-007
  1.256963e-006  7.985981e-007  8.374273e-007 -6.350085e-008
 -5.032840e-007 -1.225265e-006 -3.075766e-007  3.389387e-007
 -2.715644e-007  1.599547e-006  8.056456e-007 -5.157725e-007
  1.680528e-007 -1.046120e-006 -1.866015e-007  4.108358e-007
 -3.085127e-007  7.385095e-007  5.293544e-007 -5.371102e-007
  1.028796e-007 -5.687078e-007 -7.267173e-008  4.419996e-008
 -8.061408e-008  3.464006e-007  1.760000e-007 -1.174614e-007
  1.580353e-007 -4.860773e-007  3.647442e-008  1.269539e-007
 -3.929590e-007  3.370387e-007  1.249626e-007 -2.645283e-007
  3.405005e-007 -4.359116e-007  1.722784e-008  3.429800e-009
 -2.715375e-007  2.997733e-007  8.880731e-008 -1.089983e-007
 -2.250314e-008 -2.970681e-007  4.177886e-008 -4.985636e-008
 -1.102909e-007  1.572452e-007  7.075921e-008 -7.368351e-009
  6.466236e-008 -1.516657e-007  6.326888e-008 -3.550323e-008
 -2.254782e-007  1.140813e-007 -3.910679e-008 -2.704229e-008
  5.408392e-008

  8.611017e-005  1.348934e-006  5.654828e-006  3.453194e-005
  7.548384e-008 -5.368989e-006 -1.213199e-006 -3.589977e-006
  1.089183e-005  8.836168e-007  5.370582e-006  6.335464e-006
 -1.016361e-006 -4.157447e-006 -9.004001e-007  5.896806e-007
  3.740944e-006  8.914242e-007  4.002521e-006 -1.836092e-007
 -2.013622e-007 -3.547542e-006 -5.540730e-007  1.234066e-006
  1.061739e-007  8.056456e-007  3.440137e-006 -1.386256e-006
  4.671983e-007 -2.819644e-006 -4.031047e-007  1.025620e-006
 -9.316546e-007  6.643980e-007  2.240811e-006 -1.288112e-006
  3.624718e-007 -2.009615e-006 -1.996779e-008  4.205197e-007
 -9.665430e-007  3.139088e-007  1.407468e-006 -8.794945e-007
  7.180897e-009 -1.614476e-006  1.093214e-007  1.619836e-007
 -1.010034e-006  4.337243e-007  9.081193e-007 -8.519458e-007
  8.951464e-009 -1.256444e-006  1.474160e-007 -5.491539e-008
 -6.785339e-007  3.315611e-007  6.413464e-007 -4.635625e-007
  1.501661e-007 -9.699726e-007  7.159219e-008 -1.290126e-007
 -5.887858e-007  9.759197e-008  5.052854e-007 -3.333392e-007
  1.145167e-008 -7.815347e-007  7.234350e-008  5.738683e-008
 -5.563515e-007  8.678931e-008  3.129032e-007 -2.321247e-007
  1.224976e-007

 -1.309771e-004 -1.137904e-006 -6.001094e-006 -3.526458e-005
  4.924045e-007  1.253745e-005  1.829055e-006  4.619457e-006
 -1.909865e-005 -1.258648e-006 -6.085707e-006  1.106684e-006
  1.456621e-006  8.788716e-006  1.139985e-006 -2.267111e-006
 -1.325451e-006 -8.544583e-007 -3.294218e-006  2.573017e-006
 -3.578501e-007  6.086799e-006  5.142214e-007 -1.701374e-006
  1.309479e-006 -5.157725e-007 -1.386256e-006  4.978599e-006
 -8.268036e-007  4.141921e-006  4.125562e-007 -1.084115e-006
  2.054135e-006 -3.263180e-007 -6.497802e-007  1.195069e-006
 -4.554251e-007  2.791918e-006 -2.706315e-008 -6.124484e-007
  1.614296e-006 -1.336582e-007 -1.913099e-007  4.929481e-007
 -1.307427e-007  1.922613e-006 -1.520442e-007  5.442287e-008
  1.524354e-006 -2.593768e-007 -1.515825e-007 -2.018914e-008
 -2.913802e-007  1.360951e-006 -1.063286e-007 -8.442022e-008
  1.332997e-006 -1.861972e-007 -9.680481e-008  2.350015e-007
  3.309832e-009  9.013119e-007 -1.316504e-007  8.673336e-008
  6.335473e-007 -8.927368e-008 -6.837357e-008  6.419468e-008
 -4.614818e-008  6.352345e-007 -1.380838e-007  4.696229e-008
  4.918435e-007 -9.536307e-009 -5.011195e-008 -1.434851e-008
  1.156946e-008

  7.569612e-005  1.696335e-006  1.805120e-006  1.820010e-005
  2.280948e-007 -8.169091e-006 -1.481120e-006 -2.676345e-006
  1.240775e-005  7.058853e-007  2.660396e-006 -2.634073e-006
 -1.044378e-006 -5.442298e-006 -6.464607e-007  2.512105e-006
 -1.354165e-007  2.477728e-007  1.190368e-006 -1.454245e-006
  5.782274e-007 -3.721345e-006 -5.909328e-007  1.140485e-006
 -2.183956e-006  1.680528e-007  4.671983e-007 -8.268036e-007
  3.825699e-006 -2.437484e-006 -3.016399e-007  3.957620e-007
 -1.536347e-006 -3.077641e-007  2.390069e-007 -3.771678e-007
  2.651413e-007 -1.575088e-006  9.127774e-008  1.421985e-007
 -8.844598e-007 -3.689289e-007  7.616251e-008  1.044142e-007
 -3.531744e-008 -1.104794e-006  1.363912e-007  5.090827e-008
 -8.687411e-007 -1.176417e-007  3.366148e-008 -2.185085e-007
 -2.250004e-008 -8.260937e-007  2.591118e-008 -2.968634e-008
 -6.123424e-007 -1.595503e-007 -2.933760e-008  8.049988e-008
  4.277309e-008 -5.438094e-007 -2.196216e-008  1.050303e-008
 -1.621963e-007 -2.567484e-007 -3.177685e-008 -5.142483e-008
 -1.417162e-007 -3.587100e-007 -5.285725e-008 -1.045465e-007
 -3.656670e-007 -2.141570e-007 -1.245505e-007 -1.955039e-007
 -6.619680e-008

 -6.751608e-004 -3.311284e-006 -1.507459e-005 -1.429158e-004
 -1.124938e-006  7.024806e-005  1.895098e-006  1.411081e-005
 -1.052306e-004 -2.762616e-006 -1.756059e-005  1.604949e-005
  1.066903e-006  4.907390e-005  2.365076e-006 -7.478934e-006
  4.824919e-006 -1.575294e-006 -9.191551e-006  8.410094e-006
 -3.157074e-006  3.224453e-005  1.600320e-006 -4.024422e-006
  1.304423e-005 -1.046120e-006 -2.819644e-006  4.141921e-006
 -2.437484e-006  2.052064e-005  7.931025e-007 -2.106027e-006
  1.057033e-005 -5.722966e-007 -8.145462e-007  1.798958e-006
 -1.882263e-006  1.292413e-005 -3.136343e-007 -1.077422e-006
  7.481271e-006 -2.887561e-007 -2.759556e-007  6.721169e-007
 -2.846314e-007  8.853216e-006 -1.886823e-007  4.939213e-008
  5.406320e-006 -2.564289e-007 -2.795556e-007  5.882104e-007
 -2.430393e-007  6.224314e-006 -3.560203e-007 -4.475090e-007
  4.546032e-006 -1.003750e-007 -6.823153e-008  2.450042e-007
  2.255586e-007  4.383489e-006 -3.573819e-007  2.781674e-007
  3.174871e-006  1.967227e-008 -1.754945e-008  2.951092e-007
  4.969672e-009  3.309624e-006 -3.280697e-007 -1.079344e-007
  2.305482e-006  1.069076e-007  1.460112e-007  2.928867e-007
  3.632736e-007

 -2.434319e-005 -1.310061e-007 -1.193655e-006 -1.810101e-006
 -7.726643e-007  1.216854e-006  2.954134e-006  4.633776e-006
 -3.103446e-006 -5.156496e-008 -1.122926e-006 -8.428594e-007
 -7.151404e-007  7.113668e-007  2.119617e-006  2.189919e-006
 -1.407456e-006  5.187278e-008 -4.789844e-007 -4.738251e-008
  1.158860e-007  8.024890e-007  1.770702e-006  4.590571e-007
 -3.367680e-007 -1.866015e-007 -4.031047e-007  4.125562e-007
 -3.016399e-007  7.931025e-007  1.860007e-006 -3.813438e-007
 -3.154439e-007 -1.990323e-007 -4.391696e-007  4.059139e-007
 -1.213925e-007  6.476715e-007  1.095841e-006 -6.388447e-007
  5.333992e-008 -6.865450e-008 -2.781240e-007 -1.516895e-007
 -1.209286e-007  5.767089e-007  6.448088e-007 -3.180196e-007
  3.415635e-007 -2.217205e-007 -9.972612e-008  2.249366e-007
 -8.611738e-009  5.139983e-007  4.607433e-007 -2.941901e-007
  6.724312e-008 -1.929055e-007 -6.775514e-008  9.077149e-008
  7.185646e-008  4.775428e-007  3.997937e-007 -1.164047e-007
  2.617831e-007 -4.544292e-008 -9.441116e-008  4.391487e-008
 -9.868231e-008  2.853477e-007  2.096773e-007 -1.913832e-007
  2.911307e-007 -4.278021e-010 -2.335166e-008 -1.415615e-008
  5.386728e-008

  6.282136e-005  9.799393e-007  2.611764e-006  1.885485e-005
 -7.962291e-007 -4.646388e-006 -1.896584e-006 -3.003116e-006
  8.199426e-006  3.920831e-007  2.581225e-006  2.552354e-006
 -7.845786e-007 -3.242777e-006 -1.341798e-006  2.759104e-007
  1.817003e-006  5.042761e-007  1.377601e-006 -1.918017e-007
 -1.888828e-007 -2.761846e-006 -6.172448e-007  9.766246e-007
 -1.042864e-008  4.108358e-007  1.025620e-006 -1.084115e-006
  3.957620e-007 -2.106027e-006 -3.813438e-007  3.397321e-006
 -7.336180e-007  3.269815e-007  9.744621e-007 -8.166719e-007
  3.698664e-007 -1.329899e-006  5.774882e-008  4.093126e-007
 -8.031980e-007  1.604569e-007  4.951914e-007 -2.920156e-007
  2.997673e-007 -9.705260e-007  2.066473e-007 -1.802800e-007
 -6.973273e-007  1.655419e-007  2.432746e-007 -4.115423e-007
  2.525164e-007 -7.346962e-007  8.554198e-008  1.956580e-007
 -5.129008e-007  7.140796e-008  1.593049e-007 -1.416445e-007
  1.487659e-007 -5.510951e-007  1.480176e-008 -5.510593e-008
 -3.256039e-007 -1.128322e-008  1.707689e-007  4.475671e-008
 -2.817168e-008 -4.479324e-007  6.505139e-008  6.620427e-008
 -1.778308e-007 -1.059302e-008  7.829969e-008 -9.605527e-008
  1.047062e-007

 -3.572636e-004 -1.832534e-006 -8.734194e-006 -8.357369e-005
 -3.566243e-007  4.184820e-005  7.288151e-007  3.773697e-006
 -5.790866e-005 -1.656038e-006 -1.008734e-005  1.505522e-005
  1.469927e-006  2.874468e-005  5.605880e-007 -7.759249e-006
  7.581749e-006 -5.579153e-007 -4.816528e-006  6.607435e-006
 -2.179786e-006  1.807059e-005  2.816068e-007 -3.054764e-006
  1.074488e-005 -3.085127e-007 -9.316546e-007  2.054135e-006
 -1.536347e-006  1.057033e-005 -3.154439e-007 -7.336180e-007
  9.829628e-006 -5.445742e-008  2.226326e-007  2.063663e-007
 -1.045135e-006  5.879249e-006 -7.881275e-007 -1.711599e-007
  4.577662e-006  4.057577e-008  1.725017e-007  9.889791e-008
  9.119019e-008  3.726822e-006 -6.476667e-007  2.046398e-007
  2.836060e-006  5.281659e-008  1.403582e-008  8.697228e-008
 -1.232390e-008  2.525094e-006 -5.213063e-007  5.583653e-008
  2.358271e-006  9.760663e-009  2.292324e-008 -5.289968e-008
  1.898427e-007  1.611064e-006 -4.537962e-007  2.595452e-007
  1.368834e-006  6.361828e-008  4.244877e-008  2.454241e-007
 -2.621731e-008  1.194064e-006 -3.379027e-007  1.074404e-007
  1.018182e-006  5.054029e-008  1.241616e-007  1.315187e-007
  1.512370e-007

  1.461016e-005  7.501014e-007  8.265641e-007  5.157459e-006
 -5.214859e-007 -8.228816e-007 -5.451631e-007 -1.612904e-006
  1.351911e-006  4.547854e-007  6.832709e-007  2.053149e-006
 -9.756846e-007 -3.087871e-007 -4.831335e-007 -2.333000e-007
  1.211689e-006  4.788971e-007  7.620188e-007  4.232762e-008
 -6.954356e-007 -4.462927e-007 -3.594451e-007  2.023059e-007
  1.153105e-007  7.385095e-007  6.643980e-007 -3.263180e-007
 -3.077641e-007 -5.722966e-007 -1.990323e-007  3.269815e-007
 -5.445742e-008  9.745974e-007  4.150071e-007 -3.636199e-007
  2.985136e-008 -4.421737e-007 -6.295652e-008  2.667462e-008
 -1.226014e-007  5.459180e-007  2.450486e-007 -4.979876e-008
  5.968247e-008 -3.703443e-007  5.320787e-008  1.492094e-007
 -2.631100e-007  3.990730e-007  1.887146e-007 -1.986699e-007
  2.578309e-007 -3.191989e-007  4.207799e-008  5.502825e-008
 -1.305708e-007  3.068378e-007  1.296156e-007  4.142157e-009
  7.855640e-008 -2.824926e-007  6.853663e-008 -7.677433e-008
 -1.698566e-007  1.669368e-007  6.420193e-008 -1.334897e-007
  1.160757e-007 -1.819474e-007  1.080387e-007  1.108202e-007
 -1.471562e-007  8.203781e-008  1.317925e-008  1.272189e-008
  4.621913e-008

  2.223376e-005  9.046456e-007  4.036282e-006  1.568573e-005
  2.196893e-007  1.024667e-006 -1.761877e-006 -2.175420e-006
  1.314921e-006  1.360980e-007  3.525376e-006  6.455143e-006
 -6.571601e-007  5.799823e-007 -9.101768e-007 -5.945111e-007
  3.312558e-006  5.717076e-007  2.218936e-006  7.318205e-007
 -4.998706e-007 -4.492152e-007 -2.377546e-007  6.632298e-007
  1.464983e-006  5.293544e-007  2.240811e-006 -6.497802e-007
  2.390069e-007 -8.145462e-007 -4.391696e-007  9.744621e-007
  2.226326e-007  4.150071e-007  2.321224e-006 -8.995066e-007
  1.242888e-007 -7.347611e-007 -2.954823e-007  2.486656e-007
 -2.130343e-007  1.939278e-007  1.372097e-006 -5.780963e-007
  1.794117e-007 -6.316534e-007  2.558915e-008  1.935799e-008
 -4.251128e-007  2.576098e-007  8.192034e-007 -7.578181e-007
  3.361588e-008 -5.863790e-007 -4.201440e-009  1.346260e-007
 -6.477500e-008  1.685256e-007  5.897118e-007 -5.124021e-007
  1.326781e-007 -4.998408e-007 -7.027283e-008 -5.532216e-008
 -1.949776e-007  3.243413e-008  4.753566e-007 -2.658450e-007
  4.295976e-008 -4.222762e-007  1.104206e-009 -2.685433e-009
 -3.328541e-007  2.519040e-008  2.711819e-007 -2.318147e-007
  1.024437e-007

 -5.934159e-005 -3.027149e-007 -3.497077e-006 -1.763756e-005
  7.655190e-007  4.587626e-006  1.568150e-006  3.065014e-006
 -7.741713e-006 -8.306533e-007 -3.759439e-006 -2.717870e-006
  1.130993e-006  3.361595e-006  1.094307e-006 -4.883956e-007
 -2.401137e-006 -6.827161e-007 -2.022641e-006  5.347897e-007
 -1.609161e-007  2.790442e-006  3.044776e-007 -7.748428e-007
  4.069692e-007 -5.371102e-007 -1.288112e-006  1.195069e-006
 -3.771678e-007  1.798958e-006  4.059139e-007 -8.166719e-007
  2.063663e-007 -3.636199e-007 -8.995066e-007  3.063138e-006
 -2.246622e-007  1.407169e-006  1.819346e-007 -4.250779e-007
  7.300289e-007 -1.278788e-007 -2.403340e-007  9.106945e-008
 -2.654992e-007  1.193921e-006 -2.173541e-008 -2.564621e-008
  8.554137e-007 -1.988395e-007 -1.121932e-007  2.656999e-007
 -1.408158e-007  7.563150e-007 -2.439520e-009 -6.087823e-008
  4.130120e-007 -1.286739e-007 -1.537010e-007  1.544930e-007
 -1.094981e-008  5.610039e-007  2.213110e-008  2.754582e-008
  2.568719e-007  4.320256e-008 -1.651826e-007  9.306418e-008
 -1.257462e-007  4.351668e-007  6.618891e-008  3.830762e-010
  5.078684e-007 -6.967416e-008 -6.768737e-008 -1.333330e-008
  4.177088e-008

  6.094952e-005 -4.135952e-007  7.099827e-007  1.076078e-005
 -7.413902e-007 -5.465397e-006 -4.097942e-007 -2.033268e-006
  1.058483e-005  4.624621e-007  1.396880e-006 -4.258006e-007
 -4.063531e-007 -4.183994e-006 -3.364977e-007  6.184252e-007
  1.360932e-006  3.154589e-007  7.579180e-007 -1.137690e-006
  1.376638e-007 -2.846209e-006 -1.253693e-007  9.482179e-007
 -2.533089e-007  1.028796e-007  3.624718e-007 -4.554251e-007
  2.651413e-007 -1.882263e-006 -1.213925e-007  3.698664e-007
 -1.045135e-006  2.985136e-008  1.242888e-007 -2.246622e-007
  2.163915e-006 -1.321394e-006 -6.260115e-008 -2.548281e-008
 -1.005840e-006 -1.886470e-007  6.055838e-008 -2.432725e-008
 -6.967121e-008 -9.091469e-007  2.922899e-008  9.374806e-008
 -3.028765e-007 -1.229798e-007  5.757196e-008 -5.168436e-009
 -1.462757e-007 -6.214997e-007 -1.691353e-008 -3.862431e-008
 -5.035326e-007 -8.883513e-008  3.137477e-009  8.673644e-008
 -5.923266e-008 -4.858142e-007  1.867539e-008 -1.009537e-008
 -4.762646e-007  4.181114e-008  1.837686e-009 -5.773766e-008
 -7.992260e-008 -3.821016e-007 -3.182676e-008  1.584910e-009
 -2.822208e-007  4.212928e-008 -4.546709e-008  2.387652e-008
  1.673369e-008

 -4.371455e-004 -1.593443e-006 -8.895016e-006 -8.984161e-005
 -4.451279e-007  4.332997e-005  1.228886e-006  1.092979e-005
 -6.677906e-005 -2.094944e-006 -1.089549e-005  7.257325e-006
  5.496227e-007  3.076267e-005  2.066703e-006 -4.108667e-006
  9.443222e-007 -1.310948e-006 -6.146185e-006  5.025343e-006
 -1.926145e-006  2.027721e-005  1.364943e-006 -2.691350e-006
  7.046997e-006 -5.687078e-007 -2.009615e-006  2.791918e-006
 -1.575088e-006  1.292413e-005  6.476715e-007 -1.329899e-006
  5.879249e-006 -4.421737e-007 -7.347611e-007  1.407169e-006
 -1.321394e-006  8.970502e-006 -2.530890e-008 -8.548462e-007
  4.630365e-006 -3.073735e-007 -3.314006e-007  5.385874e-007
 -3.230090e-007  6.134344e-006  1.156309e-008  6.940484e-009
  3.467677e-006 -1.576923e-007 -2.941047e-007  4.451710e-007
 -8.407333e-008  4.292949e-006 -1.485545e-007 -2.946315e-007
  2.973194e-006 -1.293643e-008 -4.484373e-008  1.521420e-007
  9.068340e-008  3.075016e-006 -2.104299e-007  1.243727e-007
  2.155482e-006 -4.962824e-009 -2.620364e-008  2.633787e-007
  8.254200e-010  2.361346e-006 -1.628192e-007 -4.549223e-008
  1.605547e-006  8.789566e-008  2.823689e-008  1.035451e-007
  2.371756e-007

  9.943184e-006  1.679933e-007 -2.042263e-007  6.740365e-006
 -4.457825e-007 -2.271717e-006  2.003155e-006  3.121910e-006
  2.446283e-006  2.519442e-007  1.035602e-007 -1.365833e-006
 -7.133032e-007 -1.503791e-006  1.344306e-006  1.881997e-006
 -1.102264e-006  9.204912e-008  2.540104e-007 -4.728268e-007
  7.465169e-008 -8.289512e-007  9.637838e-007  6.334245e-007
 -9.675864e-007 -7.267173e-008 -1.996779e-008 -2.706315e-008
  9.127774e-008 -3.136343e-007  1.095841e-006  5.774882e-008
 -7.881275e-007 -6.295652e-008 -2.954823e-007  1.819346e-007
 -6.260115e-008 -2.530890e-008  1.277730e-006 -6.327063e-008
 -2.887238e-007 -2.688172e-008 -1.730171e-007 -2.283737e-007
 -2.408647e-007  1.008301e-007  7.439791e-007 -2.647600e-007
  6.165994e-008 -5.247141e-008 -1.113140e-007  7.862499e-008
  4.721692e-008  8.650284e-008  5.066701e-007 -3.077620e-007
 -1.996735e-007 -9.541061e-008 -1.145591e-007  8.940706e-008
  1.183202e-007  1.476151e-007  3.813142e-007 -2.268315e-007
  5.251141e-008 -7.192616e-008 -9.152166e-008  3.666181e-008
 -8.861670e-008  8.912340e-008  2.612702e-007 -7.360687e-008
  9.610183e-008 -3.232021e-008 -7.951546e-008 -5.248931e-008
  5.073655e-008

  3.837628e-005 -3.648529e-007  6.581012e-007  1.005951e-005
  3.212650e-007 -2.385812e-006 -1.226151e-006 -2.176322e-006
  5.591953e-006  5.159482e-007  1.154980e-006  7.479041e-007
  1.555054e-007 -2.227263e-006 -8.757470e-007 -3.958643e-007
  1.115942e-006  3.568661e-008  8.091582e-007  1.083804e-007
  1.685716e-007 -1.591461e-006 -8.508269e-007  2.239775e-007
  3.019636e-008  4.419996e-008  4.205197e-007 -6.124484e-007
  1.421985e-007 -1.077422e-006 -6.388447e-007  4.093126e-007
 -1.711599e-007  2.667462e-008  2.486656e-007 -4.250779e-007
 -2.548281e-008 -8.548462e-007 -6.327063e-008  2.068050e-006
 -5.264610e-007  1.141018e-008  2.098106e-007 -1.784089e-007
  7.577891e-008 -5.957310e-007  1.483092e-007  1.891789e-008
 -3.508800e-007  9.936693e-008  4.670919e-008 -1.134800e-007
  1.072463e-007 -4.648838e-007  6.396800e-008 -1.393543e-007
 -3.313132e-007  1.128348e-008 -1.142957e-008 -1.006719e-007
 -1.070775e-009 -3.641268e-007  4.420531e-008 -4.616976e-008
 -2.921452e-007 -4.594154e-008 -9.670562e-009 -5.320552e-008
 -6.489344e-008 -2.459981e-007  8.345143e-008 -1.233042e-008
 -2.173566e-007 -1.513262e-008 -8.419698e-009  2.704016e-008
 -1.263551e-007

 -2.647984e-004 -2.525426e-007 -4.847014e-006 -5.913800e-005
 -3.659840e-007  2.807334e-005  1.913956e-007  3.978211e-006
 -4.105372e-005 -1.712564e-006 -6.929617e-006  8.235303e-006
  7.806874e-007  2.029458e-005  5.585289e-007 -3.623876e-006
  3.699186e-006 -7.154822e-007 -3.751123e-006  3.616645e-006
 -1.142170e-006  1.265320e-005  4.144929e-007 -1.958087e-006
  5.740176e-006 -8.061408e-008 -9.665430e-007  1.614296e-006
 -8.844598e-007  7.481271e-006  5.333992e-008 -8.031980e-007
  4.577662e-006 -1.226014e-007 -2.130343e-007  7.300289e-007
 -1.005840e-006  4.630365e-006 -2.887238e-007 -5.264610e-007
  5.101969e-006 -1.437908e-007 -1.286645e-007  2.673229e-008
 -9.346264e-009  2.859932e-006 -1.975939e-007  2.413905e-007
  1.969462e-006 -3.916508e-008 -1.074243e-007  3.367418e-007
  1.830285e-007  1.865762e-006 -1.796819e-007  6.316634e-008
  1.645970e-006  5.906542e-009 -8.488196e-009 -5.249326e-008
  5.797323e-008  1.369197e-006 -2.428908e-007  2.107661e-007
  1.306579e-006 -1.368702e-008  2.538019e-008  1.717881e-007
 -5.181624e-008  1.064466e-006 -1.060851e-007 -4.233725e-008
  8.214166e-007  3.160489e-008  5.083065e-008  6.202211e-008
  1.816622e-007

  1.059792e-005 -1.131393e-007  3.271834e-007  2.641581e-006
 -4.322018e-007 -5.132947e-007 -8.027494e-008 -1.045958e-006
  9.842242e-007  4.744782e-007  3.347976e-007  1.252480e-006
 -5.891560e-007 -4.319002e-007 -3.299149e-007 -2.621981e-007
  5.211981e-007  3.437857e-007  4.604711e-007 -6.827300e-008
 -4.972718e-007 -2.963002e-007 -2.432130e-007  7.759214e-009
  7.762357e-008  3.464006e-007  3.139088e-007 -1.336582e-007
 -3.689289e-007 -2.887561e-007 -6.865450e-008  1.604569e-007
  4.057577e-008  5.459180e-007  1.939278e-007 -1.278788e-007
 -1.886470e-007 -3.073735e-007 -2.688172e-008  1.141018e-008
 -1.437908e-007  7.059148e-007  1.108923e-007 -9.670687e-008
 -3.340378e-008 -2.352058e-007  2.036901e-008 -2.432581e-008
 -1.232353e-007  4.304797e-007  1.126859e-007 -5.218058e-008
  9.975872e-008 -1.702847e-007  3.741425e-008  1.047353e-007
  1.765722e-008  2.698621e-007  2.768850e-008 -4.648353e-010
  1.930890e-007 -1.855923e-007  6.332800e-008  1.172165e-008
 -9.522099e-008  1.738353e-007  4.393330e-009 -1.130790e-007
  1.459267e-007 -1.692026e-007  8.179629e-008  3.847488e-008
 -6.558449e-008  8.563700e-008 -9.560749e-009  2.960768e-008
  2.155039e-008

  1.533323e-005  2.264305e-007  2.310873e-006  1.148182e-005
  5.216984e-007  8.897734e-007 -6.625660e-007 -1.378860e-006
 -5.853220e-008  1.001776e-007  2.111137e-006  3.962892e-006
 -1.242928e-007  5.914481e-007 -4.256417e-007 -6.885310e-007
  1.698287e-006  1.926345e-007  1.473076e-006  6.016616e-007
 -4.971788e-007  4.919757e-008 -2.445815e-007  4.719366e-007
  8.836574e-007  1.760000e-007  1.407468e-006 -1.913099e-007
  7.616251e-008 -2.759556e-007 -2.781240e-007  4.951914e-007
  1.725017e-007  2.450486e-007  1.372097e-006 -2.403340e-007
  6.055838e-008 -3.314006e-007 -1.730171e-007  2.098106e-007
 -1.286645e-007  1.108923e-007  1.324597e-006 -2.917721e-007
  4.629314e-008 -2.982929e-007 -9.848165e-008  4.193004e-009
 -2.304249e-007  1.271107e-007  7.633484e-007 -4.829549e-007
 -1.442506e-008 -3.089374e-007 -8.493194e-008  1.237618e-008
  5.495975e-008  1.164690e-007  5.319393e-007 -4.440854e-007
  1.228351e-007 -3.555234e-007 -9.764827e-008  4.597073e-009
 -7.693379e-008  7.872637e-008  3.691739e-007 -1.690235e-007
 -6.728445e-009 -2.955325e-007  2.025849e-008  2.455841e-008
 -2.500344e-007  4.838036e-009  2.646920e-007 -2.493526e-007
  7.706416e-008

 -1.926648e-005 -2.816381e-007 -1.424065e-006 -6.694205e-006
  6.462484e-007  5.212765e-007 -4.292133e-007  6.614963e-007
 -2.073282e-006 -2.134785e-007 -1.005025e-006 -2.421731e-006
 -5.375116e-008  4.879912e-007 -1.001278e-007  4.728468e-008
 -2.099871e-006 -2.935858e-007 -9.830559e-007  5.521776e-008
  3.892291e-008  5.912999e-007  2.677752e-008 -1.209236e-007
 -7.745403e-007 -1.174614e-007 -8.794945e-007  4.929481e-007
  1.044142e-007  6.721169e-007 -1.516895e-007 -2.920156e-007
  9.889791e-008 -4.979876e-008 -5.780963e-007  9.106945e-008
 -2.432725e-008  5.385874e-007 -2.283737e-007 -1.784089e-007
  2.673229e-008 -9.670687e-008 -2.917721e-007  2.093973e-006
 -5.210691e-008  4.526777e-007 -5.062592e-008  2.548229e-008
  1.242098e-007 -5.902101e-009  2.689656e-008  4.755323e-008
 -1.235305e-007  3.887214e-007 -4.799658e-008  1.093583e-007
  1.525713e-007  1.090894e-008  1.498958e-007  1.469453e-007
 -1.762403e-007  1.851125e-007 -6.927235e-008  1.248811e-007
  3.108199e-007  4.420876e-009  5.789654e-008  6.578084e-008
  3.244930e-008  1.293154e-007 -4.276742e-009 -1.458010e-008
  9.970426e-008  6.695775e-008  9.334322e-008  2.038158e-008
 -9.584692e-008

  1.250645e-005 -2.590099e-007 -3.574072e-007 -7.973663e-007
 -7.730542e-007  1.637453e-007 -2.216263e-007 -7.754741e-007
  6.654372e-007  2.268226e-007 -3.358407e-007  1.791795e-006
 -1.063007e-007 -3.510545e-007 -2.268726e-007 -4.592326e-007
  8.459967e-007  3.692078e-007  1.858298e-009 -2.039670e-007
 -7.128988e-008 -2.261223e-007 -1.181104e-007 -1.950087e-008
  1.187975e-007  1.580353e-007  7.180897e-009 -1.307427e-007
 -3.531744e-008 -2.846314e-007 -1.209286e-007  2.997673e-007
  9.119019e-008  5.968247e-008  1.794117e-007 -2.654992e-007
 -6.967121e-008 -3.230090e-007 -2.408647e-007  7.577891e-008
 -9.346264e-009 -3.340378e-008  4.629314e-008 -5.210691e-008
  1.803360e-006 -2.613150e-007 -1.446593e-007 -1.443206e-007
 -5.627989e-008 -3.138632e-007  6.788021e-008  5.716510e-008
 -2.798366e-008 -1.758716e-007 -4.649412e-008  4.261187e-008
 -6.189550e-008 -2.339188e-007  4.378675e-008 -5.138118e-008
 -1.337972e-007 -1.706538e-007 -6.893902e-008  7.894790e-008
 -1.182361e-007 -7.879612e-008  2.465471e-008  6.068766e-008
 -9.190911e-008 -1.323242e-007 -7.575225e-008 -6.011582e-008
  1.011104e-008 -6.239689e-008  6.733488e-008  6.694780e-008
 -8.274874e-008

 -2.972807e-004 -1.477212e-006 -6.212470e-006 -6.135829e-005
 -3.096980e-007  2.866172e-005  1.029504e-006  8.071446e-006
 -4.553965e-005 -1.512537e-006 -7.517676e-006  3.726282e-006
  4.843397e-007  2.040573e-005  1.545692e-006 -2.592060e-006
 -4.550464e-007 -9.807933e-007 -4.274370e-006  3.328733e-006
 -1.360239e-006  1.367460e-005  1.032836e-006 -1.745066e-006
  4.413002e-006 -4.860773e-007 -1.614476e-006  1.922613e-006
 -1.104794e-006  8.853216e-006  5.767089e-007 -9.705260e-007
  3.726822e-006 -3.703443e-007 -6.316534e-007  1.193921e-006
 -9.091469e-007  6.134344e-006  1.008301e-007 -5.957310e-007
  2.859932e-006 -2.352058e-007 -2.982929e-007  4.526777e-007
 -2.613150e-007  4.656859e-006  1.068293e-007 -6.543602e-008
  2.274173e-006 -1.264150e-007 -2.279968e-007  1.483774e-007
 -1.574937e-007  3.232494e-006 -1.551400e-008 -1.877022e-007
  2.028892e-006 -5.156127e-008 -9.610623e-008  2.347658e-007
  7.060878e-008  2.308409e-006 -8.473567e-008  1.271067e-008
  1.559279e-006  1.278280e-008 -5.739007e-008  1.907098e-007
 -3.801485e-008  1.736545e-006 -6.989972e-008 -6.001834e-008
  1.157655e-006  4.232689e-008  4.443835e-008  8.760172e-008
  1.341596e-007

  2.487073e-006  4.025463e-007  4.009999e-007  3.583138e-006
 -5.122916e-007 -1.246916e-006  6.501400e-007  2.546715e-006
  1.009205e-006  2.244575e-007  4.329125e-007 -2.927056e-007
 -8.161628e-007 -8.386503e-007  7.273301e-007  1.608364e-006
 -4.053007e-007  1.255326e-007  1.898649e-007 -2.921595e-007
  6.570375e-008 -5.278159e-007  7.318844e-007  4.538637e-007
 -7.444400e-007  3.647442e-008  1.093214e-007 -1.520442e-007
  1.363912e-007 -1.886823e-007  6.448088e-007  2.066473e-007
 -6.476667e-007  5.320787e-008  2.558915e-008 -2.173541e-008
  2.922899e-008  1.156309e-008  7.439791e-007  1.483092e-007
 -1.975939e-007  2.036901e-008 -9.848165e-008 -5.062592e-008
 -1.446593e-007  1.068293e-007  9.480890e-007  6.133349e-009
 -2.777983e-008  3.818893e-008 -5.888768e-008 -1.930568e-008
 -5.467141e-008  9.235929e-008  5.666288e-007 -2.196594e-007
 -1.364959e-007 -1.156122e-008  1.638098e-008  2.645240e-008
  1.476612e-007  1.404002e-007  3.635459e-007 -3.068267e-007
  2.007708e-008 -8.028324e-008 -6.089452e-009 -4.363505e-008
 -9.591389e-009  6.142166e-008  2.603582e-007 -1.246652e-007
  9.743817e-008 -3.615684e-008 -3.426682e-008 -6.118574e-008
  7.166196e-009

 -1.079703e-006  6.687275e-008 -1.635275e-007 -3.000560e-006
 -3.672197e-007  5.294217e-007 -3.290636e-007 -8.148928e-007
 -1.975292e-008 -9.944125e-008 -3.780817e-007  1.060029e-006
 -3.277559e-007  3.621943e-007 -2.356754e-007 -1.209849e-007
  5.648915e-007 -6.423318e-008 -8.907353e-008  3.252161e-007
  1.652534e-007  3.119931e-007 -3.688607e-007 -7.256530e-008
  2.176642e-007  1.269539e-007  1.619836e-007  5.442287e-008
  5.090827e-008  4.939213e-008 -3.180196e-007 -1.802800e-007
  2.046398e-007  1.492094e-007  1.935799e-008 -2.564621e-008
  9.374806e-008  6.940484e-009 -2.647600e-007  1.891789e-008
  2.413905e-007 -2.432581e-008  4.193004e-009  2.548229e-008
 -1.443206e-007 -6.543602e-008  6.133349e-009  1.366826e-006
  3.160655e-008  4.183066e-008  3.002727e-008 -9.543743e-008
  1.408608e-007 -1.075749e-007  1.376144e-007 -1.613125e-007
  2.850133e-008  4.947437e-008  4.401942e-008  6.162249e-008
  7.925825e-008 -1.218002e-007  9.141834e-008 -6.098008e-008
 -1.398111e-007 -7.224786e-008  3.110138e-008  2.922010e-008
  3.315674e-008 -5.773110e-008  2.300437e-008 -1.205534e-007
 -1.227181e-007 -2.424835e-008  6.426447e-008  1.243632e-008
 -6.698378e-008

 -1.781746e-004 -9.444419e-007 -5.292903e-006 -4.043781e-005
 -1.977145e-008  1.888069e-005  1.051846e-006  4.649201e-006
 -2.668809e-005 -8.127450e-007 -5.529206e-006  3.466271e-006
  4.683363e-007  1.286563e-005  1.198786e-006 -2.063385e-006
  1.137166e-006 -5.063570e-007 -2.841666e-006  2.270597e-006
 -6.787309e-007  8.587507e-006  5.308721e-007 -1.396729e-006
  3.414560e-006 -3.929590e-007 -1.010034e-006  1.524354e-006
 -8.687411e-007  5.406320e-006  3.415635e-007 -6.973273e-007
  2.836060e-006 -2.631100e-007 -4.251128e-007  8.554137e-007
 -3.028765e-007  3.467677e-006  6.165994e-008 -3.508800e-007
  1.969462e-006 -1.232353e-007 -2.304249e-007  1.242098e-007
 -5.627989e-008  2.274173e-006 -2.777983e-008  3.160655e-008
  2.837704e-006 -1.516225e-007 -1.920386e-007  2.937511e-007
 -1.248791e-007  1.443739e-006 -3.632500e-008 -7.926228e-008
  1.097887e-006 -5.477911e-008 -5.866263e-008  8.561639e-008
  4.889061e-009  1.013754e-006 -6.278675e-008  1.145558e-007
  7.204572e-007 -1.552736e-008 -9.427085e-008 -1.679208e-008
  1.385713e-008  7.890541e-007 -8.340654e-008  1.496020e-009
  6.503936e-007  3.375292e-008 -9.335350e-008  1.793414e-007
  8.225719e-008

  3.239363e-006  3.229326e-007  9.802558e-007  1.570870e-006
 -1.608812e-007 -7.191367e-008 -4.591938e-007 -4.902016e-007
  2.091937e-007  3.295089e-007  6.814491e-007  9.719227e-007
 -3.344971e-007  3.509458e-008 -2.944387e-007 -2.650378e-007
  5.555377e-007  1.015909e-007  4.543211e-007  1.060267e-007
 -4.039244e-007 -1.953787e-007 -2.333944e-007 -3.621988e-008
  8.451770e-008  3.370387e-007  4.337243e-007 -2.593768e-007
 -1.176417e-007 -2.564289e-007 -2.217205e-007  1.655419e-007
  5.281659e-008  3.990730e-007  2.576098e-007 -1.988395e-007
 -1.229798e-007 -1.576923e-007 -5.247141e-008  9.936693e-008
 -3.916508e-008  4.304797e-007  1.271107e-007 -5.902101e-009
 -3.138632e-007 -1.264150e-007  3.818893e-008  4.183066e-008
 -1.516225e-007  6.537023e-007  1.176937e-007 -1.234825e-007
 -6.296138e-008 -1.321719e-007  1.918701e-008  2.444665e-008
 -2.904638e-008  4.563626e-007  1.000235e-007  4.426997e-008
  1.851470e-007 -1.362890e-007 -2.808818e-008  1.958165e-008
 -1.257470e-008  2.273749e-007  6.247146e-008 -1.160863e-007
  2.061777e-007 -1.004362e-007  5.694828e-008  8.825175e-008
 -2.248150e-008  1.249307e-007  5.384090e-009 -5.577965e-008
  7.796017e-008

  1.489637e-005  2.708748e-008  1.642128e-006  9.816943e-006
  4.775861e-010 -1.722996e-007 -3.246366e-007 -8.697359e-007
  5.116721e-007  9.950369e-008  1.465987e-006  2.609166e-006
 -6.952118e-008 -2.965660e-008 -2.375703e-007 -2.345894e-007
  7.696066e-007  1.856754e-007  1.017062e-006  4.553427e-007
 -3.384759e-007 -1.544850e-007 -1.121975e-007  4.130040e-007
  4.343846e-007  1.249626e-007  9.081193e-007 -1.515825e-007
  3.366148e-008 -2.795556e-007 -9.972612e-008  2.432746e-007
  1.403582e-008  1.887146e-007  8.192034e-007 -1.121932e-007
  5.757196e-008 -2.941047e-007 -1.113140e-007  4.670919e-008
 -1.074243e-007  1.126859e-007  7.633484e-007  2.689656e-008
  6.788021e-008 -2.279968e-007 -5.888768e-008  3.002727e-008
 -1.920386e-007  1.176937e-007  7.625809e-007 -1.967213e-007
 -9.231647e-008 -2.061227e-007 -9.895032e-009  6.139006e-008
 -9.463490e-008  8.680715e-008  5.109452e-007 -2.187266e-007
  8.783562e-008 -2.219852e-007 -9.048920e-009  1.394350e-008
  8.086601e-009  1.094653e-007  3.493443e-007 -2.520920e-007
 -6.998079e-008 -2.303400e-007  6.910479e-008 -4.178427e-008
 -1.435694e-007  7.543488e-008  2.871201e-007 -1.766667e-007
  5.808433e-008

 -1.995431e-005  1.150795e-007 -1.469626e-006 -8.767276e-006
 -7.923080e-007  1.449760e-006  6.378686e-007  1.227248e-006
 -1.468664e-006  6.615357e-009 -1.488960e-006 -1.948200e-006
  4.071331e-007  9.000457e-007  3.613289e-007  4.405231e-007
 -5.936738e-007 -7.118768e-008 -9.181365e-007 -7.346624e-008
  4.013214e-007  7.543800e-007  2.418963e-007 -4.271413e-007
 -2.072560e-007 -2.645283e-007 -8.519458e-007 -2.018914e-008
 -2.185085e-007  5.882104e-007  2.249366e-007 -4.115423e-007
  8.697228e-008 -1.986699e-007 -7.578181e-007  2.656999e-007
 -5.168436e-009  4.451710e-007  7.862499e-008 -1.134800e-007
  3.367418e-007 -5.218058e-008 -4.829549e-007  4.755323e-008
  5.716510e-008  1.483774e-007 -1.930568e-008 -9.543743e-008
  2.937511e-007 -1.234825e-007 -1.967213e-007  1.540282e-006
  1.727382e-008  1.411462e-007 -2.072954e-009 -7.296210e-008
  1.321012e-007 -8.836651e-008  2.724786e-008 -7.079454e-009
 -7.554876e-008  1.755859e-007  5.076440e-008  1.051811e-008
  1.298820e-007 -2.553285e-008 -1.783743e-008 -2.820244e-008
 -1.404961e-008  1.637917e-007  8.987336e-009 -1.079799e-007
  1.942587e-007 -1.279623e-008  2.602756e-009  4.864255e-008
 -3.207388e-008

  8.618313e-006  9.368748e-007  8.384011e-007  1.291818e-006
  1.996523e-007 -9.391660e-007 -2.162910e-008 -1.136832e-006
  1.182259e-006 -1.870936e-007  5.638980e-007 -4.810237e-007
 -4.457173e-007 -9.396795e-008 -1.193659e-007  1.047509e-007
  1.470856e-007 -9.500034e-008  1.198691e-007  1.406123e-007
  4.503627e-009 -1.664567e-007 -1.186923e-007  9.687886e-008
  2.455307e-007  3.405005e-007  8.951464e-009 -2.913802e-007
 -2.250004e-008 -2.430393e-007 -8.611738e-009  2.525164e-007
 -1.232390e-008  2.578309e-007  3.361588e-008 -1.408158e-007
 -1.462757e-007 -8.407333e-008  4.721692e-008  1.072463e-007
  1.830285e-007  9.975872e-008 -1.442506e-008 -1.235305e-007
 -2.798366e-008 -1.574937e-007 -5.467141e-008  1.408608e-007
 -1.248791e-007 -6.296138e-008 -9.231647e-008  1.727382e-008
  1.620899e-006 -1.965024e-007 -3.372784e-008 -4.821765e-008
 -1.899598e-007 -1.807157e-007 -6.539600e-008 -5.097247e-008
 -1.729970e-007 -8.753608e-008  1.816502e-008 -2.932167e-008
 -1.005944e-007 -1.873843e-007 -7.048248e-008  1.211119e-008
 -9.439696e-008  3.588043e-008  2.351613e-008 -9.469047e-008
 -1.214794e-007 -8.968961e-008 -1.195181e-007  8.901905e-009
 -2.485740e-008

 -2.099153e-004 -1.707181e-006 -4.472653e-006 -4.267269e-005
 -5.711151e-007  1.955199e-005  8.526128e-007  5.573841e-006
 -3.160342e-005 -9.994938e-007 -5.256268e-006  1.947844e-006
  5.152441e-007  1.379367e-005  1.062838e-006 -1.628800e-006
 -7.302169e-007 -6.142700e-007 -2.969419e-006  2.183884e-006
 -9.875187e-007  9.378670e-006  7.420104e-007 -1.135379e-006
  2.955882e-006 -4.359116e-007 -1.256444e-006  1.360951e-006
 -8.260937e-007  6.224314e-006  5.139983e-007 -7.346962e-007
  2.525094e-006 -3.191989e-007 -5.863790e-007  7.563150e-007
 -6.214997e-007  4.292949e-006  8.650284e-008 -4.648838e-007
  1.865762e-006 -1.702847e-007 -3.089374e-007  3.887214e-007
 -1.758716e-007  3.232494e-006  9.235929e-008 -1.075749e-007
  1.443739e-006 -1.321719e-007 -2.061227e-007  1.411462e-007
 -1.965024e-007  2.614404e-006 -1.204661e-008 -2.048941e-007
  1.366347e-006 -9.076324e-008 -1.326064e-007  1.403105e-007
  1.911570e-008  1.839531e-006 -4.751122e-008 -1.669841e-009
  1.110333e-006 -8.658479e-009 -7.942436e-008  1.761547e-007
  7.280616e-008  1.349180e-006 -1.121840e-007 -5.049692e-008
  9.329333e-007  1.680955e-008  1.991014e-008  9.848854e-008
  7.655581e-008

  9.930735e-006  2.068018e-007  3.896033e-007  3.512988e-006
 -5.355962e-007 -1.674822e-006  6.987246e-007  1.919265e-006
  1.597896e-006  1.699184e-007  2.995441e-007 -3.243638e-007
 -5.144198e-007 -1.146878e-006  4.152334e-007  1.139117e-006
 -3.586665e-007  1.204291e-007  2.221038e-007 -2.494524e-007
  2.222639e-007 -7.018488e-007  4.966441e-007  3.932424e-007
 -6.843119e-007  1.722784e-008  1.474160e-007 -1.063286e-007
  2.591118e-008 -3.560203e-007  4.607433e-007  8.554198e-008
 -5.213063e-007  4.207799e-008 -4.201440e-009 -2.439520e-009
 -1.691353e-008 -1.485545e-007  5.066701e-007  6.396800e-008
 -1.796819e-007  3.741425e-008 -8.493194e-008 -4.799658e-008
 -4.649412e-008 -1.551400e-008  5.666288e-007  1.376144e-007
 -3.632500e-008  1.918701e-008 -9.895032e-009 -2.072954e-009
 -3.372784e-008 -1.204661e-008  6.121295e-007 -3.863182e-008
 -1.067175e-007 -3.698478e-008  1.160867e-008  2.047557e-008
  4.386056e-008  2.629657e-008  3.882339e-007 -1.940845e-007
 -1.291077e-008 -3.547527e-008  6.955731e-009 -8.010451e-008
  3.002181e-008 -7.943427e-009  2.741469e-007 -1.892256e-007
 -1.815324e-008 -3.831449e-008  1.656697e-009  2.659857e-008
  2.178672e-008

  1.264753e-005 -9.852383e-008  4.744289e-007  2.011489e-006
  1.371261e-007 -1.458036e-006 -8.510342e-007 -8.655835e-007
  1.811999e-006 -1.429255e-007  4.221483e-007 -1.393342e-007
  3.759749e-007 -7.959184e-007 -5.717583e-007 -3.116688e-007
 -2.960208e-008 -7.757915e-008 -1.093580e-007  6.339709e-008
 -1.100748e-007 -5.162568e-007 -2.213149e-007  1.144530e-007
 -1.374440e-007  3.429800e-009 -5.491539e-008 -8.442022e-008
 -2.968634e-008 -4.475090e-007 -2.941901e-007  1.956580e-007
  5.583653e-008  5.502825e-008  1.346260e-007 -6.087823e-008
 -3.862431e-008 -2.946315e-007 -3.077620e-007 -1.393543e-007
  6.316634e-008  1.047353e-007  1.237618e-008  1.093583e-007
  4.261187e-008 -1.877022e-007 -2.196594e-007 -1.613125e-007
 -7.926228e-008  2.444665e-008  6.139006e-008 -7.296210e-008
 -4.821765e-008 -2.048941e-007 -3.863182e-008  1.318863e-006
 -1.506942e-008 -3.898046e-008  6.507902e-008 -1.317377e-007
  1.557786e-008 -1.495241e-007  9.140226e-008 -4.437243e-008
  6.051098e-008  5.251594e-008  8.686104e-009 -7.896076e-008
  3.443146e-008 -1.795163e-007  1.309441e-007  5.995012e-009
 -1.163604e-007 -1.593560e-008 -6.139118e-008 -3.039518e-008
  5.904773e-008

 -1.452463e-004 -9.121659e-007 -2.906164e-006 -3.133187e-005
 -4.023123e-007  1.480309e-005  5.381960e-007  3.286311e-006
 -2.277683e-005 -6.491707e-007 -3.601694e-006  2.612551e-006
  1.342477e-007  1.056411e-005  5.612961e-007 -1.901031e-006
  2.398581e-007 -3.349066e-007 -2.072212e-006  2.003830e-006
 -4.965569e-007  6.930509e-006  4.052405e-007 -1.156674e-006
  2.566882e-006 -2.715375e-007 -6.785339e-007  1.332997e-006
 -6.123424e-007  4.546032e-006  6.724312e-008 -5.129008e-007
  2.358271e-006 -1.305708e-007 -6.477500e-008  4.130120e-007
 -5.035326e-007  2.973194e-006 -1.996735e-007 -3.313132e-007
  1.645970e-006  1.765722e-008  5.495975e-008  1.525713e-007
 -6.189550e-008  2.028892e-006 -1.364959e-007  2.850133e-008
  1.097887e-006 -2.904638e-008 -9.463490e-008  1.321012e-007
 -1.899598e-007  1.366347e-006 -1.067175e-007 -1.506942e-008
  2.330483e-006  8.279276e-009 -7.596908e-008 -9.690565e-008
  7.060881e-008  7.652844e-007 -4.162769e-008  2.037624e-007
  7.332233e-007  3.358748e-008 -1.197502e-008  1.188010e-007
  5.504050e-008  5.415097e-007 -2.122236e-008  6.268942e-008
  3.517881e-007  3.206923e-008  3.013452e-008 -4.230887e-008
  4.876002e-008

 -1.187310e-006  6.200994e-007  8.916527e-007  1.255190e-006
 -5.871453e-007  2.744866e-007 -4.323277e-007 -7.729745e-008
 -4.637821e-007  2.542202e-007  5.637986e-007  8.666887e-007
 -2.258751e-007  4.256186e-007 -1.635377e-007 -2.713664e-007
  3.762109e-007  4.899974e-008  3.583727e-007  9.110319e-009
 -3.449154e-007  3.303315e-008 -1.717886e-007 -2.368542e-008
  4.078316e-008  2.997733e-007  3.315611e-007 -1.861972e-007
 -1.595503e-007 -1.003750e-007 -1.929055e-007  7.140796e-008
  9.760663e-009  3.068378e-007  1.685256e-007 -1.286739e-007
 -8.883513e-008 -1.293643e-008 -9.541061e-008  1.128348e-008
  5.906542e-009  2.698621e-007  1.164690e-007  1.090894e-008
 -2.339188e-007 -5.156127e-008 -1.156122e-008  4.947437e-008
 -5.477911e-008  4.563626e-007  8.680715e-008 -8.836651e-008
 -1.807157e-007 -9.076324e-008 -3.698478e-008 -3.898046e-008
  8.279276e-009  5.843089e-007  1.032687e-007 -1.606327e-008
 -2.098743e-009 -1.144419e-007 -4.684495e-008 -5.230897e-009
  3.165779e-008  3.167265e-007  6.478369e-008 -3.966363e-008
  1.778709e-007 -5.112027e-008  1.129813e-008  9.103349e-008
 -2.116064e-008  1.879294e-007  2.025055e-008 -5.466099e-008
  1.089358e-007

  5.308607e-006  4.947005e-007  1.540267e-006  5.733401e-006
 -1.584111e-007  4.409373e-007 -4.319570e-007 -1.342292e-007
 -1.046040e-007 -1.068923e-009  1.154868e-006  1.990273e-006
  7.527881e-008  2.645122e-007 -7.331155e-008 -1.857993e-007
  4.885747e-007  1.008551e-007  5.977958e-007  3.839187e-007
 -1.613079e-007  7.678357e-008  9.734478e-008  1.452268e-007
  2.719246e-007  8.880731e-008  6.413464e-007 -9.680481e-008
 -2.933760e-008 -6.823153e-008 -6.775514e-008  1.593049e-007
  2.292324e-008  1.296156e-007  5.897118e-007 -1.537010e-007
  3.137477e-009 -4.484373e-008 -1.145591e-007 -1.142957e-008
 -8.488196e-009  2.768850e-008  5.319393e-007  1.498958e-007
  4.378675e-008 -9.610623e-008  1.638098e-008  4.401942e-008
 -5.866263e-008  1.000235e-007  5.109452e-007  2.724786e-008
 -6.539600e-008 -1.326064e-007  1.160867e-008  6.507902e-008
 -7.596908e-008  1.032687e-007  6.501683e-007 -1.085669e-007
 -1.422889e-008 -9.783103e-008 -4.771000e-009  4.062015e-009
 -2.904247e-008  8.363132e-008  4.110519e-007 -2.348588e-007
 -3.766682e-008 -9.228233e-008  5.758501e-008 -8.838094e-008
 -1.879523e-008  7.396872e-008  2.951653e-007 -2.152664e-007
  4.490882e-008

 -1.044163e-005 -4.758914e-007 -2.131504e-006 -6.013508e-006
 -3.664397e-007  6.291460e-007  1.123109e-008  1.383693e-006
 -5.771741e-007  3.952609e-008 -1.476078e-006 -5.934826e-007
  6.284842e-007  2.557643e-007  5.690180e-008  1.480750e-007
 -5.931726e-007 -2.743099e-007 -6.932239e-007 -3.769923e-008
 -5.357467e-008  3.623811e-007 -4.701363e-008 -2.458118e-008
 -2.399190e-007 -1.089983e-007 -4.635625e-007  2.350015e-007
  8.049988e-008  2.450042e-007  9.077149e-008 -1.416445e-007
 -5.289968e-008  4.142157e-009 -5.124021e-007  1.544930e-007
  8.673644e-008  1.521420e-007  8.940706e-008 -1.006719e-007
 -5.249326e-008 -4.648353e-010 -4.440854e-007  1.469453e-007
 -5.138118e-008  2.347658e-007  2.645240e-008  6.162249e-008
  8.561639e-008  4.426997e-008 -2.187266e-007 -7.079454e-009
 -5.097247e-008  1.403105e-007  2.047557e-008 -1.317377e-007
 -9.690565e-008 -1.606327e-008 -1.085669e-007  1.259280e-006
  2.820770e-009  1.323488e-007  4.457930e-008  2.704415e-008
  3.613295e-008  1.070924e-008  5.597519e-008 -7.482751e-008
 -6.211129e-008  1.507070e-007 -1.608162e-008 -3.860889e-008
  1.537460e-007  2.982723e-008  9.430301e-008  6.218243e-008
 -7.230422e-008

 -9.635051e-006 -4.723926e-007 -7.043625e-007 -4.412137e-006
  1.027122e-006  1.771623e-006  4.397929e-007 -4.004663e-007
 -1.746531e-006 -1.686724e-007 -5.418024e-007  1.383484e-006
 -6.726384e-007  1.079197e-006  7.222809e-008  1.432234e-007
  8.565256e-007  1.165939e-008 -6.857305e-008  1.425030e-008
 -4.200568e-007  5.383486e-007  2.130367e-008 -1.061100e-007
  3.395689e-007 -2.250314e-008  1.501661e-007  3.309832e-009
  4.277309e-008  2.255586e-007  7.185646e-008  1.487659e-007
  1.898427e-007  7.855640e-008  1.326781e-007 -1.094981e-008
 -5.923266e-008  9.068340e-008  1.183202e-007 -1.070775e-009
  5.797323e-008  1.930890e-007  1.228351e-007 -1.762403e-007
 -1.337972e-007  7.060878e-008  1.476612e-007  7.925825e-008
  4.889061e-009  1.851470e-007  8.783562e-008 -7.554876e-008
 -1.729970e-007  1.911570e-008  4.386056e-008  1.557786e-008
  7.060881e-008 -2.098743e-009 -1.422889e-008  2.820770e-009
  1.243469e-006 -6.838444e-008  6.044266e-009 -1.722605e-007
  1.002608e-007 -1.713428e-007  1.593163e-008 -1.563040e-008
 -1.137857e-007 -1.253258e-007  5.756869e-008  5.431516e-008
 -6.641656e-009 -1.280073e-007  2.819970e-008  4.017484e-009
 -1.323557e-008

 -1.516223e-004 -9.135410e-007 -2.779793e-006 -3.063752e-005
 -4.713216e-007  1.341326e-005  3.529505e-007  4.353375e-006
 -2.242976e-005 -7.444837e-007 -3.615571e-006  1.002188e-006
  2.831936e-007  9.570964e-006  8.296879e-007 -7.358634e-007
 -8.956509e-007 -4.480883e-007 -2.214672e-006  1.515849e-006
 -5.533579e-007  6.554080e-006  6.946441e-007 -7.628283e-007
  1.841985e-006 -2.970681e-007 -9.699726e-007  9.013119e-007
 -5.438094e-007  4.383489e-006  4.775428e-007 -5.510951e-007
  1.611064e-006 -2.824926e-007 -4.998408e-007  5.610039e-007
 -4.858142e-007  3.075016e-006  1.476151e-007 -3.641268e-007
  1.369197e-006 -1.855923e-007 -3.555234e-007  1.851125e-007
 -1.706538e-007  2.308409e-006  1.404002e-007 -1.218002e-007
  1.013754e-006 -1.362890e-007 -2.219852e-007  1.755859e-007
 -8.753608e-008  1.839531e-006  2.629657e-008 -1.495241e-007
  7.652844e-007 -1.144419e-007 -9.783103e-008  1.323488e-007
 -6.838444e-008  1.577272e-006 -1.721939e-008 -3.292528e-008
  7.166766e-007 -3.797781e-008 -5.207236e-008  7.673732e-008
  5.687752e-009  1.148459e-006 -6.808954e-008 -2.526428e-008
  7.574148e-007 -6.881299e-009 -2.479131e-008  8.435047e-008
  1.132021e-007

  1.142221e-005  3.315895e-007 -1.649014e-008  4.874358e-006
 -6.312555e-007 -1.784376e-006  7.360614e-007  1.303119e-006
  2.044771e-006  2.329321e-007  1.869986e-007 -5.029465e-007
 -4.271998e-007 -1.283289e-006  3.448024e-007  9.562991e-007
 -4.368444e-007  1.617362e-007  2.252422e-007 -3.282704e-007
  1.842108e-007 -6.529309e-007  3.299388e-007  4.188437e-007
 -4.802827e-007  4.177886e-008  7.159219e-008 -1.316504e-007
 -2.196216e-008 -3.573819e-007  3.997937e-007  1.480176e-008
 -4.537962e-007  6.853663e-008 -7.027283e-008  2.213110e-008
  1.867539e-008 -2.104299e-007  3.813142e-007  4.420531e-008
 -2.428908e-007  6.332800e-008 -9.764827e-008 -6.927235e-008
 -6.893902e-008 -8.473567e-008  3.635459e-007  9.141834e-008
 -6.278675e-008 -2.808818e-008 -9.048920e-009  5.076440e-008
  1.816502e-008 -4.751122e-008  3.882339e-007  9.140226e-008
 -4.162769e-008 -4.684495e-008 -4.771000e-009  4.457930e-008
  6.044266e-009 -1.721939e-008  4.936280e-007 -8.245376e-008
 -3.058554e-008 -1.488484e-008 -2.235341e-008 -5.568392e-008
 -5.919497e-008 -6.227124e-008  3.202598e-007 -1.610712e-007
 -1.300215e-008 -1.770081e-009 -4.720426e-009 -4.074305e-009
  2.466568e-008

 -5.422329e-006 -4.609197e-007  2.783647e-007 -2.568480e-006
 -1.242771e-007  7.012935e-007 -3.704531e-007 -5.699477e-008
 -5.884174e-007  1.744719e-008  1.368860e-008 -7.143295e-007
  5.966970e-007  2.984964e-007 -2.287467e-007 -4.262944e-007
  9.489371e-008 -1.037502e-008 -1.868633e-007  4.111648e-009
 -8.431653e-008  3.531262e-007 -9.798560e-008 -1.216240e-007
  1.663613e-007 -4.985636e-008 -1.290126e-007  8.673336e-008
  1.050303e-008  2.781674e-007 -1.164047e-007 -5.510593e-008
  2.595452e-007 -7.677433e-008 -5.532216e-008  2.754582e-008
 -1.009537e-008  1.243727e-007 -2.268315e-007 -4.616976e-008
  2.107661e-007  1.172165e-008  4.597073e-009  1.248811e-007
  7.894790e-008  1.271067e-008 -3.068267e-007 -6.098008e-008
  1.145558e-007  1.958165e-008  1.394350e-008  1.051811e-008
 -2.932167e-008 -1.669841e-009 -1.940845e-007 -4.437243e-008
  2.037624e-007 -5.230897e-009  4.062015e-009  2.704415e-008
 -1.722605e-007 -3.292528e-008 -8.245376e-008  1.128854e-006
  3.432337e-008  9.079078e-009  4.698166e-008  6.645988e-008
 -1.188248e-008  4.522193e-008  4.163937e-008 -8.747841e-008
 -3.804687e-008  6.398562e-008  4.768214e-008 -9.252200e-008
  6.428259e-008

 -1.109781e-004 -4.664718e-007 -1.806941e-006 -2.130462e-005
 -7.025947e-007  1.005303e-005  1.307579e-008  3.100665e-006
 -1.656665e-005 -4.799103e-007 -2.361775e-006  1.646855e-006
  1.044579e-007  7.472881e-006  2.921318e-007 -6.220437e-007
 -6.126290e-008 -3.211066e-007 -1.610141e-006  1.194747e-006
 -3.582184e-007  4.900678e-006  3.508966e-007 -4.020335e-007
  1.296396e-006 -1.102909e-007 -5.887858e-007  6.335473e-007
 -1.621963e-007  3.174871e-006  2.617831e-007 -3.256039e-007
  1.368834e-006 -1.698566e-007 -1.949776e-007  2.568719e-007
 -4.762646e-007  2.155482e-006  5.251141e-008 -2.921452e-007
  1.306579e-006 -9.522099e-008 -7.693379e-008  3.108199e-007
 -1.182361e-007  1.559279e-006  2.007708e-008 -1.398111e-007
  7.204572e-007 -1.257470e-008  8.086601e-009  1.298820e-007
 -1.005944e-007  1.110333e-006 -1.291077e-008  6.051098e-008
  7.332233e-007  3.165779e-008 -2.904247e-008  3.613295e-008
  1.002608e-007  7.166766e-007 -3.058554e-008  3.432337e-008
  1.501750e-006  7.022465e-009 -2.009814e-008 -3.337063e-008
 -2.972362e-008  4.350774e-007  2.794345e-008 -9.782267e-009
  2.388307e-007  4.814316e-008  9.987509e-008  9.757736e-008
  4.534438e-008

 -1.110396e-006  9.948130e-008  2.931318e-007  1.581619e-007
 -6.632272e-007  2.018406e-007  1.026422e-007 -2.576188e-007
 -5.732703e-007  2.410146e-007  1.092101e-007  7.782839e-007
 -1.661755e-007  3.103626e-007 -3.038923e-008 -4.271227e-007
  2.691432e-007  1.018412e-007  1.277612e-007 -6.264604e-008
 -2.176035e-007  1.418569e-007 -5.568470e-008 -2.051595e-008
  2.087810e-007  1.572452e-007  9.759197e-008 -8.927368e-008
 -2.567484e-007  1.967227e-008 -4.544292e-008 -1.128322e-008
  6.361828e-008  1.669368e-007  3.243413e-008  4.320256e-008
  4.181114e-008 -4.962824e-009 -7.192616e-008 -4.594154e-008
 -1.368702e-008  1.738353e-007  7.872637e-008  4.420876e-009
 -7.879612e-008  1.278280e-008 -8.028324e-008 -7.224786e-008
 -1.552736e-008  2.273749e-007  1.094653e-007 -2.553285e-008
 -1.873843e-007 -8.658479e-009 -3.547527e-008  5.251594e-008
  3.358748e-008  3.167265e-007  8.363132e-008  1.070924e-008
 -1.713428e-007 -3.797781e-008 -1.488484e-008  9.079078e-009
  7.022465e-009  4.131914e-007  4.425200e-008 -3.876246e-008
  3.884429e-008 -3.311601e-008  2.154625e-008  2.036072e-009
  2.467924e-008  2.321886e-007  4.342779e-008  9.661177e-009
  8.872527e-008

  2.873919e-006  3.399428e-007  1.304616e-006  3.357877e-006
 -2.009127e-007  3.857270e-007 -5.131335e-007 -7.893109e-008
 -4.262816e-008 -3.195868e-009  9.103178e-007  1.606805e-006
  1.290816e-007  2.949450e-007 -1.943409e-007 -1.033010e-007
  3.658882e-007  1.189797e-007  4.257594e-007  3.713611e-007
 -7.826436e-008  1.076117e-007  7.251049e-008  1.224108e-007
  2.486919e-007  7.075921e-008  5.052854e-007 -6.837357e-008
 -3.177685e-008 -1.754945e-008 -9.441116e-008  1.707689e-007
  4.244877e-008  6.420193e-008  4.753566e-007 -1.651826e-007
  1.837686e-009 -2.620364e-008 -9.152166e-008 -9.670562e-009
  2.538019e-008  4.393330e-009  3.691739e-007  5.789654e-008
  2.465471e-008 -5.739007e-008 -6.089452e-009  3.110138e-008
 -9.427085e-008  6.247146e-008  3.493443e-007 -1.783743e-008
 -7.048248e-008 -7.942436e-008  6.955731e-009  8.686104e-009
 -1.197502e-008  6.478369e-008  4.110519e-007  5.597519e-008
  1.593163e-008 -5.207236e-008 -2.235341e-008  4.698166e-008
 -2.009814e-008  4.425200e-008  4.884491e-007 -3.833200e-008
 -2.928457e-008 -2.780487e-008  1.077182e-008 -7.960461e-008
 -8.817768e-008  5.369128e-008  3.281880e-007 -1.524068e-007
  9.645812e-008

 -1.176107e-005 -3.223857e-007 -6.215278e-007 -4.960377e-006
  4.571350e-007  9.059662e-007  2.998560e-007 -6.134130e-008
 -1.647870e-006 -2.816734e-008 -7.465233e-007 -2.241732e-007
 -1.840106e-007  7.619261e-007  7.341802e-008 -1.531881e-007
 -4.098818e-007 -6.807517e-008 -4.248090e-007  7.667814e-008
  4.874761e-008  4.843400e-007  1.239746e-008 -1.395931e-007
  2.036102e-008 -7.368351e-009 -3.333392e-007  6.419468e-008
 -5.142483e-008  2.951092e-007  4.391487e-008  4.475671e-008
  2.454241e-007 -1.334897e-007 -2.658450e-007  9.306418e-008
 -5.773766e-008  2.633787e-007  3.666181e-008 -5.320552e-008
  1.717881e-007 -1.130790e-007 -1.690235e-007  6.578084e-008
  6.068766e-008  1.907098e-007 -4.363505e-008  2.922010e-008
 -1.679208e-008 -1.160863e-007 -2.520920e-007 -2.820244e-008
  1.211119e-008  1.761547e-007 -8.010451e-008 -7.896076e-008
  1.188010e-007 -3.966363e-008 -2.348588e-007 -7.482751e-008
 -1.563040e-008  7.673732e-008 -5.568392e-008  6.645988e-008
 -3.337063e-008 -3.876246e-008 -3.833200e-008  1.067392e-006
 -9.042382e-008  7.851470e-008 -3.541834e-008  1.255873e-008
  1.353448e-007 -3.812513e-008  5.685090e-008 -1.384224e-007
  5.747150e-008

  6.494931e-007 -2.516766e-008  1.038096e-007  2.010609e-006
 -3.629616e-007  2.019400e-007 -2.938166e-007  3.750244e-007
  9.283296e-007  7.627594e-008  1.466961e-007 -6.193795e-007
  3.089775e-007 -7.002367e-008 -3.999573e-009 -6.636277e-008
 -1.205207e-007  4.823921e-008  2.097085e-007 -5.623431e-008
 -1.870441e-007 -2.721833e-007  3.292798e-008  3.638482e-008
 -1.245595e-007  6.466236e-008  1.145167e-008 -4.614818e-008
 -1.417162e-007  4.969672e-009 -9.868231e-008 -2.817168e-008
 -2.621731e-008  1.160757e-007  4.295976e-008 -1.257462e-007
 -7.992260e-008  8.254200e-010 -8.861670e-008 -6.489344e-008
 -5.181624e-008  1.459267e-007 -6.728445e-009  3.244930e-008
 -9.190911e-008 -3.801485e-008 -9.591389e-009  3.315674e-008
  1.385713e-008  2.061777e-007 -6.998079e-008 -1.404961e-008
 -9.439696e-008  7.280616e-008  3.002181e-008  3.443146e-008
  5.504050e-008  1.778709e-007 -3.766682e-008 -6.211129e-008
 -1.137857e-007  5.687752e-009 -5.919497e-008 -1.188248e-008
 -2.972362e-008  3.884429e-008 -2.928457e-008 -9.042382e-008
  1.034924e-006  5.667003e-008 -6.493960e-008 -9.775626e-009
 -8.221622e-008 -1.223632e-007 -8.016735e-008  4.058001e-008
 -1.568363e-007

 -1.149550e-004 -2.444215e-007 -2.115793e-006 -2.261343e-005
 -4.619825e-007  1.013606e-005  7.702664e-008  3.663745e-006
 -1.677834e-005 -5.726608e-007 -2.807657e-006  1.538174e-007
  1.675961e-007  7.310539e-006  6.400764e-007 -4.803795e-007
 -9.079908e-007 -3.504812e-007 -1.706845e-006  1.110769e-006
 -4.737718e-007  4.945857e-006  5.037113e-007 -6.120699e-007
  1.150316e-006 -1.516657e-007 -7.815347e-007  6.352345e-007
 -3.587100e-007  3.309624e-006  2.853477e-007 -4.479324e-007
  1.194064e-006 -1.819474e-007 -4.222762e-007  4.351668e-007
 -3.821016e-007  2.361346e-006  8.912340e-008 -2.459981e-007
  1.064466e-006 -1.692026e-007 -2.955325e-007  1.293154e-007
 -1.323242e-007  1.736545e-006  6.142166e-008 -5.773110e-008
  7.890541e-007 -1.004362e-007 -2.303400e-007  1.637917e-007
  3.588043e-008  1.349180e-006 -7.943427e-009 -1.795163e-007
  5.415097e-007 -5.112027e-008 -9.228233e-008  1.507070e-007
 -1.253258e-007  1.148459e-006 -6.227124e-008  4.522193e-008
  4.350774e-007 -3.311601e-008 -2.780487e-008  7.851470e-008
  5.667003e-008  1.079373e-006 -7.178144e-008 -6.534214e-008
  4.982638e-007 -1.361408e-008 -3.274120e-008  2.024634e-009
  9.891310e-008

  8.507387e-006  3.633885e-007  5.232046e-007  4.900030e-006
 -6.454918e-010 -1.519527e-006  4.086156e-007  1.129229e-006
  1.642588e-006  1.786054e-008  4.917004e-007 -7.390318e-007
 -3.577409e-007 -8.640145e-007  2.124837e-007  6.454304e-007
 -3.487618e-007  1.990111e-008  2.009030e-007 -2.914362e-007
  7.965967e-008 -5.512354e-007  2.534697e-007  3.208595e-007
 -4.467727e-007  6.326888e-008  7.234350e-008 -1.380838e-007
 -5.285725e-008 -3.280697e-007  2.096773e-007  6.505139e-008
 -3.379027e-007  1.080387e-007  1.104206e-009  6.618891e-008
 -3.182676e-008 -1.628192e-007  2.612702e-007  8.345143e-008
 -1.060851e-007  8.179629e-008  2.025849e-008 -4.276742e-009
 -7.575225e-008 -6.989972e-008  2.603582e-007  2.300437e-008
 -8.340654e-008  5.694828e-008  6.910479e-008  8.987336e-009
  2.351613e-008 -1.121840e-007  2.741469e-007  1.309441e-007
 -2.122236e-008  1.129813e-008  5.758501e-008 -1.608162e-008
  5.756869e-008 -6.808954e-008  3.202598e-007  4.163937e-008
  2.794345e-008  2.154625e-008  1.077182e-008 -3.541834e-008
 -6.493960e-008 -7.178144e-008  4.322145e-007 -6.638135e-009
 -2.841191e-008  7.553292e-009  3.869194e-010 -6.794439e-008
 -8.670639e-009

  1.691340e-006 -2.229289e-007 -1.841717e-007 -1.881918e-007
  9.820825e-007 -2.565389e-007 -6.042184e-008 -8.553992e-007
 -4.319658e-008  7.114257e-009 -9.368264e-008 -2.956125e-007
  6.712024e-008 -1.007435e-007 -1.158557e-007 -1.895446e-007
  9.164026e-008 -1.854653e-007  7.046059e-008 -1.365451e-008
 -7.194004e-008 -8.862917e-008 -2.136349e-007 -2.746644e-008
  9.797774e-008 -3.550323e-008  5.738683e-008  4.696229e-008
 -1.045465e-007 -1.079344e-007 -1.913832e-007  6.620427e-008
  1.074404e-007  1.108202e-007 -2.685433e-009  3.830762e-010
  1.584910e-009 -4.549223e-008 -7.360687e-008 -1.233042e-008
 -4.233725e-008  3.847488e-008  2.455841e-008 -1.458010e-008
 -6.011582e-008 -6.001834e-008 -1.246652e-007 -1.205534e-007
  1.496020e-009  8.825175e-008 -4.178427e-008 -1.079799e-007
 -9.469047e-008 -5.049692e-008 -1.892256e-007  5.995012e-009
  6.268942e-008  9.103349e-008 -8.838094e-008 -3.860889e-008
  5.431516e-008 -2.526428e-008 -1.610712e-007 -8.747841e-008
 -9.782267e-009  2.036072e-009 -7.960461e-008  1.255873e-008
 -9.775626e-009 -6.534214e-008 -6.638135e-009  1.011581e-006
  1.058067e-009 -4.731752e-008 -7.584722e-008  3.899432e-008
 -4.664046e-008

 -8.508814e-005 -8.148645e-007 -2.424617e-006 -1.651587e-005
  1.277800e-007  7.854050e-006  4.589796e-007  1.991338e-006
 -1.236532e-005 -4.844910e-007 -2.488787e-006  1.158334e-006
  1.401230e-007  5.300405e-006  6.435815e-007 -5.576594e-007
 -1.705837e-007 -3.357247e-007 -1.260415e-006  7.532837e-007
 -3.619110e-007  3.617417e-006  4.144868e-007 -5.579317e-007
  1.219416e-006 -2.254782e-007 -5.563515e-007  4.918435e-007
 -3.656670e-007  2.305482e-006  2.911307e-007 -1.778308e-007
  1.018182e-006 -1.471562e-007 -3.328541e-007  5.078684e-007
 -2.822208e-007  1.605547e-006  9.610183e-008 -2.173566e-007
  8.214166e-007 -6.558449e-008 -2.500344e-007  9.970426e-008
  1.011104e-008  1.157655e-006  9.743817e-008 -1.227181e-007
  6.503936e-007 -2.248150e-008 -1.435694e-007  1.942587e-007
 -1.214794e-007  9.329333e-007 -1.815324e-008 -1.163604e-007
  3.517881e-007 -2.116064e-008 -1.879523e-008  1.537460e-007
 -6.641656e-009  7.574148e-007 -1.300215e-008 -3.804687e-008
  2.388307e-007  2.467924e-008 -8.817768e-008  1.353448e-007
 -8.221622e-008  4.982638e-007 -2.841191e-008  1.058067e-009
  1.209112e-006 -3.286686e-009 -6.975454e-008  1.429122e-008
  8.757227e-008

 -4.537682e-006  8.209164e-008  3.591564e-007 -8.325164e-007
 -5.873975e-007  5.978827e-007  1.920097e-008 -7.805061e-008
 -8.909794e-007  2.017170e-007  6.835613e-008  8.616614e-007
 -2.491068e-007  4.750647e-007  2.656283e-008 -1.898877e-007
  4.394361e-007  6.000386e-008 -1.207959e-008  1.521096e-008
 -3.690838e-008  2.696262e-007 -3.172468e-009 -5.924367e-008
  2.393313e-007  1.140813e-007  8.678931e-008 -9.536307e-009
 -2.141570e-007  1.069076e-007 -4.278021e-010 -1.059302e-008
  5.054029e-008  8.203781e-008  2.519040e-008 -6.967416e-008
  4.212928e-008  8.789566e-008 -3.232021e-008 -1.513262e-008
  3.160489e-008  8.563700e-008  4.838036e-009  6.695775e-008
 -6.239689e-008  4.232689e-008 -3.615684e-008 -2.424835e-008
  3.375292e-008  1.249307e-007  7.543488e-008 -1.279623e-008
 -8.968961e-008  1.680955e-008 -3.831449e-008 -1.593560e-008
  3.206923e-008  1.879294e-007  7.396872e-008  2.982723e-008
 -1.280073e-007 -6.881299e-009 -1.770081e-009  6.398562e-008
  4.814316e-008  2.321886e-007  5.369128e-008 -3.812513e-008
 -1.223632e-007 -1.361408e-008  7.553292e-009 -4.731752e-008
 -3.286686e-009  3.135709e-007  5.066798e-008 -8.642101e-009
 -6.003375e-010

 -2.456483e-006 -8.090748e-008  6.718355e-007  1.224752e-006
 -3.481299e-007  7.430343e-007 -8.439129e-008 -3.119994e-007
 -9.793477e-007  1.254339e-007  3.538427e-007  1.678131e-006
  1.626287e-007  5.234381e-007 -1.856896e-007 -2.766921e-007
  3.194163e-007  8.417461e-008  2.305007e-007  3.287621e-007
 -1.239150e-008  3.528289e-007 -3.656778e-008  7.306134e-008
  3.284193e-007 -3.910679e-008  3.129032e-007 -5.011195e-008
 -1.245505e-007  1.460112e-007 -2.335166e-008  7.829969e-008
  1.241616e-007  1.317925e-008  2.711819e-007 -6.768737e-008
 -4.546709e-008  2.823689e-008 -7.951546e-008 -8.419698e-009
  5.083065e-008 -9.560749e-009  2.646920e-007  9.334322e-008
  6.733488e-008  4.443835e-008 -3.426682e-008  6.426447e-008
 -9.335350e-008  5.384090e-009  2.871201e-007  2.602756e-009
 -1.195181e-007  1.991014e-008  1.656697e-009 -6.139118e-008
  3.013452e-008  2.025055e-008  2.951653e-007  9.430301e-008
  2.819970e-008 -2.479131e-008 -4.720426e-009  4.768214e-008
  9.987509e-008  4.342779e-008  3.281880e-007  5.685090e-008
 -8.016735e-008 -3.274120e-008  3.869194e-010 -7.584722e-008
 -6.975454e-008  5.066798e-008  4.281932e-007 -1.400823e-008
  7.063405e-008

 -1.210155e-005 -2.979920e-007 -6.748588e-007 -6.502764e-006
 -2.266050e-007  8.288895e-007  7.463388e-008 -3.020657e-007
 -1.625156e-006  1.664458e-008 -7.182094e-007 -2.358633e-007
  2.024913e-008  5.678315e-007 -2.234926e-007 -1.673035e-007
  5.011169e-007 -2.191016e-008 -4.000850e-007 -2.429674e-007
  1.816433e-007  5.132059e-007 -1.815333e-007 -8.925144e-008
  2.892104e-007 -2.704229e-008 -2.321247e-007 -1.434851e-008
 -1.955039e-007  2.928867e-007 -1.415615e-008 -9.605527e-008
  1.315187e-007  1.272189e-008 -2.318147e-007 -1.333330e-008
  2.387652e-008  1.035451e-007 -5.248931e-008  2.704016e-008
  6.202211e-008  2.960768e-008 -2.493526e-007  2.038158e-008
  6.694780e-008  8.760172e-008 -6.118574e-008  1.243632e-008
  1.793414e-007 -5.577965e-008 -1.766667e-007  4.864255e-008
  8.901905e-009  9.848854e-008  2.659857e-008 -3.039518e-008
 -4.230887e-008 -5.466099e-008 -2.152664e-007  6.218243e-008
  4.017484e-009  8.435047e-008 -4.074305e-009 -9.252200e-008
  9.757736e-008  9.661177e-009 -1.524068e-007 -1.384224e-007
  4.058001e-008  2.024634e-009 -6.794439e-008  3.899432e-008
  1.429122e-008 -8.642101e-009 -1.400823e-008  9.374413e-007
 -1.584476e-008

 -1.261444e-005  1.354101e-007  3.466226e-007 -3.297464e-006
 -4.889664e-007  8.751054e-007 -2.230671e-007  3.186095e-007
 -2.167735e-006 -2.301393e-008 -4.342242e-008  8.706171e-007
  1.353484e-008  8.900720e-007 -1.405727e-007 -2.227014e-007
 -7.463618e-008  5.542736e-008 -2.452575e-008  2.915309e-007
 -1.978164e-007  6.347567e-007 -2.858243e-008  1.260186e-007
  7.605120e-008  5.408392e-008  1.224976e-007  1.156946e-008
 -6.619680e-008  3.632736e-007  5.386728e-008  1.047062e-007
  1.512370e-007  4.621913e-008  1.024437e-007  4.177088e-008
  1.673369e-008  2.371756e-007  5.073655e-008 -1.263551e-007
  1.816622e-007  2.155039e-008  7.706416e-008 -9.584692e-008
 -8.274874e-008  1.341596e-007  7.166196e-009 -6.698378e-008
  8.225719e-008  7.796017e-008  5.808433e-008 -3.207388e-008
 -2.485740e-008  7.655581e-008  2.178672e-008  5.904773e-008
  4.876002e-008  1.089358e-007  4.490882e-008 -7.230422e-008
 -1.323557e-008  1.132021e-007  2.466568e-008  6.428259e-008
  4.534438e-008  8.872527e-008  9.645812e-008  5.747150e-008
 -1.568363e-007  9.891310e-008 -8.670639e-009 -4.664046e-008
  8.757227e-008 -6.003375e-010  7.063405e-008 -1.584476e-008
  7.975025e-007


[EIGEN VALUE]
  1.912237e-003  1.527966e-004  9.469953e-005  4.895500e-005
  2.066701e-005  1.865562e-005  9.755781e-006  5.931485e-006
  5.154507e-006  3.831075e-006  3.541193e-006  2.968291e-006
  2.801898e-006  2.277555e-006  2.022687e-006  1.938371e-006
  1.620993e-006  1.578005e-006  1.468165e-006  1.341952e-006
  1.230352e-006  1.203490e-006  1.003029e-006  9.518468e-007
  8.195662e-007  6.891435e-007  6.250168e-007  5.091824e-007
  3.495878e-007  3.277297e-007  2.702509e-007  2.507159e-007
  1.719438e-007  1.401073e-007  1.360793e-007  1.095943e-007
  8.668505e-008  8.169302e-008


[EIGEN VECTOR]
38 38

  7.533015e-002  9.846277e-001 -6.389229e-003 -6.603575e-002
  9.565490e-002 -6.068201e-002 -6.770905e-003  4.203752e-002
  5.294198e-002 -3.219537e-002 -4.557439e-003  2.731565e-002
  1.843266e-002 -1.919683e-002 -1.162564e-003  1.009101e-002
  8.398622e-003 -9.575541e-003  3.455886e-003  5.362692e-003
  6.093383e-003 -3.550315e-003  1.856748e-003 -1.585308e-003
  5.186450e-003 -4.672859e-003  1.824857e-003  1.109055e-003
  3.038054e-003 -3.314323e-003  2.527553e-003 -1.304961e-003
  1.797591e-003 -2.634923e-003  2.584021e-003 -7.121696e-005
  6.364540e-004 -3.411060e-003

  7.632903e-002 -7.069717e-003 -2.544607e-003  7.350689e-001
  6.230109e-002 -6.390961e-001  5.804778e-002  1.463826e-001
 -1.161190e-002 -7.274991e-002  5.006506e-002 -2.120003e-003
 -4.324706e-002  1.275092e-002  2.957099e-002 -2.567946e-002
 -3.850370e-002  2.518245e-002  2.390069e-002 -1.509759e-002
 -2.447833e-002  1.323087e-002  1.619821e-002 -9.115258e-003
 -1.565411e-002  1.472635e-002  1.249475e-002 -4.075043e-003
 -9.011019e-003  8.521154e-003  9.747849e-003  2.468429e-003
 -7.094667e-003  3.806140e-004  9.773619e-003 -3.419991e-003
 -8.938777e-003 -7.587319e-004

 -1.114682e-001  1.066482e-001  5.453739e-002  6.532761e-001
 -8.631598e-002  7.131772e-001  5.925073e-002 -1.743240e-002
  6.921730e-003  1.119586e-001  4.239459e-002  3.411062e-002
  5.351123e-002  1.699828e-002  3.004878e-002  1.410375e-002
  4.646861e-002 -1.111551e-002  2.148761e-002 -8.492136e-004
  3.132503e-002 -2.037077e-002  2.006663e-002 -5.904112e-004
  2.341202e-002 -1.396824e-002  1.520618e-002 -6.685025e-003
  1.916147e-002  1.392696e-003  1.133717e-002 -9.775379e-003
  1.403666e-002 -6.580690e-003  7.174636e-003 -8.439205e-003
  1.164470e-002 -1.081545e-002

  7.359295e-001 -1.082934e-001 -3.214837e-001  5.783997e-002
  4.471217e-001  1.577769e-001 -1.227634e-001 -2.437963e-003
  1.498958e-001 -7.655363e-002 -2.382853e-002  1.686472e-002
  1.238189e-001 -1.098946e-001 -5.683707e-002  6.217635e-002
  1.174351e-001 -9.010179e-002 -3.715653e-002  1.745529e-002
  6.199926e-002 -2.935637e-002 -1.929654e-003  6.235468e-003
  3.714203e-002 -3.646223e-002 -3.136120e-003  1.360693e-002
  3.750577e-002 -4.025135e-002 -1.475068e-002  9.816777e-003
  3.496294e-002 -1.221750e-002 -1.610506e-003 -3.840519e-003
  1.984158e-002 -6.226077e-003

 -3.146089e-001  4.336601e-002 -7.702365e-001  8.876698e-002
 -1.079396e-001 -6.865404e-002 -3.235390e-001 -1.904961e-001
 -5.926678e-002  1.572937e-001 -2.026401e-001  4.949012e-002
 -2.575954e-002  1.820120e-002 -1.660117e-001  7.107760e-002
  1.856408e-002 -1.732360e-002 -1.131645e-001  7.608730e-002
  5.392682e-003  5.139636e-002 -6.269302e-002  1.809930e-002
 -1.623700e-003 -1.683450e-002 -5.119150e-002  4.599551e-002
 -3.440297e-003  3.501871e-002 -3.907340e-002  1.965818e-002
  3.066675e-003 -6.472889e-003 -2.716030e-002  1.139135e-002
 -4.358677e-003  3.621643e-003

 -1.310738e-001 -3.692352e-002 -2.310957e-001 -7.639228e-002
 -4.691963e-002  1.300046e-001 -6.668093e-002  8.532214e-001
 -1.820567e-002 -2.988989e-001  2.787039e-002  2.167556e-001
 -1.069405e-002 -9.582812e-002  6.885662e-002  2.621367e-002
 -3.395363e-002 -2.878657e-002  5.187106e-002 -1.495377e-002
 -5.009536e-002  1.171123e-002  6.153212e-002  1.034390e-002
 -2.922645e-002  2.730461e-002  3.874522e-002 -1.044610e-002
 -2.316310e-002  3.253806e-002  3.179630e-002 -2.143848e-002
 -1.268747e-002  2.487435e-003  1.179762e-002 -7.149104e-003
 -1.310995e-002  1.676604e-002

  1.955822e-001  9.589268e-003 -8.840163e-002 -7.654084e-002
 -1.059097e-001 -6.911967e-002  1.290029e-001  3.307232e-001
 -1.265253e-001  8.472118e-001  1.470243e-001 -4.762934e-002
  2.434845e-002  1.385466e-001  8.216459e-002  3.017569e-003
  6.336048e-002  3.209686e-002  2.968618e-002 -2.226180e-002
  4.398122e-002  1.178037e-002  3.875083e-002  1.772212e-002
  4.706314e-002 -1.242162e-004  2.207399e-002  4.446960e-003
  4.945562e-002 -3.544331e-002  2.175650e-003 -6.251302e-003
  4.565736e-002 -4.957208e-003  5.733736e-003 -1.107165e-002
  2.260739e-002 -4.695751e-002

 -3.872933e-001 -5.560717e-002  1.841405e-001 -2.665134e-003
  3.596263e-001 -1.180681e-001 -7.610208e-002  2.854053e-002
  4.444562e-001  2.539585e-001 -7.223392e-002  2.559471e-001
  3.005451e-001 -2.773744e-001  4.425882e-003  1.429790e-001
  1.964038e-001 -2.133591e-001  6.050624e-002  1.079869e-001
  1.290759e-001 -9.000930e-002  4.716826e-002 -1.629490e-004
  6.339997e-002 -6.863934e-002  3.616079e-002 -4.237123e-002
  1.085692e-002 -1.322109e-002  3.434075e-002 -3.894607e-002
  1.047555e-002 -2.522352e-002  1.058444e-002  2.284733e-002
  4.664810e-003  1.289040e-004

  1.145878e-001 -4.418858e-003 -5.470507e-002 -2.555108e-002
 -6.828194e-002 -2.921532e-002  1.190132e-001 -2.563281e-001
 -2.149849e-001  1.503821e-002  1.842844e-001  8.526219e-001
 -1.165457e-001 -7.573790e-002  1.505686e-001  8.689753e-002
 -4.714297e-002  4.538966e-002  1.119628e-001 -6.120834e-002
 -2.431706e-002  4.538587e-002  7.117740e-002 -4.763352e-002
 -3.035089e-003 -1.337174e-002  5.517094e-002  3.517823e-002
 -4.545537e-003  1.349832e-002  5.046017e-002  6.925004e-003
 -2.315408e-003  1.900119e-002  4.770830e-002 -2.071939e-002
  1.759113e-003  4.140879e-003

  1.647703e-001  1.626252e-002  1.301532e-001  3.923318e-002
 -2.282612e-001  8.268024e-003 -1.432178e-001 -6.035050e-004
 -1.213039e-001  1.529965e-001 -1.415406e-001 -1.168373e-001
 -1.596358e-001 -6.647188e-001 -7.442817e-002  2.999461e-001
 -2.108833e-001 -1.231348e-001  3.012898e-002  2.094435e-001
 -2.144886e-001 -9.445069e-002  3.211994e-002 -6.901089e-003
 -1.506970e-001  1.654650e-001  3.215731e-002  9.850570e-003
 -1.160732e-001  2.915380e-002  3.250551e-002 -2.248312e-002
 -7.803872e-002  7.778189e-002  2.127833e-002 -1.174745e-002
 -3.607353e-002  7.227918e-002

  2.148351e-001 -6.492951e-004  3.459532e-001  4.680886e-002
 -2.965677e-001 -3.529000e-002 -4.741312e-001  1.200307e-001
  2.408316e-002  2.043817e-002 -4.296291e-001  2.599091e-001
  1.244500e-001  2.985782e-001 -1.764754e-001  1.207284e-001
  5.867927e-002  1.617859e-001 -9.266223e-002  4.160073e-002
  1.150904e-001 -2.809207e-002 -1.040003e-001  1.019723e-001
  8.015145e-002 -8.991093e-002 -1.098028e-002  3.678785e-002
 -1.346607e-003 -2.003905e-002  7.885613e-004  3.208571e-002
  1.166305e-002  1.297451e-002  1.441640e-002  5.262309e-002
  4.643686e-002  4.517074e-002

 -1.913746e-002 -5.114257e-003  1.289216e-001  2.489719e-002
  2.299412e-001  5.675893e-002 -1.278567e-001  5.896163e-002
 -1.931101e-002  1.652201e-001 -1.281907e-001  1.784927e-001
 -1.800505e-001 -1.526680e-001 -1.366456e-001 -6.969746e-001
 -2.112448e-001 -1.309546e-001 -1.973055e-001 -2.576144e-002
 -1.206114e-001  2.553501e-001 -1.728888e-001  1.234909e-001
 -1.015205e-002  1.417636e-001 -9.096371e-002  2.627734e-002
  9.697877e-003  2.923296e-002 -4.642077e-002  7.410240e-002
  6.043074e-003 -1.606667e-002 -4.273118e-002 -3.203299e-002
  3.740395e-002  4.184315e-002

  8.652434e-002  4.006553e-003 -1.597321e-001 -1.150430e-002
 -3.345259e-001 -3.711250e-002  2.078741e-001 -3.501173e-002
  2.311428e-001 -3.526822e-002 -6.370292e-002  4.846714e-002
  2.453486e-001 -3.296315e-001  4.836333e-003 -4.143145e-001
  7.221546e-002  4.669884e-001  1.683714e-002  6.281740e-002
  1.197331e-001 -3.518507e-001 -2.266379e-002  1.079132e-001
  6.821252e-002  4.056780e-002 -3.031371e-003 -1.296530e-001
  1.505620e-002 -3.871839e-002  8.426161e-003 -3.383816e-002
 -8.896463e-003 -5.671195e-002 -5.447911e-004  9.385084e-003
 -3.517567e-003 -1.566336e-002

  8.063610e-002  1.018085e-003 -6.743388e-002 -8.134291e-003
 -6.869273e-002  9.893359e-004  3.264276e-002 -4.935189e-002
  6.866270e-002  5.446500e-003 -5.977438e-002  5.708059e-002
  3.739928e-002  3.574168e-001  3.870857e-002 -2.329064e-001
 -1.140654e-001 -3.860115e-001  1.874972e-001  4.491732e-001
 -1.730575e-001 -2.676930e-001  2.002124e-001  1.466178e-001
 -1.959309e-001 -8.637642e-002  1.450855e-001 -2.426228e-001
 -1.826003e-001  7.291793e-002  8.229134e-002 -1.211954e-001
 -1.200980e-001  2.032844e-003  1.149468e-002 -1.738291e-002
 -9.654713e-002  1.095960e-001

  1.126273e-001  1.451866e-002 -3.823490e-002  4.152403e-003
 -4.394088e-001 -6.196692e-002  8.892180e-002 -2.411424e-002
  1.294511e-001 -5.818064e-002  9.808414e-002  3.026810e-002
  2.485991e-001 -6.715484e-002  1.041235e-002 -4.120914e-002
  1.069398e-001 -6.180291e-001 -1.350623e-001 -4.232037e-001
 -2.156009e-002 -7.553662e-003 -1.938149e-001  1.211204e-002
 -1.883156e-002 -3.472824e-002 -1.222182e-001  3.528296e-003
 -3.692458e-003  4.008858e-002 -8.844632e-002  7.170586e-002
  9.776040e-003  1.535616e-002 -1.063471e-001  9.514720e-002
 -2.314857e-003  2.553975e-002

  5.839905e-002  4.287310e-003 -1.471013e-002 -1.043343e-002
 -2.284589e-001 -3.531262e-002  7.405778e-002 -4.293450e-002
  4.116209e-002 -9.677704e-002  2.927743e-002 -6.096547e-002
  1.290486e-001 -1.039118e-001 -4.297562e-002  1.501209e-002
  5.066355e-002 -9.788563e-002  4.048716e-002  2.833030e-001
  1.073020e-001  6.214107e-001  2.014523e-001  2.551917e-001
  2.000857e-001  1.150635e-002  1.838772e-001 -1.462501e-001
  2.570772e-001  9.437572e-002  1.208737e-001 -1.957496e-002
  1.748326e-001 -8.871555e-002  1.112346e-001 -1.596739e-001
  1.674673e-001 -5.651684e-002

 -6.496043e-003  3.967869e-003  2.980571e-003 -2.540159e-003
 -4.047144e-002 -1.500161e-002 -4.205631e-001 -7.999109e-002
  7.043942e-002  9.755910e-003  1.401846e-001 -8.158770e-002
  2.861673e-002  4.294408e-002  2.239168e-001 -1.253481e-001
  8.870069e-003 -4.150773e-002  1.332127e-001 -2.684737e-001
 -8.257788e-002 -2.040884e-001  1.489097e-001 -1.465884e-002
  6.159232e-002  3.662806e-001  2.464849e-001  2.693922e-001
  1.194072e-001  8.828016e-002  2.381680e-001 -1.267489e-001
  8.445552e-002 -2.810440e-001  1.349761e-001 -2.611589e-001
  6.789327e-002  9.567658e-002

  1.088094e-002  2.718914e-003  2.338808e-002 -1.666950e-004
 -1.071440e-001 -1.879910e-002  1.984848e-002  3.384617e-002
 -9.733723e-002 -7.465078e-002  7.860663e-002  4.579047e-002
 -2.030038e-003  4.935936e-002 -4.321133e-002 -9.598161e-002
  1.451902e-001 -1.936449e-001 -5.208617e-002  4.598519e-001
  1.985567e-001 -4.930084e-002 -8.899438e-002 -4.938269e-001
  1.225901e-001  3.644127e-001 -1.099039e-001  1.613541e-001
  1.206462e-001 -3.848951e-001 -5.384277e-002  7.082473e-002
  2.149983e-002 -1.369006e-001  1.786821e-002  6.820573e-002
 -2.984960e-002 -3.309710e-002

  4.951698e-003 -4.128293e-003 -1.539227e-002 -1.688801e-003
  2.529366e-002  9.988957e-003 -7.859255e-002 -1.129286e-002
  1.516071e-001  1.951118e-002 -1.809374e-002  3.771026e-002
 -6.399943e-002  1.142744e-001  1.410213e-001  1.291370e-001
 -1.483750e-001  2.860182e-002  8.026401e-002 -2.506436e-002
 -6.405426e-003 -1.014357e-001 -8.550295e-002 -1.191383e-001
  3.842669e-002  4.118065e-001 -1.289831e-001 -5.724004e-001
  9.298292e-002  2.282990e-001 -1.222948e-001  3.700039e-001
  1.649195e-001  1.297922e-001 -1.141614e-001 -1.286305e-001
  1.849730e-001 -1.276713e-001

  8.073402e-002 -2.692285e-003 -3.247580e-002  7.956520e-004
 -1.374836e-001  1.784714e-002 -2.020545e-001 -2.376251e-002
  3.383432e-001  6.245337e-002  1.343028e-002 -5.102626e-002
 -1.657682e-003 -2.561572e-002  2.021523e-001 -1.475808e-001
 -1.312781e-001  1.339424e-001  2.445296e-001 -2.982531e-002
 -9.601709e-002  3.589883e-001  8.331609e-002 -5.808147e-001
 -3.890165e-002 -2.417606e-001  5.490393e-003 -3.681584e-002
 -1.015778e-001  1.007234e-001 -3.194626e-002 -6.410082e-002
 -6.385303e-002  3.439227e-002 -1.605518e-002  2.496843e-001
 -1.187896e-002  1.190147e-001

 -1.735382e-002  3.272409e-003 -5.296099e-003  2.024317e-003
 -7.249517e-002 -8.144556e-003 -2.255341e-001 -2.027084e-002
  7.303669e-002 -1.890627e-002  1.626764e-001 -5.105852e-002
 -8.219203e-003 -4.209604e-002  1.194333e-001 -1.395423e-001
  6.333326e-002 -2.655003e-002  5.032387e-002  1.987052e-002
  4.251302e-002  4.199525e-003  4.510747e-002  5.726645e-002
 -6.879631e-002 -1.721722e-001  9.144677e-002  1.112011e-001
 -1.102134e-001 -3.506797e-001  1.294499e-001  3.540169e-001
 -4.136043e-002  5.788268e-001  1.253520e-001 -2.842407e-001
 -1.912453e-002 -3.033167e-001

 -6.159866e-003  4.260175e-003  5.845580e-002 -5.948772e-003
  1.583656e-002 -1.464216e-002 -5.305416e-002  3.206991e-002
 -2.506756e-001 -1.679127e-002  9.997760e-002 -4.289779e-002
  6.191562e-002 -1.111631e-001  4.716714e-003 -1.004247e-001
  1.341918e-001 -3.231428e-002 -5.847003e-002  2.054797e-001
  2.936440e-002 -1.811952e-001 -8.538641e-002 -1.968110e-001
  2.653756e-002 -4.164340e-001 -2.759267e-002  1.211690e-001
  8.459679e-003  5.229424e-001  3.751029e-002  4.319660e-001
  8.967374e-002 -2.209958e-001  7.166530e-002 -1.702714e-001
  6.505233e-002  1.303596e-002

 -3.792152e-002  1.419085e-002  5.101082e-002  1.085451e-002
  2.812569e-002 -1.661617e-002 -3.201441e-001 -1.795258e-002
 -2.990145e-001 -1.538340e-002  2.482936e-001 -5.451689e-002
 -4.093910e-002 -1.403983e-001  9.821993e-002 -7.155655e-002
  2.422725e-001  9.409787e-003 -4.710375e-002 -6.769753e-002
  1.562284e-001  8.187023e-003  4.738322e-002  4.489145e-002
  2.558172e-002 -1.683186e-001  6.508795e-003 -5.016562e-001
 -5.741612e-002 -2.906409e-001 -1.215361e-001 -7.340832e-002
 -5.422405e-002 -9.630431e-002 -1.385211e-001 -6.572829e-002
  1.539129e-002  4.271291e-001

 -1.060363e-002  5.859510e-003  5.288234e-002  2.860499e-003
  2.019740e-002 -1.957603e-002 -1.844554e-001 -8.836037e-003
 -2.400417e-001 -3.861973e-002  1.109731e-001 -1.369163e-002
 -2.647685e-003 -6.941391e-002 -6.987711e-002 -1.526245e-001
  1.253187e-001 -7.617179e-002  3.046246e-002  3.469513e-002
  1.144139e-001 -1.556285e-001  8.668038e-002 -8.298894e-002
  2.967105e-002 -6.812004e-003 -4.241775e-002 -3.694607e-002
  1.201396e-001  2.853641e-001 -8.192228e-002 -5.094762e-001
  2.347116e-001  3.912422e-001 -4.110838e-002  2.411537e-001
  1.977773e-001 -3.298996e-001

  2.252831e-002 -3.262469e-003 -6.595881e-003 -9.500961e-004
 -3.764127e-002 -7.194000e-003  1.601370e-001  2.545091e-002
  8.922814e-002  5.205749e-003 -1.575194e-001  4.017555e-002
 -1.969536e-002  3.155461e-002  1.213593e-002  3.249908e-002
  1.398757e-002  1.687140e-003 -6.973779e-002  4.116749e-002
  1.879031e-002  2.675337e-002 -1.194276e-001 -2.255799e-001
 -1.656158e-003 -7.922839e-002 -8.396792e-002  9.449683e-002
 -2.279013e-002  5.472402e-002 -1.046250e-001 -3.617395e-001
  2.877331e-002  1.753912e-001 -2.796290e-001 -7.400069e-001
  7.480702e-002  1.764527e-001

  2.653187e-002 -1.441421e-004  3.705149e-002  4.311764e-003
 -3.308147e-002  6.778201e-004 -8.368783e-002  3.538263e-003
 -4.572824e-002  7.152933e-003 -1.440606e-001  1.232931e-002
 -1.299399e-001 -6.537330e-002 -6.845722e-002 -3.381264e-002
 -2.705499e-004 -7.590130e-002  9.492771e-002 -1.542108e-001
  4.625663e-002  1.200327e-002  1.339503e-001 -1.027997e-001
  9.448724e-003 -1.490242e-001 -1.710023e-002 -2.193334e-001
 -3.988403e-003 -9.245525e-002 -8.065683e-002 -1.007978e-001
 -1.691974e-001 -4.239134e-001 -9.098026e-002 -2.125534e-001
 -2.882555e-001 -6.554434e-001

  2.947808e-002 -5.618936e-003  4.092935e-002 -8.870115e-004
 -1.115140e-001  6.104397e-003 -1.915132e-001  8.564330e-003
  3.917873e-001  3.392109e-003  5.910694e-001  5.860818e-002
 -2.094871e-001  6.118804e-002 -6.100616e-002  1.227631e-001
 -5.087678e-002  1.237981e-001 -3.655141e-001  2.468135e-001
 -9.921869e-002 -7.672826e-003 -1.634963e-001  1.680642e-001
 -7.052451e-002 -4.439676e-002 -6.652995e-002  4.360155e-002
 -2.843304e-002  8.337850e-002 -8.898880e-002 -1.305420e-001
 -9.551430e-003 -1.358034e-001 -1.135705e-001 -3.145409e-003
 -7.072688e-002 -1.253934e-001

  8.135077e-003 -2.068122e-003 -4.614134e-002  2.579299e-003
 -3.800237e-002  2.507601e-003  9.691161e-003  3.235489e-003
  1.257077e-001 -1.105599e-002 -1.439431e-001 -5.231492e-002
 -4.396137e-001 -5.191109e-002  4.011741e-001  2.155115e-002
 -2.662147e-001 -1.738994e-001  1.288861e-001  5.794564e-002
  3.184069e-001 -1.717398e-001 -1.680100e-001  1.865765e-001
  3.334906e-001 -2.663424e-001 -1.152215e-001  9.212622e-002
  1.461309e-001 -9.938208e-002  1.282254e-003 -5.169694e-002
  3.590313e-002 -6.446842e-002  2.297407e-002  9.097685e-002
  1.774466e-001  3.068834e-002

 -2.380260e-002  1.492857e-003  1.062606e-002  7.091633e-003
  7.411995e-002 -5.729488e-003 -1.439567e-001 -2.979956e-002
 -2.322226e-001 -2.384993e-002  6.084809e-002 -2.350583e-002
  5.325116e-001 -1.371011e-002  3.667118e-001  2.629204e-002
 -2.670855e-001  7.206162e-002  2.074805e-001  1.735089e-001
 -1.880550e-001  8.970396e-002 -2.233705e-001  1.852277e-001
 -3.130939e-002 -9.111033e-003 -1.627410e-001  1.501984e-001
  7.425500e-002 -9.663742e-002 -2.033190e-001 -2.940316e-002
 -2.664516e-003 -7.548801e-002 -2.927735e-001  6.733885e-003
 -3.330967e-002 -1.319739e-001

 -4.101561e-002 -2.469541e-003 -8.456784e-003 -2.402519e-003
  1.511085e-002 -2.554931e-003  1.747888e-002  1.621243e-002
 -1.807446e-003  7.249685e-003  1.101738e-001  2.652169e-002
  1.601605e-001  1.320831e-002 -3.644744e-001  3.449059e-002
 -5.009976e-001 -2.185316e-002 -8.824179e-002 -9.308386e-002
 -2.010868e-001 -1.964329e-001  7.254596e-002 -1.895741e-001
  5.891319e-002 -2.846218e-001  1.395226e-001 -1.097606e-001
  2.550667e-001 -3.193214e-001  3.276034e-002 -3.161221e-003
  3.002316e-001 -6.536877e-002  7.794757e-002 -4.024683e-002
  2.233595e-001  2.064652e-002

 -2.782854e-003 -1.339622e-003 -2.361445e-002 -1.628281e-003
  5.790819e-002  2.568982e-003  1.362335e-002 -3.656057e-003
 -1.139968e-001  7.878264e-003 -3.825287e-002 -1.520524e-002
  1.956103e-001  1.383268e-002  2.506707e-001  4.592004e-002
 -1.196260e-001  4.184607e-004 -3.759567e-001  1.600971e-002
 -2.721310e-002  4.323041e-002 -3.658336e-001 -1.468942e-001
  1.057273e-001  5.039618e-004 -8.291703e-003 -2.736793e-001
 -6.170158e-002  4.143926e-002  4.160354e-001 -2.309262e-001
 -2.127551e-001  4.418707e-002  4.297060e-001 -3.021449e-002
 -6.740151e-002 -9.156230e-002

 -5.113419e-003  7.500770e-004  9.639389e-003  4.742009e-003
 -7.847062e-003 -8.563187e-003  6.091245e-002 -1.228702e-002
  1.889487e-002 -1.020225e-002 -2.604369e-001  1.652817e-002
 -9.403167e-002 -1.041745e-002  4.109357e-001 -5.786206e-003
  2.802267e-001  2.276395e-002 -4.555108e-001  5.225676e-002
 -4.370996e-001 -4.126770e-002  2.854103e-001 -4.309254e-002
 -6.434135e-002 -8.246307e-002  4.407696e-002  3.596091e-003
  1.353979e-001 -1.426278e-001  3.492803e-002  5.091664e-002
  1.216809e-001 -5.078669e-002 -1.997539e-001  1.115821e-001
  2.201185e-001 -1.026322e-001

 -4.255811e-003 -1.280520e-003 -7.981537e-003 -2.487353e-004
 -1.176531e-002  3.181809e-004  2.350257e-002  9.377977e-003
  3.758910e-002 -6.915590e-003 -1.084768e-002  1.600057e-003
 -1.666270e-001 -1.936608e-003 -1.221667e-001  8.096790e-004
  3.713156e-001  2.531407e-002  4.231192e-001  2.619130e-002
 -3.884741e-001  3.600756e-002 -4.746733e-001  5.167564e-002
 -7.088722e-002 -6.868961e-002 -1.155011e-001 -8.187869e-002
 -8.575400e-002 -1.574580e-001  2.210703e-001 -8.126981e-002
  2.878544e-001 -1.236637e-001  9.073301e-002 -4.741436e-003
  1.689568e-001 -6.380889e-002

 -1.722236e-003 -7.023623e-004  1.110362e-002  5.197224e-004
 -7.337075e-003 -3.372294e-003 -3.245497e-002 -1.492708e-004
  1.250370e-002 -4.099238e-003  5.668693e-002  3.707599e-003
 -7.076650e-003  1.708362e-002 -8.860607e-002 -5.806689e-003
  1.060015e-001 -6.339041e-003  7.639598e-002  1.042664e-002
 -4.508456e-001 -6.734432e-002  1.651131e-001  3.188735e-002
  6.580880e-001 -1.224442e-002 -2.716221e-001 -5.507172e-003
  1.195267e-001  4.887941e-002 -2.124824e-001 -2.428412e-003
 -1.970814e-001  1.551115e-001  2.036901e-001 -6.152093e-002
 -2.222112e-001  8.606759e-002

  6.494281e-003 -2.833289e-004  1.670446e-002  1.583874e-003
 -2.190202e-002 -6.153439e-004 -4.457207e-002  2.533117e-003
  5.045717e-002  1.225363e-002 -2.764182e-002  1.170575e-002
 -2.715470e-002  7.417505e-004  5.781947e-002 -8.101396e-003
  2.358793e-002  1.643453e-002  3.867087e-002 -8.080615e-003
  5.317357e-002 -2.510645e-003  1.354314e-001  4.160535e-002
 -4.728042e-001 -6.415568e-002 -5.130444e-001 -2.345852e-002
  5.516416e-001 -4.044301e-003  6.730667e-002 -3.026946e-002
  6.554161e-002  3.049685e-002  2.704466e-001 -6.875558e-002
 -2.541798e-001  1.235633e-001

 -3.479770e-003 -9.907884e-005  9.006159e-004 -4.495622e-004
  7.936259e-003  2.254187e-003  1.417293e-002  3.764593e-003
  3.493213e-003  9.860506e-004 -7.257119e-002 -8.626885e-005
 -1.016349e-001 -1.478037e-002  6.077389e-002 -8.844416e-003
  8.170492e-002 -1.790673e-003  1.218061e-002  1.897030e-002
 -6.604300e-002 -3.175004e-002 -3.341119e-001 -4.128214e-002
  4.088551e-003 -3.598031e-002  5.875629e-001 -5.444612e-002
  4.307006e-001  5.720385e-002 -1.488942e-001  2.269289e-002
  1.021356e-001  1.511899e-001 -9.820485e-002  5.932729e-002
 -4.929126e-001  6.188574e-002

 -8.823519e-003 -9.385939e-005 -4.323923e-003 -3.424575e-004
 -7.664896e-003 -1.154151e-003  1.868779e-002 -8.119087e-005
  2.747701e-002 -1.917368e-003 -5.798349e-002  6.349585e-003
  1.540766e-002  2.179850e-003  1.302467e-001  3.992595e-004
  4.472583e-002 -6.903434e-003 -3.765414e-002  2.193373e-003
 -2.117718e-002  1.422156e-002 -6.305106e-002  2.299781e-002
 -1.911295e-001  8.462175e-003  1.616641e-001  1.912445e-002
 -1.274952e-001 -4.054715e-002 -6.947407e-001 -6.367623e-002
  4.562958e-002 -8.934221e-002  5.851626e-001 -8.630894e-002
  2.005386e-001 -4.043237e-002

  3.882863e-003  7.796244e-004  5.032146e-003  1.554500e-003
 -4.809982e-003  1.506871e-003 -1.141951e-003 -1.042100e-002
 -7.412844e-003 -4.672006e-003 -5.523379e-002 -6.812169e-003
  2.252888e-002 -1.256170e-002  1.324587e-001 -6.722906e-004
 -8.615681e-002 -6.255720e-003 -1.173880e-001  1.101745e-003
  6.286074e-002  2.878661e-002  1.215076e-001  1.923027e-002
  1.224811e-001  1.568481e-002 -1.273962e-001 -4.485872e-003
 -4.011467e-001 -2.357208e-002  8.663624e-003 -1.937633e-002
  7.200788e-001 -1.602695e-002  7.435568e-002 -1.275795e-002
 -4.666201e-001  4.074584e-002
