# Supplementary material for: Geometric morphometric analysis of spore shapes improves identification of fungi
Source: PLoS One. 2021 Aug 5;16(8):e0250477. doi: 10.1371/journal.pone.0250477 (PMC8341628; doi:10.1371/journal.pone.0250477)
Supplement: S1 Appendix — (ZIP) [file pone.0250477.s002.zip › 3_latest/2_3_data_shape/nef/ARAN_04160_NEF.nef]

#CONST 1 1 1 0
#HARMO 20
ARAN_04160_01_1x_1
  1.0000000e+00 -1.9874671e-19  3.2081350e-17  1.6400947e-01
 -2.4792011e-03 -7.9839419e-03 -4.3761855e-02  4.1601173e-03
  1.0703576e-01 -4.3738009e-03 -1.1433548e-02  3.5611331e-02
 -3.7293355e-03 -7.1636756e-03 -2.1751319e-03  1.7795071e-03
  3.7170176e-02 -2.0021706e-03 -2.2690153e-03  1.8984485e-02
 -1.5360159e-03 -3.4444066e-03 -5.4776612e-04  3.8898945e-03
  1.7180410e-02 -2.1954047e-03 -2.1605285e-03  1.0307880e-02
 -8.7744772e-04 -3.7424812e-03 -9.8290432e-04  2.3599448e-03
  1.0502813e-02 -1.2461098e-03  2.4262693e-04  7.9992328e-03
 -5.8853601e-04 -2.5452226e-03 -1.5903857e-03  9.0488036e-05
  5.9551912e-03 -9.9941349e-04  1.7031504e-03  3.6968364e-03
 -7.0804228e-04 -2.2569136e-03  1.4629898e-03 -7.9846886e-05
  3.5584951e-03 -7.0757011e-04  2.5877036e-03  2.3775602e-03
 -7.6670807e-04 -1.5022784e-03  2.1000632e-03 -1.2372884e-03
  1.8939129e-03 -5.0665118e-04  9.7766794e-04  2.5276602e-03
 -1.3005810e-03 -1.5405803e-03  7.7780561e-04  6.2088259e-04
  1.6572953e-03 -1.0610014e-03  1.0616090e-04  1.5754412e-03
 -6.4467131e-04 -1.3613855e-03  9.9897731e-04  1.2627625e-04
  1.4192558e-03 -4.1537266e-04  2.4612933e-04  9.1340063e-04
 -1.7639244e-04 -1.3229297e-03  5.5556432e-04  5.3178342e-04
ARAN_04160_10_rev_1x_paint_2
  1.0000000e+00 -1.4551128e-17 -5.1503334e-17  1.7164398e-01
 -4.9020679e-03  2.5113670e-03 -6.4421469e-02 -2.8667778e-03
  1.0857815e-01 -2.0860722e-03  6.5243874e-04  4.3974702e-02
  1.2110466e-03  4.9438940e-04 -4.3070664e-03 -1.2437014e-03
  3.6871812e-02 -1.4579421e-03 -6.5289959e-03  2.0616462e-02
  1.0513826e-03 -7.9275374e-04  2.3652052e-03 -3.4394817e-03
  1.7513879e-02 -2.3528028e-04 -3.6599141e-03  1.2319524e-02
  1.4764165e-03 -4.1029728e-04 -1.0866027e-04 -6.6767581e-04
  9.8563840e-03 -9.4854542e-04 -9.9690806e-05  7.8857158e-03
  9.3767997e-04 -2.4732796e-04 -1.7748890e-04 -1.0087110e-03
  5.9109459e-03 -6.4886351e-04  1.7531488e-04  4.7958121e-03
  7.2845573e-04 -2.7483697e-04 -2.2602535e-03 -8.4868958e-04
  3.7053068e-03 -3.6639791e-04 -7.1140185e-04  3.3315292e-03
  8.4461681e-04 -5.9725746e-04 -5.2926335e-04  1.7783807e-04
  2.5080678e-03 -1.4106503e-04  1.9101287e-03  1.8266357e-03
  6.8520269e-04 -4.9944141e-04  1.9071749e-04  1.4581348e-04
  1.8114744e-03  5.9014455e-05  2.3123082e-04  8.3412649e-04
  4.2760443e-04 -5.7228187e-04 -7.5466619e-04  1.1156681e-03
  1.3259748e-03 -1.9820504e-05  1.3651096e-03  5.8074516e-04
  3.0075501e-04 -3.2021140e-04  3.5515158e-04  7.1638674e-04
ARAN_04160_11_rev_1x_1
  1.0000000e+00  1.7389381e-17 -1.0413079e-16  1.6725575e-01
  6.2358277e-03 -5.5484175e-04 -8.7780480e-02  4.6320378e-03
  1.0760882e-01  9.3659245e-04  3.9018113e-03  3.9190748e-02
  2.1541657e-04 -3.1285877e-04 -6.8025348e-03 -1.1102362e-03
  3.7552110e-02  6.8717271e-04 -1.1667717e-02  1.7273844e-02
 -5.5543788e-04 -5.3955879e-04  4.7653448e-03 -1.7965491e-04
  1.7692891e-02  2.9998981e-04 -6.3241061e-03  1.0544266e-02
 -7.1598717e-05 -5.6660559e-04 -5.5722656e-05 -1.3169772e-03
  9.5582756e-03  5.7873432e-06 -2.4329571e-03  7.4715842e-03
 -2.3995346e-05 -7.1096603e-04  1.0614384e-03 -2.1520472e-04
  5.5907797e-03 -1.6679305e-04 -4.7708731e-04  5.3858866e-03
  2.1497174e-04 -7.0662227e-04 -4.2060705e-04 -3.9963697e-04
  3.4991743e-03 -2.4887819e-04 -2.2216686e-04  3.7840979e-03
  2.4426436e-04 -7.0309146e-04  6.6825039e-04  6.4187240e-05
  2.2517072e-03 -2.3920218e-04  3.6823146e-04  2.1511417e-03
  3.9042001e-04 -5.8135534e-04 -1.4805271e-04 -5.2264233e-04
  1.5324455e-03 -2.2190517e-04  1.6837753e-04  1.2604283e-03
  3.8291399e-04 -5.7925814e-04  6.5234603e-04  8.4948564e-04
  1.0950720e-03 -1.8354352e-04 -2.5582855e-04  6.5434937e-04
  4.5496724e-04 -3.9606789e-04 -5.5670433e-05  3.2409970e-06
ARAN_04160_12_rev_1x_1
  1.0000000e+00  3.7312938e-18 -2.2038190e-17  1.6060007e-01
 -2.3023709e-04 -1.8781936e-03 -3.5267020e-03  9.5132577e-05
  1.0683336e-01 -3.7464042e-03 -1.1516913e-02  3.5937611e-02
  4.2587632e-04 -1.1556006e-04  8.8578474e-03 -1.0003153e-03
  3.6404375e-02 -2.8137887e-03  2.4185859e-04  1.8936172e-02
  9.0379841e-04 -1.0348423e-05  1.8361505e-03 -7.6503030e-04
  1.6694481e-02 -2.3080646e-03 -1.6170175e-03  9.3409952e-03
 -2.2520945e-04  1.1390924e-04  2.3490812e-03 -1.2681348e-03
  1.0314980e-02 -1.2526533e-03  2.0566071e-03  7.4273385e-03
  2.9657781e-04 -1.2606854e-04  7.2996621e-04 -1.9265464e-03
  5.2342650e-03 -1.2265537e-03 -7.6319682e-04  4.1712282e-03
  8.0114011e-05  6.2522135e-04  1.7199120e-04 -2.2879104e-04
  3.8380128e-03 -9.6497119e-04  1.2127987e-04  2.6654890e-03
  2.8246567e-05  1.3528027e-04 -4.2724406e-04 -1.5291214e-04
  2.4486879e-03 -7.2909001e-04 -6.0577339e-05  1.4056314e-03
  2.2052372e-04  3.9729439e-04 -2.5786706e-04 -3.9068046e-04
  1.8196527e-03 -8.0898636e-04  4.2543816e-04  1.5807111e-03
  2.3493133e-04  1.7158461e-04 -3.4541079e-04  3.0131726e-04
  1.3929032e-03 -4.3988863e-04  3.9159029e-04  2.0800473e-04
  1.4873512e-04  2.6448942e-04 -8.8108362e-05  8.5633895e-04
ARAN_04160_13_1x_1
  1.0000000e+00 -6.5881084e-18  1.9045201e-17  1.6608658e-01
  5.6077314e-03  2.6153437e-04 -6.5462901e-02 -2.7065908e-03
  1.0823439e-01  2.9244925e-04 -1.0028019e-02  3.4304058e-02
 -1.8887347e-03 -1.7669364e-03 -4.1364493e-03  8.0601616e-03
  3.8021517e-02 -3.7687003e-04 -8.9155150e-03  1.5820274e-02
 -1.9005348e-03 -1.7461535e-03  1.9402007e-03  1.7312648e-03
  1.8494680e-02 -5.6413458e-05 -4.5949152e-03  6.0191511e-03
 -9.1791595e-04 -1.2656489e-03  2.1345133e-03 -9.2407190e-04
  1.0631388e-02 -5.1068088e-04 -3.0127489e-03  5.3220236e-03
 -3.2478703e-04 -8.6465845e-04  7.2360202e-05  1.4894931e-03
  6.8960727e-03 -5.0726513e-04 -1.7848641e-03  3.6394651e-03
 -6.5923990e-04 -4.0453293e-04  1.3624661e-03  6.6927960e-04
  4.5649588e-03 -2.0310145e-04 -1.5977235e-06  2.3342501e-03
 -5.6027469e-04 -4.0497069e-04 -4.9754493e-05  8.6750502e-04
  2.9099434e-03 -2.2968346e-04  7.5321341e-04  2.5485025e-03
 -4.5248780e-04 -3.0453508e-04 -4.6642665e-04  8.0987590e-04
  2.0115544e-03 -4.1803960e-04  4.3210738e-04  1.9874477e-03
 -4.7296422e-04 -2.3469243e-04 -8.7955087e-04  1.0820258e-03
  1.5823950e-03 -3.5374888e-04  6.1540826e-04  5.1825398e-04
 -6.7370823e-04 -2.5322869e-04  3.6186433e-04  6.0553039e-04
ARAN_04160_14_1xC_paint_1
  1.0000000e+00  1.3121024e-17  2.9953000e-17  1.9132771e-01
  9.5996422e-03 -4.7747389e-03 -5.3090332e-02  7.4677995e-03
  1.0517234e-01  1.3420275e-03 -1.8716952e-02  4.3211435e-02
  2.0650306e-04 -5.1129300e-03  1.6563119e-03  3.7733291e-03
  3.4400811e-02  1.1906328e-03 -6.7142850e-03  1.4015924e-02
 -4.1788598e-04 -3.1066218e-03  7.8274757e-03 -1.5270239e-04
  1.6886084e-02  1.4394296e-05 -7.9914624e-03  8.9207157e-03
 -2.9608088e-04 -1.6360147e-03  6.1746248e-03  6.2154284e-04
  8.8141467e-03 -8.7339635e-04 -5.1498610e-03  7.1481180e-03
  7.3258206e-06 -5.5126371e-04  2.1346255e-03 -2.3551069e-03
  4.6402496e-03 -1.4852766e-03 -2.0511493e-03  4.9366695e-03
  1.8518159e-04 -9.5652604e-04  4.2364377e-04 -1.3766841e-03
  3.3224207e-03 -1.5290945e-03 -1.6420170e-03  1.6511995e-03
  5.6091859e-04 -9.2946731e-04 -4.2511354e-04 -1.0059888e-03
  2.3369075e-03 -1.6278747e-03  1.5796787e-03  1.8098289e-03
  4.7086057e-04 -2.9560817e-04  1.0243944e-03 -1.1421725e-03
  1.9629153e-03 -1.2879700e-03  3.9009692e-04  1.6791951e-03
  7.0873435e-04 -1.5370653e-04 -7.9699792e-04  5.3823372e-04
  1.0744551e-03 -8.9955167e-04  8.9050391e-04  9.6238094e-04
  2.0955372e-04 -2.4381630e-04  5.2964003e-04  7.6395016e-04
ARAN_04160_14_1xC_paint_2
  1.0000000e+00  4.0911286e-19 -1.7686648e-18  1.7476021e-01
  3.3729568e-03 -9.1690104e-03 -8.0082054e-02 -4.0714456e-03
  9.7356371e-02 -3.4007728e-03 -5.6372587e-03  5.1634004e-02
 -1.3615812e-03 -2.5168441e-03 -6.7492071e-03 -3.1947615e-03
  3.4457502e-02 -3.9043465e-04 -7.1395591e-03  2.5452969e-02
 -2.1409726e-03 -1.6308878e-03  4.0608684e-03  3.6891115e-03
  1.5694557e-02 -8.4267409e-04 -5.8615229e-03  1.6416015e-02
 -1.3549088e-04 -9.5222916e-04  4.3520298e-03  2.1081762e-03
  7.9685340e-03 -1.7027572e-04  2.8029294e-05  8.2696067e-03
 -2.8770534e-04 -8.2454809e-04  1.7674271e-03  1.9755321e-03
  3.6698134e-03 -1.5935932e-03  1.6506620e-05  5.4738020e-03
 -3.1441966e-06 -5.3626756e-05  8.4595836e-04 -3.2804071e-04
  1.5607039e-03 -8.4631152e-04  1.3900778e-03  2.7290169e-03
 -1.4344431e-05 -9.6625810e-04  8.1435770e-05  9.2587833e-04
  1.2514110e-03 -7.1213766e-04  1.5114720e-03  7.4545971e-04
 -1.3747121e-04  2.0696837e-04  1.3694863e-03 -2.1718883e-04
  6.2039539e-04 -6.6322297e-04  6.1957685e-04  2.1713743e-03
 -7.3485770e-04  3.1698803e-04  3.7893486e-04 -2.8148098e-04
 -3.8162597e-04 -7.1829324e-04 -9.2353440e-04  9.7300158e-04
 -5.7625022e-04 -9.1236311e-05 -9.6043846e-04 -8.0304731e-04
ARAN_04160_14_1xC_paint_3
  1.0000000e+00 -2.6609037e-18  1.7705382e-17  1.5319801e-01
 -3.2431127e-03 -6.9426657e-04 -7.0623469e-02 -1.3166101e-02
  1.0777196e-01 -3.5141802e-04 -2.2230012e-02  4.1916973e-02
 -2.2605393e-05  1.1886324e-05 -1.3761014e-04  4.1331446e-03
  3.7420764e-02 -2.3959771e-04 -2.7097525e-03  2.2819233e-02
 -9.7498596e-05 -2.9292892e-04 -1.3402029e-03 -7.4356826e-04
  1.7905754e-02 -2.1347640e-04 -1.5739770e-03  1.3689029e-02
  8.7168326e-05 -3.6220249e-04  3.2545482e-03 -6.7705095e-04
  1.0012569e-02 -3.4533179e-04  4.3912302e-04  5.1791938e-03
 -7.5355197e-05 -2.6265405e-04  3.8594868e-04  2.8282146e-03
  6.0210359e-03 -2.2492992e-04  7.5751755e-05  4.1345544e-03
 -1.8316078e-04 -4.0104986e-04 -1.2202312e-03  8.6487253e-04
  3.8224935e-03 -1.3905272e-04  5.6354290e-04  3.5034236e-03
 -1.1831319e-04 -4.1169919e-04  9.6686455e-04  1.3805186e-03
  2.5132002e-03 -1.1015687e-04  1.0649114e-03  2.4231688e-03
 -2.1519287e-04 -5.0622202e-04 -3.8481266e-04 -2.5077179e-04
  1.6124064e-03 -1.1881644e-04 -3.7645856e-04  1.1129152e-03
 -2.3588380e-04 -4.1574131e-04 -1.2785119e-04  1.8353941e-03
  1.1100731e-03 -1.1999496e-04  3.5448553e-04  4.2442586e-04
 -2.6954664e-04 -4.3600037e-04 -2.4233341e-04  1.2061615e-03
ARAN_04160_15_1x_1
  1.0000000e+00 -1.0686688e-17  6.6919945e-17  1.5646230e-01
  3.7809514e-04 -1.1953669e-04 -1.5661446e-02  5.2923524e-03
  1.0871657e-01  8.1881814e-04  3.0199004e-03  3.4051139e-02
  4.6346539e-05  1.4912600e-04 -5.1226099e-03 -8.7591048e-04
  3.7672125e-02  8.2330228e-04 -1.1956545e-03  1.6871396e-02
 -2.3893562e-05  1.4158476e-04 -1.6596301e-03  4.6702230e-04
  1.8112628e-02  8.2549467e-04  7.2213033e-04  1.0635661e-02
  3.8921452e-05  2.2675539e-04 -1.7829866e-03 -1.4633757e-03
  1.0316119e-02  8.7780443e-04 -2.3756925e-03  5.8047678e-03
  7.8659070e-05  1.3782979e-04 -1.2368221e-03  1.0005638e-03
  6.3517005e-03  8.7276054e-04 -4.1664384e-04  3.2878926e-03
  1.0482506e-04  1.3980903e-04 -5.3770314e-04  2.7395088e-04
  4.1873426e-03  7.8985001e-04 -1.8156675e-04  2.9300956e-03
  1.0714589e-04  8.5348483e-05  4.1852003e-04  7.6423441e-04
  2.8891139e-03  7.2681243e-04  8.3386764e-05  1.7115438e-03
  1.6967136e-04  7.7464065e-05 -9.0749420e-04 -2.9104945e-04
  2.0575821e-03  5.9335082e-04  4.9088170e-04  2.2972663e-03
  1.1798468e-04  1.3725349e-05  5.0212767e-04  2.9725986e-04
  1.5530879e-03  5.2916231e-04 -6.8699625e-04  8.2930315e-04
  1.1329835e-04 -1.2508524e-05  6.8069518e-05  4.5359150e-05
ARAN_04160_22_1x_paint_1
  1.0000000e+00 -8.9300833e-18 -1.0809402e-17  1.5626140e-01
  7.3925817e-03  1.1338527e-03 -1.0295974e-01 -6.8861539e-03
  1.0433497e-01 -1.4419549e-03  1.4224316e-03  4.0526467e-02
  2.8875070e-03 -3.1005440e-04 -9.2499279e-03  4.2484247e-03
  3.7313411e-02 -4.6275511e-04 -7.4649538e-04  1.6280370e-02
  5.9133969e-04  2.1569508e-04 -2.8733622e-03  1.3107759e-03
  1.7191800e-02 -7.1129914e-04 -3.2396307e-03  1.0785365e-02
  8.0985721e-04  9.2915764e-05 -9.3261996e-04 -5.9962499e-04
  1.0225327e-02 -1.7485080e-03 -1.4282752e-03  9.0388766e-03
  1.1481931e-04 -3.5027457e-04  9.3581193e-04 -1.4392636e-03
  5.5514946e-03 -1.1157875e-03 -5.9851140e-04  4.1252532e-03
  2.6469060e-04 -4.9550604e-04 -2.6298778e-03 -1.1180478e-03
  3.6162711e-03 -8.6534091e-04  1.0585450e-03  5.6012387e-03
  9.5517155e-04 -7.7360573e-04  5.0989848e-04  4.4177520e-05
  2.2552345e-03 -6.9565259e-04 -4.9693688e-05  2.7878333e-03
  4.3252291e-04 -4.0729986e-04  1.7471326e-03  7.1438564e-05
  1.2051177e-03 -2.6339882e-04 -2.6166406e-04  4.2973132e-04
  9.9348570e-04 -3.5299094e-05 -1.3256666e-04  1.1502446e-03
  1.0323986e-03 -4.7868213e-04  1.3599398e-03  3.9503292e-04
  7.4314141e-04 -3.3206042e-04  5.6302484e-05  5.3347657e-04
ARAN_04160_25_1x_1
  1.0000000e+00  2.9168629e-17 -1.7276918e-16  1.6418000e-01
 -3.8587803e-03  5.6166250e-04 -1.7855861e-02  3.6843310e-03
  1.0829042e-01 -4.5396124e-03 -1.4592009e-02  3.4346215e-02
  8.6934500e-05 -1.5655324e-04 -1.6583325e-03 -1.1309864e-03
  3.6359692e-02 -2.7194311e-03 -7.4480857e-03  1.8917609e-02
 -1.9001971e-04  1.0899139e-03  5.4020474e-03 -6.2263047e-04
  1.7887532e-02 -1.8996087e-03 -1.7354598e-03  1.0873477e-02
  2.4291590e-04 -4.8162805e-04 -4.5970745e-04  5.2370578e-04
  1.0173331e-02 -1.2870326e-03 -1.4768002e-03  7.7638295e-03
 -3.7218785e-04  7.4733415e-04 -2.7909476e-04 -5.7186694e-04
  6.1115010e-03 -1.0650062e-03  5.4827439e-04  4.9650651e-03
  2.1873192e-04  4.5856425e-04  1.7910386e-04  3.4994379e-04
  4.2336123e-03 -1.5806807e-03  4.7366959e-04  2.3947677e-03
  1.1166250e-05  3.7071362e-04  1.4170891e-05  2.8894868e-05
  3.0594561e-03 -4.3946215e-04  3.2817171e-04  2.0904096e-03
 -6.1502169e-05  4.4676809e-04 -1.8534131e-04  5.4974647e-05
  1.8452888e-03 -9.0644898e-04  3.4782623e-04  1.4837126e-03
  4.3261173e-04  1.9384752e-04  3.6669508e-04  5.2808044e-04
  1.4051671e-03 -4.5740291e-04  3.0283386e-04  1.0757875e-03
  1.6953431e-04  3.1170451e-04 -4.6473752e-04 -4.6360635e-04
