# Supplementary material for: Geometric morphometric analysis of spore shapes improves identification of fungi
Source: PLoS One. 2021 Aug 5;16(8):e0250477. doi: 10.1371/journal.pone.0250477 (PMC8341628; doi:10.1371/journal.pone.0250477)
Supplement: S1 Appendix — (ZIP) [file pone.0250477.s002.zip › 3_latest/2_3_data_shape/nef/CWU_6737_NEF.nef]

#CONST 1 1 1 0
#HARMO 20
CWU_6737_01_rev_2x_1
  1.0000000e+00 -3.7205285e-17  1.7939927e-16  2.0416279e-01
 -1.3292306e-03 -1.0468820e-02  2.8859043e-02 -1.1843875e-03
  1.0943982e-01 -4.6365733e-03 -1.0766197e-02  3.6286029e-02
  4.8144375e-03 -1.0020633e-03  1.0094171e-03 -5.6485852e-03
  3.2629734e-02 -2.2656205e-03 -6.4323342e-03  1.3734258e-02
 -7.5922181e-05 -3.8267770e-03  8.1034225e-03 -2.5798516e-03
  1.7956067e-02 -2.1770485e-03  2.7920766e-04  1.0015216e-02
  3.2868446e-03 -7.9614589e-04 -1.3200103e-04  8.2099203e-04
  1.1553650e-02 -6.0901142e-04 -1.5394954e-03  1.2493531e-02
  1.1972280e-03 -2.4811577e-03 -1.4151588e-03  2.0360195e-03
  4.6115074e-03 -1.3002651e-03  1.4718720e-03  5.5936878e-03
 -4.4075493e-04 -2.1290957e-03  2.6365777e-03 -1.8527923e-03
  3.2382761e-03 -3.9089415e-04  7.2049389e-04  2.0793786e-03
  3.3680297e-04 -6.6225314e-04 -1.2882896e-03  2.4034158e-03
  2.5078047e-03  4.2619438e-04 -4.5279275e-04  1.2584791e-03
 -1.2971977e-03 -1.4986596e-03  2.1580676e-03 -4.3124801e-03
  1.4853532e-03 -6.3781609e-04  2.3443047e-03 -7.9174561e-04
  4.8856580e-04 -2.3520611e-04  4.2220560e-04  8.5238645e-04
  2.5132007e-03 -5.5143554e-05 -3.0162875e-04  1.4617810e-03
  1.3838589e-04 -3.1494518e-04 -3.6513287e-04  1.1935298e-03
CWU_6737_01_rev_2x_2
  1.0000000e+00  5.7773147e-18 -2.8566002e-17  2.2288548e-01
  1.3752160e-03  4.1315705e-05 -5.9437669e-02 -5.8174265e-03
  1.0651762e-01 -5.4944411e-04 -1.0674606e-02  4.8070915e-02
  1.9749849e-03  1.3727163e-04 -1.6502622e-03 -5.9136030e-03
  3.5305387e-02 -7.2566106e-04 -6.8658170e-03  1.6138439e-02
  1.8473137e-03  2.4188499e-04  2.9191753e-03 -2.8512680e-03
  1.5980256e-02 -7.1421319e-04 -1.9117555e-03  1.2280152e-02
  1.6073323e-03  2.7632042e-04  2.4291467e-03 -2.1788402e-03
  8.2811421e-03 -7.1940635e-04  6.7263839e-04  8.3120736e-03
  1.3034926e-03  2.9451497e-04 -8.8888454e-04  7.9381406e-04
  4.5822456e-03 -6.7209478e-04 -2.2400497e-04  6.5525737e-03
  1.0478584e-03  2.5216852e-04  2.0741146e-04  2.3526408e-03
  2.6557281e-03 -6.0020630e-04 -2.6628104e-05  3.8787830e-03
  7.6595916e-04  1.1894930e-04 -1.9623165e-03 -5.6416479e-04
  1.6136641e-03 -4.7808917e-04  1.2374572e-03  2.5758406e-03
  5.7793292e-04  1.8347374e-05  8.6583373e-04  9.8104941e-04
  1.0020803e-03 -3.5363456e-04 -1.4693852e-04 -3.7128493e-04
  3.8215004e-04 -1.2415530e-04 -4.7985362e-04 -2.5804521e-04
  6.9050127e-04 -1.6904171e-04  2.1767856e-03  8.6053050e-04
  2.4728163e-04 -2.3038416e-04 -9.6461398e-04  6.9163409e-04
CWU_6737_02_2xL_paint_1
  1.0000000e+00 -7.3567983e-18  1.6094960e-17  2.0747715e-01
 -9.7385377e-04 -3.8353034e-03 -7.2711005e-03  5.8960192e-03
  1.0710161e-01  5.2397775e-03 -6.9504257e-03  3.4515105e-02
 -2.0287398e-03 -3.0437140e-03  7.3612643e-03  2.7071129e-03
  3.6336293e-02  3.4590840e-03 -1.7673106e-03  1.5466097e-02
 -9.0326724e-04 -8.8830603e-04  6.5848463e-03  9.4672215e-04
  1.6111533e-02  2.9671988e-03  1.4946951e-03  9.8581347e-03
 -9.4912008e-04  2.0352506e-04  3.5605374e-03  6.3411395e-04
  8.2763028e-03  1.7219664e-03 -1.4180445e-03  7.6133948e-03
 -7.9655194e-04  4.1817321e-04  4.7049621e-04 -1.7741916e-03
  4.8449030e-03  7.4482704e-05 -2.1294482e-03  6.7723889e-03
 -6.0577569e-04 -4.6659543e-06  1.4493557e-03 -1.6094773e-03
  3.3136141e-03  3.0366182e-04 -7.8642578e-04  2.6426828e-03
  6.7903342e-04  7.7041865e-05 -1.9572090e-03 -2.2425988e-04
  2.3776755e-03  7.0557816e-04 -5.3233769e-04  1.3546798e-03
  4.4449581e-04  5.4827631e-04 -2.0066367e-03 -3.2428476e-04
  1.1963040e-03  2.2153160e-04  3.6037836e-04  2.8210410e-03
 -4.7253289e-04 -1.1036189e-04  4.5740908e-04  1.5962644e-03
  1.0569395e-03  1.6476087e-04 -7.3997617e-04  1.1394111e-03
 -1.2355498e-04  1.8063269e-06 -1.9181511e-05 -1.1914503e-04
CWU_6737_02_2xL_paint_4
  1.0000000e+00  1.6909620e-17 -6.6548679e-17  2.1618833e-01
 -5.5950541e-03 -2.8408533e-03 -5.6869263e-02  2.1979078e-03
  1.0735759e-01 -3.7513820e-03 -1.2451564e-02  4.8851501e-02
  2.9965512e-03 -4.4086092e-04  5.3842487e-03 -3.4651873e-03
  3.5565703e-02 -2.5981360e-03 -4.6696315e-03  1.7816107e-02
  1.6174435e-03 -6.3841460e-04  5.0480364e-03 -3.3951335e-03
  1.6014317e-02 -2.9995165e-03 -6.5694749e-03  1.1537195e-02
  2.3074557e-03 -1.7590612e-04  3.7093623e-03 -1.5257894e-03
  8.9849190e-03 -1.9655570e-03 -5.2143045e-04  6.4318708e-03
  1.1714540e-03  4.9972294e-04  9.6441784e-04 -1.7730591e-04
  4.5829718e-03 -2.1811736e-03 -1.1282088e-03  4.4287017e-03
  1.4756629e-03  1.2097865e-04  1.9668598e-03 -2.0813549e-04
  3.2786113e-03 -1.7652827e-03  1.4905508e-03  2.8285337e-03
  1.0748764e-03  7.4934402e-04  7.6664067e-04  1.8237138e-04
  1.4680555e-03 -1.3875014e-03  5.7525413e-04  3.1220359e-03
  6.2477517e-04  3.0487669e-04 -4.2843448e-04 -3.1975227e-04
  1.2568029e-03 -1.5809229e-03  1.9750344e-03  9.7995271e-04
  8.2744501e-04  6.7803093e-04  4.7919494e-04  3.9956083e-04
  4.0855008e-04 -1.1933482e-03  1.7743050e-04 -4.0130960e-04
  2.0520113e-04  7.5580775e-04 -6.6737332e-04  2.2441879e-03
CWU_6737_02_rev_1xL_1
  1.0000000e+00  2.1478287e-17 -1.0738349e-16  2.1629428e-01
  2.8930338e-03 -5.1115403e-03  4.1827912e-03 -6.6380276e-03
  1.0602843e-01  2.0710491e-03 -4.0003618e-03  3.4943032e-02
 -3.6281538e-04  8.5801617e-04  1.3843146e-02 -8.0245865e-03
  3.4007970e-02 -1.6530830e-03 -6.3865134e-03  1.1443395e-02
  2.0628319e-03  2.4906999e-03  5.7151174e-04 -2.1056674e-03
  1.8754980e-02 -2.6144274e-04 -3.1003658e-03  1.0870037e-02
  1.0479612e-03 -3.7284558e-04  2.3829883e-04 -1.6176962e-03
  8.7650013e-03 -1.5118915e-03  1.1722828e-03  6.1414534e-03
  1.1701635e-03  9.9345956e-04 -4.6600495e-04  9.3262148e-04
  6.3407683e-03 -1.1148439e-03 -1.0963491e-03  4.0360423e-03
  1.0058063e-04  5.8697897e-04  2.5863837e-03  7.5797888e-04
  3.4519849e-03 -7.7293724e-04 -1.2699958e-04  2.0901968e-03
  9.0055645e-04  6.2468126e-04  5.9146865e-04  9.8374808e-04
  2.5387715e-03 -5.8618226e-04  1.1938913e-04  1.4420804e-03
  3.4923370e-04  7.0612275e-04  1.3268245e-03 -5.4575426e-04
  1.7678512e-03 -4.4868831e-04  6.3710103e-05  1.5242282e-03
  9.2511378e-04  1.1575513e-03  8.1456446e-05  5.6563512e-04
  1.7796632e-03 -3.6136952e-04 -1.1451003e-04  1.5674123e-03
  1.7997062e-04  7.5632174e-05 -9.3118190e-04  1.9501394e-04
CWU_6737_03_rev_2x_1
  1.0000000e+00  7.2362133e-18 -3.5580598e-17  2.0209386e-01
  1.5172839e-03  3.7710661e-03 -3.6169986e-02  6.8720280e-03
  1.0946103e-01 -6.9244752e-04 -5.2301107e-04  4.2854546e-02
 -1.0155302e-03  1.1238024e-03  7.6393947e-03 -2.6054029e-03
  3.6994329e-02  1.3512795e-03 -2.5663897e-03  1.3827221e-02
  6.5852566e-04  1.3991184e-03  3.7473866e-03 -1.7608514e-03
  1.7398485e-02  1.7197480e-04 -1.4310833e-03  6.5433794e-03
 -2.2768854e-04  1.8508684e-03  2.1007244e-03 -7.1447249e-03
  1.0053589e-02  9.8856452e-04 -8.7489940e-04  4.2642206e-03
  4.3422892e-04  1.1154532e-03  2.4896055e-03  1.0786447e-04
  5.4579852e-03  6.6419811e-04  3.4242430e-03  4.2066711e-03
  5.0094415e-04  1.8390259e-03  8.6733131e-04 -2.5165889e-03
  4.0854442e-03  5.0785342e-04 -1.8642776e-03  4.7820398e-03
  3.9409542e-04  1.2604735e-03 -1.0879134e-04 -1.4804693e-03
  2.4379428e-03  8.2525603e-04  4.8628087e-04  1.0283807e-03
  9.1940348e-04  1.4063448e-03 -1.6886719e-03  1.9353723e-03
  1.8958409e-03  2.5959232e-04 -2.0542075e-03  1.5515307e-03
  5.1675267e-04  1.3334190e-03 -7.1897830e-04 -1.4946539e-03
  1.5291041e-03  5.5630054e-04 -1.8201121e-03 -2.4472975e-05
  8.5088343e-04  9.6590249e-04  3.2391285e-04  8.5875083e-04
CWU_6737_03_rev_2x_2
  1.0000000e+00 -2.0141928e-17 -2.0969559e-17  2.1474137e-01
  3.3938867e-03 -3.4953870e-04 -2.1674541e-02  1.5644735e-03
  1.0970252e-01  3.8539914e-03 -1.8407945e-02  4.0563156e-02
 -4.5695714e-04  1.4936820e-04  4.6664959e-03 -2.3770956e-03
  3.6446375e-02  3.3328077e-03 -4.1600458e-03  1.1878650e-02
  3.3390998e-04  4.6102749e-04  1.0107311e-04 -4.7383102e-03
  1.6695980e-02  1.1341740e-03 -7.9300393e-04  1.1789872e-02
  5.7796070e-04  2.1272655e-04 -7.5775032e-04 -2.9480327e-03
  9.3873510e-03  3.8963236e-04 -2.7538201e-03  8.4461757e-03
  4.2786160e-04  1.1518462e-05  8.7975204e-04 -1.0898161e-03
  5.5385200e-03  2.1448341e-04 -1.0386510e-03  4.7904537e-03
  7.2126099e-04 -9.5410300e-05 -7.6287734e-04  4.2335377e-04
  3.5864362e-03  1.6315019e-04 -6.3577408e-04  2.5370664e-03
  5.7349094e-04  6.1724605e-05  1.4545576e-04  2.9436423e-04
  2.0915042e-03  7.2184175e-06  2.0728038e-03  2.4577323e-03
  5.5782474e-04  2.4609638e-04 -2.5709775e-04 -7.6139835e-05
  1.6217492e-03  1.0157252e-04  5.4533146e-04  1.6095436e-03
  4.5870369e-04  3.3089397e-04 -4.5867422e-04 -1.3947729e-05
  1.1649310e-03  2.0162924e-04  2.4578534e-04  1.1822928e-03
  3.1987860e-04  2.7742106e-04 -6.1539909e-04  6.1200066e-04
CWU_6737_05_1xB_paint_1
  1.0000000e+00 -1.1930088e-17  3.9655584e-17  2.2141962e-01
 -1.1007954e-02  1.4687624e-03 -5.5541294e-02  2.2479983e-03
  1.0341550e-01 -2.3455467e-04 -1.5605906e-02  5.2306234e-02
  1.1992923e-03  7.5888189e-05 -1.0364921e-04  5.7619171e-03
  3.4917281e-02 -2.5056408e-03 -1.0100163e-02  2.2878626e-02
 -2.6739507e-04 -1.9496574e-03  4.1026732e-03 -5.2542238e-03
  1.6441837e-02 -3.7839366e-03 -1.5037815e-03  7.4155594e-03
 -4.9347842e-04  9.6615971e-04  5.1561141e-04 -1.6096885e-03
  8.8356731e-03 -2.0550541e-03  3.5115476e-05  8.7814246e-03
  1.0953013e-03  9.5115174e-04  1.2958315e-03  9.1251780e-04
  4.5750155e-03 -1.8330998e-03  1.3374407e-03  5.6292391e-03
  5.1581152e-04  1.7925792e-04  1.1750028e-03  3.9101949e-04
  2.0836459e-03 -8.7196782e-04 -6.2773019e-04  2.5397916e-03
  6.8877635e-04  8.9150726e-04  2.8585731e-03  1.7223069e-03
  1.9798406e-03 -8.2593366e-04  3.1369684e-04  1.6660836e-03
  3.3916513e-04  4.6669174e-04  7.7685063e-04 -3.5507934e-04
  9.1924737e-04 -1.1143019e-03  8.2742496e-04  1.8589892e-03
 -1.3680650e-04  4.7595404e-04 -1.5920861e-03 -1.6163472e-03
 -7.5976518e-05 -2.1547203e-04  2.1821794e-04  2.5628387e-03
  8.2543614e-04  6.4064575e-04  2.5549503e-04 -2.4774687e-04
CWU_6737_05_rev_1xL_paint_1
  1.0000000e+00  1.1897093e-18  1.1612597e-17  2.0800292e-01
  6.8092578e-03 -4.3890003e-03 -5.2894885e-02 -8.8795243e-04
  1.0444147e-01  1.7811005e-03 -6.7634099e-03  4.0678566e-02
 -3.1179031e-03 -5.3564880e-03  9.1711500e-04 -2.8524363e-03
  3.6748354e-02  5.9992727e-04 -8.0914311e-03  1.4860208e-02
 -4.9599104e-04 -4.5814584e-03  2.0900623e-03 -4.9666550e-04
  1.7276467e-02 -5.3029618e-04 -1.6997772e-03  1.2132419e-02
  3.4380139e-04 -2.0053364e-03  1.9201806e-03 -3.5206587e-03
  9.4558073e-03 -3.6675451e-04 -9.7706910e-04  8.2462734e-03
  7.9528994e-04 -1.8856372e-03  1.8514256e-04 -4.7637597e-04
  5.7676336e-03 -4.4139579e-04 -1.0166695e-03  5.3391833e-03
  6.5706613e-04 -1.1961792e-03  1.1826954e-03 -8.5596341e-04
  3.3258112e-03 -7.4469501e-04  1.2303821e-03  5.0273802e-03
  5.1030925e-04 -1.1251488e-03  1.4890541e-03  1.5272914e-03
  2.1513220e-03  8.1241081e-05  6.7433470e-04  1.3564727e-03
  3.6766681e-04 -4.1267434e-04  4.6063195e-04  3.3747434e-04
  1.3003665e-03 -2.7552101e-04  2.6124257e-04  1.3518027e-03
 -6.2322474e-05 -3.8017900e-04  1.0595225e-03  1.8301901e-04
  1.0217991e-03 -2.9557846e-04 -1.1252803e-04 -4.9842335e-05
  2.5635804e-04 -4.5041647e-04 -1.3571093e-04  6.1759839e-04
CWU_6737_08_1xT_1
  1.0000000e+00 -2.5991326e-17  1.2061707e-16  2.0042103e-01
  6.6362329e-03 -1.4512769e-03 -4.5965889e-02 -5.9101306e-03
  1.0215156e-01  7.9019841e-04 -1.7423820e-03  3.5006112e-02
 -2.8510341e-03 -5.2594463e-03 -4.8232447e-03 -5.9573537e-03
  3.6375424e-02  5.8122437e-04 -4.9131861e-03  1.2788387e-02
  9.5976610e-04 -5.8115114e-03 -2.0058299e-04 -1.0288169e-03
  1.7056206e-02 -1.5415439e-05 -1.2249437e-03  9.0902367e-03
  1.2185010e-03 -1.8785098e-03  1.8069070e-03 -1.8923703e-03
  9.6906763e-03 -1.5640320e-04 -1.1499846e-03  7.6800735e-03
 -2.5310131e-04 -2.1029725e-03  2.5035665e-03  1.2525466e-03
  5.6209939e-03  5.1486093e-04 -2.5107990e-03  4.0518555e-03
  7.0984384e-04 -1.4809373e-03  5.2431516e-04 -1.0517375e-03
  2.5137467e-03 -6.1233249e-04  6.3017027e-04  3.0854149e-03
  1.0783098e-03 -1.1893734e-03 -8.0006067e-05  3.9818973e-04
  2.5136139e-03 -5.9116898e-04 -3.2059066e-04  2.3290818e-03
 -1.0101691e-04 -6.5636441e-04  3.1692238e-03 -2.4067330e-04
  1.5477350e-03  1.9166058e-04 -5.6940640e-04  1.2424818e-03
  1.0292181e-03 -4.4248914e-04 -6.6385150e-04  5.4112831e-04
  4.4804301e-04 -7.8710656e-04  2.2912956e-04  2.6069436e-03
 -1.2372644e-04 -6.6983527e-05  1.3006621e-03 -1.2438796e-04
CWU_6737_10_1xT_paint_1
  1.0000000e+00 -5.6104368e-18  2.8947959e-17  2.2430357e-01
 -4.6134973e-03  1.6159401e-03 -2.3754658e-02 -3.2497624e-03
  1.0246704e-01 -5.8179064e-03 -1.5885907e-02  3.7853315e-02
 -1.5900013e-03  3.6432425e-04  7.6073233e-03 -1.1975592e-03
  3.4439695e-02 -2.2462489e-03 -5.9743571e-03  1.3998529e-02
  5.8215737e-04  1.4485414e-03  7.4960879e-03 -4.1540130e-03
  1.5635417e-02 -1.5506300e-03 -2.1202496e-03  1.1102002e-02
  6.6739139e-04  2.7453353e-03  3.5976506e-03 -2.5706105e-03
  9.8451747e-03 -3.3443061e-04  1.4277502e-03  4.3542594e-03
  6.7795530e-04  1.1002199e-03 -5.4843838e-04 -1.6401094e-03
  6.0470767e-03 -8.3184031e-05 -7.4919203e-04  1.0669675e-04
  7.1486582e-04  1.5237892e-03 -1.6888359e-03 -6.7298129e-04
  4.8530986e-03 -4.4642605e-04 -2.2696521e-03  2.2567896e-03
  5.6701682e-04  9.6838725e-04 -1.5183043e-03 -1.4651666e-03
  3.4361924e-03 -5.4333805e-04 -1.7808467e-03  1.0921895e-03
  1.3413846e-03  6.8497944e-04 -1.8166937e-03  1.0250294e-03
  2.2799406e-03 -8.5735698e-04 -1.2475043e-03  1.0072825e-03
  8.5688535e-04  4.0058252e-04 -8.2458796e-04  1.1751982e-03
  2.4282290e-03 -6.3511498e-04 -2.9530762e-04  2.0021040e-03
  3.1966706e-04  1.5487962e-04 -8.0863587e-04  1.7416069e-03
CWU_6737_11_rev_1xT_paint_1
  1.0000000e+00  1.5890785e-17 -7.1401047e-17  2.3064126e-01
  2.6295402e-04 -9.5230201e-04  5.9090218e-04 -7.9934195e-03
  1.0168056e-01  4.4020584e-03 -1.3700706e-02  4.5014408e-02
  1.4621215e-03 -1.9499891e-03  4.5869800e-03 -8.4977397e-03
  3.0976863e-02  3.0787034e-03 -4.7783564e-03  1.4451745e-02
  3.9742990e-03 -1.4128023e-03  9.8784220e-04 -6.3992355e-03
  1.4628014e-02  5.2195376e-04 -5.6001549e-03  1.1911707e-02
  3.3104215e-03  2.8696845e-04  1.6093571e-03 -6.1833619e-03
  6.8076384e-03  1.1950524e-04 -7.1228126e-04  8.2781733e-03
  2.5651330e-03 -5.9758804e-04 -3.2365159e-04 -2.4978405e-04
  4.6450526e-03 -4.7043844e-04 -2.7281730e-03  5.8533490e-03
  2.6980002e-03 -8.5513324e-05 -3.5572360e-03 -1.2369386e-03
  1.7645953e-03 -4.8775893e-04  3.4845988e-03  3.0528414e-03
  1.9430376e-03 -2.9023464e-04 -1.7007337e-03  4.1470761e-04
  1.9987047e-03  7.9921580e-05  9.7934655e-04  9.9723670e-04
  1.2870044e-03 -9.1973151e-04 -6.2830437e-05  4.1423436e-03
  9.9930475e-04  3.6645302e-05  1.2548052e-03  2.0073287e-03
  1.0475667e-03  2.3985263e-04 -4.3350126e-04  8.6442087e-04
  4.6531401e-04  2.3705768e-04 -5.3539785e-04  1.1408782e-03
  6.4601251e-04 -3.3870290e-04  4.9140480e-04  1.4798098e-03
