# Supplementary material for: Geometric morphometric analysis of spore shapes improves identification of fungi
Source: PLoS One. 2021 Aug 5;16(8):e0250477. doi: 10.1371/journal.pone.0250477 (PMC8341628; doi:10.1371/journal.pone.0250477)
Supplement: S1 Appendix — (ZIP) [file pone.0250477.s002.zip › 3_latest/2_3_data_shape/nef/KAS_GEL_3519_NEF.nef]

#CONST 1 1 1 0
#HARMO 20
KAS_GEL_3519_04_1x_1
  1.0000000e+00 -1.7366367e-18 -8.6464127e-17  1.8595298e-01
 -3.4917432e-03 -6.6020475e-03 -3.7526545e-02 -7.8616428e-03
  1.0868866e-01  2.6291483e-04  2.1738322e-02  3.3885429e-02
  2.9557683e-03 -5.8955385e-03  4.6909788e-03 -1.3691202e-03
  3.6337420e-02  1.0880519e-03 -1.4411906e-03  1.0950297e-02
 -3.9018668e-04 -3.2452683e-03  1.3266870e-03  9.1372887e-04
  1.9369611e-02  1.5193402e-04 -8.2349099e-04  6.7178376e-03
  3.1191510e-04 -2.0426154e-03  3.6982978e-03 -1.6647502e-03
  1.1424018e-02 -3.5035765e-04 -7.7895230e-04  6.8571518e-03
  3.0022467e-04 -1.6073472e-03  1.4241269e-03 -1.1307864e-03
  6.8152963e-03 -9.2592580e-04 -1.5027999e-03  4.2287985e-03
  5.3518917e-05 -1.0337152e-03  1.3468101e-03  1.4159517e-03
  4.4647097e-03 -8.5410917e-04 -5.9324725e-04  3.9645949e-03
 -2.5950957e-04 -8.5390318e-04  1.4343451e-03  3.5896806e-04
  2.8644249e-03 -5.8001047e-04  6.3176475e-04  4.0733091e-03
 -1.9033342e-04 -5.4857740e-04  1.1846898e-03 -2.6599094e-04
  1.6456549e-03 -1.5511323e-04  6.9274649e-04  2.9685836e-03
  3.8276122e-05 -7.9592133e-05  1.5115276e-03  1.1397046e-03
  1.2991626e-03 -1.5255536e-04  3.7283026e-04  5.3524719e-04
 -1.8347326e-04 -1.4890548e-04  8.7058270e-04  1.0719905e-04
KAS_GEL_3519_07_1x_1
  1.0000000e+00  1.1545261e-17  2.7086539e-17  2.1027665e-01
  1.9052940e-03  2.1209835e-03  4.9979512e-04 -1.2585047e-02
  1.0804704e-01  2.7046666e-03 -1.9358121e-02  4.0210437e-02
 -2.1842030e-04  1.1457847e-03  1.4523324e-02 -1.8473661e-03
  3.5928409e-02  1.4986992e-03 -1.0744695e-02  1.5960798e-02
  1.1673577e-03  1.6036236e-03  1.5146137e-04 -3.6745219e-03
  1.5782684e-02  1.9810681e-04 -1.7860202e-03  1.0632107e-02
  5.1816687e-04  1.2980914e-03  1.3527366e-03 -1.2014458e-03
  8.3278206e-03 -3.4067172e-04 -9.4503996e-04  6.8411677e-03
  6.0437621e-04  1.1422806e-03 -2.6857983e-03 -1.3934677e-03
  4.8007417e-03 -7.5877893e-04  4.0594725e-05  6.3616522e-03
  1.6917831e-04  5.0096482e-04 -1.5894779e-03  1.1847578e-03
  3.0127193e-03 -7.4779503e-04  3.6641644e-05  5.0876131e-03
 -1.0507317e-04  1.4630643e-04 -4.1592954e-04  1.1914922e-03
  1.9189138e-03 -4.1544236e-04  2.3340367e-04  2.6337540e-03
  3.9742998e-06 -6.7986602e-05 -9.9846311e-04  4.4021327e-04
  1.3104304e-03 -2.6879517e-04 -6.3589935e-04  2.0376293e-03
  2.4864094e-04 -2.8219538e-04 -1.8035857e-03  5.2151138e-04
  6.1432629e-04 -5.0586954e-05  7.4842407e-04  7.1278383e-04
  7.2353545e-05 -7.5802835e-05  9.5364821e-04 -1.6311667e-03
KAS_GEL_3519_08_rev_1x_1
  1.0000000e+00 -1.0452157e-18 -1.5965669e-17  1.9609899e-01
  4.0035047e-04  6.7728423e-05 -3.9484273e-02 -5.5497541e-03
  1.0949851e-01  1.7096430e-04  1.3346064e-02  3.4054252e-02
  6.2266228e-05  8.4141335e-05  2.0798116e-02 -1.9320235e-03
  3.8382272e-02  1.3781876e-04 -5.0118480e-03  1.3637165e-02
  1.5516535e-04  1.0864552e-04  2.6427830e-03  8.9344592e-06
  1.8754176e-02  9.5637037e-05 -3.7362390e-05  9.9061924e-03
  1.5221700e-04  1.4946885e-04  1.3068684e-03 -1.3156634e-03
  1.0714091e-02  7.6316590e-05 -6.0665547e-04  7.1622187e-03
  1.5224486e-04  1.6667569e-04 -1.0345976e-03  1.2179113e-03
  6.6661451e-03  6.4828907e-05 -5.3739598e-04  5.4341044e-03
  1.3301056e-04  1.9748019e-04 -3.1426111e-04  7.9638317e-04
  4.3551823e-03  6.2709739e-05  7.7523821e-04  3.4243484e-03
  1.1334221e-04  2.2284333e-04  1.2031582e-04  7.8493526e-04
  2.9371812e-03  5.4745410e-05  1.8125527e-04  3.4145825e-03
  9.6825246e-05  2.5112382e-04 -3.1631236e-04 -3.9191457e-04
  2.0179929e-03  5.8758655e-05 -1.1141030e-03  1.9376321e-03
  6.8737921e-05  2.6163580e-04  1.1049736e-03  9.5332919e-04
  1.3886310e-03  5.7876351e-05 -6.6668713e-04  1.8993660e-03
  4.8088577e-05  2.7967729e-04  1.0200907e-03  2.1001916e-04
KAS_GEL_3519_09_rev_1x_1
  1.0000000e+00 -2.3883240e-17 -2.8426443e-17  1.7977605e-01
 -3.9898321e-03 -3.8789832e-03 -4.3892135e-02 -2.7429876e-03
  1.0982563e-01 -1.0472741e-03  1.6871450e-02  3.5877219e-02
  2.4748920e-03 -4.5402542e-03  3.5091164e-03 -1.3755085e-03
  3.8532151e-02 -7.0009676e-04  3.9866552e-03  1.3366108e-02
 -1.5754989e-04 -2.4150129e-03  1.3965016e-03  2.1097684e-03
  1.8153249e-02 -1.1432158e-03 -5.4263636e-03  8.7083520e-03
 -7.0304736e-04 -1.2395727e-03 -2.5488856e-04 -9.4373666e-04
  1.0570802e-02 -1.1321905e-03 -1.0515662e-03  8.4093492e-03
  2.5630242e-04 -5.1474289e-04  8.4036771e-04 -7.4511705e-04
  6.1541178e-03 -8.5402482e-04 -7.4711461e-05  5.9753239e-03
  4.9954728e-04 -3.9772590e-04  3.0577512e-04  6.1686375e-04
  3.9112853e-03 -6.5050302e-04 -8.6347479e-05  2.7905101e-03
  5.4922785e-04 -6.3004113e-04  1.3090323e-03 -1.9528360e-04
  2.6632041e-03 -4.9193531e-04 -6.1684501e-04  1.7673977e-03
  4.6628292e-04 -4.6150120e-04  1.2031222e-03 -3.7136287e-04
  2.0223493e-03 -5.2679511e-04  6.2636588e-04  7.2634518e-04
  3.7354805e-04 -2.9430766e-04  4.4161967e-05  2.5029522e-04
  1.3235380e-03 -4.8092124e-04  2.0236214e-04 -8.2668606e-04
  1.9075356e-04 -4.4820863e-04 -5.5928411e-04  3.7149983e-04
KAS_GEL_3519_14_1x_paint_1
  1.0000000e+00 -1.5603738e-17  1.8464248e-17  2.0924817e-01
 -3.0702141e-03  4.7440698e-03 -1.3171199e-02 -5.8038020e-03
  1.0222010e-01  1.1239793e-03 -2.0715758e-02  3.2192581e-02
  2.8487032e-03 -8.0088774e-04  2.2567623e-03  3.3368863e-03
  3.6284596e-02 -3.4483099e-03 -2.6927362e-03  1.5788317e-02
  1.0910476e-03 -8.4423889e-04  5.8803900e-03 -8.7964386e-04
  1.7477359e-02 -2.8459887e-03 -2.5444855e-03  8.7295838e-03
 -6.8848259e-04  1.0476216e-03  2.6167052e-03 -4.4889843e-04
  9.4075305e-03 -6.7100964e-04  7.6071201e-04  7.7886521e-03
  6.2125049e-05  9.9980577e-04 -2.6383770e-03 -1.3549822e-03
  6.1212284e-03 -8.6670728e-04 -2.6022019e-03  5.7311365e-03
 -7.1500123e-05 -3.2643351e-04  1.5588249e-04 -1.1835616e-03
  3.4586714e-03 -1.6689860e-03  7.7083155e-04  2.6753721e-03
  8.2718149e-04  9.1071667e-04 -9.4751610e-04  6.5336898e-04
  3.2255524e-03 -7.3360347e-04  1.4143019e-03  1.1415131e-03
 -4.5663099e-04 -3.0030716e-04 -8.5728155e-04  1.7088313e-03
  2.0475606e-03 -9.3386488e-04  5.8270740e-04  6.7049964e-04
 -3.0737366e-04  4.9057794e-05  2.1872511e-04 -8.0091370e-04
  1.6022440e-03 -3.9551047e-04  1.4204611e-04  1.3919360e-04
 -4.0948909e-05  3.4376487e-04  3.4032804e-04  4.8058302e-04
KAS_GEL_3519_16_rev_1x_paint_1
  1.0000000e+00 -5.0861884e-17  5.8584903e-18  2.0620144e-01
  1.0227738e-03 -1.5748309e-03 -3.6011032e-02 -6.1590437e-03
  1.0787965e-01  1.2269657e-03 -2.2845376e-02  3.3725071e-02
 -5.9433785e-04 -3.6753136e-03 -7.6877092e-03  2.1226642e-03
  3.6497906e-02 -4.6719210e-04 -7.4357493e-03  1.2691864e-02
 -1.4731604e-04 -2.4404544e-03  3.0214318e-03 -2.5828518e-03
  1.7607620e-02 -1.0967223e-03 -1.6057288e-03  1.0136368e-02
  1.0806736e-03 -1.2923713e-03 -1.1150603e-03 -1.6500153e-03
  9.6907928e-03 -8.3231734e-04  7.3882289e-04  7.4830967e-03
  3.6781228e-04 -5.4168851e-04  2.3816682e-03 -1.0209708e-03
  5.8591897e-03 -7.0302802e-04 -9.1437836e-04  3.8957025e-03
  2.0211099e-04 -3.0213738e-04  1.3280798e-03 -1.8535359e-03
  3.8157359e-03 -1.0844643e-03 -6.3671688e-04  2.6124132e-03
  2.5679676e-04 -7.8003853e-04  1.8729066e-03  1.4297847e-03
  3.3092184e-03 -1.1064440e-03 -2.6117025e-03  1.2839449e-03
  7.3367177e-04 -1.2359154e-04  4.5832203e-04 -1.2436081e-03
  2.3713314e-03 -5.5806977e-04  1.2206067e-03 -2.9015234e-04
  5.6300445e-04  2.3082049e-04  1.3409964e-03  2.5112719e-04
  1.9395972e-03 -4.8968683e-04 -4.2519507e-04  2.7307085e-03
  2.1444696e-04  3.5692271e-04  4.7294358e-04  1.6473281e-03
KAS_GEL_3519_17_1x_paint_1
  1.0000000e+00  8.5941433e-18 -3.8664905e-17  2.0886658e-01
  2.1457722e-03  1.8335716e-03  3.5100033e-03 -5.3997793e-04
  1.0855876e-01  2.0395817e-03 -2.6425810e-02  4.1315025e-02
  1.3358861e-03  3.3025772e-03  1.8770128e-04 -4.1973775e-03
  3.4658083e-02 -5.0463895e-04 -4.9945653e-03  1.7300469e-02
 -6.7620042e-04  1.7486812e-03  3.1773365e-03 -6.3344456e-04
  1.6681024e-02 -1.3457550e-03 -1.4529549e-03  1.0449524e-02
  3.9741364e-04  1.0943073e-03 -2.1329781e-03 -2.5877709e-03
  9.0363378e-03 -1.1631631e-03  2.2889905e-03  7.8488620e-03
  9.9725317e-04  2.5570271e-04 -2.1055274e-03 -1.4669255e-03
  5.3231871e-03 -2.3126770e-04  2.5244277e-03  3.4873318e-03
  1.5871053e-03  3.5831609e-04 -2.2601224e-03 -8.4846228e-04
  3.7671689e-03 -1.9725593e-04  2.3061433e-04  2.2003049e-03
  6.7651026e-04  2.7160514e-04  1.1953905e-03  1.6881501e-03
  2.6823629e-03 -2.7814156e-04  1.7444270e-04  1.7802626e-03
  3.8346857e-04  6.0780883e-04  2.6671149e-04  8.5686061e-04
  2.0113077e-03 -2.4974087e-04  1.1991927e-04  2.1591066e-03
  3.2565872e-04  3.2366467e-04 -9.8808190e-04  5.0497435e-04
  1.2610776e-03  2.6644095e-04  1.8741883e-04  8.7608822e-04
  4.0079323e-04  4.2229373e-05 -8.0261021e-04 -1.3101179e-04
KAS_GEL_3519_18_rev_1x_paint_1
  1.0000000e+00 -8.4678787e-18 -3.2746875e-18  1.8604712e-01
  7.4999332e-03 -7.4742050e-03 -8.5679749e-02 -6.2368913e-04
  1.0505606e-01 -5.0130142e-04 -1.6148114e-02  3.1295057e-02
 -5.2918049e-03 -9.3499155e-03  1.3302084e-02  2.9239661e-03
  3.9305004e-02 -1.6754723e-03 -5.2758865e-03  1.3240375e-02
  1.7075681e-03 -4.4519060e-03  4.1749652e-03 -3.3999046e-03
  1.8515631e-02 -9.3292790e-04 -1.0056994e-04  8.7702900e-03
 -9.0668012e-05 -2.7425769e-03  3.3561079e-03 -6.3245804e-04
  9.7560579e-03 -8.2696606e-04 -3.4988215e-03  6.6748250e-03
 -6.3724721e-04 -1.6915604e-03  3.0787541e-03  2.2179575e-04
  6.1783598e-03 -5.2303993e-04 -1.2041322e-03  4.4876013e-03
  5.7224601e-04 -8.2854522e-04  1.9841775e-03  1.6200482e-04
  4.0798152e-03 -8.0306726e-04  1.4417558e-03  3.8702855e-03
  2.4256807e-05 -9.0505501e-04  2.4554178e-03  4.4057306e-04
  2.4841164e-03 -5.6882806e-04  5.6230023e-04  2.5802132e-04
 -1.3379421e-04 -5.8445215e-04 -2.7122691e-05 -7.0190819e-04
  1.6353159e-03 -6.2448246e-04  5.2872292e-04  1.0016151e-03
 -2.4051700e-04 -6.4962521e-05  6.2172967e-04 -1.4030397e-04
  1.7263868e-03 -1.2748653e-04 -6.4671251e-05  6.4024697e-04
  6.2454103e-05 -9.3912512e-06 -2.5780527e-05 -2.8619683e-04
KAS_GEL_3519_19_1x_paint_1
  1.0000000e+00  2.4969012e-17 -1.1184572e-16  1.8448121e-01
 -5.3862029e-03 -3.1691687e-03 -1.6753820e-02 -2.6783802e-03
  1.0341684e-01 -6.0825945e-03 -2.7309076e-02  3.0322148e-02
 -4.9278434e-04  1.1292646e-03 -3.5543127e-03 -1.6054043e-03
  3.6123375e-02 -3.2374267e-03 -5.0882374e-03  1.3923882e-02
 -2.3941702e-04 -4.3176794e-04 -3.2066947e-03 -1.4952774e-03
  1.9159469e-02 -3.1845127e-03 -3.5644789e-04  8.9496810e-03
  8.1763021e-04 -3.7044115e-04 -2.1729607e-03 -2.1095544e-03
  1.0318373e-02 -2.1969288e-03 -1.2619632e-04  6.5756680e-03
  1.7536928e-04 -6.3458442e-04 -2.6269831e-04  4.9202309e-04
  6.4887399e-03 -2.1154009e-03  7.5829242e-04  5.8340641e-03
  4.0263103e-04 -2.1531150e-04 -2.0467625e-04  1.1874902e-04
  4.1199144e-03 -1.2908057e-03  1.9880540e-03  2.6295979e-03
  4.2074780e-04  2.0486858e-04  2.3172229e-03  1.2407482e-03
  3.0027295e-03 -1.2533059e-03  1.7143282e-03  1.9773366e-03
  7.0830603e-04 -1.6771616e-04  4.0034905e-04 -8.9266853e-04
  1.9612955e-03 -5.0092467e-04 -1.8261795e-04  2.0189271e-03
  2.4871898e-04 -2.3898782e-04 -1.0273463e-04 -5.7734513e-04
  1.4647516e-03 -7.4238326e-04  4.9842248e-04  2.5208525e-03
  3.9236046e-04 -4.6759898e-06 -3.4696069e-04  1.6762662e-03
KAS_GEL_3519_20_1x_paint_1
  1.0000000e+00  1.3279299e-17 -9.8365469e-17  1.8283340e-01
  7.0622008e-03  1.1093069e-03 -1.9966266e-02 -2.4752745e-03
  1.0764667e-01  6.3734372e-03 -1.9022092e-03  3.1366042e-02
 -2.2837145e-03  1.5852119e-03  1.7231050e-02 -2.6119568e-03
  3.7623830e-02  3.9116511e-03 -6.2815502e-03  1.4618070e-02
  1.0247906e-03  6.2723653e-04  2.2331292e-03  2.6533392e-03
  1.7622719e-02  2.1206550e-03 -3.0979574e-03  9.7256172e-03
  3.9317370e-04  2.4098890e-03  3.0462261e-03 -3.8651704e-03
  1.0257346e-02  1.5198311e-03 -3.9805000e-03  5.3049711e-03
  5.8912971e-04  1.6524136e-03  4.2970156e-04 -6.2932647e-04
  5.8429042e-03  5.6792538e-04 -5.8530995e-04  5.0975607e-03
  3.2302919e-04  1.6774976e-03 -1.2391915e-04 -1.1548950e-03
  3.6820704e-03  3.9095676e-04  5.0168488e-04  3.4281883e-03
  1.0188970e-06  9.0272277e-04 -1.0089710e-04  1.1599088e-03
  2.6336672e-03 -4.7973872e-05  2.6892132e-04  3.9162487e-03
 -1.0162396e-04  1.1414126e-03 -5.2849639e-04 -9.0913467e-04
  2.2184011e-03  2.9855573e-04 -9.7560641e-04  1.8506025e-03
 -2.5918935e-05  5.5935479e-04 -1.2260774e-03  3.2568742e-04
  1.4924051e-03  1.9524738e-04 -1.5715032e-04  1.9548594e-03
 -1.4534749e-04  4.6417534e-04 -7.3079405e-04 -3.0942246e-04
KAS_GEL_3519_24_rev_1_paint_1
  1.0000000e+00 -2.1134505e-18  3.0582656e-17  1.7957796e-01
 -9.8496778e-03 -1.7602661e-03 -7.2446343e-02  2.2318077e-03
  1.0347056e-01 -2.0473750e-03 -2.5796663e-02  3.4537927e-02
  1.8916508e-03 -1.2018696e-03  7.8446320e-03  8.0422824e-03
  3.5889094e-02 -1.1209794e-03 -1.4277754e-02  1.7492865e-02
 -8.7464124e-04 -1.1439336e-03 -5.0730886e-04  1.5252256e-03
  1.8233683e-02 -2.2197786e-03 -5.6618317e-03  8.3845963e-03
 -2.1273987e-04 -2.5500716e-04  2.1818371e-03 -7.0072571e-04
  1.0304785e-02 -1.9261483e-03 -9.3090031e-04  8.3820491e-03
  1.8688899e-04 -3.1911616e-04 -8.5316289e-05 -2.3636298e-03
  6.0119571e-03 -1.5605543e-03  1.1685688e-03  4.8708796e-03
  3.4946073e-04 -2.3071291e-04 -3.2821747e-04  9.7197876e-04
  3.7358441e-03 -7.2703251e-04  2.6417664e-04  4.1428789e-03
 -1.3042598e-04 -6.5334336e-04 -5.0487270e-04 -3.6582174e-04
  2.7414734e-03 -7.4384749e-04 -4.5893908e-05  2.5777342e-03
  5.0197640e-05 -2.6196988e-04  2.3955947e-03 -4.0345201e-04
  1.6903592e-03 -1.1049156e-03 -9.9802733e-04  1.5626202e-03
 -3.4102708e-04  2.7158361e-04 -1.1483168e-03  3.4958180e-04
  8.7756482e-04 -7.5354126e-04  6.2893924e-05  3.2111143e-03
  9.0271242e-05  5.7440881e-05 -6.7931609e-04 -5.0309211e-04
