# Supplementary material for: Geometric morphometric analysis of spore shapes improves identification of fungi
Source: PLoS One. 2021 Aug 5;16(8):e0250477. doi: 10.1371/journal.pone.0250477 (PMC8341628; doi:10.1371/journal.pone.0250477)
Supplement: S1 Appendix — (ZIP) [file pone.0250477.s002.zip › 3_latest/2_3_data_shape/nef/KAS_GEL_3550_NEF.nef]

#CONST 1 1 1 0
#HARMO 20
KAS_GEL_3550_image005_3
  1.0000000e+00  3.7185369e-17 -1.4462023e-16  2.4796268e-01
  1.0578409e-03  5.9578925e-04  4.9432124e-02  9.8520859e-04
  1.0590948e-01 -7.9220307e-04  1.2702559e-03  5.1476635e-02
  4.5088557e-04  1.1083481e-03 -4.9448426e-03  2.7827905e-03
  3.4828106e-02 -1.1308226e-03  8.0184526e-04  1.8889797e-02
  1.6062822e-04  1.4431861e-03  8.8937739e-05  1.8590146e-03
  1.5710264e-02 -1.2462485e-03 -1.8872304e-03  1.2346407e-02
 -1.9066341e-04  1.5896603e-03 -6.3565558e-05  2.0104870e-03
  8.2830856e-03 -1.2147643e-03  3.7398007e-04  8.4555651e-03
 -4.8550838e-04  1.5432136e-03  1.0309089e-03  2.3369219e-03
  4.8197911e-03 -1.0688665e-03  4.6873984e-04  3.1430729e-03
 -6.9757060e-04  1.3122526e-03 -1.1466822e-03 -1.2316222e-03
  3.0019694e-03 -8.0803487e-04 -8.4374081e-04  2.7883424e-03
 -7.6638204e-04  1.0045840e-03 -2.2182472e-03 -1.7985666e-03
  1.9575978e-03 -5.3136346e-04 -9.6533245e-07  1.8049395e-03
 -6.7449556e-04  6.8225170e-04  6.5410940e-04 -9.5454295e-05
  1.2783647e-03 -2.8963968e-04  1.7966420e-04  1.2263436e-03
 -5.0689446e-04  3.6529956e-04 -3.4428511e-04 -1.6460619e-03
  7.9801096e-04 -1.2205642e-04  3.1083647e-04  1.2995182e-03
 -2.7777682e-04  1.2827649e-04 -2.6908453e-04 -1.1954966e-03
KAS_GEL_3550_image005_6
  1.0000000e+00 -7.2786427e-17  1.7417729e-16  2.2753458e-01
  6.6161378e-03 -1.2071630e-03  1.6186380e-02  1.2471263e-02
  1.0138093e-01 -3.6519268e-03 -1.0830359e-02  4.3363101e-02
 -1.9014185e-03 -1.1374662e-03  1.0123064e-03  1.5440743e-03
  3.4065676e-02 -4.8757771e-03 -3.1711622e-03  1.4831000e-02
 -1.1707677e-03  1.1256970e-03 -2.8436795e-03  4.3757591e-03
  1.6424982e-02 -2.4778643e-03  3.1363646e-04  7.0363509e-03
 -1.0590352e-03 -1.9677115e-04 -4.2560587e-04  2.8804935e-03
  9.4668151e-03 -2.1076453e-03 -3.2573370e-03  5.5836749e-03
 -1.3052716e-03 -3.9217279e-04 -6.6912195e-04 -2.1883215e-03
  5.7971205e-03 -2.5397687e-03  1.2297941e-03  4.7960951e-03
 -2.8598105e-04  5.8960404e-04 -6.1561507e-04  2.2141743e-03
  2.6017287e-03 -1.7221511e-03 -2.2892866e-04  1.5009131e-03
 -2.4139862e-04 -6.8361852e-04  2.1768573e-03 -9.6751319e-04
  2.0535819e-03 -8.2485950e-04  9.8204519e-04  2.1188308e-03
 -6.6933793e-04  1.2339967e-04  3.3034520e-04 -8.8236234e-04
  1.7574584e-03 -1.1978993e-04  3.0558190e-03  1.1343957e-03
 -5.7542001e-04  4.7153051e-04  1.4242667e-04  1.0073097e-03
  1.6739355e-03 -7.2705767e-05  7.5881568e-04 -7.5903752e-04
 -9.0983112e-04  7.2648010e-04 -6.7140502e-05 -6.2183226e-05
KAS_GEL_3550_image008_1
  1.0000000e+00  1.0817380e-17 -2.4160227e-17  2.2200835e-01
  3.1634898e-03 -5.5313436e-04  5.7620202e-02  6.7895207e-03
  1.0359365e-01  1.0982982e-03  2.5484464e-03  4.7255111e-02
 -2.6803283e-03  8.0082064e-03 -6.0342216e-03  4.7452928e-03
  3.5627540e-02 -8.2193353e-04  2.7516423e-04  1.5345672e-02
 -9.6522225e-05  3.5993292e-03  1.6526754e-04  3.9186799e-03
  1.5070433e-02 -3.0674894e-05 -7.4531631e-04  1.0922677e-02
 -1.2494530e-03  2.0417301e-03 -2.5783375e-03  1.4184035e-03
  8.9983927e-03  3.0656462e-04 -3.0184787e-04  4.3550169e-03
 -1.1855354e-03  1.5771639e-03  2.0547385e-04  3.8965345e-04
  4.8035082e-03 -5.0011179e-04  4.6903150e-05  4.8012026e-03
 -1.0302109e-03  9.5366960e-04 -7.2707607e-04  1.6892826e-04
  3.1772441e-03 -1.2385770e-04  1.0532690e-03  2.5796273e-03
 -7.5745459e-04  6.8185294e-04 -1.2532882e-03 -2.0784174e-05
  2.4933664e-03  2.4495158e-04  2.9680964e-04  1.4349688e-03
 -9.5611313e-04  6.6162068e-04 -5.6847816e-04 -8.7969226e-04
  1.2274651e-03 -7.5955823e-05  2.1553771e-05  1.7515067e-03
  7.2839858e-05  2.3939432e-04 -7.6773855e-04  2.0523657e-05
  1.1782388e-03  1.5714029e-04 -1.3247832e-03 -4.1038616e-04
 -8.4847197e-04  5.3365678e-04  3.7110615e-04 -5.9483618e-04
KAS_GEL_3550_image009_1
  1.0000000e+00 -5.9174838e-17  2.4183624e-16  2.2987065e-01
  3.4192766e-03  3.9874882e-04 -4.4191939e-02 -5.7126681e-03
  1.0658444e-01 -2.4976211e-04 -7.0214290e-03  4.7275111e-02
  2.2656236e-03  5.7532146e-04  1.1358385e-02 -8.9696056e-04
  3.5476294e-02 -7.8867205e-04 -8.9220289e-03  1.7306657e-02
  2.1312166e-03  8.3122115e-04  3.8046826e-03 -4.4079317e-03
  1.6158594e-02 -1.3047674e-03 -2.9533680e-03  1.1762107e-02
  1.8749327e-03  9.1768447e-04 -2.3241139e-04 -3.2308121e-03
  8.5745757e-03 -1.5853327e-03 -5.3113996e-04  7.3997046e-03
  1.5085484e-03  8.8812718e-04  6.8318270e-04 -7.1852760e-04
  5.0639419e-03 -1.6493170e-03 -7.0342752e-04  2.1453916e-03
  1.1781663e-03  7.9012498e-04  2.8237525e-04  9.0656841e-04
  3.2529102e-03 -1.6462694e-03  1.3161215e-04  2.3817551e-03
  8.8954504e-04  6.8694292e-04 -1.3001731e-04 -8.0511905e-04
  2.2694028e-03 -1.4983234e-03  1.3094336e-04  1.4258437e-03
  6.6034432e-04  4.9619553e-04 -5.4067995e-04  3.8033745e-04
  1.6886075e-03 -1.2695379e-03 -9.8576118e-05  4.1287017e-04
  4.8200034e-04  3.1799241e-04 -1.5394073e-04  4.4150040e-04
  1.3125347e-03 -1.0229728e-03 -9.6077387e-04  4.1105200e-04
  3.8741990e-04  1.7614616e-04 -1.1853724e-03 -5.0951693e-04
KAS_GEL_3550_image011_1
  1.0000000e+00 -5.4090386e-19 -2.3487710e-17  2.5148245e-01
  2.2030819e-03  3.2339760e-04  4.2048713e-02  1.0039106e-04
  1.0474626e-01 -2.2482979e-03  5.4206946e-03  5.7142357e-02
 -2.1242468e-03  5.4798557e-04  4.3563897e-03 -3.4917255e-04
  3.3059624e-02 -2.2789402e-03  2.3608619e-03  1.7874298e-02
 -2.2936055e-03  9.7070247e-04  1.1301478e-03  1.3900203e-03
  1.3706547e-02 -8.1554429e-04  1.4975510e-03  1.1582148e-02
 -2.2430936e-03  9.2662766e-04 -6.0818956e-04 -1.4603772e-04
  6.2464182e-03 -1.9605433e-04  2.1472871e-03  5.8210745e-03
 -1.8625702e-03  9.0886881e-04  3.4117664e-04 -7.6370765e-04
  2.6914770e-03  5.1599838e-04  1.5330938e-03  5.0161929e-03
 -1.5865466e-03  1.1495945e-03  5.6392974e-04  1.4192727e-03
  8.9117178e-04  7.1720928e-04  1.0110737e-03  2.6287033e-03
 -1.4481008e-03  9.9283248e-04 -3.1431750e-05  7.0489875e-04
 -5.9867875e-05  8.1462791e-04  5.5739966e-04  1.2526548e-03
 -1.2285002e-03  8.8484188e-04  4.9533430e-04  6.4229036e-04
 -6.5895379e-04  8.8565932e-04 -5.4542001e-04  9.3160872e-04
 -1.1694062e-03  7.8243356e-04  9.9606946e-05  6.4712826e-04
 -8.8616771e-04  7.3730224e-04 -4.0291801e-04 -4.4589732e-04
 -1.1514383e-03  5.2833763e-04 -3.0696579e-04 -7.8822228e-04
KAS_GEL_3550_image011_2
  1.0000000e+00  1.5027301e-15  7.0236423e-17  2.4908230e-01
 -2.8315089e-03  2.6029593e-03  5.7132347e-02 -4.3253100e-03
  1.0312205e-01  2.6678504e-03 -3.5391708e-03  4.6708684e-02
  1.4238805e-03  3.4971693e-03  1.5791439e-02 -1.8608575e-04
  3.3311583e-02  9.1531180e-04 -6.2327358e-03  2.0138846e-02
  1.3122858e-03  4.4516979e-03  6.4710179e-03 -3.5576054e-03
  1.4517121e-02  1.2904867e-04 -3.6331393e-04  1.1493971e-02
  1.4377389e-03  4.0897275e-03 -2.3855818e-03 -3.0953571e-03
  7.4019088e-03 -8.7924546e-05  2.1808141e-03  8.5861535e-03
  8.5493449e-04  3.0583625e-03 -1.6709159e-03 -7.4936291e-04
  4.3128694e-03  2.7819681e-04  4.6956340e-04  4.4799230e-03
  9.8871559e-04  2.0830482e-03 -3.0450094e-03  1.1619839e-03
  2.5341438e-03  4.0630081e-04 -8.4779568e-04  1.8075571e-03
  9.0537841e-04  1.8087674e-03 -1.6363096e-03 -5.7981346e-04
  1.2628738e-03  1.8674312e-04 -1.3938225e-04  5.4077763e-04
  7.0352433e-04  1.3418093e-03 -3.0307015e-04  6.5397222e-04
  6.7119062e-04 -1.7600392e-04 -3.3898041e-04  2.2056508e-04
  6.1569407e-04  1.0700134e-03 -1.4284167e-03  5.9349726e-04
  4.3920440e-04 -4.4718887e-04 -6.0126181e-04  5.7406858e-04
  1.9216923e-04  7.0148930e-04 -6.0187811e-04  5.3819984e-04
KAS_GEL_3550_image012_1
  1.0000000e+00  4.8277988e-17 -2.2420282e-16  2.2797668e-01
 -3.9008204e-03 -3.8971374e-04 -5.2393619e-02 -5.0868554e-04
  1.0526711e-01 -1.2566519e-03 -1.4178643e-02  5.1569062e-02
 -1.5077500e-03 -6.0005722e-04  2.3203657e-03  2.2980199e-03
  3.4241007e-02 -1.5911596e-03 -1.1139683e-02  1.6981779e-02
 -1.2893715e-03 -8.9168555e-04  8.1555560e-04  1.0182577e-03
  1.5440650e-02 -1.3316083e-03 -2.0759487e-03  1.2552161e-02
 -1.0583917e-03 -1.1707216e-03 -1.7259958e-03 -2.6229486e-03
  7.9814375e-03 -1.2668168e-03 -1.6517057e-03  7.0760212e-03
 -6.8579016e-04 -1.0585625e-03 -9.9619003e-04  5.8330241e-04
  4.6224379e-03 -1.1851819e-03  4.0339589e-04  2.8252491e-03
 -2.9625376e-04 -1.0391366e-03  9.7284640e-04 -1.0966300e-03
  2.9363282e-03 -9.7197427e-04  1.3686739e-03  1.9083925e-03
 -5.7658404e-05 -8.0582030e-04  8.5414364e-04  5.5865903e-04
  2.0014372e-03 -7.9769593e-04  9.3472557e-04  2.1652413e-04
  4.6755551e-05 -6.1718550e-04 -4.4948189e-04 -8.8471284e-06
  1.4865085e-03 -5.8523369e-04  1.2128375e-03  1.0732062e-04
  1.3742055e-04 -3.8421696e-04  1.3755169e-04  3.1865054e-04
  1.1391584e-03 -3.9293902e-04  1.0363720e-03  6.1858488e-04
  1.5141475e-04 -1.9477908e-04  7.7648754e-04  1.7090752e-04
KAS_GEL_3550_image014_1
  1.0000000e+00 -6.7167074e-18  2.9541481e-17  2.3488007e-01
  8.0813559e-03  1.9544680e-02  7.7396728e-02 -2.5774282e-04
  9.7013847e-02  6.0199722e-03 -1.8519305e-02  4.8868755e-02
  1.3778610e-03  1.2465802e-02  3.1349102e-03 -3.0267415e-03
  3.3534213e-02  2.1869389e-04 -6.0361225e-03  2.2918983e-02
  7.7518296e-04  6.9203160e-03  1.5065746e-03 -7.6582703e-04
  1.3527199e-02 -1.7144446e-05 -3.7519844e-03  1.1753077e-02
  8.6169745e-04  5.8352143e-03 -1.1813741e-03 -1.5614453e-03
  8.0004366e-03 -5.9694676e-04 -5.7411893e-04  5.5778554e-03
  9.0858025e-04  3.9339097e-03 -2.5853356e-03 -4.4962246e-04
  4.0770504e-03 -7.5624574e-04 -9.2951739e-06  3.6267284e-03
  5.9887737e-04  3.1002176e-03 -2.8605625e-03 -5.5361930e-04
  1.9448000e-03 -6.7089936e-04 -1.4241234e-03  1.8594767e-03
  8.1889744e-04  2.3948981e-03 -2.2135383e-03  7.2677714e-04
  6.8272527e-04 -4.1291890e-04 -1.0948363e-03  2.4766695e-03
  5.3220068e-04  1.8720163e-03 -1.4513935e-03  6.6013117e-04
  8.5018274e-04 -6.0602563e-04  1.7291214e-03  2.6721468e-04
  4.2069627e-04  1.2983355e-03 -1.2851793e-03  2.1709116e-04
 -2.0151715e-04 -7.9894248e-04 -7.5037446e-05 -7.9202942e-04
  3.5103551e-04  1.5167742e-03  1.4621249e-04  1.3029541e-03
KAS_GEL_3550_image014_2
  1.0000000e+00  1.2614930e-17 -9.9099420e-17  2.4626577e-01
  8.8527225e-04 -4.2301849e-03 -6.2386878e-03 -5.2032059e-03
  1.0011366e-01 -3.3686271e-03 -9.7304402e-03  5.8712011e-02
 -7.9260622e-04 -2.3093860e-04 -2.2916907e-03  6.2700259e-03
  3.0127613e-02 -6.0145338e-03 -1.1398362e-02  1.8938727e-02
 -1.1779739e-03  1.5885678e-04 -1.5391523e-03  7.7840172e-05
  1.3271606e-02 -4.5306432e-03 -2.0088960e-03  1.2818293e-02
  9.0918554e-04 -5.2571077e-04  1.1603124e-03 -5.1551896e-03
  5.9684750e-03 -3.1801246e-03  1.7799156e-03  7.0902895e-03
  1.0207630e-03  9.1175794e-04 -2.7050069e-04  1.6651894e-03
  2.7578767e-03 -1.0807440e-03  1.3216450e-03  5.6540431e-03
  5.9319652e-04  3.7204385e-04  1.5145507e-04  6.5186616e-04
  1.8843177e-03 -1.2333245e-03  1.6867391e-03  2.2254763e-03
  1.0994905e-03  2.9498810e-04  2.2020832e-03 -1.3501816e-03
  8.1950602e-04 -1.1676563e-03  1.5492237e-03  1.5778048e-03
  4.8707182e-04  3.0434310e-04 -1.5755001e-03 -1.3752929e-03
 -9.0507539e-05 -7.5573715e-04  1.0963703e-03  4.2528405e-04
  7.8606264e-04  2.3662398e-04 -8.0508442e-04  5.1249079e-04
 -1.6361750e-04 -2.8358102e-05  4.6358254e-04  5.1082524e-04
  2.7882858e-04 -4.3736224e-04 -7.2389305e-04 -8.1156955e-04
KAS_GEL_3550_image016_1
  1.0000000e+00 -1.9860768e-19 -5.1298272e-18  2.4147692e-01
 -4.8666686e-04  3.8652052e-04  4.6106921e-02  7.2272516e-03
  1.0546777e-01 -6.7089757e-04 -3.0025005e-02  5.1265334e-02
 -3.4604337e-04  7.8281962e-04 -3.5744210e-03 -1.0696175e-03
  3.4296143e-02 -1.1915476e-03 -1.1564463e-02  1.8094166e-02
 -6.2673037e-04  9.1726549e-04 -7.8927014e-04  4.4424508e-03
  1.5238240e-02 -1.5350593e-03 -6.0497667e-03  1.3007242e-02
 -8.5980682e-04  9.2233783e-04 -3.9573167e-04  1.7536243e-03
  7.8191988e-03 -1.6080616e-03 -2.0995396e-04  7.9945970e-03
 -9.7519108e-04  7.6429011e-04 -9.7122129e-04  3.5458456e-04
  4.3738413e-03 -1.5024776e-03  1.1103616e-03  5.1664774e-03
 -9.5216530e-04  5.1316978e-04  1.0421725e-03  3.0450939e-04
  2.5668276e-03 -1.2930841e-03  9.9971753e-06  2.0847774e-03
 -7.5866619e-04  2.8168305e-04  6.7086409e-04 -2.5404150e-03
  1.4917638e-03 -1.0972747e-03  1.0741403e-03  2.7334608e-03
 -4.5212097e-04  9.0199148e-05 -5.8274856e-04 -1.0008615e-03
  8.2187163e-04 -9.3877024e-04 -1.6944745e-04  1.0829828e-03
 -1.2473217e-04  1.3888018e-05 -1.2240599e-04 -8.0096836e-04
  3.8184163e-04 -8.7034372e-04  7.6362983e-04  8.8621276e-04
  1.6460883e-04  3.9632916e-05 -4.7355951e-04 -9.4836876e-04
KAS_GEL_3550_image016_2
  1.0000000e+00  1.1135476e-17 -4.9063384e-18  2.5607255e-01
 -8.6908180e-03  9.7886753e-03  8.7147093e-02  1.3437212e-03
  9.1621242e-02 -3.7166669e-04  1.3453221e-02  4.9270991e-02
  4.6096438e-04  1.0343394e-02  2.0123238e-02  3.9894079e-03
  3.0824367e-02 -1.6460235e-03  7.0353779e-04  2.3717133e-02
  5.7257765e-04  6.7232199e-03  1.2313844e-03  1.6937992e-03
  1.3357644e-02  7.8514159e-04  1.2530613e-03  1.1856530e-02
  4.8832026e-05  5.3255530e-03  4.3517560e-04 -2.6736207e-03
  6.5404475e-03  6.0065463e-04 -1.2421995e-03  6.7177318e-03
  6.0001661e-04  3.8047983e-03 -3.2104214e-03  7.8453048e-04
  3.2548736e-03  4.2581557e-04 -6.8294417e-05  2.3451366e-03
 -6.2425832e-04  3.7436026e-03 -8.1666511e-04 -1.6680826e-03
  1.4140985e-03  2.6926471e-04  2.7236226e-04  1.3592751e-03
 -2.7483772e-05  2.2674912e-03 -1.6345128e-03  7.7031767e-04
  5.0995288e-04  1.3401072e-04 -1.4660314e-03  1.5070684e-04
  1.1394058e-05  2.2527165e-03 -4.1789839e-04 -2.4505487e-04
 -1.0790948e-04 -5.8289584e-04 -1.2239299e-03  1.3524261e-03
  1.4833861e-04  1.7961905e-03 -7.5875835e-04 -3.7069291e-04
 -6.5409418e-04 -1.8376037e-05  1.6043768e-04 -2.4589766e-04
  5.2087429e-04  1.2071147e-03 -1.7027606e-03 -3.2473822e-04
KAS_GEL_3550_image019_1
  1.0000000e+00  2.4458160e-17 -1.0654926e-16  2.5814373e-01
  7.9597895e-04  1.1329578e-02  4.7210427e-02  4.2019007e-03
  9.9462372e-02 -1.5043259e-03 -4.6861095e-03  4.5450243e-02
 -1.1796826e-03  1.2097446e-02 -2.3836464e-03 -4.4954808e-03
  3.3233164e-02 -1.2903762e-03 -9.5153703e-04  1.7846740e-02
  8.4967807e-04  5.6755921e-03  1.5203521e-03  6.3963088e-04
  1.4461576e-02 -2.3489421e-03 -4.2347712e-04  1.2912661e-02
  6.3832983e-04  4.8332173e-03 -2.4657332e-03  9.3138893e-04
  7.0315907e-03 -2.8307894e-04 -1.5781897e-04  6.0608090e-03
  5.1962888e-04  2.9550330e-03 -4.8179526e-04 -5.6330656e-04
  3.4913550e-03 -6.2239738e-04 -5.0548416e-05  5.8604838e-03
 -1.7983201e-06  1.5180281e-03 -3.7718174e-03 -4.2804388e-04
  2.8232599e-03 -3.9934775e-04  1.5614477e-03  6.9568925e-04
  6.0498805e-04  1.9129369e-03 -5.3992810e-04  3.7527906e-05
  1.0677770e-03 -4.6770044e-04  3.3009098e-04  1.1954164e-03
  6.6457635e-04  4.4445246e-04 -5.2201274e-04  7.4947395e-04
  1.2143686e-03  6.4380734e-04  1.5188270e-03  2.7586671e-03
 -1.5287179e-04  9.3346949e-04 -8.0974084e-04 -6.0256064e-04
 -7.4790851e-05  6.6506825e-04 -6.8465273e-05  2.7228712e-04
  2.3377291e-04  6.4088210e-04 -1.0357838e-03  5.2592043e-04
KAS_GEL_3550_image020_1
  1.0000000e+00  1.8787362e-17 -8.0036388e-17  2.9431500e-01
 -4.1247930e-04  1.5351001e-02  7.2956359e-02 -3.5880156e-03
  9.3158933e-02  2.6853568e-03 -1.3813481e-02  6.6334140e-02
  9.5508058e-04  9.3018043e-03  2.5064023e-04 -3.7546653e-03
  2.7317143e-02  1.6836264e-03 -3.1854685e-03  2.6156379e-02
  2.0438830e-04  8.0110437e-03  1.6401556e-04  2.0645337e-03
  1.2253919e-02 -5.4677461e-04 -8.3866536e-04  1.1185145e-02
  1.2350471e-03  4.5928461e-03  1.3650900e-04 -6.9321162e-04
  3.9418673e-03  5.0951272e-04 -6.6084048e-05  2.8871015e-03
 -3.3145603e-04  4.1309575e-03 -3.8639270e-03 -6.7667009e-04
  2.4185275e-03 -1.2177041e-03  2.6326025e-04  1.4590080e-04
  5.1760295e-04  1.1056806e-03 -2.7059237e-03  2.4742783e-04
 -7.7840774e-04 -7.8730470e-05 -8.9326680e-04  6.7764946e-04
  6.0259426e-05  2.7476717e-04 -2.1465101e-03  1.1497746e-03
  2.6057467e-04 -9.0486675e-05  1.1861587e-03  1.6493524e-03
  1.5102392e-04 -9.4964537e-04 -7.3228644e-04  8.6262358e-04
 -6.3707599e-04  1.0558160e-03  2.2921805e-04  5.2338121e-04
 -3.1733263e-04 -9.3181240e-05  7.0692484e-04  5.7605333e-04
 -1.7306221e-04  1.8127259e-04  7.1076561e-04 -1.0742329e-03
 -6.5989466e-04 -4.7747724e-04  2.2784708e-04 -5.9438196e-06
KAS_GEL_3550_image023_1
  1.0000000e+00 -1.9036563e-17  9.1980274e-17  2.5127285e-01
  1.2153130e-03 -3.1518166e-04 -3.7675763e-02  5.1124547e-04
  1.0549296e-01  3.2974965e-04 -1.9310144e-02  5.4491905e-02
 -5.3358257e-04 -4.4343245e-04  2.9342491e-03 -1.8524385e-03
  3.4205211e-02 -4.4334847e-04 -1.5990560e-02  2.2481746e-02
 -3.6364287e-04 -6.3508691e-04  4.4556344e-03 -9.4006074e-04
  1.4640312e-02 -1.0455125e-03 -4.8407668e-03  1.0706776e-02
  1.1796857e-04 -7.2878552e-04 -6.2189513e-05  2.5592366e-04
  7.0445781e-03 -1.4179535e-03  8.8418726e-04  5.3571167e-03
  4.2446535e-04 -6.9684958e-04 -1.3689719e-03  1.0754447e-03
  3.6900290e-03 -1.6424729e-03  1.9656715e-03  4.4770295e-03
  5.0764990e-04 -4.6300257e-04  6.6999553e-04 -6.3263176e-04
  2.1530815e-03 -1.6573137e-03  2.2420882e-04  4.6368754e-03
  6.0605983e-04 -2.6109038e-04  4.7863048e-04 -7.6465788e-04
  1.3323532e-03 -1.3658688e-03 -4.1546850e-04  1.9584194e-03
  5.2297974e-04 -1.1050595e-04  2.1610397e-03  1.3555651e-04
  7.9274895e-04 -1.0516047e-03  5.5079681e-04  7.3962694e-04
  5.3409420e-04  4.6981823e-05  2.4945864e-04  2.0586831e-06
  4.4212053e-04 -7.5049102e-04  1.0260801e-03  2.7005277e-04
  3.8909076e-04  1.3866621e-04  7.3533024e-04 -1.5059609e-04
