# Supplementary material for: Geometric morphometric analysis of spore shapes improves identification of fungi
Source: PLoS One. 2021 Aug 5;16(8):e0250477. doi: 10.1371/journal.pone.0250477 (PMC8341628; doi:10.1371/journal.pone.0250477)
Supplement: S1 Appendix — (ZIP) [file pone.0250477.s002.zip › 3_latest/2_3_data_shape/nef/KAS_GEL_3677_NEF.nef]

#CONST 1 1 1 0
#HARMO 20
KAS_GEL_3677_06A_1x_1
  1.0000000e+00 -6.6620514e-17  2.3027565e-16  3.3824448e-01
 -1.3709077e-03  7.2850125e-03  8.0178412e-02  7.4848294e-03
  9.4179436e-02 -2.6704189e-03 -1.3405336e-02  5.5408349e-02
  2.1238513e-03  9.7080915e-03  4.7138943e-03 -1.3876629e-03
  2.9638782e-02 -5.5231290e-03 -1.8750601e-03  2.4316718e-02
 -6.9832839e-04  5.3645770e-03 -2.6214217e-03  1.6944768e-03
  1.2836726e-02 -3.5094158e-03  4.7975813e-04  1.0056503e-02
  3.7659371e-04  3.5729913e-03 -3.4926876e-03 -3.0555518e-04
  5.2601302e-03 -2.6763945e-03  2.1588947e-03  4.9860404e-03
  1.9843787e-04  2.7482944e-03 -1.1663988e-03  2.5904048e-05
  2.7318183e-03 -1.7140947e-03  1.4879900e-03  2.5716144e-03
 -3.3325977e-04  1.5732581e-03 -1.7760649e-03  5.0694771e-04
  1.3955759e-03 -8.6047802e-04  6.9793291e-04  8.9061563e-04
 -3.5090714e-04  9.9891065e-04 -8.8201253e-04  6.8805244e-04
  3.4083747e-04 -1.0164421e-03  1.0724653e-05 -2.4887576e-04
 -1.4915298e-06  1.0820825e-03 -9.5819580e-04  6.2581871e-05
  1.4834107e-04 -1.1644623e-03 -2.3609624e-04  3.7082120e-04
  3.1053061e-05  4.7395328e-04 -7.3128498e-04  3.6312928e-04
  2.1142434e-04 -3.8009964e-04 -1.3696210e-04  2.7931656e-04
  1.1194942e-04  2.6393199e-04 -1.5185566e-04 -7.0768229e-04
KAS_GEL_3677_07A_1x_1
  1.0000000e+00 -5.2176535e-17  1.3621238e-16  3.4083411e-01
 -6.7313337e-04  1.0241923e-03  2.3801680e-02  2.4612280e-02
  1.0002444e-01 -3.2207023e-03 -1.8194618e-02  5.1730873e-02
 -1.2889157e-03  2.5487012e-04  4.3594974e-03 -3.4963631e-03
  2.9980611e-02 -3.1133600e-03 -4.9903464e-03  2.3551632e-02
 -1.3607173e-03  3.8063733e-04 -6.8305087e-04 -9.2227327e-04
  1.2054057e-02 -2.7288654e-03 -7.1990589e-04  1.2088672e-02
 -1.1211993e-03  3.7292571e-04  4.5562756e-04 -3.7821117e-04
  5.5615890e-03 -2.1350696e-03  5.7495754e-04  3.7844196e-03
 -8.5046624e-04  4.0062139e-04 -9.5146539e-05  1.2255683e-03
  2.7333390e-03 -1.3219740e-03  1.1310951e-03  3.2549634e-03
 -5.2055622e-04  3.2226001e-04  9.6907735e-04 -1.8830201e-03
  1.3075585e-03 -7.5450007e-04  1.1599866e-03  2.2959000e-03
 -3.8598635e-04  4.2353611e-04 -1.3897466e-03 -6.0005812e-04
  5.6358934e-04 -5.1825806e-04  1.1517570e-03  7.4232512e-04
 -2.6115832e-04  4.9059329e-04 -8.3064545e-05  3.2091140e-04
  1.9148323e-04 -4.9205867e-04 -5.5722496e-04  1.2009136e-04
 -3.0914185e-04  4.1687676e-04 -9.6780872e-04 -5.2018700e-04
  1.8627406e-04 -5.2025815e-04  4.9646337e-04  4.6748917e-04
 -3.3258515e-04  3.0681867e-04 -4.3390811e-04  4.9014860e-04
KAS_GEL_3677_10B_2x_1
  1.0000000e+00 -9.9152262e-18  1.9154172e-17  3.4717430e-01
  6.5782414e-04  1.0956987e-03  3.5810679e-02  9.1284197e-03
  9.7492255e-02  2.7635733e-04 -2.7945765e-02  6.1243087e-02
  1.5693942e-03  3.5248633e-03  1.2465002e-02 -2.8230820e-03
  2.6456232e-02 -2.6814489e-03 -5.7123627e-03  2.3799264e-02
  1.2130958e-03  3.5976459e-03  4.9968952e-04 -1.0312697e-03
  9.4782267e-03 -3.4057462e-03  1.8053741e-03  1.0817779e-02
  2.6641155e-04  3.1467663e-03 -1.0661203e-03 -1.9407243e-03
  4.2043140e-03 -2.8084152e-03  6.7899681e-04  5.3579374e-03
 -1.5849883e-04  2.0825968e-03 -1.6175108e-03  3.2056497e-04
  1.7582209e-03 -1.8297394e-03  1.3044673e-03  2.3710128e-03
 -2.3968062e-04  1.2912701e-03 -9.6364717e-04  5.6964904e-04
  5.0368751e-04 -1.0809691e-03  9.3247584e-04  4.1751729e-04
 -5.7404598e-05  8.0810674e-04 -9.8030746e-04 -2.5068271e-04
 -8.1645606e-05 -7.3442818e-04  4.7828083e-04 -1.6206469e-04
  9.3874209e-05  3.5604902e-04 -3.4298635e-04  3.9987345e-04
 -1.9727896e-04 -5.5196353e-04 -1.7977429e-04 -1.9876740e-04
  2.5857713e-04  1.2441681e-04 -1.3133540e-04  2.5365902e-04
 -1.8394709e-04 -3.9235830e-04 -7.8857096e-05  1.0646808e-04
  2.7202147e-04  3.7293528e-05  8.1478693e-04  6.6976713e-05
KAS_GEL_3677_10B_2x_4
  1.0000000e+00  1.6787887e-17 -5.9246631e-17  3.3925704e-01
  2.0957604e-03 -3.0616711e-03 -6.5440447e-04 -2.1294359e-04
  9.3437389e-02  3.3769769e-03 -3.6932588e-03  5.8206211e-02
  1.9678594e-03  4.9207913e-04  6.6064467e-03  2.5236308e-03
  2.7239146e-02  4.3160498e-04 -9.1491047e-03  1.8104958e-02
  4.1113631e-04  1.9555258e-03  5.6766264e-03  1.5528079e-03
  1.0409079e-02 -1.4728400e-03 -8.7124702e-04  6.4393027e-03
 -4.1993897e-05  2.7326117e-03  3.3035286e-03  9.7841879e-04
  5.3024973e-03 -1.6058022e-03 -2.2748625e-03  4.3623096e-03
 -7.1534967e-04  1.6108121e-03  1.3603168e-03  1.2516922e-03
  2.9689275e-03 -1.6116802e-03 -1.0295886e-03  1.9441757e-03
  2.3238462e-04  1.5986154e-03  7.0056383e-04 -1.3776292e-04
  1.6492403e-03 -5.5776902e-04 -9.0221332e-04  1.1943060e-03
 -7.9545890e-05  1.8063514e-03  3.2486730e-04 -4.2114945e-04
  1.3995842e-04 -1.0542307e-03  3.2258482e-04  1.5895711e-03
  2.7391487e-04  1.2122090e-03 -1.3865624e-05  5.4973457e-05
  1.1152806e-04 -9.4675002e-04  5.1822482e-04  1.5278142e-03
  1.9533868e-04  1.4398084e-03  1.5522683e-04 -3.9566000e-04
 -3.9783371e-05 -3.9297732e-04  4.6290231e-05 -9.2143941e-05
  2.2398501e-04  9.5360352e-04  2.9221079e-04  3.6457081e-04
KAS_GEL_3677_11B_1x_1
  1.0000000e+00 -1.7597773e-18 -3.0638469e-18  3.4666911e-01
 -1.4446958e-03  3.0478857e-03  3.8740214e-02  1.1471948e-02
  9.4948217e-02  2.6452357e-03 -2.3693854e-02  5.6245683e-02
  1.4484662e-03  7.5677007e-03  5.9469369e-03 -9.3079407e-04
  2.5394446e-02 -2.4655581e-03 -3.5816610e-03  2.2293605e-02
 -2.8286770e-04  5.4499873e-03  1.5266067e-04 -1.6329303e-03
  9.8969898e-03 -2.5574575e-03 -4.4198983e-04  1.2196521e-02
 -3.7313627e-04  2.8310223e-03 -4.7701872e-04  3.2580270e-05
  3.8389914e-03 -1.2854903e-03  2.9961056e-04  5.2624131e-03
  1.7313304e-04  2.4585391e-03 -1.0887268e-03 -1.4886301e-03
  1.0319104e-03 -9.7060508e-04  1.2018840e-03  2.2324738e-03
  7.9722159e-05  1.8134988e-03 -8.4098793e-04 -6.5408128e-04
  1.7883851e-04 -6.8144100e-04  8.6112572e-04  4.9730274e-04
  1.4362896e-04  9.9678928e-04 -6.5092105e-04  3.1105962e-04
  3.6815210e-05 -4.8188969e-04  7.1579117e-05 -1.1971205e-04
  5.3706059e-04  8.8269632e-04 -1.1002420e-03 -1.7368686e-04
  1.7164046e-04 -3.1471549e-04 -2.8381271e-04 -3.4822764e-04
  3.0671632e-04  8.3148980e-04 -3.6067043e-04 -1.1301902e-04
 -2.4763830e-05 -5.6945596e-05  1.0271250e-03  1.7706632e-04
  1.8499870e-04  5.0668765e-04 -6.3309579e-04  4.4104936e-05
KAS_GEL_3677_13B_1x_1
  1.0000000e+00 -1.1187666e-17  4.4406750e-17  4.0563761e-01
  3.2785542e-03  3.5556949e-03  4.8810821e-02  3.4460043e-03
  9.1925104e-02 -3.2926906e-03 -2.9489076e-02  5.4400887e-02
  6.2695320e-03  7.6054999e-03  9.7354610e-03 -2.1756757e-03
  2.4736540e-02 -4.9411783e-03 -2.0794526e-03  2.3468232e-02
  2.5904044e-03  6.3975414e-03 -1.9614548e-03 -1.4932408e-03
  9.3501194e-03 -4.5044871e-03  2.3173689e-03  1.1456795e-02
  1.2819870e-03  2.7899713e-03 -3.0364479e-03  4.4107181e-04
  4.1393905e-03 -1.6571771e-03  9.9596652e-04  3.4699432e-03
  1.6821092e-03  2.3961196e-03 -2.0451982e-03  3.1124443e-04
  5.4243056e-05 -1.6889340e-03  4.4103282e-04  1.4400454e-03
  7.2564372e-04  1.0953344e-03 -2.1011537e-03  1.2471306e-03
  3.1314215e-05 -1.8174719e-03  9.1050643e-04  1.2146905e-03
  1.0188982e-03 -3.8561724e-04  1.0571095e-06  5.8111986e-04
 -3.0765772e-04  1.9873920e-05  9.1453440e-04  4.5114486e-04
  1.2179898e-03  3.4680997e-04 -3.4768465e-04  4.0325561e-04
 -6.8466345e-04  3.1751950e-05  2.9008410e-04 -3.2725173e-04
  2.5097805e-04  2.3634416e-04  2.5129051e-04  1.1406120e-03
 -2.1790655e-04  4.6972907e-05 -1.8764820e-04 -5.6864865e-04
  3.8552587e-05  4.7251295e-04  1.2469782e-03  1.0129470e-03
KAS_GEL_3677_14B_1x_1
  1.0000000e+00 -6.4844747e-18  2.4775941e-17  3.7562365e-01
 -1.2000224e-03  7.7071569e-03  3.1079776e-02  5.8224066e-03
  9.4193917e-02  1.2162520e-03 -1.8422365e-02  5.3193809e-02
  2.7356093e-03  8.2019689e-03  2.3314980e-03 -3.4330468e-03
  2.7047515e-02 -3.2641753e-03 -2.6098012e-03  2.2167884e-02
  9.7691498e-04  5.3683462e-03 -8.8289887e-04 -8.3760764e-04
  9.9203409e-03 -3.3544817e-03  7.5979766e-04  9.5554514e-03
 -6.3850657e-04  3.3443235e-03 -1.7323250e-03  8.6307312e-04
  5.5909833e-03 -1.5618923e-03  1.0924630e-03  3.2177618e-03
  3.8014953e-04  1.6353378e-03 -4.4555313e-04  5.8600476e-04
  2.7960893e-03 -8.0758031e-04  1.3992768e-03  1.2157460e-03
 -8.5384261e-06  1.5502243e-03 -3.4668465e-04  5.3614146e-04
  9.1167586e-04 -3.9458997e-04  4.4509684e-04  1.4099069e-03
 -3.0649242e-04  1.0202571e-03 -1.0132865e-03  4.7844992e-04
  2.5464894e-04 -2.1009240e-04 -6.2222836e-04  8.6064952e-04
  3.6675412e-04  9.2188005e-04 -1.4431692e-03 -1.7049695e-03
 -1.1772382e-04 -2.8868549e-04  7.7060703e-06 -8.3627130e-04
  6.4220974e-05  2.9332840e-05 -3.5367835e-04 -6.6179052e-04
 -3.2804556e-04 -5.1850437e-04 -7.3465060e-05  3.6204222e-04
  5.6455513e-04  1.7944497e-04 -5.3995142e-04 -5.3995067e-04
KAS_GEL_3677_16B_1x_1
  1.0000000e+00  5.2411285e-17 -7.5314591e-18  3.5437470e-01
  2.9895325e-03  2.8709629e-03  1.1778926e-02  1.0476931e-02
  9.8794347e-02  2.1999390e-03 -7.3535378e-03  5.9159462e-02
  5.9895692e-04  3.0954596e-03  8.4462943e-03 -6.4449825e-05
  2.8122183e-02  1.2241232e-03 -3.7842211e-03  1.8445720e-02
  1.1271328e-03  2.7913132e-03 -8.3182348e-04 -8.5799752e-04
  1.0044639e-02 -6.9899707e-04  1.1580277e-03  9.7369222e-03
  1.3481172e-04  2.1093126e-03 -6.9325971e-04 -1.0480922e-03
  3.9819189e-03 -5.8686704e-04  2.0835016e-04  3.9359054e-03
  6.0999632e-04  1.3335031e-03 -2.0105640e-03  4.9357497e-04
  1.3193115e-03 -1.2850058e-03 -1.0238883e-04  2.4302175e-03
  2.3583927e-05  1.5606904e-03 -4.1859454e-04  6.1468967e-04
  1.0172718e-03 -1.1708311e-03  5.2943043e-04  1.4007363e-03
 -2.8277087e-04  8.6895135e-04 -1.0136297e-03  5.3823373e-04
  4.9119456e-04 -4.6739199e-04  1.2727283e-03  5.6579700e-04
 -1.1540017e-04  6.2599863e-04 -7.7351941e-04  8.1783982e-05
  3.6008468e-04 -2.3886154e-04  4.7388242e-04  7.4348920e-04
 -6.7207660e-05  3.0279780e-04 -6.9509485e-04  2.9054591e-04
  3.3333438e-05  1.1937651e-04 -3.2154106e-04 -2.9882148e-04
  1.7802462e-04  3.6421367e-04 -2.7062400e-04  4.8130761e-04
KAS_GEL_3677_17B_1xC_1
  1.0000000e+00 -5.5690190e-17  1.5039083e-16  3.5717348e-01
 -2.5449223e-04  3.2631037e-03 -4.3452700e-03  8.3539568e-03
  9.5864031e-02  2.7463895e-03 -5.5691924e-03  5.6550533e-02
 -6.6180808e-04  1.0624505e-03  5.4088246e-03  8.2167137e-04
  2.7921281e-02  1.8056747e-05 -9.7628848e-04  1.8441579e-02
  1.1592280e-04  2.0996824e-03  9.2392855e-04 -1.2548840e-03
  1.1356006e-02  5.7292730e-04 -8.3223028e-04  8.2079958e-03
 -4.5342900e-04  8.3483116e-04 -7.9135315e-04 -9.8440850e-04
  5.8313977e-03  4.4855098e-04 -2.4499954e-03  4.5157030e-03
  1.9827805e-04  7.0944548e-04 -8.8941811e-04  3.7524763e-04
  2.6317892e-03 -8.6785213e-04 -6.1893557e-04  2.9333450e-03
 -5.1794748e-04  1.5324819e-03 -4.1968561e-04  1.5047313e-05
  1.9074230e-03 -4.3269673e-04  6.1355914e-05  1.4405472e-03
  2.0178317e-04  5.9386565e-04 -5.3011749e-04 -5.8442956e-05
  1.0806770e-03 -3.6810279e-04 -8.8470126e-05  1.2132482e-03
 -1.4409047e-04  9.2418013e-04 -1.0017546e-04 -4.7212611e-04
  1.8613253e-04  5.6963786e-05 -6.5422644e-04  9.5873898e-04
  4.1631830e-05  8.0112170e-04 -5.9090288e-04 -1.9162573e-04
 -6.0611306e-04 -5.4183235e-04  1.8375063e-05  2.3832575e-04
  5.8969753e-04 -5.2689725e-06  1.0244344e-03 -1.5795155e-04
KAS_GEL_3677_18B_2x_1
  1.0000000e+00 -2.1272000e-18 -2.3542156e-17  3.5900902e-01
  1.0506436e-02  1.0685534e-02  4.3453564e-02  6.6651445e-04
  9.0812210e-02 -7.9973298e-03 -1.4623354e-02  5.8271844e-02
  1.3409955e-03  6.0238920e-03  5.2131826e-04 -7.1821135e-03
  2.3103086e-02 -3.8956363e-03 -6.0409519e-04  2.1507576e-02
  4.4273154e-03  5.4859664e-03  2.1864380e-03 -2.1855671e-03
  9.8365617e-03 -1.1963786e-03  1.2371980e-04  8.4733289e-03
  2.7991454e-03  2.0482289e-03 -1.4065559e-03 -1.6186492e-03
  2.6282696e-03 -1.8511290e-04  6.2644082e-04  6.3065150e-03
  2.7256717e-03  1.9570496e-03 -2.7404348e-03 -1.3897422e-03
  2.3822167e-03 -2.1166314e-04  9.3296913e-04  1.1269791e-03
  1.2303510e-03  3.8984139e-04 -1.5477614e-03  1.5527913e-03
  6.1878127e-04 -2.0665954e-04  7.8072252e-04  6.9268849e-04
  8.2316683e-04  2.8796031e-04 -1.4963384e-03  4.6797198e-04
  2.6797639e-04  6.8244983e-04  1.1340817e-03 -2.5330130e-04
  9.5155708e-04 -3.5302095e-04  6.4974250e-04 -4.2485939e-04
 -1.2449273e-04  6.1029032e-04 -5.6098715e-04  3.7447009e-04
  9.5374263e-04  3.1790276e-04 -4.9115572e-04 -3.9216080e-04
  3.9629835e-04  2.7551477e-04 -1.3052219e-05  5.3777698e-04
  3.4567923e-04 -5.3192804e-04  2.6065477e-04  2.2761503e-04
KAS_GEL_3677_20C_rev_2x_1
  1.0000000e+00 -3.1099954e-17  9.6829712e-17  3.5702658e-01
 -3.5929453e-03  3.2094330e-03  1.5936220e-02  5.8306794e-03
  9.8768649e-02  2.1121269e-03 -6.5317337e-03  5.5659642e-02
 -4.0884602e-04  2.4886620e-03  9.0073521e-03 -5.4961041e-03
  2.9202827e-02 -4.8968821e-04 -1.8229535e-03  1.7458525e-02
  7.0923810e-04  2.4887170e-03 -1.5436939e-03 -7.1827815e-04
  1.2508968e-02 -1.1357923e-03 -7.3967554e-04  1.0603096e-02
  1.1094451e-03  2.0716471e-03  2.4295586e-04 -2.2732196e-03
  5.8295594e-03 -1.6528134e-03 -3.2721545e-04  5.8244036e-03
  1.1237124e-04  1.7203335e-03 -9.7211283e-04  4.6295751e-04
  2.5664234e-03 -5.9895787e-04  1.0670732e-03  1.7715529e-03
  3.6802654e-04  1.7053757e-03 -5.6721361e-04  3.9029188e-04
  1.6589943e-03 -5.4988100e-04  5.9394742e-04  5.6057102e-04
  5.1781389e-04  9.9145794e-04 -5.3951716e-04 -2.7438553e-04
  9.9226827e-04 -4.5819655e-04 -5.7691301e-04 -4.2588058e-04
  6.7623965e-04  7.2064816e-04 -9.9550192e-04  2.3826785e-04
  7.4125253e-04 -5.6602211e-04 -4.7726754e-04  1.4558937e-04
  1.7963398e-04  2.2336695e-04  7.3756962e-04  6.2742683e-04
 -1.8622608e-05 -3.9791510e-04 -1.0682918e-04  3.0528555e-04
 -2.3410104e-04  4.0803257e-04 -8.2666481e-04  4.9860597e-04
KAS_GEL_3677_21C_1x_1
  1.0000000e+00  1.3346097e-15  6.8999973e-17  3.7465926e-01
 -4.8383642e-03  3.0232435e-03  1.9403954e-02  8.2973091e-03
  8.8952713e-02  2.2684368e-03  2.0551941e-03  5.3522108e-02
 -2.5807295e-04  6.1344657e-03  8.7486506e-03 -4.9454839e-03
  2.6102071e-02  9.7514930e-04 -4.1530487e-03  1.8346936e-02
  5.0828581e-05  4.4549468e-03  1.9304215e-03 -1.2866539e-03
  1.0598565e-02 -2.8299010e-04  3.5110262e-04  7.2931294e-03
 -3.1980801e-04  4.6933143e-03 -5.9758506e-04 -6.7169777e-05
  4.4894458e-03 -6.1273688e-04  6.2150983e-04  3.4581026e-03
  1.4148276e-03  1.8610642e-03 -3.3719221e-03  1.5480957e-04
  2.8957672e-03  1.2709911e-03  1.8023772e-04  3.4095034e-03
  2.1629201e-04  1.5376867e-03 -4.7644810e-04  4.4638565e-04
  9.1880638e-04 -9.9454503e-05  3.2241066e-04  1.4605283e-03
  3.9992092e-04  1.5173630e-04 -1.9662453e-03 -1.4729995e-04
  8.3536169e-04 -1.6254134e-04 -1.4145867e-03  5.9625477e-04
 -3.1941377e-04  5.2603237e-04 -1.3513085e-03  1.7805057e-03
  3.7506205e-04 -8.4665303e-04  4.1378915e-04  8.3863371e-04
  1.3028884e-04 -4.9427661e-05  2.5991221e-04 -6.7899763e-04
 -1.7999092e-04  1.4807772e-04  9.2617484e-04  4.8846099e-05
 -5.2832993e-04 -3.8917288e-04 -5.8625799e-04 -5.5364171e-05
KAS_GEL_3677_23C_1xTR_1
  1.0000000e+00  3.1501084e-17 -7.8570074e-17  4.1928819e-01
  5.5107812e-04  2.4794115e-03  3.6132898e-02  1.6735426e-03
  9.0808634e-02 -9.0301364e-04 -1.6451144e-02  6.3709354e-02
  9.9503671e-04  2.8828113e-03  8.9845665e-04 -5.3907400e-03
  2.3778553e-02 -1.2276652e-03 -1.7308530e-03  1.7169615e-02
  1.6581235e-03  2.1415751e-03  5.5141569e-04 -3.1270633e-03
  8.3949236e-03 -1.8887243e-03 -9.0078891e-05  7.4733158e-03
  1.1840619e-03  1.4475364e-03 -1.8179776e-03 -3.6257329e-04
  3.7160228e-03 -1.8362371e-03  2.9615103e-03  3.4637313e-03
  8.0125231e-04  1.1994768e-03 -1.9217451e-03 -4.3147044e-04
  2.1247416e-03 -1.1588420e-03 -3.0220030e-04  1.1699150e-03
  8.8526287e-04  9.0911804e-04 -9.8682917e-04 -1.1776368e-03
  1.6154804e-03 -5.4237083e-04  1.2898388e-03 -2.9622731e-04
  9.1523028e-04  4.8294626e-04  1.8271590e-04  8.8239185e-04
  9.8717746e-04 -6.0592543e-05  4.0633109e-04  3.1997479e-04
  6.2043762e-04  1.5411383e-04  2.2611843e-04  6.4726950e-04
  4.9068082e-04  3.0689660e-04  5.3839244e-04  9.5710063e-04
  3.4300534e-04  1.2942923e-04 -1.2428092e-04  9.0823515e-04
  3.3278351e-04  2.6878753e-04 -4.6890338e-04 -1.1819418e-05
  2.0933405e-04  5.8000030e-05 -2.1471345e-04  6.4155545e-04
KAS_GEL_3677_23C_rev_1xC_1
  1.0000000e+00 -1.0431865e-17  3.1519808e-17  3.6561303e-01
  4.8102610e-04  4.6637671e-03  2.7292473e-02  1.0361205e-02
  9.2442919e-02 -6.2023346e-03 -1.7022225e-02  5.6745425e-02
  4.0479232e-06  4.3997737e-03  2.6990790e-03 -2.8752481e-03
  2.8476847e-02 -2.7091381e-03 -3.8956810e-03  1.6729289e-02
  9.5331926e-04  2.9125704e-03  1.1278629e-03 -2.6199632e-03
  1.2145679e-02 -2.7047132e-03  2.3979863e-03  7.0010369e-03
  1.1964916e-03  1.4056537e-03 -1.8582903e-03 -2.1807751e-03
  5.3895043e-03 -3.4129370e-04  2.5949362e-03  4.4321897e-03
  1.3492927e-03  1.4238611e-03  8.8958944e-05 -1.3921208e-03
  2.6251407e-03  6.5161729e-04  1.8185377e-03  1.9395411e-03
  1.2354513e-03  9.3028311e-04  2.0095298e-04  5.7463575e-04
  2.1571222e-03  3.3630421e-04  1.2705446e-03  1.4269940e-03
  1.0223770e-03  9.5358750e-04 -3.9487970e-05  6.9477629e-04
  8.2175262e-04 -3.6731629e-05  7.6345598e-04 -3.3690155e-04
  5.6977371e-04  9.9464621e-04  1.7750654e-04  1.0340267e-03
  1.4914858e-04 -2.5942040e-05  3.0176226e-04 -6.4248238e-04
  6.8692597e-04  7.0512575e-04 -4.8130227e-04  4.9598030e-04
  2.9853588e-04  4.3293801e-04 -1.8579507e-04 -4.7587597e-05
  4.4318604e-04  6.8369266e-04  5.6682787e-05  3.6159647e-04
KAS_GEL_3677_26C_1
  1.0000000e+00 -1.9459532e-17  8.0062940e-17  3.5932696e-01
  4.0130318e-04  5.1936407e-03  2.5124812e-02 -1.2148457e-03
  9.5740387e-02 -1.0646389e-03 -1.1902059e-02  5.2739278e-02
 -1.4175477e-03  6.2808837e-03  6.0038727e-03 -5.8827128e-03
  2.8016800e-02 -2.1508244e-03  2.6177190e-03  2.5082964e-02
  1.3077247e-03  4.6457090e-03 -1.4655009e-03 -1.2917101e-03
  1.0999530e-02 -1.3604322e-03  6.2321463e-04  8.6216072e-03
  8.9103673e-04  2.5557745e-03 -1.6922461e-03  2.5098729e-04
  4.1593847e-03 -5.6163671e-04 -1.6793802e-05  4.9128762e-03
  7.3171412e-04  6.8459801e-04 -1.0840339e-03 -2.3115376e-05
  1.6116405e-03 -5.6423732e-07  1.4893783e-03  1.7469764e-03
  2.4501279e-04  9.2936066e-04 -6.6817792e-04 -3.7486716e-04
  9.5853481e-04  5.2615832e-04 -3.8489430e-05  3.2455071e-04
  6.4536269e-04  1.6225166e-04 -1.1058850e-03 -2.7498214e-05
  5.8352134e-04  2.3838666e-04  2.9558466e-04  4.9531794e-04
  1.8484505e-04 -1.9024803e-04 -3.2200791e-05  9.2280898e-04
  1.6888512e-04 -2.6122863e-04 -3.1669492e-05  1.0679012e-03
 -3.1396117e-05  1.8135337e-04  2.0817240e-04 -5.3827864e-05
 -8.6708664e-04 -2.6484258e-04  5.3651868e-04 -5.9568803e-04
  1.7400426e-04 -3.6282463e-04  5.0849685e-05 -1.3810733e-04
