# Supplementary material for: Geometric morphometric analysis of spore shapes improves identification of fungi
Source: PLoS One. 2021 Aug 5;16(8):e0250477. doi: 10.1371/journal.pone.0250477 (PMC8341628; doi:10.1371/journal.pone.0250477)
Supplement: S1 Appendix — (ZIP) [file pone.0250477.s002.zip › 3_latest/2_3_data_shape/nef/KAS_GEL_3681_NEF.nef]

#CONST 1 1 1 0
#HARMO 20
KAS_GEL_3681_02_1x_1
  1.0000000e+00 -7.4934715e-18 -2.7441912e-17  1.1607348e-01
  1.1192852e-03 -5.3789446e-04 -1.7170245e-03  5.8945867e-03
  1.1046808e-01  1.2290121e-03 -8.5103000e-03  2.6068095e-02
  2.1891827e-04  6.8234483e-04  6.1621008e-03 -4.2755592e-03
  3.8697194e-02 -1.5565300e-04 -3.2185349e-03  2.2141171e-02
  2.7814997e-04  8.1205275e-04  5.1033856e-03 -4.6037587e-03
  1.8640258e-02  3.0061247e-04  1.3411540e-03  1.0442586e-02
  7.5591393e-04  5.1222566e-04  6.4140003e-05 -1.1507169e-03
  1.1000846e-02  1.7619454e-04 -1.8386889e-03  7.1454486e-03
  5.2557328e-04  4.0836690e-04  1.3447948e-03  3.5455963e-04
  6.9207435e-03 -7.5134306e-05 -9.8686859e-04  6.5264461e-03
  6.7515803e-04  5.4270782e-04 -9.2398522e-04 -4.9310969e-04
  4.4677320e-03  7.0219499e-05  9.4384542e-04  3.2095154e-03
  3.5223471e-04  4.5073217e-04  1.0694341e-03  5.2885998e-04
  3.1896750e-03 -9.0370633e-05  1.8314916e-04  3.3094367e-03
  4.0149973e-04  4.1094852e-04 -3.2414821e-04  8.8556719e-04
  2.3784394e-03  2.4455344e-05 -3.8701231e-04  1.3688273e-03
  1.4291738e-04  5.2960570e-04  1.1337166e-03 -3.7758012e-04
  1.7976719e-03 -1.4515603e-04 -4.2857081e-04  2.3810159e-03
  8.2119465e-05  4.1734247e-04  8.7447992e-04  3.0960791e-04
KAS_GEL_3681_03_rev_1x_1
  1.0000000e+00  5.3045222e-18 -5.4453737e-17  1.2324118e-01
 -3.3696756e-03 -6.1814691e-03 -1.8545951e-02 -3.3436851e-04
  1.0955184e-01  2.9988941e-03  4.7499962e-03  2.2804397e-02
 -5.0388062e-04 -9.6705176e-04  1.3248401e-02 -2.1799985e-03
  3.9248141e-02  2.0341313e-03 -4.8288578e-03  1.4957740e-02
 -3.6964273e-04  6.3888292e-04  3.3955536e-04 -2.0014796e-03
  1.8530550e-02  2.0463251e-04 -9.9588429e-04  9.5478145e-03
  2.1801695e-03  3.8887406e-04  2.3987586e-03 -1.1041716e-03
  1.0821520e-02 -4.5151104e-04  9.1553974e-04  8.2954063e-03
  1.1937750e-04  2.2714783e-04  1.9980794e-04  7.9369864e-04
  6.0114496e-03  1.2426762e-04 -1.5204433e-03  3.2162070e-03
 -4.2662512e-04 -3.4816337e-04  5.4405646e-04  5.6476276e-04
  4.3043122e-03  7.6965104e-05 -6.9575078e-04  2.8315558e-03
  6.5814557e-06  1.0183400e-03 -8.7439277e-04  1.8788745e-04
  3.0703011e-03  1.4358652e-04 -9.3282331e-05  3.9461915e-03
  1.2227473e-04  2.4373745e-04 -1.7474776e-04  2.8721869e-04
  2.5440001e-03 -3.0960449e-04 -5.3177019e-04  1.3739271e-03
 -1.4130214e-04 -4.2199117e-04 -8.6569117e-04 -6.4756906e-04
  1.4648275e-03 -2.6011239e-04  9.5371497e-04  1.3302740e-03
  7.0040701e-04 -2.7342748e-04  2.1050065e-04  8.7347019e-05
KAS_GEL_3681_04_rev_1x_1
  1.0000000e+00 -8.5799821e-18  7.9778468e-17  1.0509315e-01
 -7.6585192e-03 -7.9965441e-04 -4.5030765e-02 -4.6171812e-03
  1.1068130e-01 -2.8459064e-03  7.1042227e-04  1.8452972e-02
  8.1785694e-05 -4.3760244e-04 -2.3928772e-04 -2.5121825e-03
  3.9602638e-02 -7.5596505e-04  1.1446027e-03  1.6446362e-02
 -1.4470969e-05 -5.0742688e-04 -7.9299235e-04 -2.9063840e-03
  1.9447193e-02 -1.3556687e-03 -2.0607533e-03  6.8869604e-03
  1.1604477e-03  7.6523140e-05  6.0102874e-03  4.8229826e-04
  1.1170411e-02 -8.1522432e-04 -3.2911274e-03  6.5960730e-03
 -3.1478707e-04 -1.1931927e-04 -2.5203546e-03 -6.4157652e-04
  7.2202870e-03 -6.2232441e-04 -2.5419383e-03  5.5089733e-03
  3.6330310e-04  1.9197463e-04  1.4105190e-03  1.1687795e-03
  5.1787502e-03 -7.8810413e-04 -7.9283831e-04  3.0013212e-03
  9.1568470e-05 -1.1742962e-04 -1.5359354e-04 -6.1294044e-04
  3.9708886e-03 -6.6373657e-04  7.1188481e-04  2.5664093e-03
 -8.9698585e-05 -9.4863285e-05 -1.1930520e-03 -4.7414816e-04
  3.0550772e-03 -6.2417489e-04  1.0738582e-03  1.8964034e-03
  2.4529727e-04  1.1906317e-04  7.5597322e-04  7.7145613e-04
  2.4247107e-03 -5.0293577e-04  1.3804150e-03  1.8747669e-03
  1.1597429e-04 -1.3375477e-05  1.9265015e-05  1.2260170e-05
KAS_GEL_3681_06_rev_2x_1
  1.0000000e+00  3.3710764e-18 -2.9976315e-17  1.1098306e-01
  4.2310599e-03  3.2118927e-03  3.9911021e-02  1.4682780e-03
  1.0929732e-01 -1.3686675e-03 -2.5738668e-02  2.7374584e-02
  5.4947050e-04 -8.0199750e-06  9.0029080e-03 -8.5332993e-04
  3.9549146e-02 -3.9373658e-04  6.8080567e-03  1.4686183e-02
  6.0642021e-05  8.2810366e-04 -3.1846558e-03 -7.8494000e-04
  1.9568647e-02 -9.7500884e-04 -5.0971324e-03  8.7594203e-03
 -1.8167175e-05  9.6608034e-05  2.7272453e-03 -4.4447343e-04
  1.1418455e-02 -1.2240124e-04 -7.9011231e-04  7.2543356e-03
  2.2884493e-04  3.0435962e-04 -9.1056242e-04 -1.1249862e-03
  7.6557462e-03 -6.4180420e-04 -4.5413210e-05  5.2290959e-03
 -2.0403694e-04  3.4882032e-04  2.2993491e-04  1.6670521e-03
  5.4235606e-03 -1.0460032e-04  2.1211356e-03  3.6806289e-03
  2.7540159e-04  1.5075533e-04  2.7773249e-04 -2.9655741e-04
  3.6626228e-03 -5.4985911e-04 -7.1067675e-04  2.2525987e-03
 -1.5478346e-04  1.9740586e-04  5.9805513e-05 -1.9931855e-04
  2.8454355e-03 -1.1649293e-04 -2.0344596e-04  1.7874930e-03
  1.9102863e-04  2.8099608e-05  1.9857489e-04 -2.2222918e-04
  2.0824158e-03 -3.7463119e-04  6.7675471e-04  1.2910635e-03
 -9.8066516e-05  1.9578933e-04 -6.4116640e-05 -2.6684446e-04
KAS_GEL_3681_06_rev_2x_2
  1.0000000e+00 -3.7482904e-18 -2.5252069e-17  1.2567910e-01
  9.1452570e-04 -9.3655695e-05 -6.1940486e-03  8.1000528e-04
  1.1250661e-01  2.1865680e-03 -2.0456037e-02  2.2577497e-02
  2.8434803e-04  1.5951020e-04 -6.7225234e-04 -1.4239323e-03
  3.8996599e-02  1.0024465e-03 -2.4166172e-05  1.6114150e-02
  3.9246477e-04 -6.9571895e-05 -1.6363427e-03  5.7480243e-04
  1.9937343e-02  8.6206151e-04 -4.8271250e-03  1.0070264e-02
 -6.3345269e-05  1.5775170e-04  2.3431154e-03 -1.4321230e-03
  1.1515412e-02  8.0327405e-04 -1.6771047e-03  6.5046561e-03
  8.8973091e-05  1.8940047e-05  9.7937677e-04 -2.2539344e-04
  7.2814086e-03  7.2424409e-04 -2.8728219e-04  4.5698822e-03
  2.0672203e-04 -1.8023594e-05 -8.6546329e-05  8.7638197e-05
  4.9527217e-03  6.6876456e-04 -3.6945961e-04  3.2120824e-03
  2.0266624e-04 -6.2425978e-05 -8.8785565e-05  4.6620106e-04
  3.5113789e-03  6.1158943e-04 -5.3971169e-04  2.3405844e-03
  1.8276507e-04 -6.4840568e-06  4.2932679e-05 -3.5652596e-05
  2.4260009e-03  5.9474023e-04  4.7278498e-04  1.4214115e-03
  2.4527954e-04  1.2273211e-05 -5.5351771e-04 -2.1081632e-04
  1.8592784e-03  4.7883050e-04 -4.6827004e-04  1.5824298e-03
  1.9907215e-04 -7.7953021e-06 -2.0024012e-04 -4.4842919e-05
KAS_GEL_3681_07_rev_1x_1
  1.0000000e+00  5.2887216e-18 -4.7813193e-17  1.3287268e-01
 -1.7678063e-03  5.0209080e-04 -1.2689235e-02  2.9611746e-03
  1.0438518e-01 -2.5069876e-03 -3.1633399e-02  2.9732401e-02
 -3.2553831e-03 -1.0742390e-03 -2.1061223e-02 -5.8147217e-03
  3.8247873e-02 -1.4027153e-03 -3.1005937e-03  1.7932724e-02
  1.9781673e-04 -2.1198004e-04 -1.5193838e-03 -8.2606763e-04
  1.8999255e-02 -1.0548888e-03 -1.1108804e-03  1.2004667e-02
  1.5465631e-04 -5.1303783e-04 -1.7015968e-03 -2.4116080e-03
  1.0838479e-02 -9.8026587e-04 -1.7244466e-03  7.9226638e-03
  2.4992911e-04 -2.1126310e-04 -1.0863218e-03 -6.0123768e-04
  6.8551613e-03 -9.7658125e-04 -1.2851981e-03  4.9885921e-03
  2.8900066e-04 -4.2536203e-04 -7.7370849e-04 -1.7129675e-03
  5.0659976e-03 -9.3701528e-04  1.7155861e-03  3.0992381e-03
  2.4846440e-04 -1.3096031e-04 -8.9735085e-04  3.5485053e-05
  3.2460887e-03 -8.7347137e-04 -4.2410988e-04  1.8588226e-03
  4.0158999e-04 -8.2059916e-05  8.4039955e-05  3.8567027e-04
  2.3816889e-03 -7.7695667e-04  4.9296671e-05  1.1449246e-03
  3.1449151e-04 -3.5389198e-04 -2.8109624e-04 -1.0881999e-03
  1.6208343e-03 -4.2671348e-04 -5.7320493e-04  2.1042026e-03
  4.9025951e-04  4.0000121e-05  8.4584993e-04  1.1827641e-03
KAS_GEL_3681_08_1x_1
  1.0000000e+00  7.6629230e-18 -7.8639584e-17  1.0640258e-01
 -6.0977931e-03 -1.1035013e-03 -2.2546640e-02 -4.2406369e-03
  1.0103292e-01 -3.6679079e-03 -3.4177389e-02  2.1276636e-02
  1.2306449e-03 -6.2352215e-04  5.0626796e-03 -2.5090536e-03
  3.7268210e-02 -1.2894640e-03 -6.2292626e-03  1.5772695e-02
  9.9612602e-04 -8.5238012e-05  4.1462475e-03 -5.5311429e-04
  1.8934286e-02 -1.2974254e-03 -1.4852413e-03  9.3982028e-03
  2.4035767e-04 -3.8107969e-04  1.2531540e-03 -1.7353089e-03
  1.0753855e-02 -9.5801982e-04 -2.0034379e-03  7.0516575e-03
 -4.9200135e-04 -1.4578013e-04 -1.5618115e-03 -9.0655353e-04
  7.0098369e-03 -1.0254448e-03 -8.4595961e-04  4.4168269e-03
  8.1221934e-05 -2.3729225e-04  5.3696420e-04 -1.2998502e-03
  4.7318619e-03 -8.5224706e-04 -7.2639362e-04  3.3697161e-03
  3.6412245e-04 -2.5064853e-06  1.5346436e-03 -4.5164329e-04
  3.4362142e-03 -8.6943793e-04 -2.2205102e-04  2.0226885e-03
  3.2903018e-05  9.4431129e-05  2.1257316e-04 -1.1093392e-04
  2.8721508e-03 -6.4930216e-04  1.1822273e-03  1.8497815e-03
  4.3176507e-07  3.3991714e-05  1.4589288e-05 -3.5085771e-04
  1.8251261e-03 -6.4240584e-04 -3.5560036e-04  1.0723365e-03
  1.6986851e-04  2.4796578e-04  5.7784474e-04  4.5657135e-04
KAS_GEL_3681_09_1x_1
  1.0000000e+00  4.8539132e-18 -2.5580472e-17  1.3231164e-01
  1.9582928e-03  6.5398427e-04  1.5718520e-02  1.7538582e-03
  1.0781773e-01 -2.7392408e-03 -9.6484526e-03  2.5071943e-02
  1.1806407e-03  3.2214138e-04  9.7774839e-03 -1.7796798e-03
  3.8919657e-02 -1.1385298e-03  2.5415485e-03  1.5307601e-02
 -5.4946048e-05  4.8336690e-04  6.8916181e-04 -1.5502520e-03
  1.9237438e-02 -7.7152691e-04  3.2619074e-04  9.3841159e-03
  2.5720196e-04  5.0017036e-04  7.7486591e-04 -1.2499139e-03
  1.1357005e-02 -6.6992743e-04 -1.4655419e-04  6.1356483e-03
 -3.5773962e-05  3.3396959e-04 -2.1997962e-03 -1.3289395e-03
  7.6685293e-03 -5.9226202e-04  1.1991197e-03  4.8030482e-03
  2.9432562e-04  4.2281373e-04 -7.7628303e-04  3.8383063e-04
  5.3217424e-03 -8.2721375e-04  9.3487968e-04  2.5348192e-03
  4.0012049e-04  1.4475321e-04  1.4999737e-05 -2.0723134e-04
  3.7142558e-03 -7.4621714e-04  4.2175431e-04  2.3152756e-03
  2.0956735e-04  1.0789093e-04 -5.1186293e-04  1.7298335e-04
  2.5523541e-03 -7.5590027e-04 -1.1829479e-04  1.3745782e-03
  1.7085099e-04  5.1044212e-05 -7.5670656e-05 -9.8960168e-05
  1.8908075e-03 -5.8124408e-04  4.3596881e-04  1.2606318e-03
  1.5360313e-04  4.7959259e-05  2.4907507e-04 -4.5689416e-04
KAS_GEL_3681_10_1x_1
  1.0000000e+00  4.4860471e-18 -4.0863517e-17  1.2427537e-01
 -1.1858675e-02 -2.1554062e-04 -6.6239882e-02 -8.6692732e-04
  1.0905518e-01 -2.5463686e-03 -3.7925953e-03  2.6767246e-02
 -1.0053515e-03 -2.0732008e-04 -7.3154024e-03 -5.3497540e-04
  3.8512330e-02 -1.7045418e-03 -2.9811015e-04  1.4103789e-02
  3.8176243e-04 -5.6829625e-04  3.5205908e-04 -2.2315861e-03
  1.8952162e-02 -1.0130493e-03 -2.2541562e-04  1.0159791e-02
 -1.7328613e-04 -1.3595727e-05 -2.4601655e-03  9.9648126e-04
  1.0905433e-02 -6.5022678e-04 -4.0685658e-04  7.6532088e-03
  1.6583858e-04 -2.7459127e-04 -3.8767830e-04 -2.4528451e-04
  7.0369059e-03 -6.1187751e-04  3.8734959e-04  4.8915316e-03
  3.9099062e-04 -1.2274543e-04  1.0924894e-03  6.9605625e-04
  4.5896701e-03 -2.5529960e-04 -5.7154125e-04  4.7023636e-03
  5.6460994e-04 -3.1721409e-04  2.3055168e-03 -2.9801847e-04
  3.4347534e-03 -3.9229227e-04  6.9816628e-04  2.3795618e-03
  1.4888027e-04 -2.6132229e-04  3.2254504e-04  6.7352220e-06
  2.5727966e-03 -1.9606818e-04  8.9109070e-04  2.2414611e-03
  1.2257906e-04 -3.7475591e-04  4.3620186e-04 -6.6157793e-04
  1.8272604e-03 -8.9742239e-05  1.2036078e-04  1.8967894e-03
  5.1710234e-05 -2.3456007e-04  2.8227230e-04 -4.2593866e-06
KAS_GEL_3681_11_rev_1x_1
  1.0000000e+00  2.1321516e-17 -1.9862818e-16  1.1364111e-01
  1.6104723e-03 -3.3939210e-04  1.2690257e-02 -2.4677717e-03
  1.1008298e-01 -1.7908493e-03 -1.0426595e-03  2.3834570e-02
  5.0603041e-04  3.5624666e-04  4.2251839e-03  3.0107395e-03
  3.9303224e-02 -1.0215183e-03  2.0026004e-03  1.4358329e-02
 -2.2887302e-05  1.6475862e-04  1.8986191e-04  1.6735887e-03
  1.9442783e-02 -8.6858978e-04  1.8153100e-05  8.8206381e-03
  2.0321714e-04 -1.3597969e-04  1.9621751e-03 -5.0754685e-04
  1.1227668e-02 -5.9453367e-04 -1.1882068e-03  7.1090674e-03
  9.6978789e-05  6.4151517e-05  1.1915849e-03  1.1508863e-03
  7.4649432e-03 -5.5861624e-04  1.1701284e-03  4.8908664e-03
 -2.5284564e-05 -1.9330764e-04  3.0626723e-04 -7.1257799e-04
  5.1168168e-03 -5.6042744e-04  1.0420033e-03  3.1006225e-03
 -1.5876996e-04 -1.5832542e-04 -6.5787789e-04 -3.3976768e-04
  3.4805256e-03 -3.3703977e-04 -3.6225524e-04  3.4760794e-03
 -5.3512008e-05 -1.6348792e-04  2.1751788e-04 -2.8578572e-04
  2.5636607e-03 -3.6950950e-04 -1.4816220e-05  2.1748519e-03
 -5.2813035e-05 -1.8066700e-04  2.9500504e-04 -3.3564358e-04
  1.8720155e-03 -2.9712081e-04 -2.1487387e-04  1.8813781e-03
 -7.9238013e-05 -1.0272059e-04  1.6788515e-04  3.3257677e-04
KAS_GEL_3681_12_rev_1x_1
  1.0000000e+00  9.5342852e-18 -7.6731385e-17  1.2423879e-01
 -1.2238621e-03  9.4169658e-04  1.4455458e-02 -3.5805530e-03
  1.1018097e-01  1.8527229e-03 -6.6021934e-03  2.5941553e-02
  8.2549385e-04  1.2858305e-03  1.4881028e-04 -4.0855778e-03
  3.9577803e-02  6.0626628e-04 -8.6520530e-03  1.4945715e-02
 -7.9468379e-04  1.2213343e-03  8.1659203e-03 -3.0917824e-03
  1.8582807e-02  2.5288360e-04  2.2423910e-03  9.1784717e-03
  2.1658962e-04  5.5335991e-04  1.0793809e-05  5.7817484e-04
  1.1619258e-02  2.5258863e-04 -2.5731091e-03  5.4686169e-03
 -1.5366603e-04  4.4404683e-04  1.1268893e-03  3.3555672e-05
  7.4706893e-03  3.3883622e-04 -8.4389121e-04  3.2900698e-03
  8.6575675e-05  1.8999524e-04 -6.3697292e-04  1.8132998e-04
  4.9135038e-03  1.0956946e-04  9.6255890e-04  3.9197545e-03
  1.7783993e-04  1.8699883e-04 -6.9165650e-04 -9.0705672e-04
  3.5749415e-03  1.8853268e-04  5.4429354e-05  2.7289276e-03
  2.1705074e-04  9.8018427e-05 -2.5520457e-05 -8.1385365e-04
  2.6093223e-03  1.7722537e-04 -3.0238767e-04  1.8459984e-03
  2.9378241e-04 -3.7484821e-05  3.4324167e-04  2.4009562e-04
  1.9318401e-03  3.1073081e-06 -3.9654252e-04  1.7351225e-03
  4.4895372e-04  1.1899091e-04 -1.8504031e-04 -8.6930024e-05
KAS_GEL_3681_14_1xL_1
  1.0000000e+00  2.1162892e-17 -4.3072373e-17  1.3196351e-01
  6.1117819e-05 -4.9772427e-04 -2.0622384e-03 -1.4500766e-03
  1.0718444e-01 -4.7056155e-03 -8.5742928e-03  2.5970281e-02
 -1.1024337e-03 -1.0430403e-03 -6.1981427e-03 -3.0948915e-03
  3.7764297e-02 -2.8436140e-03 -2.1141072e-03  1.4584075e-02
  1.0909930e-03 -4.3243415e-04  2.0209273e-03 -5.4986767e-04
  1.7708924e-02 -2.1592553e-03 -3.9642098e-03  9.0197072e-03
  8.2361025e-04 -6.1966827e-04  1.2949890e-03 -9.7982214e-04
  1.1408971e-02 -1.0692662e-03  2.1845616e-03  8.3680233e-03
  1.2332724e-04 -8.3721808e-04 -9.7243780e-04 -1.5883157e-03
  6.8196040e-03 -1.2475800e-03 -5.2390547e-05  4.6832237e-03
  3.7957727e-04 -5.2359908e-04  2.8366544e-04 -3.2783755e-04
  4.7996468e-03 -8.7767932e-04  7.2585855e-04  3.9131739e-03
  1.7936591e-04 -3.2508955e-04 -1.2652299e-04  4.3531726e-04
  3.1705196e-03 -8.5242791e-04 -2.8123393e-04  2.4625100e-03
  3.0872651e-04 -1.7757125e-04  6.5403546e-04  9.3948217e-04
  2.4962898e-03 -7.3510075e-04  4.2517200e-04  1.7502661e-03
  1.0844679e-04 -4.7867806e-04  1.9638729e-04 -2.6172201e-04
  1.8849148e-03 -7.6957958e-04  3.1058237e-04  7.7384431e-04
 -1.5127516e-04 -5.6734731e-04 -5.2440596e-04 -7.3697913e-04
KAS_GEL_3681_14_1xL_2
  1.0000000e+00  7.7286409e-19  3.7568377e-18  1.4415368e-01
 -1.3848149e-03  9.9483714e-04 -7.3748530e-03  4.0209689e-03
  1.1016480e-01 -4.6633734e-03  5.1935164e-03  2.8898756e-02
 -8.4345068e-04 -1.1983877e-03 -5.1809322e-03 -4.5094336e-03
  3.6357034e-02 -2.8036041e-03 -4.8916028e-03  1.6376298e-02
  5.4699518e-04 -5.6938451e-04  3.9301431e-04 -1.9501028e-03
  1.7771537e-02 -1.6240568e-03 -1.0198500e-03  1.2219608e-02
  5.4726235e-04 -5.3204401e-04  5.3152026e-04 -1.7395831e-03
  9.5992080e-03 -1.5612772e-03 -1.7384677e-03  7.3856983e-03
  6.3060269e-04 -2.5693795e-04  1.0249085e-03 -6.1928817e-04
  6.6408260e-03 -1.3323940e-03  2.2820159e-03  4.9312131e-03
  8.8691206e-04 -3.5876261e-04  2.2193638e-03 -1.0111224e-03
  4.1268228e-03 -1.1247933e-03  1.1532404e-03  3.3569816e-03
  1.4028473e-04 -1.1143979e-04 -5.2010059e-04 -5.9766263e-05
  2.6098366e-03 -1.0105831e-03  4.5343183e-04  2.0252480e-03
  8.3479897e-06  1.0319697e-04 -8.3723791e-04  7.3276304e-04
  2.0060001e-03 -8.9447908e-04  1.3902492e-03  1.1231396e-03
  7.3929320e-06  1.7009154e-04 -6.4353375e-04  9.1595892e-04
  1.3988513e-03 -6.0283560e-04  1.1389708e-03  1.2234219e-03
  4.4813409e-04 -1.3815032e-04  1.2759590e-03 -4.0099519e-04
KAS_GEL_3681_15_rev_1xUR_1
  1.0000000e+00 -7.3469566e-18  6.7071943e-17  1.2484855e-01
  3.1268363e-03 -1.4039743e-03 -2.3111015e-02  1.1853894e-03
  1.0748462e-01  2.0774608e-03  6.0631382e-03  2.6340386e-02
  1.4613228e-03 -1.1594841e-03 -1.1171675e-02 -1.7537258e-03
  3.8143275e-02  8.3469625e-04  1.2455328e-03  1.4664901e-02
  5.2210299e-04 -6.7552425e-04 -3.7165624e-03 -2.5492496e-03
  2.0040485e-02  7.0577628e-04 -3.8123466e-03  9.6889645e-03
  2.2857633e-04 -6.4586737e-04 -1.7521457e-03 -8.5913706e-04
  1.1494420e-02  9.5496017e-04 -1.8261257e-03  5.4191705e-03
 -1.7745985e-04 -5.8229786e-04 -2.3733118e-04 -8.4512858e-04
  7.2346835e-03  3.4361840e-04 -9.4998200e-04  5.0388886e-03
 -1.6369281e-04 -9.2680692e-04  3.6149668e-04  1.9549449e-04
  4.9838689e-03  1.9802727e-04 -8.9377850e-05  3.4741468e-03
  8.9520126e-05 -8.4885693e-04  6.8429206e-04  2.2573813e-04
  3.6077017e-03  1.9729964e-04  8.6257991e-04  2.9950039e-03
  2.9441355e-04 -6.0759163e-04  5.1758731e-04  6.0706734e-04
  2.7753082e-03  6.3324354e-04  3.8816701e-04  1.3850907e-03
  1.2938811e-04 -3.0316747e-04  7.6463454e-04  4.9155438e-04
  1.9982188e-03  4.3923360e-04  1.2556400e-04  2.0364051e-03
  4.7777050e-05 -1.7254793e-04  3.6213088e-04  1.2415513e-04
KAS_GEL_3681_17_rev_1x_1
  1.0000000e+00  1.5470308e-15  1.7719532e-16  1.0850102e-01
 -3.4452096e-03 -2.5828246e-03 -7.2975250e-02 -3.5358073e-03
  1.0735713e-01 -8.7850509e-04  1.7811666e-02  2.4298191e-02
  6.9520103e-04 -3.0866518e-03 -1.6235821e-02 -4.1571251e-03
  3.8312086e-02  5.3196226e-04 -9.3519492e-04  1.6369528e-02
 -1.1607308e-03 -1.7799853e-03 -2.9417968e-03 -1.1129738e-03
  1.9659731e-02 -1.0146966e-04 -3.9394928e-03  9.6081137e-03
 -3.2966529e-04 -1.1900122e-03 -8.1991707e-05 -3.0881013e-04
  1.1296446e-02 -6.6068480e-07 -1.5659802e-04  7.0641784e-03
  4.0320640e-04 -1.3543710e-03 -4.9216644e-04 -1.2634511e-03
  7.0481377e-03  9.8338180e-05 -1.3761321e-04  5.2809331e-03
 -6.3487088e-05 -9.0906466e-04 -4.7507197e-04  1.6653251e-04
  5.0791688e-03  1.6703365e-05 -9.5321715e-04  3.8531124e-03
  1.2336552e-04 -8.8203133e-04  1.5522934e-03 -2.8469425e-04
  3.4849346e-03 -1.2519262e-04 -7.8329003e-04  2.2343501e-03
  4.0442201e-04 -8.5178463e-04  9.8564065e-04 -2.9522217e-04
  2.5569148e-03 -2.3893875e-05  9.6480300e-04  1.9008159e-03
  3.4978352e-04 -6.3600888e-04  3.8453713e-04  2.7417647e-05
  1.8494858e-03 -3.7730467e-05  7.6627804e-05  1.9756608e-03
  2.3961834e-04 -4.1521577e-04  9.2517380e-04 -8.0913855e-05
KAS_GEL_3681_18_rev_1x_1
  1.0000000e+00  2.7364686e-18 -1.2500028e-17  1.2653279e-01
 -6.6191664e-04 -3.2104952e-03 -5.8334063e-02 -8.4226044e-03
  1.0809732e-01  3.5591778e-04  8.1455482e-03  2.2785756e-02
  1.1058309e-03 -3.0931678e-03 -1.2179928e-02 -6.5938193e-03
  3.8037842e-02  5.2418417e-04  1.6221198e-04  1.4035052e-02
  1.2683508e-03 -1.4507376e-03  4.3382225e-03 -2.3970265e-03
  1.9100482e-02 -1.5889176e-04  1.1729990e-03  8.5798588e-03
  4.6689071e-04 -8.9371971e-04 -1.3507140e-03 -1.2457367e-03
  1.0913828e-02  4.2813700e-05 -1.2793267e-03  5.1394251e-03
  3.7154970e-04 -1.1820814e-03  7.6714602e-04 -1.3582930e-03
  7.1967003e-03  4.2171722e-04 -1.6359597e-03  3.6626101e-03
 -1.7161719e-04 -1.1939504e-03 -1.2898767e-03 -1.6294812e-03
  5.1839894e-03  3.3777036e-04  6.0667021e-04  2.2474388e-03
  4.0313541e-05 -7.2769891e-04 -4.7125838e-04  1.1413332e-03
  3.3487162e-03  5.0628103e-04 -8.8227518e-04  3.0074294e-03
  4.7009100e-04 -7.6286986e-04  2.4532410e-03  6.7320222e-04
  2.5701282e-03  5.4162734e-04  4.9862849e-04  2.5520273e-03
  2.6441707e-05 -6.0502129e-04 -1.4269852e-04 -2.5188264e-04
  2.1770100e-03  1.7879153e-04  1.6237366e-03  2.3324153e-03
  1.1342690e-04 -1.2462475e-04  6.4138999e-04 -9.6662496e-04
KAS_GEL_3681_23_rev_1x_paint_1
  1.0000000e+00  2.2006829e-19  2.4921846e-17  1.0938635e-01
 -5.0764934e-03 -4.7159829e-04 -6.5939125e-02 -6.1279340e-03
  1.1111067e-01 -1.3789013e-03  7.4572361e-03  1.9290918e-02
  3.5174311e-05 -2.1285691e-04 -1.4666137e-03 -3.0461836e-03
  3.8572657e-02 -8.1884769e-04 -9.9862300e-03  1.1934304e-02
 -3.8683923e-05 -1.0459929e-04 -2.3519321e-03 -1.8576502e-03
  1.9717481e-02 -6.2942845e-04 -6.1273724e-04  8.2282426e-03
 -1.6994914e-04 -6.9379070e-05 -3.9434595e-03 -1.5840097e-03
  1.1755429e-02 -5.4048370e-04  6.1728346e-04  6.0248650e-03
  2.2182767e-04  1.1375475e-05  1.0759705e-03 -7.2853462e-04
  7.4812483e-03 -7.0137016e-04 -1.9093864e-03  1.9252429e-03
  1.5012574e-04  1.2382535e-04  2.6792515e-04  5.3604479e-04
  5.2649820e-03 -6.0395451e-04 -3.8883182e-04  1.7516075e-03
  1.7454017e-04  1.6503972e-04  6.8626512e-04  9.1365539e-04
  3.7213931e-03 -5.7166828e-04 -1.4427857e-03  1.1530705e-03
  1.9826084e-04  1.5632109e-04  1.1091243e-03  6.7433320e-04
  2.8725975e-03 -4.8462400e-04  8.0241774e-05  1.4958903e-03
  9.3448041e-05  5.6530758e-05 -7.6718779e-05 -6.9927389e-04
  2.2004406e-03 -4.0408709e-04  1.0150985e-04  1.9232168e-03
  1.7759290e-04  9.7288117e-05  1.1298421e-03 -2.8593450e-04
KAS_GEL_3681_25_1x_1
  1.0000000e+00 -3.8527163e-19  1.7976481e-17  1.1192363e-01
 -4.5043289e-03 -2.3901278e-03 -7.8484951e-02  2.6236525e-03
  1.0629171e-01 -1.1554686e-03  1.6745554e-02  1.8186988e-02
  2.0989892e-03 -3.4602030e-03 -1.8443004e-02 -1.4909784e-03
  3.7063782e-02  2.1806328e-04  2.9657613e-03  1.3504025e-02
  3.0089743e-04 -1.6368468e-03 -4.6053755e-03 -7.7169466e-04
  1.9149468e-02 -9.2474482e-04 -2.8494888e-03  8.5178246e-03
 -1.0243898e-03 -7.9466506e-04 -2.4648894e-03 -1.3866798e-03
  1.2057001e-02 -8.0705981e-04 -1.2449171e-03  6.2552104e-03
 -8.3784892e-04 -1.0247894e-03 -9.5572194e-04 -1.0298979e-03
  7.9527427e-03 -1.0841968e-04 -2.5104485e-04  4.5315339e-03
 -2.3856214e-04 -1.3433518e-03  2.0360679e-04 -3.9679276e-04
  5.1052710e-03  2.9620398e-04 -3.0670440e-04  3.4038540e-03
  3.2576933e-04 -1.2643514e-03  4.8844205e-04  3.9235128e-04
  3.2730543e-03  1.8914478e-04  5.3410884e-05  1.5583215e-03
  3.7099730e-04 -1.1887128e-03 -3.6621264e-04  4.8546212e-04
  2.3692598e-03  2.1615342e-04  2.9184819e-04  1.2596292e-03
  1.3040240e-04 -9.3129980e-04 -4.3203555e-04  4.1726442e-04
  1.9370860e-03 -1.4733815e-05  1.9421262e-04  1.2878122e-03
  4.8809329e-05 -4.8770247e-04 -6.1881403e-05  2.0018695e-04
KAS_GEL_3681_31_1x_paint_1
  1.0000000e+00  7.6941770e-18 -8.4972730e-17  9.9756812e-02
  7.5920589e-05 -5.3695798e-06 -3.2103758e-02 -3.3964115e-03
  1.1076338e-01 -8.5534725e-06  7.1784699e-04  1.9072473e-02
  1.0732282e-04 -5.3976008e-06  1.8866775e-03 -1.0735432e-03
  3.9623535e-02  8.8353413e-08 -9.9312271e-04  1.1052265e-02
  1.0340965e-04 -7.7433835e-06 -1.7868558e-03 -1.2542606e-03
  2.0026120e-02  5.0099540e-06  3.7552270e-05  6.8154966e-03
  1.0077878e-04 -1.1111159e-05 -3.8787953e-03 -2.5578706e-03
  1.1960696e-02  9.2527597e-06 -1.3583504e-03  4.4728449e-03
  1.0413115e-04 -1.0798381e-05  6.4941183e-04  4.9889533e-05
  7.8814811e-03  1.4809207e-05  4.6935041e-04  4.7644061e-03
  1.0388417e-04 -1.3532832e-05  1.5178718e-03 -6.5446562e-04
  5.5355340e-03  1.6873735e-05  4.7965834e-04  2.0062876e-03
  1.0027640e-04 -1.5839193e-05 -1.0218218e-03 -9.5236579e-04
  4.0638248e-03  2.1612822e-05 -6.4183005e-04  2.5695843e-03
  9.7882432e-05 -1.6867996e-05 -2.0687999e-03  5.9047004e-05
  3.0830244e-03  2.5521432e-05  2.5643689e-04  2.5722251e-03
  9.8702402e-05 -1.8948882e-05  5.1621518e-04 -1.2636604e-04
  2.3964138e-03  2.8282313e-05  7.4144596e-04  1.6066978e-03
  9.6431027e-05 -2.0997309e-05 -3.4908225e-05 -3.5302485e-04
KAS_GEL_3681_34_1x_1
  1.0000000e+00  2.0181866e-17 -1.9162775e-16  1.0631198e-01
 -9.3213626e-05  2.4001692e-04  1.0068511e-03 -3.8125034e-03
  1.0871045e-01  1.0191183e-03  1.8519065e-02  1.9887183e-02
  3.7261550e-04 -1.7166864e-04 -5.5330834e-03  1.6652144e-03
  3.8659968e-02  4.0567945e-04  2.3683153e-03  1.3637130e-02
 -1.8891336e-04 -5.2686699e-05  2.6115205e-03 -3.8916966e-04
  1.9442143e-02  2.4786067e-04 -2.9938586e-03  9.0665855e-03
  2.2166271e-04 -5.1379406e-05 -3.0314900e-03 -7.3453844e-04
  1.1179322e-02  1.0770978e-04  1.1751364e-04  7.0038142e-03
  2.1287400e-04  6.5830854e-06 -2.6586176e-03 -1.8435612e-03
  7.3937595e-03  3.0694667e-05 -3.6794560e-03  5.3347907e-03
 -1.6977856e-05 -1.3519762e-04  8.9811363e-04 -5.8071157e-05
  4.8950193e-03 -1.1304248e-06 -1.0088369e-03  3.7561330e-03
 -1.9246807e-05 -1.3863144e-04  1.2412203e-03 -1.8558365e-04
  3.3117246e-03  1.9618443e-05  1.1546667e-03  1.9049526e-03
  1.2212391e-04 -1.1732233e-04 -4.4505521e-04 -6.0475145e-04
  2.3725727e-03 -6.2100275e-05  1.1563178e-03  1.8534208e-03
  1.6049135e-04 -1.3817669e-04 -6.6054450e-04 -3.6120211e-04
  1.6888776e-03 -1.2291384e-04  1.7453771e-03  1.7666134e-03
  1.5788969e-04 -1.2989792e-04 -2.9983606e-04 -4.7036216e-04
KAS_GEL_3681_35_1
  1.0000000e+00  4.7317112e-18 -6.4252550e-17  9.1245648e-02
 -2.4140976e-03  1.3728170e-03 -3.7007316e-02 -3.9266336e-03
  1.1019244e-01  9.0559508e-04 -7.6297330e-03  1.5334009e-02
 -8.9055450e-05  1.2775663e-03 -8.9807366e-03 -2.6705542e-03
  3.9928746e-02  5.2500081e-04 -7.9474212e-03  1.3038131e-02
  4.8472163e-04  3.0495866e-04 -8.2319724e-04 -6.1376505e-04
  2.0298261e-02 -2.5524689e-04  1.5853135e-03  6.9657814e-03
 -3.5882990e-05 -5.8380536e-05  5.0177955e-04 -1.5459896e-03
  1.1697176e-02 -5.3272872e-05 -1.8383727e-04  5.2467722e-03
 -2.3448276e-04  2.8938260e-04 -1.4437732e-03 -1.9954158e-03
  7.7996375e-03  2.8046778e-04 -5.0795657e-04  3.7393123e-03
  1.3922023e-04  3.7841197e-04 -1.0300685e-03 -2.3236297e-04
  5.7698657e-03  7.7285742e-05  6.1543285e-04  2.7284115e-03
  2.3039707e-04  3.1187019e-05  2.5708731e-04 -1.2042030e-04
  4.1150842e-03 -1.8810568e-04  4.1936193e-04  1.2976453e-03
 -3.4324327e-05  5.5741821e-06  5.1786094e-04  1.0024529e-03
  2.8918081e-03  6.2749447e-07 -1.2575286e-03  1.7107299e-03
 -6.3018749e-05  2.0201165e-04 -1.9471579e-04  4.3547645e-04
  2.3802456e-03  1.8689023e-04 -8.0791370e-04  2.4714587e-03
  1.5733951e-04  1.5672118e-04  1.0140590e-04  4.5061704e-05
KAS_GEL_3681_37_rev_1x_2
  1.0000000e+00  7.8804792e-18 -6.7643896e-17  9.6767473e-02
  5.5192405e-04  1.5793043e-03 -5.2930512e-02 -7.7580622e-03
  1.0457148e-01 -1.1457831e-03  1.0884239e-03  1.7636812e-02
  8.7037005e-04 -4.2300629e-03 -8.1452116e-03 -3.0559121e-03
  3.8927021e-02 -1.0768942e-03  2.0349147e-03  1.1233477e-02
  1.1420088e-03 -6.3015685e-04  1.7112575e-03 -1.4877993e-03
  2.0964763e-02 -4.3841646e-04 -5.0366773e-03  6.6582072e-03
 -9.0905988e-04 -8.0775876e-04 -7.2795413e-04 -2.3953404e-03
  1.0786467e-02 -3.2368709e-04 -2.7682064e-03  3.2399472e-03
  6.6650947e-04 -2.5101065e-04 -5.4264616e-04 -2.4985956e-03
  8.0561063e-03 -6.4164651e-04  2.3932343e-04  3.2732352e-03
  8.3781316e-04 -4.9268188e-04  7.4419566e-04  1.0875609e-03
  5.2539661e-03  1.6728025e-04  3.7411333e-05  2.9690819e-03
 -1.3711010e-04  2.0593282e-04  2.5565645e-04  2.8227172e-04
  3.9881026e-03 -3.0463500e-04 -1.8836284e-03  2.1158616e-03
 -1.3244017e-04 -5.8526654e-04  1.1204791e-03  2.0570135e-04
  3.3013160e-03 -8.4897716e-04  2.5000795e-04  9.6690804e-04
  2.6071633e-04 -3.8720705e-04  7.8276020e-04 -8.8816347e-04
  2.5512250e-03 -3.1674739e-04 -2.2022217e-04  1.0791275e-03
  7.0228601e-05 -2.6439704e-04 -3.2485668e-04  9.6811223e-04
