# Supplementary material for: Geometric morphometric analysis of spore shapes improves identification of fungi
Source: PLoS One. 2021 Aug 5;16(8):e0250477. doi: 10.1371/journal.pone.0250477 (PMC8341628; doi:10.1371/journal.pone.0250477)
Supplement: S1 Appendix — (ZIP) [file pone.0250477.s002.zip › 3_latest/2_3_data_shape/nef/KAS_GEL_4878_NEF.nef]

#CONST 1 1 1 0
#HARMO 20
KAS_GEL_4878_img001_rev_1
  1.0000000e+00 -1.9937186e-17  8.0556084e-17  2.7445261e-01
  5.9800972e-03 -2.0038240e-03 -4.5546828e-02 -8.8371122e-03
  1.0069758e-01  1.9794491e-04 -2.3526641e-02  5.2614086e-02
 -3.2456061e-03 -5.9260412e-03  4.1094489e-03  1.1817683e-03
  3.1592704e-02 -3.6210509e-03 -1.0454770e-02  2.1162981e-02
  9.2432310e-05 -3.4166764e-03  2.4837538e-03 -1.2218177e-03
  1.3824543e-02 -3.2383711e-03 -2.6306761e-04  1.0448527e-02
  5.7989425e-04 -1.8243957e-03  1.8444544e-03  1.5087473e-03
  7.2021823e-03 -2.2951373e-03  1.3034641e-03  7.1733253e-03
 -1.0421939e-04 -4.3024824e-04  1.1075281e-03 -3.0204991e-04
  3.8162400e-03 -1.4681487e-03  9.0659135e-04  3.7105955e-03
 -2.1518909e-04 -1.7969704e-04  5.2202463e-05 -1.8035741e-03
  2.4016906e-03 -1.4600724e-03 -3.5685536e-04  2.4413842e-03
 -6.0172873e-05 -8.8991522e-04  4.2891560e-04  6.3853008e-04
  1.6610482e-03 -1.0676618e-03 -5.7758261e-04  6.0348665e-04
  2.1586986e-04 -4.7199982e-04  1.9022380e-04  3.4251750e-04
  8.5214779e-04 -1.0362729e-03  7.1957771e-04  7.4274948e-04
 -5.1420493e-05 -1.5230349e-04  9.0283767e-04  3.4636101e-04
  6.1136552e-04 -9.9178394e-04  7.3107825e-04  9.6542917e-04
 -9.6223874e-05 -2.5199340e-05  6.2344787e-04  3.8884854e-04
KAS_GEL_4878_img002_rev_paint_1
  1.0000000e+00  1.3127045e-18 -2.2728714e-17  2.4086143e-01
 -5.0990175e-03 -4.1720065e-03 -3.7635376e-02  1.4906475e-03
  1.0518769e-01 -4.9325691e-03 -1.2589075e-02  5.0591082e-02
 -7.0300676e-05 -3.5057615e-03  2.0947330e-03  9.3283943e-04
  3.5755967e-02 -3.7285438e-03 -1.0322814e-02  1.6643170e-02
  6.4019761e-04 -1.7401249e-03  2.9357726e-03 -2.9646849e-03
  1.6426090e-02 -2.7306158e-03 -4.1522214e-03  1.2310867e-02
  7.9761144e-04 -9.9169263e-04  4.1259539e-03 -3.2067160e-05
  9.0359088e-03 -2.2311747e-03 -3.0101860e-04  6.3822643e-03
  7.9991558e-04  9.9115455e-05  2.2537751e-03  7.3441999e-04
  4.7268860e-03 -1.2870696e-03  4.2592947e-06  5.1901898e-03
 -2.7545625e-04  5.6323479e-04  8.3807826e-04  1.7712012e-03
  1.8194058e-03 -1.6725538e-03 -5.3240940e-04  4.1705108e-03
 -6.1429735e-04 -2.1896461e-04 -1.5458869e-03  1.9055729e-03
  1.0887893e-03 -2.2867169e-03 -1.8844870e-03  1.7973180e-03
  1.1905799e-04 -3.9210300e-04  8.2413800e-04 -1.9413741e-03
  9.8671679e-04 -1.8248172e-03  1.1940409e-03  4.0802758e-04
  1.5636123e-04  1.0194998e-04  7.3197651e-04 -3.6025483e-04
  4.4214705e-04 -1.3854970e-03  3.8590964e-04  1.8536494e-03
  8.3855058e-05  1.3904468e-04  1.2877468e-03 -7.9280755e-04
KAS_GEL_4878_img005_rev_paint_1
  1.0000000e+00  3.8043792e-18 -1.5051063e-17  2.3835135e-01
  3.6179021e-03 -6.8151042e-03 -5.7349603e-02  2.2463370e-03
  1.0325253e-01  2.3438972e-03 -2.0016470e-02  3.9502625e-02
 -4.4130558e-03 -1.0170550e-02  8.7354433e-03  3.9547690e-03
  3.5975532e-02 -1.5202138e-03 -8.5943527e-03  1.3675487e-02
  1.0620624e-03 -6.2557786e-03  2.4046123e-03  3.9601037e-04
  1.5147045e-02 -2.3884305e-03 -1.0856722e-03  1.3265738e-02
  9.5045389e-06 -1.6475838e-03  2.4499139e-03 -9.0787116e-04
  7.6122817e-03 -1.1923365e-03 -6.0788132e-04  8.2027101e-03
  2.9993105e-04 -1.5393453e-03  1.6710542e-03  1.0398696e-03
  4.8951843e-03 -1.8839358e-03 -8.8924339e-05  4.1169937e-03
  9.2105334e-05 -1.5986585e-03  1.6825904e-03  4.5418629e-04
  2.5268281e-03 -1.3042787e-03  1.6135945e-03  1.6398371e-03
 -4.7010712e-04 -6.4742087e-04  1.5558463e-03  1.0344762e-03
  1.9832295e-03 -6.1334355e-04  4.3970396e-04  1.6440998e-03
 -2.6484796e-04 -2.8597447e-04  1.2214435e-03  5.9224530e-04
  1.2909834e-03 -5.2037124e-04  1.4784643e-03 -1.2209700e-04
 -3.8312602e-04 -2.0083454e-04  1.0233012e-03 -1.1815827e-03
  1.3227844e-03 -6.5385147e-04 -1.2938841e-03  2.7623198e-04
 -2.5317034e-04 -1.2386816e-04 -5.0783077e-04 -3.1094181e-05
KAS_GEL_4878_img006_paint_1
  1.0000000e+00 -2.7607019e-17  1.0345904e-16  2.6912040e-01
  6.2085510e-03  5.9378820e-03  3.3600051e-02 -1.8954965e-02
  9.2804632e-02 -3.7820437e-03 -3.0240829e-02  5.5813082e-02
  4.7771061e-03  6.3381693e-03  9.1811689e-03  2.9131955e-03
  2.8231087e-02 -5.8385778e-03 -1.0138094e-02  2.1129207e-02
  2.8977333e-03  2.4913338e-03  2.1883597e-03 -8.4036235e-04
  1.2611467e-02 -4.3636004e-03 -4.1301459e-05  1.4946108e-02
 -8.0725453e-04  1.0003315e-03 -2.5294316e-03  1.4451867e-03
  4.1007161e-03 -3.8017854e-03  2.9681101e-03  2.7698258e-03
  3.1909452e-04  2.7238178e-03 -4.7033641e-04 -4.4920867e-04
  2.5965025e-03 -1.3557353e-03 -5.1508685e-04  2.6727409e-03
  1.1366222e-03  1.3231943e-03 -2.0907270e-03  1.6167097e-03
  7.7522493e-04 -1.8144904e-03 -4.2513547e-04  2.2391536e-03
  1.1087921e-03  5.9038224e-04  2.5969325e-04  8.1369605e-04
  1.4552260e-04 -1.6692734e-03  6.4893052e-05  1.0013745e-03
  3.4024521e-04 -1.3181884e-04 -1.0139957e-04 -2.0331870e-04
 -3.0166471e-04 -7.2740129e-04  1.3330741e-03  7.7414709e-04
  3.1044670e-04  5.4154353e-04 -1.3205467e-03 -4.7706604e-04
 -2.0872323e-04 -5.1260853e-04 -1.3888559e-03  1.1539363e-03
  4.4355424e-04 -2.6883039e-04 -1.1826768e-03  9.1252243e-04
KAS_GEL_4878_img010_rev_1
  1.0000000e+00  1.5928861e-15  1.3257060e-16  2.4992053e-01
  6.8517775e-03  4.2506693e-03  1.3335397e-04 -1.0125233e-02
  9.9326489e-02  4.7766371e-03 -2.0031295e-02  4.4954099e-02
  1.0894416e-03  1.7778658e-03  8.6228972e-03 -1.8263492e-03
  3.1281845e-02 -7.1725451e-04 -1.1622354e-02  1.9468957e-02
  1.1798915e-03  1.7345171e-03  1.1355388e-04 -2.3157811e-03
  1.4854455e-02 -2.1263369e-03 -3.4424905e-03  1.0506015e-02
  1.0586564e-03  8.7681497e-04 -3.4306867e-03 -3.1693013e-04
  8.6179876e-03 -1.8462290e-03 -8.8765657e-05  6.7461334e-03
  4.5937314e-05  8.3447492e-04 -1.9782739e-04  2.7781138e-04
  4.9192497e-03 -1.7798785e-03  9.5958555e-05  5.7141916e-03
  7.1267038e-04  8.4715505e-04 -6.8261645e-04  9.7590720e-04
  2.5071028e-03 -9.1660734e-04 -4.9904094e-04  2.0455711e-03
  3.7381578e-04  6.9827533e-04  9.0575418e-04  1.0514103e-03
  1.1578392e-03 -1.2129902e-03 -8.7638471e-05  2.3865667e-03
  9.3886448e-04  5.4376890e-04 -1.2935868e-03 -3.4871359e-05
  8.6766492e-04 -5.8700660e-04  1.6012715e-04  1.1118613e-03
  2.5530151e-04  4.0925252e-05  6.6146194e-05  1.9753973e-04
  8.0261821e-04 -6.4541187e-04  3.1051038e-04  2.1137002e-03
  1.7556362e-04 -1.3380884e-04 -1.3400198e-04  9.5253620e-04
KAS_GEL_4878_img016_paint_1
  1.0000000e+00 -1.6121485e-17  7.6404163e-17  2.7533051e-01
  7.4180423e-03  3.4170644e-03 -1.6653090e-02 -1.1957486e-02
  9.9404426e-02 -1.9640047e-03 -1.8919175e-02  5.0109523e-02
  2.9245950e-03  2.1826269e-03  2.5538713e-03 -2.4229979e-03
  3.2166169e-02 -5.0448240e-03 -8.6953552e-03  2.0391150e-02
  1.6031549e-03  3.0829262e-03  5.3565714e-03 -3.1979798e-03
  1.5201349e-02 -4.3120436e-03 -2.3420732e-03  1.2514339e-02
  1.3264109e-03  2.4701320e-03  8.6876355e-04  1.5213593e-03
  7.7152497e-03 -2.2744129e-03  8.4593180e-04  4.0671498e-03
  5.2564929e-04  1.7523624e-03 -1.8376226e-03  2.4117570e-03
  4.2972066e-03 -2.2228782e-03  1.8400497e-03  2.7914019e-03
 -1.0697370e-04  8.5173114e-04 -1.4667191e-03  3.9002543e-04
  2.8146489e-03 -1.6708611e-03  2.8578276e-03  1.6927962e-03
  3.1005180e-04 -3.0097621e-06 -5.1414637e-04 -3.3468403e-04
  2.0185556e-03 -9.3404923e-04  1.1255661e-03  2.2444146e-03
  9.9233108e-04  2.6113568e-04  1.7889126e-04 -1.0295191e-03
  8.5477804e-04 -5.5277682e-04 -9.7170963e-05  1.5752646e-03
  9.0632588e-04  6.3769351e-04  5.2772215e-04  1.6516498e-04
  3.1368192e-04 -6.7011215e-04 -9.3818778e-04 -4.6721709e-04
  3.0743962e-04  5.6782102e-04  5.2193873e-04  8.4667828e-04
KAS_GEL_4878_img019_rev_1
  1.0000000e+00 -1.0073214e-17  1.5756877e-17  2.6509168e-01
  5.0183902e-04 -6.7464545e-04  7.4609747e-03 -9.9483039e-03
  1.0612558e-01 -3.2612776e-03  3.7672553e-03  4.9059234e-02
  1.0040131e-03  5.3795219e-04  1.1840384e-02 -5.7613512e-04
  3.4583679e-02 -2.1888775e-03  6.2685603e-04  2.0084070e-02
  5.3118562e-04  5.7292062e-04  6.0316248e-03 -2.6235415e-03
  1.5296572e-02 -1.2937472e-03  4.1156173e-04  1.0596186e-02
  3.1224804e-05  1.1106430e-03 -2.2651300e-04  1.0428918e-03
  7.6686060e-03 -6.9222122e-04 -1.0640103e-04  6.0319535e-03
  1.1088638e-04  1.1484494e-03 -6.1583799e-04  3.7080750e-04
  4.2051802e-03 -3.6464444e-04  5.1664692e-04  2.9567943e-03
  2.8105020e-04  1.2611769e-03  1.0516905e-04  1.1566400e-03
  2.3375186e-03 -1.2586809e-04 -3.9669884e-04  1.7579031e-03
  3.5063637e-04  1.2178261e-03  1.5274410e-04  9.7707919e-04
  1.3593189e-03  4.8925030e-07 -8.6664049e-04  1.3581837e-03
  3.4279279e-04  1.0714021e-03 -1.5209495e-04  2.1837907e-04
  8.5252194e-04  2.5511536e-05 -8.9808716e-04  1.2586686e-03
  3.4556218e-04  9.5964868e-04  9.5193727e-05  9.1135927e-05
  6.0777479e-04 -5.7814796e-05 -4.4658139e-04  8.8016748e-04
  2.7357750e-04  7.7638555e-04 -2.4847203e-05 -6.5907761e-04
KAS_GEL_4878_img021_1
  1.0000000e+00  1.2214836e-17 -4.5468455e-17  2.5940471e-01
  2.9166850e-03 -3.8560213e-03 -2.2218693e-02 -9.9406669e-03
  1.0108793e-01  1.1616556e-03 -8.9146593e-03  4.7336276e-02
  8.0996146e-04 -5.0364725e-03  6.8385322e-03 -4.6550232e-04
  3.2454572e-02 -5.6285953e-05  4.6871115e-04  2.0883256e-02
  2.0167923e-03  1.6014867e-04  4.4166906e-03 -9.1431920e-04
  1.4417225e-02  6.6520075e-04 -1.4491372e-03  1.0624718e-02
 -7.9635434e-05  2.7629794e-04  2.8717096e-03  2.0458786e-03
  7.1223021e-03 -8.7500124e-05 -7.1345845e-04  4.2442464e-03
  1.2926474e-04 -7.0178336e-05  7.3898591e-04  5.1212112e-04
  4.7646813e-03 -6.6953518e-04  1.7457278e-04  3.5388947e-03
  5.7956258e-04  2.9389952e-04 -3.2629204e-04  2.3424328e-04
  2.8797328e-03  3.2619024e-05  4.3169095e-04  2.5988303e-03
 -2.3324959e-04  6.2696665e-04  4.7496127e-04 -9.2032979e-04
  1.5858610e-03  6.0963924e-05 -1.7461600e-04  1.1269207e-03
  2.1562269e-04 -2.0208892e-04 -5.6277217e-04  1.8067472e-04
  1.3204852e-03 -1.6864047e-04 -4.2144014e-04  7.1964249e-04
  5.8343751e-04 -2.1278782e-05 -5.7133746e-04  4.5456636e-04
  8.4609476e-04 -5.8669482e-05 -1.2047703e-05  9.4608406e-04
  1.8993031e-05  1.1640551e-04  2.7020842e-04  9.8687949e-04
KAS_GEL_4878_img028_1
  1.0000000e+00  4.0704901e-17 -1.1860648e-16  2.6483074e-01
  4.2524937e-03 -7.0448251e-04  5.1852523e-02 -1.4173670e-02
  1.0428667e-01 -2.3665956e-03 -1.7691336e-03  5.8134982e-02
  3.2371755e-04  1.0111663e-03  6.8682282e-03 -4.4125352e-04
  3.3313357e-02 -2.3176775e-03  7.9206044e-04  2.0852034e-02
 -2.9368320e-04  1.3533398e-03 -1.3919014e-03 -7.6998846e-04
  1.4079474e-02 -1.5052511e-03 -5.4175508e-04  1.2894017e-02
 -5.2639572e-05  1.6954976e-03 -2.8582822e-04  6.6572766e-04
  6.7932188e-03 -1.2810644e-03  6.8570725e-04  5.6473414e-03
  2.7543485e-04  1.6130587e-03  1.7305462e-03 -7.6441579e-04
  3.4512970e-03 -1.0195361e-03  8.1823030e-04  2.4502811e-03
  3.6019411e-04  1.5423217e-03  1.1431900e-03 -3.0703906e-04
  1.7007334e-03 -7.0094312e-04 -4.0348080e-04  2.0360831e-03
  3.2322043e-04  1.2966266e-03 -5.2911003e-04 -4.4408194e-04
  8.7245449e-04 -6.0597703e-04 -2.0416690e-04  4.6905815e-04
  3.5559667e-04  1.0495236e-03 -1.0491642e-03  2.2286352e-04
  3.7448510e-04 -3.2991849e-04 -5.2851151e-04  1.7951062e-03
  4.4156814e-04  7.3368421e-04 -5.7140841e-04  3.2709285e-04
  2.1401875e-04 -2.1295455e-04  9.8278731e-04  1.8515380e-03
  5.0209502e-04  4.3191846e-04 -2.4074636e-05  2.3294848e-04
KAS_GEL_4878_img029_rev_1
  1.0000000e+00  1.0359570e-17 -2.7077123e-18  2.6665086e-01
  4.1143525e-04  2.7895401e-04 -1.7015004e-02 -5.5781686e-03
  1.0505265e-01  3.0713522e-03 -2.6532225e-02  4.3641891e-02
 -1.0148497e-03 -8.3783329e-04 -4.0982263e-03 -1.9187891e-04
  3.3056090e-02 -6.8009806e-04 -1.2274847e-02  2.1046765e-02
 -1.1224112e-03 -8.7571561e-04  4.1831458e-04 -1.4885604e-04
  1.4089779e-02 -2.1567492e-03 -2.2033463e-03  1.1380819e-02
 -5.2659059e-04 -7.9737072e-04 -5.6544014e-04  8.9679956e-04
  7.3162608e-03 -2.1598815e-03  2.2022481e-03  5.0103900e-03
 -3.2404944e-04 -4.7319138e-04 -2.7327627e-04  1.0672409e-03
  4.6652637e-03 -1.8253467e-03  1.6655277e-03  3.1054826e-03
 -3.5515091e-04 -1.1882487e-04  2.8018455e-04  7.4210158e-04
  3.1032598e-03 -1.0904079e-03  1.3077872e-03  6.9917581e-04
 -4.8039261e-04  1.1758221e-04  8.3714932e-04  3.0145688e-04
  2.1778609e-03 -8.0342111e-04 -2.4859372e-04  9.0243323e-04
 -4.3138783e-04  1.6475479e-04  3.4344356e-04  2.8364027e-04
  1.3191895e-03 -6.3075884e-04  1.5621726e-04  5.8920335e-04
 -4.4728131e-04  1.4693518e-04  8.4292155e-04  3.5392829e-04
  8.6780711e-04 -6.0070904e-04  1.4054416e-04  4.8750988e-04
 -3.6403320e-04  2.6301684e-04  1.0754522e-03 -3.1975264e-04
KAS_GEL_4878_img030_rev_1
  1.0000000e+00 -1.6817958e-17  3.9484806e-17  2.9583761e-01
  2.8871077e-03  5.9076085e-03  2.3587103e-02  2.5278933e-03
  9.5347849e-02 -2.4783090e-03 -2.4408324e-02  5.1859512e-02
  5.4192106e-04  5.5949446e-03  4.9537389e-03 -4.1808101e-03
  3.0683503e-02 -4.6941599e-03 -9.4877171e-03  1.9579295e-02
  1.8437191e-03  3.4922580e-03 -6.7531634e-04 -5.7798836e-03
  1.2759387e-02 -4.0446602e-03  4.0908460e-04  8.4505407e-03
  3.2746547e-03  2.6425941e-03 -2.8263945e-03 -8.1057951e-05
  6.8945382e-03 -3.5055348e-03  1.1724944e-03  6.0993047e-03
  1.8448797e-03  1.2891688e-03 -2.9571670e-04  1.9793668e-03
  3.7306301e-03 -1.3991787e-03 -6.3626868e-04  4.1573946e-03
  2.0072527e-03  5.0003247e-04 -4.2589851e-04  1.1398598e-03
  1.2704999e-03 -9.9296789e-04  4.4945313e-04  2.3560598e-03
  1.1387729e-03  6.2036846e-04 -3.8179258e-04  1.0198081e-03
  1.0220406e-03 -1.0605001e-03  8.2995985e-04  1.2541361e-03
  3.8111921e-04  3.9248917e-04 -2.0251024e-04  5.5000652e-04
  5.2518547e-04 -6.7720726e-04  1.1017027e-04  2.7652914e-04
  9.8941589e-04  1.6441098e-04 -4.5455381e-04  4.3195646e-05
 -1.7098505e-04 -8.5136138e-04  1.3157069e-05  8.5379686e-05
  9.8007400e-04 -2.9811415e-05  5.2947546e-04 -2.4419919e-04
KAS_GEL_4878_img031_rev_1
  1.0000000e+00  1.4493726e-17 -5.9304079e-17  2.3615551e-01
 -2.1624513e-03 -8.7817098e-04 -7.3390089e-03 -3.5842890e-03
  1.0126824e-01 -9.1824050e-03 -2.1097653e-02  4.3649788e-02
  1.1212788e-03  1.2652941e-03  4.3912692e-03  3.7857164e-03
  3.4311962e-02 -7.3405976e-03 -5.3364046e-03  1.7401281e-02
  6.9334592e-04 -5.0758341e-04  2.6161126e-03 -2.9532055e-03
  1.6502201e-02 -5.0991205e-03  7.9610591e-04  1.0749263e-02
  1.3605218e-04  2.5883226e-04  3.0729984e-04 -4.3535150e-04
  8.4114904e-03 -4.2317612e-03  2.4242137e-05  5.2813917e-03
  1.1122264e-04  2.8953766e-04 -1.1927422e-04 -4.8816946e-04
  4.8291232e-03 -2.6866466e-03  9.5973556e-04  5.1613902e-03
  9.4393999e-04  4.0428152e-04  2.5376521e-03 -1.3889485e-04
  2.3963599e-03 -2.3716145e-03 -3.4069944e-04  2.2442270e-03
  2.5061416e-04  6.1253264e-04 -3.1463031e-04  6.4766054e-04
  1.1827129e-03 -1.4396761e-03 -4.6417454e-04  2.6263037e-03
  7.5241279e-04  2.5736887e-04  1.1894675e-03 -5.1045854e-04
  1.1491952e-03 -1.0515995e-03  1.8897378e-03  1.7953402e-03
  4.6246967e-04  3.7147230e-04 -1.1256312e-04  1.0797550e-04
  3.6712136e-04 -9.1915521e-04  4.8816426e-04  6.0162081e-04
  3.5638648e-04  2.4416554e-04 -6.7543867e-04 -8.5423402e-05
KAS_GEL_4878_img032_1
  1.0000000e+00  2.0416311e-17 -6.0255334e-17  3.4633571e-01
 -5.1426418e-04 -1.7423291e-03  6.5110820e-03  8.3645904e-03
  9.0829157e-02  4.4091945e-03 -1.6981349e-02  4.7352967e-02
 -5.2438206e-05  2.8969886e-03  2.5063757e-03 -1.4680243e-03
  2.6819181e-02 -5.2896294e-03 -5.3911081e-03  2.3947571e-02
 -6.6342029e-05  5.3949927e-04 -1.7792313e-03  5.3994016e-03
  1.0679121e-02 -1.5405849e-03  1.4045673e-03  7.6372604e-03
 -1.8910776e-03  9.9746596e-04  9.3649328e-04  1.1464700e-03
  5.0019757e-03 -1.7972329e-03 -1.7551861e-03  5.5962732e-03
 -1.1611422e-03  3.0862321e-04  8.2519923e-05  5.4188775e-04
  2.0462058e-03 -1.9585760e-03 -1.9530011e-04  1.3962717e-03
 -1.1995089e-03  1.1618465e-03  1.8033564e-03 -1.5436179e-03
  1.5451122e-03 -1.5810847e-03  6.4002195e-04  2.4034895e-04
 -3.7802746e-04  9.3703697e-04 -9.2425844e-04 -1.6349359e-04
  1.1006454e-03 -9.8286459e-04 -3.2682908e-04  6.2494683e-04
 -1.1553520e-03  7.0159315e-04  6.2006512e-04 -4.1796816e-04
  3.9100687e-04 -1.4038330e-03 -6.4769840e-04  1.0983635e-03
 -4.3362383e-04  7.3774520e-04 -5.5370680e-04 -1.3824019e-03
  2.5906533e-04 -1.4623645e-03  7.3126424e-04  4.5010822e-04
 -3.9843589e-04  4.7418790e-04 -1.3491466e-04 -1.6373058e-04
KAS_GEL_4878_img034_rev_1
  1.0000000e+00  2.3966430e-17 -3.5236987e-17  2.5141627e-01
  6.1380065e-05  1.1242285e-04 -1.3254909e-02 -8.9128095e-03
  1.0736328e-01  2.6575563e-04 -1.4635479e-02  4.5559595e-02
 -1.5046763e-04 -3.8498539e-05  2.7164432e-03  3.9343182e-03
  3.6039236e-02  5.8778925e-05 -1.1904310e-02  1.6867806e-02
 -1.0571039e-04  6.6696154e-05 -3.3532879e-03 -4.2622734e-03
  1.6472083e-02 -1.7426041e-04 -4.5138622e-03  1.1188055e-02
 -1.7500989e-04  3.5554230e-06 -7.1891966e-04  1.5389330e-03
  8.5569341e-03 -3.2873877e-04  1.4848694e-03  7.1970069e-03
 -2.1696423e-04  1.4282898e-05 -8.1572629e-04  1.3914137e-03
  4.7586294e-03 -4.2452598e-04  1.3538952e-03  3.2631701e-03
 -2.8735581e-04  3.0285247e-05  1.2192815e-03  9.7389250e-04
  2.7449949e-03 -5.1126107e-04  2.6164516e-04  2.2980868e-03
 -3.2073367e-04  3.8076483e-05  2.6705808e-04  1.4105722e-03
  1.6114150e-03 -5.6029789e-04  5.6576955e-04  1.3721709e-03
 -3.6142880e-04  6.6540318e-05  2.5958287e-04  3.1997360e-04
  9.9040031e-04 -5.9234716e-04 -4.7935854e-04  1.8107880e-03
 -3.9926816e-04  9.4093009e-05  6.1095780e-04 -5.2972693e-04
  6.3363183e-04 -5.7062346e-04  4.8564429e-04  2.2990704e-04
 -4.1175381e-04  1.0151581e-04 -3.2142907e-04  4.2102298e-04
KAS_GEL_4878_img038_rev_1
  1.0000000e+00 -3.8537705e-17  1.3709771e-16  2.5076365e-01
  6.8677466e-03  1.2804265e-03 -4.4075573e-02 -8.5374232e-03
  1.0549883e-01  3.7986377e-03 -6.9148607e-03  4.9316288e-02
 -8.0721646e-04 -3.3595268e-04  5.7049480e-03  1.6961450e-03
  3.4480432e-02  2.1486868e-03 -6.8614504e-03  2.0080893e-02
 -9.1814387e-05 -8.5593712e-05  1.2451328e-03 -1.0729850e-04
  1.5608919e-02  6.6635584e-04 -6.8638460e-03  1.0890446e-02
  2.7739904e-05  4.3153680e-05  6.8594450e-04 -1.0627512e-03
  7.3931767e-03 -2.7763711e-04 -1.3417475e-05  6.6575545e-03
  1.8345384e-04 -9.6136778e-05 -8.3736461e-05 -2.1181484e-04
  4.3457614e-03 -6.2483970e-04 -7.8585070e-04  3.3915292e-03
  4.0620900e-04 -2.9182733e-04 -1.2868636e-03  1.0796146e-03
  2.6264513e-03 -9.9681578e-04  4.0291560e-04  3.3938353e-03
  2.4003726e-04 -1.8840784e-05  4.4592088e-06 -5.9018171e-04
  1.6638858e-03 -7.6659955e-04  1.2749122e-03  1.4337884e-03
  3.7515445e-04 -6.2879027e-05 -6.9754229e-04 -1.4664005e-04
  1.4229597e-03 -4.7775115e-04 -5.5735863e-04  1.0950477e-04
  2.3771674e-04 -2.6548997e-05  3.0445987e-04 -1.7785782e-04
  9.9811861e-04 -2.9327094e-04 -3.5245789e-04 -2.2240444e-04
  2.9759331e-04 -2.1193065e-04 -4.1119104e-05  1.2507573e-03
KAS_GEL_4878_img039_rev_1
  1.0000000e+00  4.6149788e-17 -1.8756967e-16  3.1121147e-01
 -1.8109901e-03 -1.6015953e-04 -8.1377997e-03 -2.7181662e-03
  1.0439507e-01 -5.2103382e-03 -4.3109103e-03  5.2572341e-02
  2.1244300e-04  8.2785274e-04  1.0032148e-02  5.3645055e-03
  3.3349299e-02 -4.0613471e-03 -1.3893473e-03  1.9847553e-02
 -4.5737052e-04 -2.3322010e-07  2.7101293e-03 -3.2863422e-03
  1.4020054e-02 -2.5891837e-03 -1.1351529e-03  1.4139358e-02
 -5.9551088e-04  3.5706064e-04  4.1512635e-05 -6.2694016e-04
  6.4918108e-03 -2.3544631e-03  1.2898372e-05  5.1050061e-03
 -6.0784645e-04  6.5182370e-04 -1.6414673e-03  1.7594087e-03
  2.8649508e-03 -1.8887490e-03 -4.8709280e-04  2.1397329e-03
 -2.0257860e-04  4.6964713e-04  5.0734835e-04  2.7530164e-05
  1.1849286e-03 -1.3374796e-03  4.9461952e-04  2.2340050e-03
  4.3411630e-05  4.7624793e-04  1.2383956e-03  3.6789773e-04
  2.9903016e-04 -9.5173003e-04  5.3512148e-04  2.2557495e-03
  4.7516996e-05  3.6073132e-04 -1.0377446e-04 -1.5847561e-04
  6.0950709e-06 -6.7212825e-04  1.6229832e-03  2.3095305e-03
  8.5388748e-05  3.5143262e-04 -8.5849432e-04  5.1183755e-04
 -3.0783419e-04 -6.7787908e-04  6.9664936e-05  4.3331789e-04
  2.0194107e-04  7.2410262e-05 -5.4582354e-04 -1.2046175e-03
