# Supplementary material for: Geometric morphometric analysis of spore shapes improves identification of fungi
Source: PLoS One. 2021 Aug 5;16(8):e0250477. doi: 10.1371/journal.pone.0250477 (PMC8341628; doi:10.1371/journal.pone.0250477)
Supplement: S1 Appendix — (ZIP) [file pone.0250477.s002.zip › 3_latest/2_3_data_shape/nef/KAS_GEL_5032_NEF.nef]

#CONST 1 1 1 0
#HARMO 20
KAS_GEL_5032_01_rev_1xL_1
  1.0000000e+00  5.4293265e-17 -7.2398283e-17  5.3669493e-01
 -6.6219739e-03  1.0023017e-02  8.8303653e-02  1.8226548e-02
  6.3901905e-02 -7.5218879e-03 -1.2909236e-02  9.8496376e-02
 -4.5543607e-03  1.4028614e-02 -2.3777247e-02  1.0281578e-03
  6.1675955e-03 -4.8237229e-03 -6.4050205e-03  7.3258208e-03
 -1.1892420e-03  9.1257828e-03  1.1847824e-03 -3.1576044e-03
 -6.5879822e-03 -3.9145102e-03  2.0532430e-03  1.7374788e-03
  1.0229021e-03  6.4335014e-04 -3.4739435e-03 -1.9980839e-03
 -1.8069123e-03 -4.0031661e-03  3.5749961e-05  1.4709028e-03
  1.0030517e-03  8.5273454e-04 -3.3791159e-03  3.4012987e-03
 -2.7813991e-03 -1.7783997e-03  4.3927005e-03 -7.5880370e-04
 -1.3106125e-03 -1.2217875e-05  9.4223410e-04 -2.2146180e-03
 -1.1980659e-03 -1.1974825e-03 -7.6313295e-04 -2.3227034e-03
  1.7601875e-03 -5.7501483e-04 -1.7282801e-03  5.4487332e-04
  1.2869567e-03 -2.0005114e-03 -2.0816777e-03  1.1783822e-04
  8.0248445e-04 -2.9703638e-03 -6.4773716e-04 -5.3129750e-04
  3.4595265e-04 -1.4319573e-03  1.3518393e-03  5.9778176e-04
 -3.8778693e-05 -9.6107533e-04 -4.7876417e-04  2.0013016e-03
  1.0272866e-03 -2.4104007e-04  1.6372901e-03 -1.6311413e-03
 -3.4042192e-04 -1.7589914e-03 -7.6080925e-04 -4.4022767e-04
KAS_GEL_5032_03_rev_1x_1
  1.0000000e+00 -1.4914489e-17  7.6035829e-17  4.6993800e-01
  2.3171683e-03  7.0948463e-03  5.5203218e-02 -1.9602271e-02
  7.2486105e-02  1.4152462e-03 -2.0588105e-03  9.6329289e-02
  6.8596311e-03  1.9856082e-03 -1.1566017e-02  9.3524585e-03
  1.3896558e-02 -2.1210372e-04  1.0598848e-03  1.1052660e-02
 -1.0985816e-03  3.8571877e-03 -4.3881723e-03 -8.0231024e-04
  4.1583067e-03 -2.1522668e-03 -2.6859722e-03 -4.1940056e-03
 -6.5963761e-04 -1.0539506e-03 -2.3846532e-03 -2.7450494e-04
  1.1300905e-03 -8.8607329e-04 -2.1595517e-03 -2.0761007e-03
  9.8083239e-05 -2.9674878e-03 -2.9149922e-04 -3.1578613e-03
  1.1250122e-03 -1.2207410e-03 -3.6885666e-04  1.8909235e-03
  2.0645200e-04 -2.3704933e-03 -2.9863870e-04  2.4704803e-03
  1.5214830e-03 -1.8074592e-03 -5.9780077e-04  1.1867851e-04
 -3.6514876e-04  3.0042465e-04  2.8869440e-03  8.0045440e-04
  1.2614900e-04 -8.3071392e-04  2.5387699e-03 -1.3207595e-03
 -1.4526812e-04  6.9548993e-04  1.4408408e-03 -1.9653315e-03
  6.0833981e-04 -4.5702386e-04  9.9446984e-05  2.0004810e-03
  2.7155217e-04  3.7529315e-05 -2.0446444e-03 -1.0993261e-03
  1.4738747e-04 -4.5442209e-04  8.5698399e-04  9.3408268e-05
  7.1139418e-04  1.7578480e-04 -1.3591206e-03  2.0511462e-04
KAS_GEL_5032_06_rev_1xC_1
  1.0000000e+00 -1.2660820e-16  2.2982915e-16  5.5161053e-01
  9.2476524e-04  2.8954035e-03  6.0900347e-02  5.5432031e-03
  7.0767158e-02 -1.4201528e-03 -3.6305838e-03  8.4766024e-02
 -3.7526299e-03  3.9319721e-03 -1.6281877e-02  4.0397967e-03
  8.7249207e-03  4.1260033e-04  5.1242098e-03  5.6942013e-03
  1.4005895e-04  3.1453415e-03 -9.7794381e-04 -7.5336693e-04
  2.1161745e-05  1.6757112e-03  8.9235040e-04  2.0754276e-03
  1.5255661e-03  1.8057609e-03 -3.3155923e-04 -2.5171377e-03
  7.3424007e-04  1.2131106e-04 -1.2924280e-03 -1.2487899e-03
  1.7308738e-03  1.0465173e-03  1.3848396e-03  5.9251102e-04
  2.1056324e-03 -1.2227554e-03 -1.7742585e-04 -2.8377485e-03
  9.1443452e-04  4.3573883e-04 -1.4879748e-03 -6.1631159e-04
  2.3586039e-03 -9.1263638e-04  7.8285337e-04 -1.4377067e-04
  4.3335741e-04  4.4360723e-04 -2.0586849e-03  2.0967078e-03
  1.9811469e-03  1.0498628e-04  1.3510821e-03  7.8233710e-04
  5.3020856e-04 -2.9480654e-04  2.8081682e-04 -8.6146807e-04
  1.2367096e-03  7.1584326e-04 -8.3141335e-04 -1.1813353e-03
  2.3342691e-04 -8.0755850e-04 -2.3517408e-03  1.4813932e-03
  5.5716898e-04  1.0216051e-03 -1.5430474e-03  1.2892936e-03
  2.8854665e-04 -1.7413325e-03 -1.7761172e-04 -2.6334457e-03
KAS_GEL_5032_07_1x_paint_3
  1.0000000e+00  5.6937233e-17 -8.8391674e-17  4.5229704e-01
  6.2005053e-04  1.9054059e-04  6.0422901e-02 -1.6965070e-03
  7.6518995e-02 -4.9631253e-03 -2.2456685e-03  9.8368711e-02
 -5.9982841e-04  3.7821110e-03 -5.2465179e-03  2.0083089e-04
  1.4843629e-02 -3.3235470e-03  7.0272765e-03  1.5233663e-02
  1.9676994e-03  6.3894502e-03 -1.8261003e-03  1.9984463e-03
  1.4628006e-03 -7.8382741e-05 -8.3169412e-04  1.9235868e-03
  9.0949962e-04  3.7441351e-03 -2.3718904e-03 -2.8735861e-04
 -5.3563450e-04 -8.0907590e-04  1.6604125e-03 -3.6477382e-03
  8.4748537e-04  2.8147368e-04 -1.5543245e-03  2.3582667e-03
  3.3208571e-04 -2.2825369e-04  6.6223164e-04  1.8116792e-03
  1.1522498e-03 -9.3065817e-04 -1.4887453e-03 -1.5958104e-03
  4.9049723e-04  1.0421064e-03  1.1261130e-03  1.0671785e-03
  5.6909078e-04  2.7776809e-04  7.6109764e-06 -7.6161092e-04
 -6.0606283e-04  7.8506526e-04  2.4154292e-04 -2.9364639e-03
  4.6890218e-04  8.5911218e-04  3.1515719e-03  6.6624417e-04
 -7.0196974e-04 -2.7596059e-04 -8.8139734e-04 -1.4035859e-03
  5.5447410e-04  1.1056456e-03 -9.4112080e-04  1.7710371e-03
 -1.5807520e-04 -5.5760437e-04 -1.6155809e-03  2.3163654e-03
  3.9446125e-04  1.2538531e-03 -1.3175632e-03  3.8257222e-04
KAS_GEL_5032_09_rev_1x_2
  1.0000000e+00 -6.0554649e-17  5.5277330e-17  4.9228801e-01
  9.8459488e-03  3.6005840e-03  8.3590085e-02  4.1576875e-04
  7.1842753e-02 -1.3919739e-03  1.8963444e-03  9.3523396e-02
  2.3506193e-03  5.6583861e-03 -1.4171834e-02  4.5307846e-03
  8.8790277e-03 -1.2798944e-03 -6.4180681e-03  9.6183984e-03
  1.0941318e-03  5.0526886e-03 -3.2319168e-03  8.4152279e-04
  2.5386540e-04 -2.9750281e-04  8.8311832e-04 -5.4688388e-04
  1.0088759e-03  3.1508350e-03  9.4396726e-04 -2.0880383e-03
 -5.3916680e-04 -2.1987565e-04  2.1327737e-03 -1.0858197e-03
  2.1706568e-03  1.3819718e-03  4.8993784e-03 -3.4514602e-03
 -1.2961787e-03 -1.1577944e-04  1.2830218e-03  4.4726475e-03
  2.7756199e-03  6.9227757e-04 -2.2471757e-03  3.1261934e-04
 -2.2854829e-03  1.7243376e-04 -2.6031431e-04  2.7194394e-03
  2.8661023e-03  3.9951396e-04 -1.3098680e-03 -1.1320613e-04
 -2.2968148e-03  9.7718366e-04  9.4578279e-04 -2.7156874e-03
  2.0436072e-03  1.2935765e-04 -6.7326121e-06 -1.5330841e-03
 -1.3584458e-03  2.1703247e-03  2.9402547e-03 -4.1557493e-04
  8.5424650e-04  8.6989802e-06 -2.0976044e-03  2.1213499e-03
 -7.2808643e-04  2.2100479e-03 -1.1449278e-03 -3.0775676e-04
  3.9574089e-04 -2.7075227e-04  1.1662093e-03  1.4011862e-04
KAS_GEL_5032_10_rev_1xC_paint_2
  1.0000000e+00  1.2420107e-15 -4.5219363e-17  5.2805464e-01
  5.4270682e-03  1.0849203e-04  1.0041941e-01 -4.0307726e-03
  6.1451808e-02 -4.2913141e-03 -1.1242585e-02  1.0315512e-01
  2.3879696e-03  7.3823227e-03 -2.0060210e-02 -5.1176888e-04
  7.6889907e-03 -2.0845982e-03 -3.7742475e-03  5.2625290e-03
  2.5042776e-03  5.5117951e-03 -7.7902075e-03 -3.4370879e-03
 -1.8653227e-03 -6.4230922e-04  8.7999360e-03 -1.4759282e-03
 -8.9358579e-04  6.3600993e-04 -6.5779462e-04  1.0598324e-03
 -1.1403646e-03 -6.0555776e-04  3.0491301e-03 -3.7991188e-03
 -1.5427947e-03 -4.9052462e-04 -1.1486604e-04  3.7271228e-03
 -1.2568667e-05  1.2052307e-04 -2.7093318e-03 -7.5871596e-04
 -2.0177093e-03 -2.1404884e-03  3.7390045e-03  1.0708082e-03
  3.3531285e-04 -3.2477908e-04 -1.0735718e-03  9.0898730e-04
 -2.3765337e-03 -8.5254934e-04  1.4481453e-05 -1.6746560e-03
  5.9699730e-04  1.0415429e-03  7.8797483e-04 -1.2367002e-03
 -1.3938364e-03  1.1607396e-03  6.5370826e-04 -3.2882185e-03
  1.0762690e-03  3.2733830e-04  2.0170202e-03 -1.8301193e-04
 -3.2219295e-04  3.4280541e-04 -7.9259570e-04  9.4879174e-04
  1.6827071e-03 -9.9074765e-04 -1.5070926e-03  1.1819475e-04
 -9.5754651e-05  6.3734892e-04 -1.0007591e-05  8.0761015e-04
KAS_GEL_5032_12_1xT_4
  1.0000000e+00 -2.9429188e-17  8.0615757e-17  5.1906039e-01
 -8.3466617e-03  7.0425580e-03  9.1558956e-02  2.4367228e-02
  6.4895570e-02 -7.2246039e-03 -1.0449925e-02  9.2157328e-02
  3.4989324e-03  1.2997512e-02 -1.3311315e-02  7.2423181e-03
  9.6763036e-03 -6.3783279e-03 -1.1287753e-02  2.1865084e-03
 -2.6859225e-03  1.0041220e-02  4.1633893e-04 -4.8310275e-03
  1.3732508e-03 -5.4929013e-03 -2.5483706e-03 -1.8907536e-03
  2.6601573e-04  4.3896171e-03  1.0501584e-03 -2.2959262e-03
 -8.3081735e-04 -4.0230036e-03  2.5617973e-04  4.1869647e-03
  4.3205385e-03  3.4925158e-03 -6.0365888e-04 -2.7823236e-03
 -1.9477750e-03 -2.0238961e-03  3.1300961e-03  1.7661090e-04
  4.2234749e-03  2.7900950e-03  1.1269661e-03  3.6411751e-03
 -1.3670349e-03 -7.0374153e-04  3.8942916e-04 -1.1261456e-03
  2.6604696e-03  2.6190892e-03 -3.9175536e-04  4.8302912e-04
 -2.3284067e-03  3.3791655e-04  1.6401209e-03  1.3016544e-04
  9.6899576e-04  9.3060059e-04  1.3428637e-03  1.1761721e-03
 -2.9028692e-03  4.2593469e-04 -1.4432206e-03  2.1521608e-03
  1.1111349e-03  3.7768865e-04 -1.7000318e-03 -2.5584329e-04
 -3.5121450e-03  3.9133805e-04  3.3680262e-04  1.1550711e-03
  3.5218473e-04  2.6423994e-04  1.6872764e-03 -6.4701094e-05
KAS_GEL_5032_14_rev_1x_paint_1
  1.0000000e+00 -5.9018562e-17  1.0908221e-16  4.8545129e-01
 -4.3942495e-03 -3.2997267e-03  9.6312263e-02  1.9055241e-03
  6.9590873e-02 -3.5161668e-03  5.6345752e-04  1.0095628e-01
  1.6972723e-03  1.2503217e-02 -2.0824881e-02  9.9662943e-04
  1.5942185e-02 -1.6506642e-04 -2.8810929e-03  3.1041953e-03
 -1.0620388e-04  9.3579853e-03 -8.6020838e-04 -5.6389555e-03
 -7.5563721e-04  1.1205305e-04  6.4366431e-03  8.2618434e-04
 -5.5071352e-05  2.5819066e-03 -1.8904509e-03  3.5246905e-03
  1.6897907e-03 -7.9875037e-04 -1.1998380e-03  3.6967244e-03
  1.4215847e-03  1.5466575e-03 -4.6909620e-03 -2.5003674e-03
 -3.7977332e-04  1.7770446e-03  9.3954466e-04  5.0115668e-04
  2.8478405e-04  2.1730548e-03  1.2179539e-04 -3.1524937e-03
 -7.1202574e-04 -5.9057041e-04 -1.3683256e-04 -2.6131401e-03
  1.8093290e-03  2.9564807e-04 -7.9793636e-05  2.7176256e-04
  2.3095964e-04  1.8438220e-04 -1.3508519e-05  8.6141418e-04
  7.7740197e-04 -3.6724380e-04  1.7811351e-03 -7.7446359e-05
  1.7150383e-04  3.6234448e-04 -3.9860422e-04 -1.0565597e-03
  7.2129880e-04  7.4803417e-04  9.9601754e-04  2.3428731e-03
  9.9499283e-04  5.7365087e-04 -1.5822848e-04  1.2535038e-03
 -1.9656491e-03  1.1039713e-04 -1.7704829e-03  1.5816318e-03
KAS_GEL_5032_16_1x_1
  1.0000000e+00 -6.2295022e-17  8.1318302e-17  5.5129283e-01
 -3.9621874e-03  5.7909390e-03  1.0137362e-01  1.5489380e-02
  7.0026960e-02  1.3211283e-03 -8.2431484e-03  8.9208309e-02
 -6.4113759e-03  1.3702773e-02 -2.2173399e-02 -7.6252946e-03
  1.4277114e-02  4.0488312e-03  4.9590321e-03  5.6256329e-04
 -1.5884314e-03  5.0962248e-03 -5.6309444e-03 -2.0813721e-03
  3.3612087e-03  2.9795433e-04  5.6014130e-03  1.3379210e-03
  7.1488728e-04  3.5391455e-04  1.1174128e-03 -2.4317947e-03
 -6.2493410e-05  1.2081577e-03 -1.6716622e-03  4.7585000e-05
  1.7360165e-04  1.3580244e-03  8.9032166e-04 -2.6080987e-04
  8.7176320e-04 -6.7159810e-04 -1.0288344e-03  8.8338402e-04
  6.0665174e-04  1.8711398e-04 -7.1729807e-04  1.9610427e-04
 -7.1697184e-04 -2.7350501e-03 -2.5504431e-03  6.3026402e-04
 -9.1097442e-04 -8.8224688e-04 -2.9091820e-04  2.1944611e-03
  2.0326614e-06 -2.9449555e-03  2.3034163e-03  2.0941684e-03
  8.4919804e-05 -3.7191393e-04 -5.5735173e-04 -8.1712704e-04
 -5.3876246e-04 -9.6016526e-04 -1.2582997e-03 -1.0902530e-03
 -6.0793261e-04  2.0933601e-04  1.4916221e-03  3.3438793e-04
 -2.8784888e-04 -2.0262994e-03  1.0230120e-03 -2.7665394e-04
  3.2279036e-04 -8.9137135e-04  2.9998610e-04  7.7667728e-04
KAS_GEL_5032_18_1x_1
  1.0000000e+00  1.1915377e-15 -4.3422554e-17  5.1101148e-01
 -4.3015639e-03  2.9216164e-03  1.2468867e-01  1.2910765e-02
  7.4053071e-02 -5.2813062e-03 -7.2773161e-03  9.1921990e-02
 -6.2184812e-03  1.5317629e-02 -2.5524917e-02  9.7384372e-03
  2.3091315e-02 -2.0641284e-03  2.4807898e-03  4.4581947e-04
 -3.4937456e-03  7.8184306e-03 -4.4011869e-03 -2.1134052e-03
  3.4876207e-03  3.2281947e-04 -6.8990410e-04 -2.7305567e-03
 -2.3394342e-03  1.7829804e-03 -3.7981258e-04 -3.4364962e-03
  4.5616621e-03 -1.8056149e-03  7.3696746e-04  3.6188222e-04
 -5.3948122e-04 -4.7062985e-04 -2.7578667e-03  1.8938904e-03
  2.3147710e-03 -2.1520862e-03 -2.1819847e-03  3.7552166e-03
 -7.1678645e-04  1.5691815e-03  6.9982179e-04 -1.1366289e-03
 -5.0642819e-04 -1.2803786e-03  1.3404725e-03 -9.3421432e-04
 -8.0291276e-04  1.6029927e-03  1.0978851e-03  8.4686772e-04
 -6.5584076e-04 -2.4205368e-03 -1.0941061e-04  1.2939847e-03
  2.5305120e-04  8.6177132e-04 -8.5327881e-04  1.4023769e-03
 -4.6620273e-04 -8.8704311e-04  1.3872808e-03 -1.6098216e-03
 -3.1923461e-04  1.3399808e-03  3.3811035e-04 -6.5364956e-04
  7.6202128e-06 -1.9228376e-04 -7.3529400e-04  5.0359105e-04
  8.5508452e-04  6.9643056e-04 -4.8970512e-04 -1.3984855e-04
KAS_GEL_5032_20_1x_4
  1.0000000e+00 -8.5297925e-17  1.3148529e-16  5.6449575e-01
 -7.5187789e-03  7.7686702e-03  9.3466407e-02  6.8912652e-05
  5.4716756e-02 -2.3157364e-03  5.6335122e-03  9.6016488e-02
 -6.1966030e-04  8.7603625e-03 -2.3249697e-02  1.6728223e-03
  9.7634310e-03 -2.7997602e-03 -5.2363053e-03  1.9698056e-03
 -2.3639498e-03  7.1638560e-03 -3.0744970e-03 -4.2521230e-03
 -3.8386297e-03 -2.2875986e-03  1.3285541e-03 -7.6442968e-03
  4.9855600e-04  8.9461428e-04  7.6132113e-04  3.1065544e-04
 -1.0300710e-03 -2.1464581e-03 -1.2308250e-03  4.4719040e-03
  1.4239139e-03 -5.9334671e-06 -1.2665921e-03  1.5001537e-03
 -2.2566918e-03 -1.0955192e-03  5.1906510e-04 -9.9290223e-04
  1.8366173e-03  1.8324975e-03  1.4078433e-03 -6.2520656e-05
 -4.2709094e-04 -1.6715152e-03 -7.0979937e-04 -1.5352729e-03
  2.1386873e-03  1.2019921e-04 -3.0540807e-03 -2.2546810e-03
  4.5542295e-04 -7.3772333e-04  6.5641310e-04 -2.6830830e-04
  3.6211855e-03 -8.0135744e-04  2.7630312e-04 -3.0234898e-03
 -3.4315819e-05 -9.3819042e-04  2.7317721e-04  5.1454544e-06
  3.1205744e-03 -1.0141911e-03  4.0674186e-04  2.9253778e-03
  1.7415562e-03 -4.5213522e-04  1.4867134e-03 -6.5399755e-04
  5.7502428e-04  3.9761199e-04  5.3998651e-04  2.1311330e-03
KAS_GEL_5032_21_rev_1x_5
  1.0000000e+00 -3.7233746e-17  7.0418566e-17  5.4094575e-01
 -1.1285703e-02  5.0481484e-03  9.2555103e-02  1.6626840e-02
  6.1338289e-02  2.5231981e-03  8.2616156e-03  1.1062908e-01
 -3.6369744e-03  7.9992249e-03 -2.3699729e-02  2.8043368e-04
  3.4483747e-03  3.8086600e-03 -5.6016414e-03  8.4704592e-04
 -4.2250932e-03  5.4818043e-03 -3.8322970e-03 -6.6088917e-03
 -2.3211295e-03  1.3760674e-03  4.3511867e-03 -2.6759351e-03
 -3.1458105e-03  1.9797257e-04 -7.6767674e-04  2.4957309e-03
 -3.0905222e-04 -4.4387719e-04 -5.0888099e-04  2.4935248e-03
 -1.7146342e-03 -2.4244772e-03  2.2815997e-03  1.9992929e-03
  6.3746358e-04 -9.3565444e-04 -2.4043958e-03 -2.9717982e-03
 -1.2024584e-04 -1.4520828e-03  1.1588556e-03 -3.8781508e-03
  6.3621638e-04 -1.4479589e-03 -2.2269139e-04  6.4788269e-04
  1.1110628e-03  4.9941749e-04 -1.6398796e-03 -2.2243121e-03
  8.7272388e-04 -1.0589485e-03  1.8069335e-03 -1.2880809e-03
  1.2251150e-03  1.2954626e-03  4.2196592e-03  2.0660243e-03
  1.2021689e-03 -4.3834907e-04  1.1881442e-03 -1.3939344e-03
  1.7471002e-03  7.9205600e-04 -3.2339898e-03 -2.1039994e-04
  8.6675120e-04 -1.0958265e-04 -9.1459938e-05  2.4904630e-03
  1.3498096e-03 -4.3778407e-04 -1.0294485e-03 -6.2208526e-05
KAS_GEL_5032_28_1x_1
  1.0000000e+00  3.9446647e-18 -7.3527701e-17  5.2422629e-01
  2.0427954e-03  5.8872504e-03  1.0269267e-01 -3.1040992e-03
  6.4602603e-02 -5.0750163e-03 -4.5889772e-03  1.1313194e-01
 -1.6990011e-03  8.2740390e-03 -2.7891322e-02  3.5037860e-03
  4.0987379e-03 -7.2479582e-03 -7.9492056e-03  5.6967001e-03
  1.3339240e-04  5.6845382e-03 -4.9436802e-03 -5.5523124e-04
 -2.1977971e-03 -6.0198904e-03 -1.7052378e-03 -4.0187134e-03
  1.3481768e-03  1.1846815e-03 -1.2009230e-03 -1.1132604e-03
 -9.6614272e-04 -3.9355759e-03  1.0619468e-03  1.5991282e-03
  1.9440836e-03 -1.9074962e-03  7.8829685e-04 -3.1385140e-03
 -1.5105876e-04 -2.2129648e-03  1.0565645e-03 -1.7327113e-03
  1.5924736e-03 -1.7841735e-03  1.3717576e-03  1.8653328e-03
  9.0003541e-05 -6.4671107e-04 -9.3177108e-05 -1.4583793e-05
  5.0007236e-04 -3.3980110e-05 -7.7825828e-04  1.1996354e-03
  7.8783920e-04  3.3165342e-04  3.7276625e-03 -2.0682450e-03
 -4.0557724e-04  1.3680400e-03  2.3944880e-03  7.5142411e-04
  1.2376373e-03  8.0955368e-04 -2.2015424e-03 -1.5054417e-03
 -9.8533121e-04  1.3552147e-03 -1.4240079e-04  7.7994114e-04
  1.2653694e-03  7.5539669e-04 -1.3166360e-03  1.3626109e-03
 -9.4881922e-04  4.6515106e-04 -3.6459581e-04 -5.1063799e-04
