# Supplementary material for: Geometric morphometric analysis of spore shapes improves identification of fungi
Source: PLoS One. 2021 Aug 5;16(8):e0250477. doi: 10.1371/journal.pone.0250477 (PMC8341628; doi:10.1371/journal.pone.0250477)
Supplement: S1 Appendix — (ZIP) [file pone.0250477.s002.zip › 3_latest/2_3_data_shape/nef/KAS_L_0103_NEF.nef]

#CONST 1 1 1 0
#HARMO 20
KAS_L_0103_20180424_1_1x__1
  1.0000000e+00 -1.3552189e-18  7.2794362e-18  1.3133804e-01
  6.7952120e-03  2.8530933e-04 -8.4532445e-02 -3.6424164e-03
  1.0925351e-01  1.1317620e-03  1.0550294e-02  2.8637654e-02
  1.5730687e-03  3.4096600e-04 -1.8833407e-02 -4.3951764e-03
  3.9150888e-02  7.1081698e-04 -3.0023259e-03  1.5716458e-02
  4.6916802e-04  5.9770013e-05 -4.9524242e-03 -9.0929771e-04
  1.9532197e-02  6.5149584e-04 -2.6999318e-03  8.3026146e-03
  5.5827758e-05 -1.0165839e-04  2.3690428e-04  1.0703340e-03
  1.1465530e-02  5.0655362e-04 -2.4391086e-03  5.3439352e-03
  4.1983638e-05  1.4235646e-05  3.9674028e-04 -4.3839383e-04
  7.2014872e-03  3.7744623e-04  1.9788425e-04  3.7481669e-03
  3.0123435e-05 -1.1910609e-04  5.2856507e-04  1.1897663e-03
  4.8987767e-03  2.6776182e-04  6.2701026e-05  2.7760339e-03
  6.7333162e-05 -8.6167918e-05  4.0034342e-05  7.2708407e-04
  3.5221401e-03  2.3394728e-04 -6.5128098e-04  1.3963196e-03
  6.8208013e-05 -2.8787762e-05  5.7886447e-06 -4.1673642e-05
  2.6156754e-03  1.0411514e-04 -1.0800623e-03  1.6035479e-03
  2.8487530e-06 -2.7869360e-05  8.0212255e-04 -9.8408373e-05
  2.0071747e-03  5.6326652e-05 -1.5143850e-03  1.0609602e-03
  1.0843619e-04 -6.7386754e-05 -5.5500073e-04  3.5542110e-04
KAS_L_0103_20180424_10_1x_pnt_1
  1.0000000e+00  1.3880908e-17 -6.7340415e-17  1.4422536e-01
 -6.4238314e-03 -5.3507641e-03 -5.2883033e-02 -1.8852536e-03
  1.1080440e-01 -1.5630537e-03  1.4135748e-02  2.9213070e-02
  3.6205274e-03 -4.0813973e-03  2.2641727e-03 -3.4934945e-03
  3.5717318e-02  8.7503205e-04 -4.3000878e-03  1.6341648e-02
  1.4895632e-04 -4.2738977e-03 -3.6898644e-03 -9.7825530e-04
  1.9069877e-02 -2.2425788e-06 -9.9929047e-04  8.2569102e-03
  8.4275181e-04 -2.5681900e-03  3.1161011e-03 -1.6595705e-03
  1.0942875e-02 -4.2994630e-05 -9.9965973e-04  6.5721489e-03
 -5.7929345e-04 -1.9176964e-03 -1.2006389e-03 -1.2994384e-03
  7.5469781e-03 -1.1795489e-03  9.5789408e-04  3.3135336e-03
  1.1298082e-03 -6.4170813e-04  3.8609025e-03  3.8993342e-04
  4.3199667e-03 -5.4730041e-04 -2.3457827e-04  3.4002076e-03
  1.1002940e-04 -8.7023558e-04 -4.6609857e-04  4.0879828e-04
  3.2116205e-03 -9.4635393e-04  5.5097752e-04  7.8325126e-04
  7.1614720e-04 -7.6206868e-04  1.4525370e-03  3.7187000e-04
  2.0972529e-03  7.1160956e-05 -5.3650985e-04  2.6439515e-03
 -1.7669787e-04 -7.0569029e-04 -7.3572967e-05  7.5300124e-04
  1.7336688e-03 -6.9166306e-04 -8.0644839e-04  2.2116480e-04
  4.0970332e-04 -5.8812831e-04  2.1467255e-03 -4.7938671e-04
KAS_L_0103_20180424_11_rv_1x_pnt_1
  1.0000000e+00  1.4681597e-17  2.6240196e-17  1.3576905e-01
 -4.4438503e-04 -6.6381037e-05  3.2248106e-03  1.2341522e-03
  1.0779807e-01  1.4671477e-03  1.2560986e-02  3.2266078e-02
 -1.7079811e-03  1.9009421e-04  1.3835238e-02 -2.6970543e-04
  3.8507723e-02  9.5448922e-04 -3.7111779e-03  1.7985067e-02
 -8.1794703e-04  2.0795146e-04  6.2903636e-03  1.9829042e-04
  1.8494737e-02  7.7505474e-04 -6.5419486e-05  1.1279304e-02
 -3.6840496e-04  3.5476136e-04  2.4380703e-03 -4.7438524e-04
  1.0540150e-02  5.0069482e-04 -5.4505270e-04  8.8527376e-03
 -1.3887372e-04  2.7307837e-04  4.2441062e-04  7.0725187e-04
  6.3770414e-03  4.9143249e-04  7.5733895e-04  5.7954382e-03
 -1.8896786e-04  2.5385538e-04  7.5477693e-04  1.2803289e-03
  4.1811256e-03  4.6421525e-04  2.2262823e-04  3.7715346e-03
 -1.4565924e-04  3.0809089e-04  2.9159107e-04  1.1424503e-03
  2.8257427e-03  3.7300946e-04  6.7904940e-05  2.8346143e-03
 -1.2657619e-04  3.8327814e-04  2.9487630e-05  7.2923086e-04
  1.9330234e-03  2.5350586e-04  1.9645131e-04  2.5080724e-03
 -1.7194571e-04  3.9012546e-04  3.1137109e-04  7.8945874e-04
  1.4392857e-03  3.5284330e-04 -5.1691250e-04  6.0887319e-04
 -1.0879735e-04  4.3669645e-04 -3.1533790e-04  4.1338571e-04
KAS_L_0103_20180424_12_1x_1
  1.0000000e+00 -1.8178194e-18  1.4913000e-17  1.2479782e-01
  2.1463219e-03  2.8308192e-03  2.3772722e-02 -2.4905822e-03
  1.0859365e-01 -1.8996809e-03 -2.3364526e-02  2.4012806e-02
  2.1140127e-03  2.2741599e-03 -9.4790112e-04 -4.0431052e-03
  3.7338160e-02 -2.7655187e-03  1.0602335e-03  1.3474666e-02
 -4.5393726e-04  7.1105622e-04  1.5652324e-03 -2.4119932e-03
  1.9020404e-02 -1.2137529e-03 -1.7656794e-04  9.9605208e-03
  6.5843966e-04  7.3895900e-04  2.7003944e-04 -8.0970233e-04
  1.0489833e-02 -9.6913620e-04 -2.9589111e-04  7.5732776e-03
 -1.2794716e-04  1.1258234e-03 -7.4252484e-04 -1.1128047e-03
  6.1286990e-03 -1.1742994e-03  6.0167769e-04  3.9667761e-03
  3.9745465e-05  7.0495672e-04  2.6867487e-04 -9.6709973e-05
  3.9233638e-03 -1.4545432e-03 -4.1221171e-04  1.8708149e-03
  7.4405742e-04  8.1432359e-04  1.2193618e-03 -8.1423039e-04
  2.6761313e-03 -6.7709310e-04  7.9165454e-04  1.7064129e-03
  6.1869482e-04  7.8200928e-04  4.3078620e-04 -1.6780286e-03
  2.3979355e-03  2.5864219e-05  3.5033642e-04  1.4024071e-03
  6.2359454e-04  5.7976227e-04 -5.4358074e-04  7.4730469e-05
  1.5780998e-03 -7.9995729e-04 -9.7854011e-05  1.5481585e-03
  5.6449159e-04  8.2405291e-04 -6.6953281e-04  1.4586274e-04
KAS_L_0103_20180424_13_rv_2x_pnt_1
  1.0000000e+00 -1.9733993e-17  1.3584255e-16  1.3162355e-01
  8.3369720e-04 -6.6308511e-04 -8.5953922e-02 -1.7607496e-03
  1.0953913e-01  5.4779781e-04  3.7189030e-02  2.8537211e-02
  1.6278951e-03 -1.1664677e-03 -8.3774192e-04 -7.5360052e-03
  3.8350073e-02  9.3529314e-04  7.3405782e-03  1.6582996e-02
  9.3193749e-04 -1.1460435e-03 -7.6074306e-03 -1.0100117e-03
  1.9165079e-02  9.0414137e-04  6.2949885e-04  1.1180111e-02
  5.9912928e-04 -9.2633697e-04  2.1306938e-03 -1.4924391e-03
  1.1446060e-02  5.7399364e-04  6.3348992e-04  5.6402165e-03
  3.5574131e-04 -5.1903085e-04  1.1501903e-03  5.7240364e-04
  7.4249518e-03  2.2538997e-04 -1.0531741e-03  4.0625763e-03
  3.6779439e-04 -1.9931585e-04  3.0389617e-04 -3.4843567e-04
  4.9828867e-03 -3.8747304e-06  3.6137270e-04  3.3588815e-03
  5.2368997e-04 -5.6768274e-05 -2.5575039e-04 -1.4672577e-03
  3.3251190e-03 -4.1650821e-05 -3.4288263e-04  2.8047628e-03
  6.8803736e-04 -7.8618499e-05  7.7190899e-04 -7.7595943e-04
  2.2546714e-03  7.2899366e-05  3.1978540e-05  2.1883774e-03
  7.0412608e-04 -2.1356051e-04  3.0191343e-04 -4.7549380e-04
  1.6110645e-03  2.3651769e-04 -5.7833965e-04  2.0601701e-03
  5.8559925e-04 -3.1952315e-04  2.8461274e-04  7.2856804e-04
KAS_L_0103_20180424_2_rv_1x_1
  1.0000000e+00 -4.7141059e-18  3.3648407e-17  1.2998483e-01
 -7.3175390e-03  1.7499341e-03 -4.2038512e-02  3.0902515e-03
  1.0836521e-01 -3.3438508e-03  2.4027704e-04  2.9569710e-02
  6.9583606e-04 -4.0906166e-03 -1.0198806e-02 -7.5296565e-04
  3.7522726e-02  2.1403851e-04 -7.3345906e-04  1.5399996e-02
 -3.3069137e-04 -2.1670123e-03  1.2375396e-03 -1.3036738e-03
  1.8327187e-02 -1.3512097e-03 -2.2986714e-03  1.0106677e-02
 -6.3349450e-04 -6.8675584e-04  1.3462343e-04  5.2907364e-05
  1.1872802e-02 -1.6085591e-03 -2.0291805e-03  8.0175741e-03
  1.2633156e-04 -1.4187768e-03  1.3552920e-03 -1.2313373e-03
  5.7700378e-03 -5.6388671e-04  1.5752670e-04  3.6215485e-03
  3.6166253e-04 -8.6933461e-04 -4.8840999e-04 -2.5831761e-04
  4.4056390e-03 -9.1380738e-04  3.8668373e-04  3.4740516e-03
  4.9833834e-04 -9.7202356e-04  6.8149674e-04  2.1484651e-03
  2.8206564e-03 -5.5768279e-05 -6.3031265e-05  2.2577204e-03
 -1.3145308e-04 -5.3755980e-04 -3.3802603e-04 -1.4137525e-04
  2.0897616e-03 -7.8936991e-04  4.0204778e-04  1.1681290e-03
 -1.5846035e-05 -4.1555296e-04  8.4850797e-04  6.0974388e-04
  1.9982131e-03 -4.9522484e-04 -7.2897537e-05  2.4533992e-03
 -1.6852759e-05 -5.6177614e-04  1.7471563e-03  2.0977674e-04
KAS_L_0103_20180424_4_rv_1x_1
  1.0000000e+00  2.7560413e-18 -2.1414986e-17  1.3322828e-01
 -7.8465134e-03  1.9725396e-03 -2.9673807e-02  9.8893316e-03
  1.0828949e-01 -1.3068963e-03  4.1686505e-03  3.5874476e-02
 -3.2190298e-03  9.5556386e-04 -5.5186743e-03  4.1137847e-03
  3.6666996e-02 -9.7733665e-04  2.6134469e-03  1.8536791e-02
 -1.9114973e-03  1.8557011e-04  1.1721819e-03 -3.6134151e-04
  1.6443376e-02 -5.6555600e-04 -8.7331044e-04  1.1901497e-02
 -1.7691423e-03  3.8088100e-04  1.6919021e-03  2.3208499e-04
  8.7040507e-03 -2.3479638e-04  2.2275089e-04  8.3386310e-03
 -1.6982373e-03  5.7770919e-04  1.7730589e-03  8.4690115e-04
  4.9388970e-03 -7.7280711e-05  1.0432708e-03  5.5320186e-03
 -1.7299994e-03  6.3946863e-04  1.2529627e-03  7.7180446e-04
  2.8027077e-03  1.9754799e-05  1.1483409e-03  3.3767209e-03
 -1.6141394e-03  5.6185574e-04  1.4449659e-03 -1.0648295e-05
  1.4200028e-03  1.2422045e-04  4.9893460e-04  1.9083242e-03
 -1.6114193e-03  6.5230392e-04  9.8495918e-04  1.1639653e-04
  6.4478096e-04  5.0400236e-04  3.9046190e-04  2.3619907e-03
 -1.7417375e-03  6.6475871e-04 -2.2770910e-04 -1.3062077e-04
  7.7570976e-05  5.8502731e-04 -2.1860607e-04  1.6292363e-03
 -1.6955902e-03  8.6186193e-04 -5.6604408e-04  6.3092817e-04
KAS_L_0103_20180424_9_rv_1x_u_1
  1.0000000e+00 -1.0835730e-17  9.0473577e-17  1.4640762e-01
 -2.5050430e-03 -2.6590013e-05 -4.7375022e-02 -3.9824128e-04
  1.1026032e-01 -1.1406828e-03 -5.9570872e-03  2.6710955e-02
 -3.4944732e-04 -2.0775003e-04 -5.4412600e-03 -3.8055713e-03
  3.8996085e-02 -7.9358638e-04 -8.1303396e-03  1.4029024e-02
  2.8986988e-05 -1.6174584e-05  1.8966995e-03  3.8861526e-05
  1.9627613e-02 -7.0171011e-04 -3.6136679e-03  7.5297884e-03
  2.3204021e-05  6.3234749e-06  1.7470862e-03  5.8989223e-04
  1.1641859e-02 -6.0906302e-04 -2.1092510e-03  4.7596666e-03
 -1.3911622e-04 -3.6731585e-05 -1.4588971e-03 -1.3875489e-04
  7.6248147e-03 -4.9511489e-04 -9.1714255e-04  4.0897535e-03
 -1.0594853e-04 -1.9091218e-05 -8.7008434e-04  3.0891841e-04
  5.3241976e-03 -4.8796417e-04 -1.0579230e-04  2.2464849e-03
 -6.8202895e-05 -5.6340764e-05 -2.0124636e-04 -3.1735460e-04
  3.7964842e-03 -3.9893268e-04 -1.3027682e-03  2.5370316e-03
 -2.7428973e-05 -3.6928848e-05  5.1805490e-04  1.5250641e-04
  2.7922920e-03 -4.0351738e-04 -1.8418009e-03  1.3526948e-03
 -3.3798466e-05 -2.3493097e-05  3.1210214e-04  4.9876509e-04
  2.1793468e-03 -3.9841047e-04 -5.1127029e-04  5.9176235e-04
 -3.2591918e-05 -8.1101188e-06  2.4652549e-04  8.7493838e-04
KAS_L_0103_20190626_002_rv_1x_1
  1.0000000e+00  1.3326484e-17 -5.8511177e-17  1.3492486e-01
 -3.9416508e-03  6.0778030e-04 -2.3915989e-02 -8.8722997e-04
  1.0722131e-01 -1.9140253e-03 -2.2560354e-03  2.7058748e-02
  1.1338425e-03 -1.6860923e-03 -6.2314706e-03 -3.8760958e-03
  3.8965413e-02 -3.0522832e-04  2.5445349e-03  1.4121714e-02
  8.1487672e-05 -2.3135881e-04  2.6347329e-03 -3.0204475e-03
  1.8815960e-02 -4.5617477e-04  5.6425896e-04  9.2101943e-03
  1.1811885e-03 -1.0042055e-03 -1.8543379e-04  2.6667364e-04
  1.0506252e-02 -6.1086961e-04 -1.7041855e-03  5.3409818e-03
  5.0124828e-04 -7.6655570e-04  5.6609230e-04 -1.6284571e-03
  7.1729815e-03 -1.2541147e-04  2.1552557e-04  4.0448562e-03
 -8.4564201e-05 -4.3601247e-04  2.6672374e-03 -4.3070541e-05
  5.2782188e-03 -4.5016527e-04  3.3136630e-04  2.6800005e-03
  4.7100711e-04 -1.3605639e-04  5.1256905e-04  6.2928244e-05
  3.6820298e-03 -2.1257727e-04 -8.0517751e-04  1.3398781e-03
  5.5640366e-04 -5.1725989e-04  1.0301724e-03  1.5704567e-04
  2.2597092e-03 -5.8770593e-04  8.5600910e-04  9.4403671e-04
 -7.3752805e-06  9.3428853e-05  3.5491373e-04  1.0186826e-03
  2.3008892e-03 -2.3926649e-04 -2.5983103e-04  1.0498312e-03
 -8.6048310e-05 -2.1479207e-04 -4.2254019e-04  5.9642551e-04
KAS_L_0103_20190626_004_1x_1
  1.0000000e+00  5.7279329e-18 -7.4887145e-17  1.4646683e-01
 -3.1857455e-03 -4.8208564e-03 -4.0409375e-02  2.1374472e-03
  1.0925615e-01  4.9505783e-05  2.4847885e-03  3.4450159e-02
 -5.5623067e-04 -3.9701810e-03 -5.7271890e-03 -2.8201878e-03
  3.6402292e-02 -1.1487236e-03 -4.0689546e-03  1.5827230e-02
 -4.3231499e-05 -2.7523396e-03 -1.8486225e-03 -1.8191397e-03
  1.8355433e-02 -3.9810077e-04 -2.3074649e-03  1.1133641e-02
 -2.5898945e-04 -1.4686387e-03 -7.6016553e-04 -4.4214437e-04
  1.0027883e-02 -9.8645039e-04 -2.3026685e-04  7.1279405e-03
  1.8359063e-04 -8.8509781e-04 -7.6253487e-04 -2.3916195e-04
  6.6647224e-03 -6.0232424e-04  5.0050449e-04  4.9010349e-03
  4.6692150e-04 -1.0678718e-03  1.1351347e-03  1.6849562e-05
  3.8925229e-03 -2.2042084e-04  7.0467941e-04  2.2978137e-03
  3.9028311e-04 -1.2135428e-03 -3.1144258e-04  7.1443316e-04
  2.9221592e-03  1.6378658e-04 -2.5577599e-04  2.2781681e-03
  2.2713570e-04 -7.1700244e-04  1.3199045e-03  1.1065295e-04
  1.7575067e-03 -4.0563415e-04 -6.2464288e-04  1.4091170e-03
  2.4669190e-04 -4.5369628e-04  9.2105222e-05  2.9532000e-04
  1.7015628e-03  1.4151696e-04 -1.1630491e-04  1.7931618e-03
 -9.4934235e-05 -4.9856993e-04  1.0280971e-03  1.5293359e-04
KAS_L_0103_20190626_007_1x_1
  1.0000000e+00  6.1482001e-18 -4.3488502e-17  1.3132470e-01
 -7.0359458e-04  8.8287010e-04  3.2549214e-03 -3.9574205e-03
  1.0851121e-01  2.3360387e-03  6.6413428e-03  2.6223960e-02
 -1.0251686e-03  1.3399963e-03  9.0294604e-03 -5.8084476e-03
  3.8508015e-02  1.7968100e-03 -1.4600297e-03  1.4026654e-02
  3.2146718e-04  9.9239432e-04 -2.9676554e-04 -2.6749023e-03
  1.9039998e-02  1.2128902e-03 -3.1949123e-04  1.0211198e-02
  4.3686705e-04  6.5091475e-04 -1.1553566e-05 -9.6145614e-04
  1.1293731e-02  8.9648517e-04 -2.2546727e-03  6.7461213e-03
  3.8751179e-04  5.5144882e-04  1.1751298e-04 -1.3039150e-03
  6.9289188e-03  5.8571392e-04  1.7276097e-04  5.5332617e-03
  1.8252646e-04  4.8784575e-04  9.6717967e-04 -9.4356999e-04
  4.4967810e-03  7.1038451e-04  8.7527823e-04  2.3646068e-03
  1.6210100e-04  4.5779233e-04  5.8907155e-04 -8.3974966e-05
  3.4306652e-03  6.8571057e-04 -2.0129335e-03  1.5251993e-03
  3.9172073e-04  5.8490063e-04 -1.2430816e-03 -7.4370642e-04
  2.4191888e-03  5.6120307e-04 -3.0794955e-04  1.5057695e-03
  4.2023176e-04  4.6267566e-04 -9.7716067e-04  6.9304851e-05
  1.8915179e-03  4.0029158e-04 -3.9297922e-04  1.3349034e-03
  3.5025584e-04  1.7636409e-04 -2.8691459e-04  1.6965673e-03
KAS_L_0103_20190626_008_1x_rv_1
  1.0000000e+00  2.4092040e-17 -1.8577536e-16  1.3059218e-01
  3.7527826e-03  9.1669977e-04 -3.2330547e-02 -5.4120611e-03
  1.1016713e-01  1.3932979e-03  3.2982367e-03  3.0106909e-02
  1.1382498e-03 -5.0048219e-07 -8.1058554e-04 -2.3813283e-03
  3.8852698e-02  1.0227791e-03  6.8454795e-04  1.6245855e-02
  4.1294431e-04  5.8235737e-04 -1.7653085e-03 -2.4056684e-03
  1.9379449e-02  1.1396028e-03 -2.8617444e-03  1.0127441e-02
  3.6870842e-04  6.8052250e-05  8.0449481e-04 -8.7238518e-04
  1.1384420e-02  7.5246157e-04 -9.1628355e-04  4.8405564e-03
  5.1875714e-04  9.5724959e-05 -6.8045060e-04 -1.3619043e-03
  7.1666457e-03  7.8632245e-04 -7.5018558e-04  5.0602178e-03
  4.7642620e-04  1.7723029e-04 -9.2430138e-04  4.9497862e-04
  4.8141817e-03  6.0538481e-04 -1.7649188e-04  3.1245162e-03
  3.3690086e-04 -9.8017329e-05 -3.7220349e-04 -2.7898714e-04
  3.3017383e-03  4.5104545e-04  2.4072209e-04  2.0197047e-03
  2.4879868e-04  5.6297601e-05  6.0970006e-04  4.4150856e-04
  2.5328478e-03  5.7280800e-04 -1.6355695e-05  1.6652264e-03
  1.9623678e-04  2.1636181e-05  5.5144554e-04  3.0195568e-04
  1.7298980e-03  3.9840768e-04 -2.6953037e-05  4.8579634e-04
  1.7197668e-04  1.9924179e-05 -4.3242681e-04 -3.2741001e-04
KAS_L_0103_20190626_009_rv_1x_1
  1.0000000e+00 -1.3396959e-17  1.0380741e-16  1.3243616e-01
  1.4956969e-02  1.4126582e-02 -2.9727872e-02  4.5490519e-03
  1.0249054e-01 -1.5618169e-02  8.9540546e-03  2.9667755e-02
 -4.1761060e-03  1.0598330e-02 -1.7190987e-02 -2.7405050e-03
  4.3122238e-02 -2.7897429e-03  4.7249223e-03  2.0949702e-02
 -2.4984249e-03  5.7997400e-05  2.0489404e-03 -3.0893106e-03
  1.7882108e-02  1.5512956e-03 -3.2536418e-03  1.0282556e-02
  2.3009356e-03  7.4234953e-04  7.0306161e-04  1.4929509e-03
  8.2782153e-03 -3.0646847e-03 -5.4154678e-05  5.3289525e-03
  9.1163001e-04  3.0787594e-03 -2.5580704e-03 -8.5697003e-06
  7.6824120e-03 -2.1353532e-03  2.3840432e-03  5.8521767e-03
 -1.5951830e-03  1.8702945e-04 -4.2580429e-04 -1.7952092e-03
  4.3514579e-03  1.1818870e-04 -8.3259111e-05  4.5393340e-03
  1.1949335e-03 -4.4337990e-04  9.9768355e-04  1.6975560e-04
  6.8167043e-04 -9.2956999e-04 -2.3712028e-04  8.2254208e-04
  1.1710857e-03  1.6484869e-03 -1.2127644e-03  1.2858590e-03
  1.8751302e-03 -1.6607531e-03  2.1275482e-03  7.1424401e-04
 -7.5681124e-04  6.6557088e-04 -1.1299245e-03 -1.1521882e-03
  2.0467885e-03  1.2628214e-04  5.0475074e-04  2.0680083e-03
  1.0857297e-04 -5.9433730e-04  4.5819381e-04  3.0718635e-04
KAS_L_0103_20190626_010_1x_1
  1.0000000e+00 -5.1709321e-18  3.9346915e-17  1.3551421e-01
  8.1056457e-03  2.9833790e-03  4.7714550e-02 -3.9129320e-04
  1.0685150e-01  9.2805205e-04  6.4340506e-03  2.8125852e-02
 -5.6159523e-04  4.2215406e-03  8.9533661e-03 -5.9901183e-03
  3.6489501e-02  2.2615647e-03  3.4440602e-06  1.7240550e-02
  8.7473034e-04  3.6926210e-03  1.3686872e-03 -2.9404196e-03
  1.8223543e-02  1.1297346e-03 -3.9762001e-05  9.7370744e-03
  5.4480053e-05  2.0073518e-03 -1.6176056e-03 -1.5103167e-03
  1.0554069e-02 -2.5876900e-04  1.5957303e-04  5.6862019e-03
  7.0771719e-04  1.8090446e-03  9.5047051e-04 -1.1833359e-03
  6.0720559e-03  3.0086411e-04  3.0570515e-04  5.5086962e-03
  3.4811688e-04  1.5436914e-03 -6.1409164e-04 -2.4824672e-04
  4.1937206e-03  1.3384359e-04  9.1360046e-05  3.0540972e-03
  2.7411913e-04  1.4146173e-03 -3.2585849e-04 -8.7716218e-05
  2.8099644e-03 -3.3775267e-04  1.8342018e-04  1.9098351e-03
  4.1895353e-04  1.2621111e-03 -2.5343927e-04  2.8877633e-04
  1.8147724e-03  1.3049710e-04  2.4596495e-04  1.8783634e-03
  2.3789357e-04  1.0407452e-03 -2.3762731e-06  1.7558203e-04
  1.3746930e-03  8.7254305e-05 -2.2446908e-04  1.2598740e-03
  2.4600567e-04  1.0051663e-03 -4.3211839e-04 -2.4619820e-04
KAS_L_0103_20190626_011_1x_1
  1.0000000e+00  1.5314804e-15 -9.2842316e-17  1.2349564e-01
  5.0702321e-04 -5.2327229e-03 -4.1052322e-02  1.8471158e-03
  1.0779612e-01 -1.2967933e-03 -1.3968635e-02  2.6624806e-02
 -3.3572028e-03 -4.5920377e-03 -4.4644485e-03 -2.3764508e-03
  3.6872013e-02 -1.8430909e-03 -5.0050411e-03  1.4617929e-02
 -1.4745712e-03 -4.0811430e-03 -2.8509148e-03 -1.1157103e-03
  1.7389982e-02 -6.2105260e-04 -3.1709626e-03  8.6962005e-03
 -2.7066819e-04 -1.9783770e-03 -7.6958107e-05 -4.3177885e-04
  1.0728317e-02 -1.3119846e-03 -9.7434254e-04  6.2584069e-03
 -4.0736888e-05 -2.0348948e-03  1.5744403e-03 -1.8068273e-03
  6.8085328e-03 -1.2240788e-03  7.1425030e-04  4.4037083e-03
  1.0999556e-04 -1.5203124e-03  1.1485547e-03 -2.4388398e-04
  4.0722240e-03 -2.4992692e-04 -7.2651691e-04  2.9037433e-03
 -3.3430461e-04 -1.1265647e-03  2.4803749e-04  1.8236223e-05
  2.6764367e-03 -9.4989047e-04 -2.5814954e-04  1.8551279e-03
 -1.8255223e-04 -1.0608702e-03 -3.9663377e-04 -3.6200170e-04
  1.6549075e-03 -3.8046703e-04  2.9014532e-04  1.7031404e-03
 -3.8953485e-04 -7.4681853e-04 -1.6298213e-06  3.0321516e-05
  1.4793445e-03 -3.6142776e-04 -9.0837672e-04  1.1205061e-03
 -2.7942012e-04 -5.5197544e-04  5.7175838e-04  2.0670872e-04
KAS_L_0103_20190626_012_1x_2
  1.0000000e+00  1.7204549e-18 -1.1879332e-18  1.3625578e-01
 -1.2818473e-04 -6.9784085e-04 -7.8616464e-03 -3.6859985e-03
  1.0715973e-01  3.6291746e-03  8.6977939e-03  2.7434378e-02
  5.6002160e-04 -1.3612277e-03 -1.2939959e-03 -2.1763468e-03
  3.8714925e-02  7.2761533e-04 -3.9010564e-03  1.7066414e-02
  5.3013711e-04  3.1282833e-04 -6.9335397e-04 -5.5080362e-04
  1.9118650e-02  6.5016546e-04 -2.0611622e-03  1.1123379e-02
  3.7152739e-04 -2.4576745e-04  1.2873370e-04 -1.4388651e-03
  1.1266683e-02  8.9483611e-04 -4.4185026e-03  6.8112371e-03
  2.7415647e-04 -2.8505409e-04 -1.7365912e-03 -4.1430757e-04
  6.1950783e-03  2.1502656e-04 -1.3361603e-03  4.9661927e-03
 -1.5540107e-04 -6.4171823e-04  4.5529933e-05 -3.6483225e-04
  4.1763660e-03  2.0217604e-04 -1.1978791e-03  3.4396982e-03
  3.3518406e-04 -6.5359719e-05  6.6604872e-04 -2.0425835e-04
  3.0775281e-03 -1.0295941e-04 -5.3808834e-04  1.6097191e-03
  4.8472016e-04 -3.4663067e-04  5.0734879e-04 -4.5509300e-05
  2.3046499e-03  3.5058266e-05 -8.8483634e-04  1.8880549e-03
  4.7511759e-05 -3.0031184e-05  2.4612327e-04  2.8730008e-04
  1.7190703e-03 -3.7703155e-04  2.0703279e-04  1.2962460e-03
  1.3752422e-04 -2.2751922e-04  2.5369182e-04  5.3461577e-04
KAS_L_0103_20190626_014_rv_1x_1
  1.0000000e+00 -6.3325419e-18 -6.9510067e-18  1.3925120e-01
  1.2299990e-03  3.2592546e-04 -4.0875339e-02 -7.0650797e-05
  1.0939734e-01  1.0443220e-03  8.9384125e-03  2.9038955e-02
  2.1642879e-04  6.2188215e-04 -5.4699925e-03 -4.2092860e-03
  3.8666343e-02  9.9883245e-04  4.3002723e-03  1.3546092e-02
  3.9104727e-04  4.8730033e-04 -2.3453957e-03 -3.1110765e-03
  1.9590334e-02  6.9162144e-04 -3.9268156e-03  9.8304750e-03
  4.2395418e-04  1.8346775e-04  1.8654766e-04 -1.1456371e-03
  1.1511514e-02  4.1945658e-04 -2.2371344e-03  7.0515646e-03
  3.4938415e-04 -3.9282815e-05  6.7698214e-04 -6.0898264e-04
  7.2706048e-03  3.1410709e-04 -1.2071680e-04  3.7964429e-03
  2.5758308e-04 -8.7527810e-05 -5.0568124e-04 -1.1850857e-03
  4.8499291e-03  3.0597327e-04 -3.7163310e-04  2.4248201e-03
  1.5821337e-04 -5.9101310e-05 -1.8961963e-04 -7.0650929e-04
  3.3513603e-03  3.5372019e-04  6.2204764e-04  1.8635835e-03
  1.4893423e-04 -3.5581983e-05  3.5734183e-04  3.7562198e-04
  2.4575152e-03  3.6947030e-04  9.1281280e-04  1.5388757e-03
  2.1587249e-04 -2.9490589e-05  2.2984511e-04  1.8221042e-04
  1.9149240e-03  3.1522873e-04  6.7510777e-06  1.1506855e-03
  2.8343183e-04 -1.0738086e-04 -7.6886048e-04  4.6392201e-04
KAS_L_0103_20190626_015_rv_1x_1
  1.0000000e+00  1.1245151e-17 -8.7756744e-17  1.2443615e-01
 -2.5155334e-03  2.8113336e-04  6.2432144e-02  1.4082761e-03
  1.0896698e-01  8.4567218e-04  1.9575955e-02  2.7241110e-02
 -3.8132040e-04  6.0819250e-04  4.5629803e-03 -2.0204175e-03
  3.8418157e-02  8.3944990e-04  6.6624455e-03  1.5095338e-02
 -9.1508894e-05  6.4721891e-04  3.7707089e-03 -1.7400147e-03
  1.9152592e-02  7.5366122e-04  3.2858766e-03  9.6057864e-03
  2.1748836e-04  5.0690659e-04  1.5151080e-04 -1.0379550e-04
  1.1278645e-02  5.9709243e-04  1.5807705e-03  6.4559079e-03
  3.2467835e-04  4.3828934e-04 -1.1523497e-03 -2.0269643e-03
  7.2729980e-03  4.5403669e-04 -5.5590839e-05  4.3977991e-03
  2.5623433e-04  3.1955527e-04 -2.1948613e-04 -1.0567881e-03
  4.8829014e-03  3.8525933e-04  4.0335028e-05  3.0858010e-03
  1.8310246e-04  3.0071903e-04 -3.5076899e-05 -5.1049449e-04
  3.3585082e-03  3.8687982e-04  8.5895403e-04  2.5839625e-03
  1.3308886e-04  3.7779898e-04  6.8897134e-04 -9.6727942e-04
  2.4667697e-03  4.4514350e-04 -7.2535527e-04  1.7301798e-03
  2.0909245e-04  4.0094859e-04 -4.0109228e-04  2.9593594e-04
  1.8372522e-03  4.8718239e-04  5.5189734e-04  7.7638416e-04
  3.0098179e-04  4.2187745e-04 -7.6791660e-04  1.2990123e-04
