# Supplementary material for: Geometric morphometric analysis of spore shapes improves identification of fungi
Source: PLoS One. 2021 Aug 5;16(8):e0250477. doi: 10.1371/journal.pone.0250477 (PMC8341628; doi:10.1371/journal.pone.0250477)
Supplement: S1 Appendix — (ZIP) [file pone.0250477.s002.zip › 3_latest/2_3_data_shape/nef/KAS_L_0140_NEF.nef]

#CONST 1 1 1 0
#HARMO 20
KAS_L_0140_01_1x_1
  1.0000000e+00  4.4605889e-17 -6.4059668e-17  5.3070826e-01
  9.0457896e-04  1.1436992e-02  2.5667471e-02  6.4049385e-03
  5.2812173e-02  1.7207684e-03  6.8379902e-03  8.0500146e-02
 -1.6294355e-03  6.8467172e-03 -4.3454738e-03  2.6077225e-03
  5.1182338e-03  3.0869500e-03  1.4123274e-03  9.2302735e-03
 -5.9972383e-04 -1.9342569e-03 -5.4352489e-03 -1.4205208e-03
 -1.2196597e-03  1.7004863e-03 -1.8350376e-03  1.2662654e-03
  3.9031162e-04 -2.5372695e-03  2.2727923e-03 -4.1174070e-04
 -1.7410006e-03  1.3272289e-03  1.2776631e-03 -6.5993849e-04
  3.4588508e-04 -1.1668542e-03 -5.9864665e-04  2.6048069e-04
 -4.7633922e-04  2.7407024e-03  9.0831556e-04  5.0874799e-04
  2.8994517e-04 -2.1645970e-03 -2.5209430e-03  2.0216037e-03
 -1.5994672e-04  2.1573247e-03 -2.3537823e-03  8.2448345e-05
 -1.3680419e-03 -1.9585682e-03 -1.7305198e-04  3.9220447e-03
  1.2530049e-03  7.4728412e-04 -1.1634060e-03 -2.7032475e-03
 -3.0037053e-03 -1.1368274e-03 -2.5296348e-04  2.6519028e-04
  2.7909348e-03  7.3805770e-04  1.6736171e-04 -9.3393896e-04
 -1.8900471e-03 -1.3221228e-03  2.3148073e-04 -2.9650101e-03
  1.9070271e-03  2.0440385e-04 -7.9096371e-04  1.8205328e-03
 -9.2338223e-04 -7.7465063e-04  2.1502489e-03 -1.2565354e-04
KAS_L_0140_01_1x_2
  1.0000000e+00  1.7748136e-17  2.3086090e-18  5.7064743e-01
  1.0023763e-02  1.2509651e-02  9.5102744e-02 -5.1105684e-03
  5.6380496e-02 -3.3410215e-03 -8.9278425e-03  9.1057364e-02
 -1.3097978e-04  1.3551243e-02 -2.0617999e-02 -6.0179136e-04
  7.1129234e-03 -4.5873941e-03  1.9618325e-04  4.6583166e-03
  2.2764212e-03  5.2762861e-03 -9.0669089e-03  1.2844203e-03
  2.8594719e-03 -2.5759112e-03  4.9992988e-03 -1.2788108e-04
  1.2620774e-03 -4.0903439e-04  7.1473746e-04 -1.7561319e-04
  7.6378085e-04 -1.4958003e-04  2.8758449e-04 -1.2895578e-04
  3.5430522e-05  5.9480295e-04 -8.5590712e-04  3.0394844e-03
  5.6156547e-04  8.4972751e-04 -1.2456759e-03 -3.0022859e-04
  5.0240173e-04  7.6662990e-04  2.2923627e-03 -3.6888252e-03
  6.3636569e-04  7.9891565e-05 -1.0164105e-03  3.8761912e-05
 -9.1699943e-04  6.0540742e-04 -7.7388739e-04  2.4584277e-03
 -3.8071881e-04  3.0778282e-04  1.1129710e-03  1.1962317e-03
 -1.4895408e-03 -7.8724616e-04 -1.5487806e-04 -2.4987605e-03
 -9.7501322e-04  1.5226654e-03  1.7301412e-03  1.3186240e-03
 -2.1245226e-04 -7.5517867e-05 -7.2635883e-04 -4.2868709e-06
 -6.1038851e-04  6.9331665e-04 -4.1796619e-03 -2.1437689e-03
  1.0735536e-03 -4.6423786e-05 -1.4613371e-04 -8.2964832e-04
KAS_L_0140_02_3x_2
  1.0000000e+00  5.4791589e-17 -9.3907569e-17  6.4063422e-01
  1.0690392e-02  1.5758053e-02  1.3530265e-01 -3.8597479e-03
  6.3061312e-02  3.3115137e-03  3.4098745e-03  1.1393261e-01
  4.2189606e-03  1.0279653e-02 -3.9598279e-02 -2.3031134e-03
  8.5404961e-04  3.2913890e-03  2.5386308e-03 -3.1203059e-03
  5.0430812e-04  7.6305767e-03  1.2278425e-04  7.3921589e-03
 -3.1400348e-03 -1.2311378e-03 -3.3477783e-03 -1.2677001e-03
 -1.7600660e-04 -7.3917139e-04 -2.2035478e-03 -1.2155975e-03
  1.4802272e-04  6.0568218e-04 -2.3455277e-03 -3.6452898e-03
 -3.2185864e-03 -4.5967056e-03  9.3960993e-04 -4.9186045e-03
  1.7164656e-03  4.9187448e-03  5.8422062e-03  1.7907356e-03
 -2.9506706e-03  4.3598708e-04 -3.3241181e-03 -2.0698634e-04
 -2.6139055e-04 -2.6552298e-03 -3.3454695e-03  1.1839139e-03
 -3.3881301e-03 -3.0629828e-03  3.2132028e-03  6.2158371e-03
 -2.2014638e-03 -2.8884118e-03 -3.9435748e-03 -3.1834265e-04
 -1.2242077e-03 -1.4215437e-03 -1.7009373e-03 -3.8783802e-03
 -9.1458385e-04 -1.2268942e-03  2.5479790e-03 -3.4217720e-04
 -1.6877511e-03 -6.3107115e-04  3.5699555e-03 -1.8581274e-03
  2.0124777e-03 -1.0380346e-03 -5.4780151e-04 -1.1537326e-03
  1.4950200e-05 -4.0609124e-05 -1.5152114e-03  7.5463998e-04
KAS_L_0140_02_3x_4
  1.0000000e+00 -4.0899100e-17  2.5056499e-17  6.2035895e-01
  1.5625705e-03  2.2317119e-02  7.1089496e-02  3.2991639e-03
  5.6082445e-02  3.4128067e-04 -1.3270595e-02  7.1940146e-02
 -3.0398642e-03  1.7988296e-02 -1.9817927e-02  1.8087680e-03
  8.2968171e-03 -2.6485125e-04  2.9102351e-03  1.9860137e-03
 -1.2101961e-03  5.8319772e-03 -6.6782447e-03 -3.9436678e-03
 -6.4146056e-04 -2.6415039e-03 -2.3598161e-03  1.4769729e-03
  1.6221389e-03 -1.9613969e-03  1.3262371e-03  2.6684209e-03
 -8.5413682e-05 -1.6037789e-03  4.6015207e-04 -4.7858716e-03
 -6.6524202e-04 -6.8917894e-04 -4.9038029e-04 -4.2760473e-04
  6.9460166e-04 -3.0529900e-03 -2.0899181e-03 -7.5213687e-04
 -1.1541530e-03  1.8274284e-03  1.7140616e-03  1.8872755e-03
 -1.3178491e-04 -1.4373483e-03  1.1760562e-03 -1.9370389e-03
 -3.8455029e-04  1.6197789e-03  1.5848055e-04 -1.8851502e-04
  2.2131765e-03 -7.4614954e-04 -8.5832775e-04  2.3857457e-03
  1.2837334e-03  1.9801962e-03  3.7516356e-04 -2.9351516e-03
  1.3488195e-03 -2.5018543e-03  1.6893469e-03 -4.3253043e-04
  2.6260068e-03  1.6698720e-03 -4.9739204e-04  1.2759654e-03
  1.4331377e-03 -2.7496305e-03 -2.1984211e-03 -5.6975292e-04
  2.0175575e-03  4.3617157e-04 -2.7075307e-03 -1.1957870e-03
KAS_L_0140_02_3x_6
  1.0000000e+00  4.8742883e-17 -8.9840033e-17  5.5564071e-01
  1.4540013e-02  2.9222796e-03  1.0059826e-01  5.3091615e-03
  5.2389031e-02 -2.5595048e-03 -1.1451236e-02  9.0659132e-02
  1.9666567e-03  7.7100614e-03 -1.7694052e-02  6.0360853e-04
  1.0248721e-02 -3.7186328e-04  3.5815784e-03  3.4944666e-03
  3.1833443e-03  5.8289966e-03 -4.1620654e-03 -2.5494485e-03
  7.4554950e-04 -8.8822865e-04  4.8948307e-05  4.3716719e-03
  1.2280994e-03 -8.4260874e-04 -2.3411739e-04 -9.9177383e-04
 -1.1094329e-03 -2.4761211e-03  9.3421111e-04 -1.0351783e-03
  3.0889172e-03 -1.2224903e-03 -1.8371152e-03  2.7350265e-03
  6.2042608e-05  2.6738132e-03  2.6397730e-03 -1.6188750e-03
  2.3574615e-03 -9.3306027e-04 -2.2132332e-04 -1.8302755e-03
 -4.2027093e-04  3.2360227e-03 -5.3484932e-04 -2.1426681e-04
 -5.4367673e-04 -1.3357869e-03 -1.2334497e-03  1.9047604e-03
  7.0058046e-04  1.3632682e-03 -1.8836384e-04  3.0845835e-03
 -7.0263098e-04 -1.5000876e-03 -1.6574339e-03 -2.0826670e-03
  2.3074122e-04  1.2271197e-03 -1.3310083e-03 -3.0591692e-03
 -5.5107931e-05 -1.0625436e-04  6.8233242e-04  1.4628930e-03
 -2.6368979e-04  2.2776864e-03  2.8551599e-03 -6.3952592e-04
 -2.5397648e-04 -2.3537575e-03 -3.5515990e-04  1.1389361e-03
KAS_L_0140_02_rev_1x_1
  1.0000000e+00  7.9436120e-17 -1.2937508e-16  5.7001635e-01
  2.7342533e-03  1.1063475e-02  7.0781147e-02 -2.2757649e-03
  6.1787646e-02 -4.9315901e-04 -6.0332755e-03  8.5661641e-02
 -1.7665354e-03  1.0077577e-02 -1.6156464e-02  2.2975212e-03
  1.1045106e-02 -3.9382646e-03 -3.0235660e-03 -1.6342642e-03
 -3.3767465e-03  4.2997126e-03 -4.5792723e-03  1.2118906e-03
  3.0679688e-04 -6.9137202e-03 -2.6648974e-03 -4.6763467e-03
 -2.0135997e-03 -4.7507343e-04  1.4717243e-03 -1.7546044e-03
  8.9895208e-04 -4.7422221e-03  9.7082293e-04  1.0042447e-03
  1.9386311e-03 -1.4873746e-03 -2.5991373e-03 -1.2302130e-03
 -1.0028464e-03 -1.3545287e-03  1.3260542e-03 -5.3745446e-04
  1.5243723e-03  8.1785874e-04  4.2690403e-03 -2.1485429e-03
 -9.0109908e-04 -7.7681131e-04  1.9234156e-03  2.7618518e-03
  1.4450190e-03  7.9389622e-04  3.4768600e-05  1.1291474e-03
 -2.2221652e-03  6.6577361e-04  1.0040718e-03 -2.5548420e-04
  2.9252379e-03  2.1285524e-03  1.3683932e-03 -1.8570697e-03
 -2.0843540e-03  3.8056649e-04 -2.0055186e-03 -2.0659466e-05
  1.7861719e-03  6.4743779e-04 -2.1684477e-03  9.8942801e-04
  3.6855164e-04  1.8789632e-03  1.9929535e-03 -3.1781144e-03
  4.9287270e-04  9.1414718e-04 -1.5769081e-03 -1.0768036e-03
KAS_L_0140_03_rev_1x_1
  1.0000000e+00 -3.2852768e-17  5.9772094e-17  5.7562797e-01
  3.5762379e-03  2.8628417e-02  7.6591214e-02 -1.9348874e-02
  5.5271560e-02  1.7178903e-03 -6.1350303e-03  7.3470475e-02
  7.0590666e-03  2.1866041e-02 -2.1359436e-02  1.5132060e-03
  4.7986944e-03  3.1585496e-03  4.2777036e-03  5.7826110e-03
 -1.0320045e-03  6.0407771e-03 -7.1383546e-03  4.8630039e-03
 -7.3795004e-04  2.2931881e-03 -6.4175160e-04  1.6766240e-03
  1.6964998e-03 -6.5069644e-04 -3.7160155e-03 -1.6738268e-03
 -1.7476838e-05 -2.8009427e-04 -4.8378237e-03 -1.5203925e-03
  2.4763596e-03 -3.3326068e-03 -1.7079514e-03  2.3378613e-03
 -1.8844344e-04 -1.8051377e-03  7.1945586e-04  1.5428814e-03
  1.4693149e-03 -6.7490310e-04  5.5466421e-03 -4.1288595e-03
 -3.1240379e-04 -1.3178399e-04  3.2646568e-05 -4.0621032e-03
  2.3664641e-03  1.6197002e-03  2.4146428e-03  5.1474386e-04
  2.9875470e-04 -8.7503752e-04  5.9307475e-04  6.8515164e-04
  1.6922084e-03  3.3285695e-03 -4.2640488e-04 -1.5893138e-03
  6.1237864e-04  1.0902674e-03  1.7830443e-04  6.1169660e-04
  2.4517507e-03  1.2844206e-03 -3.2577525e-03  7.7215910e-04
 -1.2972617e-03  1.6234406e-03 -3.2571165e-06  8.1010461e-04
  1.7396858e-03  1.1702632e-03  4.0354554e-04  4.7190016e-04
KAS_L_0140_04_1x_1
  1.0000000e+00 -6.7315700e-17  1.1869041e-16  5.3255792e-01
  7.2906365e-03  1.5103722e-02  7.7495064e-02 -8.2829398e-03
  6.4297026e-02  4.1290745e-04 -1.4623090e-02  8.9717252e-02
 -5.4092237e-04  1.6335022e-02 -1.9444086e-02 -1.4664624e-03
  1.3054838e-02 -3.8208555e-03  4.6352766e-03  2.4188713e-03
  1.6134637e-03  6.6885755e-03 -7.1203479e-03  1.0630553e-03
  1.3843056e-03 -2.2610787e-03 -1.6882625e-03  4.4224620e-03
 -1.8543501e-03  1.7134241e-03 -3.3081065e-03  3.7353263e-03
 -1.8545635e-03 -5.3904295e-04  1.9478456e-03  2.2852793e-04
 -1.3194117e-03  1.8164210e-03  3.6161713e-03 -8.9942606e-04
 -8.3017820e-04 -1.8219380e-04  1.9241455e-03 -1.7901408e-03
 -6.5968315e-04  2.1388663e-03 -8.2526780e-04 -2.0240124e-03
 -3.0492119e-04 -9.7409374e-04 -3.2745649e-03  2.0846007e-03
 -1.0256501e-03  1.8283094e-03 -5.5757778e-04  3.2467306e-03
  1.5310266e-05 -7.8603605e-04  2.6141151e-03  8.0576874e-04
 -1.6811296e-03  2.8930280e-04 -1.5701233e-03 -1.7570210e-03
 -1.2341988e-03  8.2707289e-04  2.8880974e-04 -1.3065385e-03
 -2.5200448e-04  1.9556894e-04  9.3824354e-04 -6.7477923e-04
 -1.3920722e-03  1.6614597e-03  1.1567392e-03  6.5442224e-04
  2.0981060e-04  2.8119147e-04  1.0303259e-04 -1.0171311e-04
KAS_L_0140_04_rev_2x_1
  1.0000000e+00 -7.9800215e-17  1.0146582e-16  6.0157944e-01
  8.3611636e-03  2.0463899e-02  1.2174888e-01  1.1663137e-02
  5.9755749e-02 -7.9385270e-03 -6.8081955e-03  8.2000374e-02
  6.1420452e-04  1.8795860e-02 -4.4107647e-02  1.5405534e-02
  8.9280393e-03 -3.1768182e-03 -5.8459654e-03 -5.4184693e-03
 -1.2740476e-03  6.7263940e-03 -5.0958136e-04 -7.5000002e-03
  2.7431727e-03 -6.9760534e-03 -5.8829163e-04 -6.2249710e-03
  1.0501889e-04  4.1680102e-03  1.5520661e-03  4.1668547e-03
 -1.3272586e-03 -5.8484718e-03 -8.6051318e-04 -3.6294806e-04
  1.6823673e-03  3.3720733e-03  3.9808335e-03 -3.2131954e-04
  1.9645787e-03 -2.9831965e-03  7.6551290e-04 -1.7509510e-03
 -3.0772677e-04  7.6377640e-03  1.3520929e-03 -1.7594272e-03
  2.9408840e-03 -2.3464320e-03  2.1832241e-03 -1.5302413e-03
  1.3186229e-03  4.8488162e-03 -2.8361286e-03 -1.4220349e-03
  9.0150004e-04 -2.2200959e-03 -5.7575135e-05  1.4585895e-03
  1.2601955e-04  3.5362974e-03 -1.6781332e-03  2.4473360e-03
 -1.4540866e-03 -1.6154960e-03  1.2887732e-03  1.1819646e-03
 -1.4278793e-03  8.5936348e-04  4.3143295e-04 -1.6262265e-03
 -2.5938518e-04  1.2251765e-03  2.1460958e-03 -2.0872350e-03
 -1.2938261e-03  1.8046535e-03 -3.6555072e-03 -1.8059598e-03
KAS_L_0140_04_rev_2x_2
  1.0000000e+00  1.2199474e-15 -1.3172594e-16  5.7633066e-01
 -4.9283196e-03  1.5450425e-02  9.6249613e-02 -2.5908000e-03
  5.3783456e-02 -6.2146345e-04 -4.0785951e-03  1.0288764e-01
  3.3375315e-03  1.6808871e-02 -2.4789411e-02 -4.3165109e-03
  3.1669872e-03  3.3611200e-03  4.3083883e-03 -9.1321552e-05
 -1.9389739e-03  6.5308922e-03 -7.3915591e-03  9.2602877e-04
 -9.6269427e-05  3.0860461e-03  1.7025808e-03 -3.6753834e-03
 -7.6407771e-04 -4.1393678e-04 -1.9621040e-03 -2.2409829e-03
 -1.9474286e-04  1.2765797e-03 -1.9690009e-03 -3.9013263e-04
 -1.2648141e-04 -1.7382287e-03  2.3419065e-03  3.7821411e-03
  6.6129959e-04 -6.9136124e-05 -2.1924396e-03 -1.4322378e-03
  2.1714761e-05  3.5513469e-04 -2.0224334e-03 -1.7657847e-03
  1.4016375e-03 -3.0836929e-04  2.0211366e-03  2.8163313e-04
  4.8097390e-05 -4.8593491e-04  3.9634242e-04  1.1572214e-03
  1.8807507e-03 -3.8620934e-04 -2.6857484e-03 -1.3692699e-03
  1.1490185e-03 -1.1671209e-03 -1.5653340e-03 -7.9122589e-04
  5.7476362e-04 -1.8321252e-03  1.9657749e-03 -1.6332233e-04
  4.8467767e-04 -1.6244621e-03  3.9829796e-04  1.0998215e-03
  1.2738044e-03 -2.3329309e-03 -2.2909875e-03  2.1609463e-03
  8.1703515e-05 -1.5567102e-03 -8.3351685e-04  1.4974902e-03
KAS_L_0140_05_3x_1
  1.0000000e+00 -5.3167159e-17  9.5992221e-17  5.4412755e-01
  8.3434562e-03  1.8552686e-02  7.0674445e-02  9.7282715e-04
  5.6277743e-02 -3.1956331e-03 -8.9270699e-04  8.2845306e-02
 -2.2183547e-03  1.9720622e-02 -7.2343323e-03  2.2318476e-03
  8.2428749e-03 -2.5629297e-03  5.6445891e-03  1.0067364e-02
  2.4213760e-03  7.4194344e-03 -7.4388578e-03 -2.4551576e-03
 -2.8638611e-04 -2.0510484e-03 -1.5287165e-03  2.5792492e-03
  5.7951359e-04  1.9184010e-03 -3.7515997e-03  3.5961317e-03
 -1.7696059e-03 -1.9312561e-03 -1.3372493e-03 -1.1006464e-03
  1.3311156e-04 -1.4206346e-03 -1.6591841e-03 -8.0875405e-04
 -1.7598599e-03 -7.9396549e-04 -2.6474935e-03  1.8894034e-03
  3.4956029e-04 -2.5273443e-03 -4.2553737e-03 -8.4841145e-04
 -1.1452626e-03 -3.5512695e-03  5.4967487e-04 -2.6501550e-03
  1.4171599e-03 -1.8491600e-03  3.1626168e-04  1.9254335e-03
 -1.9481072e-03 -2.2669209e-03 -1.9577804e-05  3.1438459e-04
  1.0664078e-03 -1.7176782e-03  2.1613507e-03 -1.8952958e-03
  3.4756068e-04 -9.3941662e-04  2.1836937e-03  2.9487538e-05
 -4.9398763e-04 -4.6837369e-05 -1.3793842e-03  1.5667119e-03
  1.5738552e-03 -9.0368424e-04  3.9470025e-05 -9.8506006e-04
 -9.5702880e-04 -8.3228973e-04  3.3858659e-04  7.1476363e-04
KAS_L_0140_05_3x_2
  1.0000000e+00 -1.1511438e-16  2.1211261e-16  4.4115041e-01
 -3.3013223e-03  2.3064859e-03  3.2681775e-02 -4.4127794e-03
  8.3903213e-02  3.2265444e-03  8.4523110e-03  8.7629275e-02
  3.3671422e-04  3.8060383e-03  4.8710520e-03 -6.4237583e-03
  1.7342476e-02  3.1089122e-03  2.6127646e-03  1.2804789e-02
  8.1175368e-04  3.0675919e-03 -3.1462995e-03  1.5741677e-03
  4.1049803e-03  4.9420313e-04  1.2015546e-04  3.5611774e-03
 -1.6285202e-04  2.2922802e-03 -1.2969740e-03  4.8539155e-03
  2.0972623e-03  1.4236780e-04 -4.5360566e-03  6.2104296e-04
 -1.1132262e-03  2.5137022e-03  1.5585299e-03 -2.1749685e-03
  1.3618933e-03  3.8482692e-04 -2.3113399e-03  1.0477655e-03
 -9.4056071e-04  6.3054188e-04 -1.6684500e-03  2.8949995e-03
  5.2531819e-04  5.6269292e-04  1.4594560e-03  5.7453602e-04
 -1.2911911e-03  1.3242165e-04 -3.8884257e-04 -1.0779304e-03
  3.0876050e-04  1.1813797e-05  7.0839148e-04  6.3494373e-04
 -1.1155618e-03 -1.0591964e-03 -1.8018067e-03  9.9491142e-04
  5.2342783e-04 -7.6605853e-04 -1.4756031e-03 -1.8441701e-04
 -1.4264681e-03 -1.5230466e-03  7.4578451e-04  5.2610415e-04
  6.2002064e-04 -1.4310806e-03 -9.1077911e-04 -2.2874034e-04
 -5.5458529e-04 -1.5137764e-03 -3.6552373e-03 -4.9107575e-04
KAS_L_0140_05_3x_3
  1.0000000e+00 -6.1827984e-17  1.0968448e-16  5.3658023e-01
  3.2622941e-03  8.1611172e-03  5.5039875e-02  1.8607000e-03
  7.0091119e-02 -1.5314204e-03 -2.6275324e-02  7.5401384e-02
  4.1736793e-03  1.0486088e-02 -1.3638916e-02 -1.1980710e-02
  1.0215404e-02 -2.6312118e-03  7.2434097e-03  9.1001542e-03
  4.7948817e-03  6.7114956e-03 -5.8076712e-03  2.2723484e-03
  1.6600205e-03 -2.9554078e-03  3.9356812e-05 -1.4592912e-03
  3.7719691e-03  5.1185890e-04 -2.7219899e-03  1.1388311e-03
 -2.6491526e-04 -1.4976764e-03 -3.9450621e-03  2.5901789e-03
  2.4579065e-03 -3.3077791e-03 -3.6163500e-03 -2.9192014e-03
 -1.6589470e-03  8.5102116e-04  7.2676265e-04  3.4095293e-03
  2.1598457e-03 -3.3647975e-03  2.1100150e-04  2.1970210e-03
 -2.0364476e-03  2.0852875e-03  1.4221998e-03  8.5948150e-04
  2.3331983e-03 -1.8307182e-03  8.0502624e-04 -9.9700241e-04
 -1.2162081e-03  1.2775301e-03 -7.6638022e-04 -3.1610727e-03
  1.6960046e-03 -7.2973331e-04 -1.0301396e-03  5.3078584e-05
 -3.2139125e-04 -3.0178170e-04 -3.3901934e-03 -1.1436785e-03
  1.4631845e-04 -4.0428059e-04  1.4463942e-03  3.8089602e-03
 -9.2316475e-05 -8.8704566e-04 -2.5668875e-04  5.5523425e-04
 -1.0434435e-03 -1.3587950e-04  2.0639455e-03 -9.8176559e-04
KAS_L_0140_05_3x_4
  1.0000000e+00 -2.6049397e-17  4.3055854e-17  5.5725776e-01
  9.0667853e-03  7.0501113e-03  5.1036876e-02  2.8911064e-03
  5.8247592e-02  2.1545727e-03 -1.4196656e-02  8.9302544e-02
  1.8823292e-03  3.8485474e-03 -1.1146501e-02 -7.4372818e-04
  6.5271813e-03 -8.4296916e-04  2.8101383e-03  2.4182333e-03
  1.8644618e-03  3.2225484e-04 -5.0859118e-03  4.2351690e-03
 -1.5781754e-03 -1.8665543e-04  2.1136479e-03  4.9543689e-04
  3.5216401e-04  3.4947424e-05  1.3404449e-03  2.5456139e-03
 -1.8514248e-03  7.0057175e-05 -4.1397663e-06  1.1140673e-03
 -7.2323283e-05 -7.1441185e-04 -1.7395621e-03 -3.3822410e-03
 -3.1967277e-04 -1.2403066e-03 -1.0466381e-03 -3.3954600e-03
  2.9848825e-04 -9.0013096e-04  1.5222503e-03  2.1276380e-03
  4.0362888e-04 -3.1160923e-04  1.2199617e-04 -1.8094895e-03
 -1.5445856e-03 -7.5240095e-04 -4.0956726e-04  2.0332809e-03
  1.9875892e-03  1.5011543e-03  2.6280547e-03 -1.9820551e-04
 -1.5405086e-03 -3.2671159e-04 -1.1356402e-03 -1.3268923e-03
  2.0937371e-03  8.4545147e-04 -2.3834274e-03  2.1633707e-04
 -1.2091822e-03  1.5233085e-04 -1.6382569e-03  1.1166109e-03
  6.0995422e-04 -9.6423179e-04 -2.5991560e-03 -6.0384465e-05
 -7.7195449e-04  6.4296417e-04  2.9338981e-03  1.5551277e-03
KAS_L_0140_06_rev_1x_1
  1.0000000e+00 -2.7723278e-17  4.5531102e-17  5.4004244e-01
  9.4021142e-03  2.1223986e-03  1.0400765e-01  1.1613346e-03
  6.1665020e-02 -9.0320555e-03 -8.6055616e-03  9.3673237e-02
  9.6889223e-05  1.1988764e-02 -2.2899696e-02 -1.0152574e-04
  1.0237974e-02 -1.4560794e-03  4.8512551e-03  8.0022917e-03
  3.3760465e-03  9.9732435e-03  1.2768855e-03 -7.6966418e-03
  1.6413670e-03 -1.0578792e-03  3.1647331e-03 -4.0491068e-03
  1.2211917e-03  2.2364431e-03 -2.3118602e-03  5.5029031e-03
  2.9218825e-03 -3.1768280e-04  1.2759923e-03  3.2264099e-03
  1.2328135e-03 -6.4000584e-04 -3.2017724e-03  1.8149732e-04
  7.3983131e-04  2.4665367e-03 -1.0083900e-03 -1.1281263e-03
 -2.7365613e-04  6.7841195e-04  2.1323428e-03 -2.2871144e-03
 -1.4638452e-03  2.4080961e-03  6.7903715e-04  2.0338379e-03
  3.1406928e-04  1.7581400e-04  1.1118253e-03 -1.9924867e-03
 -2.2970556e-04  5.6818779e-04 -1.3272373e-03  5.1111475e-04
  9.1576805e-04  1.4527339e-03 -1.1716972e-03  1.9840683e-03
 -6.3939981e-04  7.6981350e-04 -1.3577798e-03  1.1321948e-03
 -1.5735916e-03  3.3313013e-04 -2.2012176e-03  4.7853058e-04
 -1.6164485e-03 -9.6319669e-04 -5.0532320e-04 -1.6914749e-03
 -1.2192849e-03 -7.6468127e-04  9.1282011e-04  2.0647563e-03
KAS_L_0140_07_2x_1
  1.0000000e+00  1.4966558e-18  1.5353194e-17  5.7782185e-01
  1.2763763e-03  5.9146732e-03  7.6182851e-02 -5.3390648e-03
  6.5085782e-02 -6.1236724e-03 -8.6522546e-03  8.7420417e-02
  4.2114190e-03  7.4680657e-03 -2.0886797e-02  5.8593296e-04
  5.7258077e-03 -8.2087661e-03 -3.7712819e-03  3.7597898e-03
 -2.3455045e-04  5.3878040e-03 -2.3039423e-03  1.3631672e-03
 -6.5625781e-04 -6.1325953e-03 -1.1064455e-03  1.0604384e-03
 -6.6206060e-04  1.9301140e-03 -3.7529864e-04  1.1099969e-03
 -6.5051287e-04 -1.4737110e-03  3.6406829e-03 -1.3937848e-03
  4.1374511e-04 -4.3322733e-05  3.0386923e-03 -1.4237036e-03
 -4.8145185e-04  8.4407926e-04  6.7009837e-04  3.3738805e-04
  1.5154805e-03 -4.2176819e-04 -3.6402910e-03 -1.8423301e-04
 -3.1177810e-04  7.5988118e-04 -5.4255188e-04 -4.1136999e-04
  2.0818587e-04 -2.7039495e-04  8.1772489e-04  9.4918088e-04
  3.6479053e-04  2.1008723e-04  9.1661068e-04 -2.7511965e-03
 -1.1563860e-03 -7.4479761e-04 -3.3271373e-04  2.5251191e-03
  1.0275146e-03  3.0363875e-04  3.3936348e-06 -8.8477894e-04
 -1.6705686e-03 -9.6348071e-04  2.5540672e-04 -2.5253991e-03
  4.4316039e-04  9.5967452e-04  1.2731767e-03  1.9637424e-03
 -1.1170781e-03 -1.1283613e-03  8.9053627e-04  2.0782104e-03
KAS_L_0140_07_2x_2
  1.0000000e+00  1.1794726e-15 -1.9826000e-16  5.8817158e-01
 -1.4680262e-02  7.9386916e-03  7.1635682e-02  1.6134413e-02
  5.7470102e-02 -3.8597776e-04 -1.6176915e-02  8.3032542e-02
 -1.9601108e-03  1.2267659e-02 -1.7466448e-02 -5.7509901e-03
  4.4082293e-03 -4.6446273e-03 -2.7102806e-03  8.8511868e-03
 -1.5466252e-03  6.7649762e-03 -4.8774430e-03 -4.0716099e-03
  3.0509705e-04 -3.8918664e-03  1.8984624e-03 -4.5299779e-03
 -8.9051767e-05  1.9042330e-03  7.6949667e-04  1.2875638e-03
 -3.4084241e-04 -1.1807538e-03  2.1953240e-03 -2.3272635e-03
  1.2403629e-03  2.3960024e-03  2.6460555e-03 -1.3203387e-03
 -6.9566915e-05  3.8380172e-04 -1.2383869e-04 -1.9892016e-03
  1.9232006e-03  3.0237590e-03 -8.1318725e-07 -1.0426545e-03
  1.4797801e-03 -6.3532610e-04 -3.5921898e-03 -9.7005376e-04
  1.9070710e-03  7.1350424e-04 -5.1125792e-03  1.2243674e-03
  1.0539387e-03 -2.6276974e-03 -5.1619082e-04  2.6869764e-03
  5.6909955e-04 -1.7289631e-03 -6.6085040e-04  2.9825015e-04
 -1.0276517e-03 -2.9465990e-03  1.6635674e-03  1.4852082e-03
  1.8737883e-04 -1.9525355e-03 -7.1100576e-06  1.7295152e-03
 -2.4610981e-03 -2.1721386e-03  2.6039719e-03 -6.6234726e-04
 -2.6518085e-04 -3.8246633e-04  2.6718716e-03  1.3018439e-03
KAS_L_0140_11_1x_1
  1.0000000e+00  1.3218124e-15  1.1833122e-16  5.0136033e-01
  1.3934568e-03  2.6353215e-03  4.2357056e-02  8.4451076e-03
  6.9508338e-02  2.5781328e-03 -1.7955225e-02  9.3039270e-02
 -2.1337435e-03  5.5656102e-03 -6.2210719e-03 -2.7442625e-03
  1.1174819e-02  1.8817643e-03  7.0988700e-03  1.7075898e-02
 -4.8896542e-03  2.7706308e-03 -8.6395651e-03 -1.3856808e-03
  6.4060105e-04  5.2740081e-04  5.8165843e-03  2.6063332e-03
 -9.4961698e-04  1.8418221e-03  1.3529076e-03 -3.8139313e-04
 -1.9082210e-03  2.4603540e-03 -1.9544917e-03 -4.2518441e-03
  1.3151208e-03  6.0484900e-04  3.0899202e-03  1.5508712e-03
 -6.7843874e-04  2.9536915e-03 -1.9793462e-03  1.5322140e-03
  1.1861635e-03  1.4646728e-03 -2.9782881e-03 -6.6114995e-03
 -3.7740957e-04  2.8635680e-03  7.9522011e-04  2.8144337e-03
  7.6499978e-04 -1.3583679e-03 -1.5718469e-03  3.5903346e-03
 -1.9876973e-03  1.4741636e-03  1.7229067e-03 -2.1087277e-03
  1.0617796e-03 -1.1125026e-04  7.9946860e-04  1.5054604e-03
  2.0569144e-05 -8.2238805e-04 -4.8033444e-03  5.0673282e-04
  8.2367518e-04 -1.4103295e-03 -1.8788604e-03  5.4258018e-04
 -7.5161979e-04  8.5412868e-04  3.3993270e-03 -5.8575441e-04
 -1.0650888e-03 -2.5072999e-03  1.2134244e-03 -1.1375626e-03
KAS_L_0140_12_1x_1
  1.0000000e+00  2.8405971e-17 -5.1870782e-17  6.2360335e-01
 -4.7583205e-04  3.4066142e-03  8.1947631e-02  1.1148786e-02
  5.9279954e-02  5.0063781e-03 -1.4647663e-02  8.4108055e-02
 -2.1859353e-03  1.5397123e-02 -2.2212047e-02 -7.7086748e-03
  5.2645779e-03 -2.6225064e-03  3.3924472e-03 -2.0643195e-03
 -1.7909578e-03  4.3392075e-03 -3.7910445e-03 -2.2242425e-03
  2.8438838e-04 -9.0587828e-04 -2.6854446e-03  4.1799773e-03
 -2.4964257e-03 -4.1786961e-03 -3.2349086e-03  1.3550586e-03
  6.9359731e-04 -2.7098341e-03  8.2372353e-04 -1.1461750e-03
  8.1844662e-04 -2.8792588e-04  5.5003293e-04 -5.6136660e-04
 -2.9559456e-04 -2.1930172e-03 -2.9142342e-04 -2.1949946e-03
  2.1684969e-03 -7.7113591e-04  1.4074765e-03 -2.0255802e-03
  2.5268353e-03 -3.0070377e-04  2.0589031e-03 -1.7062676e-03
  1.2512173e-03 -1.2772368e-03 -2.5869833e-03  2.5638909e-03
  7.0225837e-04 -1.6768127e-03  3.3623836e-04  1.3466655e-03
  9.5104097e-04 -2.0774624e-03  2.8945161e-03  2.7755221e-03
 -7.8170148e-04 -3.7078466e-04 -1.0239603e-03  2.1322783e-03
 -1.4051977e-03 -1.2878695e-03 -1.4252389e-03 -6.9728351e-04
  5.2058491e-04 -3.7443340e-04  2.3138442e-03 -1.5671100e-03
 -1.0063990e-03  5.1620572e-05 -1.1049085e-03  2.5842962e-04
KAS_L_0140_14_rev_1x_1
  1.0000000e+00  4.5070701e-18  1.0444268e-17  5.0803114e-01
  4.4391257e-04  6.6986128e-03  4.9832982e-02  7.1089036e-03
  5.8798071e-02 -5.4563048e-03 -2.0660251e-02  8.6685690e-02
  3.4844650e-04  1.0687182e-02 -4.8929102e-03 -1.0212494e-02
  8.1407903e-03 -4.1828780e-03  5.4842383e-03  9.3091006e-03
  2.9926374e-05  1.3428397e-03 -7.5407383e-03 -1.9319204e-03
  8.0432560e-04 -4.8919379e-03  4.8063854e-03  7.7219201e-04
  3.5557212e-03  7.2092091e-04  6.0940739e-04  1.9674976e-03
 -9.9504227e-04 -7.9317720e-05  2.1769587e-03 -4.7322490e-03
  3.6166138e-04  1.0853215e-03  3.0348764e-03  2.2011129e-03
  1.0911800e-03  4.7864798e-04  9.0662034e-04  2.2276392e-03
 -7.0894754e-04  1.5813870e-04 -3.5096716e-03  1.3950542e-03
  1.7164083e-03  8.1097678e-04 -1.2391742e-03  3.0505327e-05
 -1.6369122e-03  1.6559184e-03  2.5749604e-04 -1.1819591e-03
  7.3483501e-04 -9.6141295e-05 -1.6937732e-04 -1.7784534e-03
  4.1293667e-04  1.1931930e-03 -1.8006977e-04 -1.8475183e-03
  2.1791786e-03  1.1552268e-03 -1.3801508e-03 -1.1158942e-04
  1.2257016e-03  8.2610393e-04 -9.0507606e-05 -2.8585948e-03
  9.2945929e-04  1.1805405e-03  1.9747843e-03  2.3147176e-03
  4.7191144e-04  6.3174573e-04  7.4558326e-04  2.1599313e-03
KAS_L_0140_15_1x_1
  1.0000000e+00  3.2620077e-17 -6.1594248e-17  4.9092673e-01
  4.4965767e-03  1.5300174e-02  3.9215661e-02 -1.3834276e-02
  6.8582989e-02  4.4081102e-03 -1.8880898e-02  9.6662148e-02
  6.8977824e-03  1.0206877e-02 -6.6545292e-03 -7.7498181e-03
  1.4100509e-02 -6.5823068e-03  6.2930487e-03  8.3206584e-03
  4.4423363e-03  4.6206627e-03 -4.0051025e-03  3.6456095e-03
 -8.3998100e-04 -5.1751223e-04  3.8424400e-03  4.6434171e-03
  2.6037223e-03  3.1421461e-03 -4.5277350e-04  5.5469766e-04
 -1.4514308e-03  1.2025251e-03 -1.0214195e-03 -1.7620832e-03
  1.2961897e-03  7.3629963e-04 -2.6917571e-03  5.1527591e-04
 -5.3257867e-04  1.3526050e-03  1.0218846e-03  8.3138392e-04
  1.3573075e-03 -5.2665781e-04  3.6268921e-03 -3.8464110e-03
  2.4726007e-04  6.8740950e-04  1.5428346e-03 -4.3991036e-03
  1.7332238e-03  7.7838415e-04 -1.3333829e-03  5.7622265e-04
 -5.8309499e-04  6.9557758e-04 -3.4675751e-03  3.5804881e-03
  1.6855661e-03 -1.9471554e-04  5.6120312e-04  2.8169011e-03
 -2.0898595e-03  5.0741795e-04  1.7356743e-03  4.5829977e-03
  7.6025099e-04  4.0438592e-04  2.3582531e-03 -2.9483391e-03
 -2.8308427e-03  6.7047887e-04 -2.7488701e-03 -3.8299433e-03
  1.6558781e-03  2.0934730e-03 -6.6857603e-04 -1.9998978e-04
KAS_L_0140_17_1x_1
  1.0000000e+00 -7.9298904e-17  1.4154521e-16  5.9283597e-01
 -6.4756869e-03  2.1295844e-03  6.8745910e-02  1.9776600e-02
  6.8280816e-02  6.1383085e-03 -1.3624708e-02  7.7439871e-02
 -1.3061183e-03  1.2339611e-02 -1.4205110e-02 -6.7256391e-03
  7.0985415e-03 -5.9267676e-04  2.2587685e-03  1.0812866e-02
  1.9560936e-03  5.5825085e-03 -3.3138601e-03 -2.4502303e-03
  1.8681563e-03 -1.5375191e-03  2.1991315e-04 -1.8346360e-03
 -2.2443776e-03  2.2944959e-03  4.9398463e-04  3.5492101e-03
  9.8941629e-04 -2.0858011e-03  1.5765277e-03 -5.6601995e-05
 -1.0073649e-03  1.0476575e-03 -1.3450054e-03  2.1095612e-03
  1.8594203e-03  2.2922797e-03  8.0059401e-04 -2.1732682e-03
 -8.6835525e-04  1.0138180e-03  3.2917824e-03 -2.7550655e-03
  2.3447439e-03  1.3481615e-03 -1.5943393e-03  2.7898830e-03
  1.6179033e-03  1.6085039e-03 -1.7781089e-03 -4.4832640e-03
  1.3376529e-04  1.3462259e-03  2.3958342e-03 -2.3167471e-03
  8.8251957e-04  9.3901103e-04  9.0161790e-04  2.1364301e-03
 -3.6425974e-05  7.3322831e-05 -1.9885297e-03  2.5109495e-03
  1.3126528e-03  1.9181133e-03 -7.7974747e-06 -1.2649714e-03
 -8.9698458e-04  2.2552884e-04  5.1474993e-04 -1.3505696e-03
  1.4025337e-03  1.3506694e-04 -1.9055664e-03  1.8560965e-03
KAS_L_0140_17_1x_2
  1.0000000e+00 -1.2272026e-16  2.1480576e-16  5.8186497e-01
 -5.9774437e-04  1.2334511e-02  5.4362155e-02  1.4385674e-02
  5.8743282e-02  1.4752087e-03 -7.4241144e-03  7.9833505e-02
 -2.8304477e-03  6.7411385e-03 -1.3286611e-02 -1.0336004e-02
  8.3166614e-03  2.1019318e-03  3.5467998e-03  3.0351717e-03
  3.8312660e-03  2.0690133e-03 -6.3375425e-03  7.9266723e-04
  6.8129373e-04  7.5312839e-04 -8.1356441e-04  2.6444995e-03
  3.0818442e-03 -1.6645161e-03 -2.1348463e-03  1.7637253e-03
 -1.4020610e-03 -1.5582575e-03  2.4825442e-04 -2.3240629e-03
  1.8192156e-03 -1.4079720e-03  2.1730458e-03 -2.2419884e-05
 -1.1548271e-03  1.8675657e-04  9.0959344e-04  9.0060664e-04
  7.8998626e-04 -1.8773160e-04  1.1571104e-03  1.5808891e-03
 -8.0040197e-05  9.6179796e-04  4.7225339e-04  8.3457704e-04
 -9.1352789e-04 -1.7381023e-04 -4.8373821e-04  1.4671138e-03
  1.7605471e-05  5.5183074e-04 -1.4090294e-03 -2.3200210e-03
 -2.2506706e-03  3.5319764e-04 -9.5053503e-04  1.2894978e-03
  5.5766521e-04  6.8312951e-04 -2.0471368e-05 -2.0266960e-03
 -1.5059274e-03 -1.5051948e-04 -1.7688024e-04 -2.4798858e-03
  6.4304904e-04  9.7127679e-04 -6.0220477e-04  2.3623600e-03
 -6.2092636e-04 -1.4331162e-03 -2.0431090e-03 -2.5514806e-03
KAS_L_0140_17_1x_3
  1.0000000e+00 -1.7689590e-17  1.5908347e-17  6.1098174e-01
  7.6809991e-03  8.0873576e-03  5.1114442e-02  8.2238446e-03
  6.6096887e-02 -2.3882819e-03 -1.1472044e-02  7.5919376e-02
 -3.2253335e-03  7.1185343e-03 -1.1348533e-02 -1.3563156e-03
  1.2679948e-02 -2.3125303e-03  4.1915479e-03  6.3324308e-03
  3.1570322e-03  2.4039114e-03 -6.0650555e-03  1.5156603e-03
  2.5359394e-03 -1.0150263e-03  1.9020056e-03 -9.5141400e-03
 -1.1294006e-03  7.8900936e-04  1.6895004e-03  5.8610821e-03
  2.2120553e-03  1.5813596e-04 -3.8588258e-03  2.9694094e-03
 -1.3210135e-03 -1.8708185e-03  6.4168063e-04 -4.4123520e-03
 -4.1089802e-04 -2.4705713e-04  2.2222624e-03  4.8824361e-03
 -5.3830906e-04  1.0555368e-03 -1.4102257e-03  4.0006697e-03
 -2.2529324e-03 -1.8790954e-03 -1.2269230e-03  6.4347489e-04
 -1.5952422e-03  1.2464243e-03  3.4311413e-03  7.5811298e-04
 -2.5229773e-03  5.7121551e-04 -9.3480306e-04  4.6850444e-06
 -2.6037314e-03  2.1563151e-04 -3.2994634e-04 -1.5269940e-04
 -1.4122998e-03 -2.2931604e-03  1.0001125e-03  9.6787821e-04
 -1.0949486e-03  1.1776892e-03 -1.8896015e-03 -7.1583014e-04
  6.0244128e-04 -9.4903466e-04 -1.1925376e-03 -3.1791561e-03
 -1.4244025e-03  1.0975917e-03  4.5380390e-04  1.2176031e-03
KAS_L_0140_18_1x_1
  1.0000000e+00  7.2518613e-17 -1.1625556e-16  4.9932868e-01
 -4.8295503e-03  7.8822542e-03  5.5128947e-02  1.6230340e-02
  7.1886726e-02 -1.8776106e-03 -4.5463824e-03  9.5616558e-02
 -1.4037587e-03  9.7504946e-03 -1.1772303e-02 -1.9425508e-03
  9.9327976e-03  2.2842071e-03  1.4651555e-03  8.7130089e-03
 -1.6522363e-03  4.0835509e-03 -1.9373233e-03 -2.2226510e-04
 -9.7699664e-04  8.8809367e-04 -2.5849677e-03  2.5152155e-04
  1.5785297e-03  2.6058722e-03 -2.0310107e-03 -6.1788798e-03
 -1.1159218e-03 -1.3249567e-03 -2.1970115e-03  3.8035760e-05
  1.9078982e-03 -5.6244541e-04 -1.4642348e-03  2.8335439e-03
  2.9999711e-04 -3.9538647e-04 -2.1402261e-04 -9.8415803e-04
  2.0775412e-03 -1.9737711e-03  9.3050596e-04 -1.3698167e-03
 -6.2969580e-04  2.4487532e-04 -1.0735061e-03  6.7681189e-04
  2.3497507e-03 -1.4059630e-03  1.4152913e-03  1.4922739e-03
 -1.5939886e-03 -6.6676421e-04  1.3940223e-03  9.7145510e-04
  1.3980494e-04  4.6211004e-04  2.5164556e-03  8.9402048e-04
 -3.4407677e-04  1.6166351e-04 -3.3297959e-04 -2.4541300e-03
 -9.9535691e-04  2.6421472e-04 -4.0360630e-04 -6.5553043e-04
 -6.7727537e-04  4.6611519e-04  1.4851169e-03  2.9274918e-03
 -6.6212164e-05 -5.0593264e-04 -1.3999057e-03  4.6034047e-04
KAS_L_0140_18_1x_2
  1.0000000e+00  8.9104078e-16  1.8581893e-16  6.3493494e-01
 -1.6912789e-03 -4.9495830e-03  1.2620220e-01  4.0160799e-03
  5.0891921e-02  8.1540708e-04  4.9482886e-03  1.0786570e-01
 -4.5638648e-04  1.0637430e-02 -3.2630370e-02  7.3169255e-03
  1.5379533e-03  2.7875599e-03 -9.7518027e-03 -8.2156022e-03
  9.2289719e-04  5.1980122e-03  2.7109455e-03 -5.8355160e-03
 -5.5844679e-03  1.1107026e-03 -2.6294230e-04  3.9416842e-03
  4.5006702e-04 -3.5159823e-03 -5.3835027e-03 -1.4717112e-03
 -2.4779157e-03 -1.9998614e-04  1.1425690e-03  2.4593134e-03
 -1.5678849e-03  6.8098231e-05  6.7673477e-04 -6.1455953e-04
  3.4991006e-04  4.1266068e-04  2.4299041e-03 -3.7631468e-03
  2.4910798e-04 -2.6717216e-04 -1.2291916e-03  2.1544096e-03
  2.4157014e-03 -2.6233661e-03 -7.8525369e-03  1.0012098e-03
  2.7262828e-04  1.1080331e-04  2.3142598e-03 -9.4576597e-04
  4.9304113e-04 -4.7007431e-04  5.6864134e-03  2.0016745e-03
 -1.1195660e-03 -6.4127014e-05 -1.1313725e-03 -1.8428504e-03
 -4.1347541e-04 -6.5895115e-04  7.6512784e-05  1.3069553e-03
  1.4925580e-03 -1.9024383e-03 -2.1332830e-03  2.8673931e-03
 -2.7891730e-04  9.0479760e-04 -2.9917579e-04 -4.8531228e-04
 -1.3483597e-03 -1.9510454e-03 -4.2518212e-04 -1.4870390e-03
KAS_L_0140_19_1x_1
  1.0000000e+00  6.1395866e-18 -5.2528727e-17  4.3929347e-01
  2.8452314e-03  3.3318276e-03  7.5859549e-02 -1.1684495e-02
  8.2935799e-02 -3.2816600e-03 -4.8247165e-03  9.1787330e-02
  7.9088841e-03  2.8980668e-03 -1.1817081e-02  5.1030913e-03
  1.5965664e-02 -4.6759150e-03 -1.4455339e-03  1.4704115e-02
  4.6599614e-03  2.8307370e-03 -4.5877420e-03 -1.8524552e-03
  2.8734915e-03 -5.1701169e-03 -1.1356041e-03  2.6848360e-03
  3.0527693e-03  1.0529485e-03 -4.1584481e-03 -1.5764626e-04
 -3.6309218e-05 -3.5122077e-03  4.1850202e-04  1.9773522e-03
  2.2373034e-03 -5.6293271e-04  1.6606851e-03  2.3981012e-03
 -1.0142666e-03 -1.0128336e-03  2.3878232e-03  3.6254666e-04
  2.6012120e-03 -8.2706563e-04  5.1819888e-04  9.2484173e-04
 -1.4695671e-03  5.3541149e-04  1.2833427e-03  1.6795307e-03
  2.3199752e-03  2.5031551e-05  3.5414559e-03 -3.0781373e-03
 -1.6274870e-03  1.1284327e-03  7.9954789e-05  1.6141942e-03
  2.0671672e-03  4.0789865e-04 -1.0587894e-03  7.9508649e-04
 -1.6108203e-03  1.1069584e-03  2.0166542e-03 -3.4366519e-05
  1.1313563e-03  5.7644495e-04 -1.4959110e-03  2.6828862e-03
 -7.0747431e-04  7.3088556e-04 -2.5813492e-03 -1.2835540e-03
  1.7645052e-04  6.8203937e-04  8.4792111e-04 -7.4905385e-05
KAS_L_0140_20_2x_1
  1.0000000e+00 -7.8952351e-18 -9.0063372e-18  5.9996132e-01
  5.7710783e-03  4.8566052e-03  7.3256056e-02  1.9968054e-03
  5.7010909e-02  2.6872434e-03 -2.9809352e-03  7.6329508e-02
  1.6381903e-03  6.1250768e-03 -2.2468319e-02 -6.0481648e-03
  2.6177400e-04  2.9049615e-03  2.6359226e-03  6.9545059e-03
  8.0883262e-04  4.7450612e-03  3.6407199e-04  4.7894475e-03
 -4.2815992e-03  8.3612622e-05  3.9708037e-04 -2.9201633e-03
 -1.3682146e-03  1.7065800e-03  2.5945984e-03  3.3746601e-04
 -3.0054358e-03 -1.7408906e-03  7.6619406e-04  4.0851357e-03
 -2.6445995e-03 -2.9564328e-04 -4.2571541e-03 -6.6225639e-05
 -2.5212667e-03 -1.6651033e-03  5.1571663e-04 -2.6914746e-03
 -1.6920581e-03 -1.2144110e-03  5.8934170e-04  2.5495579e-03
 -2.1730209e-03 -2.2493788e-04  1.3174494e-03 -1.0137394e-03
 -6.5035733e-04 -2.1042410e-03 -3.1580452e-04 -4.3362190e-03
 -1.6245520e-03  4.9889631e-04 -4.4724596e-04  3.4035923e-03
 -7.2199524e-04 -1.9616691e-03 -1.2100809e-04  1.3438724e-03
 -9.9377726e-04 -1.2861833e-04 -3.4066742e-04 -3.2972275e-03
 -1.5303619e-03 -1.2571886e-03  1.0781219e-03 -5.7911136e-04
 -2.9107729e-04 -3.1568124e-04  1.5102663e-03  1.1523693e-03
 -1.7079177e-03 -1.9614095e-04  9.3230121e-04  7.1270431e-04
KAS_L_0140_20_2x_2
  1.0000000e+00 -5.3386338e-17  1.2240053e-16  5.3637421e-01
  5.2013946e-03 -2.4846437e-03  1.0548735e-01  1.5504296e-02
  6.3035470e-02  4.4252199e-03 -2.1317988e-02  1.0726784e-01
  1.8854593e-03  1.1540875e-02 -2.8077758e-02 -1.9096677e-02
  6.9717922e-03  1.2540012e-03  8.4742396e-03  1.0614200e-02
  8.9108888e-05  8.1087818e-03 -2.1244161e-03  4.7526906e-03
 -6.5166094e-03 -5.0531271e-03 -7.0978345e-03 -6.0707664e-03
  5.0586904e-03  4.8608547e-03  2.5396431e-03  3.5885042e-03
 -2.1744782e-03 -1.9660772e-03  2.3301572e-03 -1.4515312e-03
  4.7575236e-04  6.7141543e-04 -3.4351607e-03 -1.6661290e-03
  2.2535468e-03  8.9122645e-04  4.1291083e-03 -1.1956380e-03
  2.0727125e-03  1.7934910e-03 -6.8669755e-04 -3.2623404e-03
 -1.1080825e-03  2.2573997e-04  2.2193314e-04 -3.7622710e-04
  2.9614520e-03 -7.3239263e-04  1.1688659e-03  1.3038747e-03
 -5.0504976e-05  3.9648764e-04 -4.0232068e-03  2.6537026e-03
  1.1749917e-03 -1.9513142e-03 -2.1958009e-03  2.1112900e-03
 -6.7252550e-04 -8.0610331e-04  2.1531001e-04  9.1370279e-04
 -6.1035640e-04 -1.2487720e-03  1.4366424e-03  2.4651933e-03
 -1.0107241e-03  2.1799951e-04  1.0061958e-03 -9.2004998e-04
  3.1313354e-04 -1.7436782e-03 -1.6098686e-05 -2.0910832e-03
KAS_L_0140_20_2x_3
  1.0000000e+00  1.0941675e-15  2.2298143e-17  5.9181831e-01
 -1.1719846e-02  2.2487037e-02  9.8530231e-02  5.1640135e-03
  4.8573269e-02 -7.0959489e-04 -2.3486294e-04  9.2691203e-02
  2.9572340e-03  1.9331144e-02 -2.0731331e-02 -2.2308819e-03
  2.0786680e-03  2.2637232e-03 -8.4652011e-04  7.5718014e-03
 -4.4071994e-03  2.2836134e-03 -4.7136870e-03 -1.4910984e-03
 -5.9084991e-03 -1.6256357e-05  3.5757168e-03  1.5877526e-03
 -2.5108908e-03 -5.2558706e-03 -5.4216110e-03  3.7674261e-03
 -3.2029683e-03  1.1711644e-05 -1.5489930e-03 -7.1913328e-04
 -3.3033557e-03 -3.8166735e-03 -3.3008425e-04  3.7385933e-04
 -7.4550723e-04  2.7708168e-03  4.2309106e-03 -1.2801960e-04
 -7.3001444e-04 -2.5333412e-03  6.1994856e-05 -5.2947252e-04
  1.6590278e-03  3.3038862e-03  4.5392168e-04 -1.6601798e-03
  2.9491292e-04 -7.4873980e-04  4.1501934e-04 -1.1134335e-03
  1.8974778e-03  1.5643743e-03 -1.5962294e-04 -1.6904147e-03
 -1.1144842e-03 -1.2789676e-03 -4.6451328e-04  2.3953225e-03
  3.4028430e-04  8.0429957e-04 -6.4408486e-04  3.4130086e-03
 -1.4167479e-03  6.2408285e-05  2.7729769e-03 -1.0112358e-03
 -1.5011341e-03  1.6003378e-03 -9.7432440e-04 -7.9219434e-04
  3.5111556e-04  1.9185194e-03  4.3612504e-05 -1.9901925e-03
KAS_L_0140_20_rev_2x_1
  1.0000000e+00  6.2010842e-17 -1.1616019e-16  6.0420041e-01
  2.9273640e-03  9.3050273e-03  5.5137258e-02 -3.4021114e-03
  5.6270429e-02  1.3004676e-03 -6.3583608e-03  8.3697730e-02
  2.2248494e-03  1.1514901e-02 -1.2324131e-02 -1.6789487e-03
  1.1298269e-03  1.7429174e-04  6.1196032e-03  2.9098892e-03
 -4.2618844e-04  6.1801537e-03 -1.5283391e-03  8.7172295e-03
 -2.1199183e-03 -1.2048617e-03  2.4479842e-03  4.4919337e-03
 -1.9704224e-03 -4.4503566e-04 -6.2812569e-03 -1.8237015e-04
 -8.7804627e-04 -1.0891312e-03 -2.0454918e-03 -4.6846845e-03
 -1.7096626e-03 -3.3279954e-03  1.2180761e-03 -1.9033646e-03
 -7.7275470e-04 -4.2058523e-04  1.9896978e-03 -1.6687651e-03
  3.8461487e-04 -2.0042739e-03  1.0634384e-03 -1.2011247e-03
 -5.2852050e-05  7.9492018e-05  6.0245233e-04  1.3325604e-03
  2.4508002e-03  1.7428409e-04  8.6680367e-04 -3.5904020e-04
  1.2910822e-03  1.9827439e-04 -1.1091670e-03 -3.7538232e-04
  3.0457322e-03  7.1445382e-04 -7.0749473e-04 -1.8842555e-03
  1.6445021e-03  2.7480505e-04  6.0533447e-04 -3.4605261e-03
  2.1917261e-03 -2.2782405e-05  2.8538213e-04 -2.1649654e-04
  5.1745188e-04  3.2888033e-04 -4.3050766e-04  2.0932538e-03
  1.0885605e-03 -3.4800201e-04 -3.3150503e-04  1.1044291e-03
KAS_L_0140_21_rev_2x_1
  1.0000000e+00  6.6251443e-17 -1.2257193e-16  5.8488450e-01
  8.5590989e-03 -2.4833042e-03  9.9518510e-02  1.9837069e-03
  5.5011065e-02 -1.0862749e-02 -2.0163691e-02  1.0343736e-01
  1.4684006e-04  9.6404198e-03 -2.2079946e-02 -5.8171859e-03
  2.0704919e-03 -6.4174151e-03  5.3931699e-03  2.6945968e-03
  1.3019931e-03  5.7978154e-03 -2.3311199e-03  1.3401992e-03
 -2.0770631e-04 -7.1937366e-03 -3.1928634e-04 -1.8448544e-03
  6.2030792e-03  3.3826030e-04 -8.5148548e-04 -1.1077485e-03
  4.0326874e-04 -3.3231749e-03 -4.6635360e-03  7.4193551e-04
  2.8004245e-03  3.7137586e-04 -8.3667870e-04  5.4687692e-05
 -2.7113339e-03 -4.3885485e-03  8.4851207e-04  1.6912773e-03
  2.1204720e-03 -9.7221206e-04  3.1740840e-03 -3.0836669e-04
 -1.6367786e-03 -2.5876985e-03  1.7043184e-03  1.7944108e-03
 -2.1044773e-04  1.4262242e-03 -3.3983794e-03  3.0327837e-03
 -2.3815135e-03 -1.0719092e-03  1.2633679e-03 -3.7907728e-03
 -5.4598638e-04 -1.6204738e-03  1.2033539e-03  5.9832532e-04
 -2.9672545e-04 -4.1409749e-04 -6.4469420e-04  7.4551733e-04
  3.1769558e-04 -2.2402097e-03 -3.4316674e-03 -1.8342574e-03
  7.5876813e-06  3.3199455e-04 -1.0035039e-03 -2.2941117e-03
  2.9707205e-04 -1.2421101e-03  4.7232123e-03  1.0463261e-04
KAS_L_0140_21_rev_2x_2
  1.0000000e+00 -5.2476530e-18 -3.3898146e-17  4.9971021e-01
  7.5918166e-03  2.2494101e-03  5.5085259e-02 -1.6695420e-02
  6.7539617e-02  4.7642451e-04 -1.3828477e-02  9.4970092e-02
 -1.9859810e-03  6.0789365e-03 -1.1158448e-02 -1.4477643e-03
  1.2130160e-02 -3.5673161e-03  2.8587055e-03  1.7108299e-03
  2.0846241e-03  3.0489435e-03 -5.1416712e-03  2.8415788e-03
  2.1211534e-03 -1.3203667e-04  1.7048958e-03  3.7062969e-03
  1.5065983e-03  2.9017090e-04 -1.0095968e-03  9.4483948e-04
 -8.4676120e-05 -3.8187672e-04  1.7113614e-03  2.1091669e-03
  4.8581376e-04  3.1141145e-04  6.3318256e-04 -2.2388305e-03
 -1.2436916e-03 -3.8487333e-04 -3.6829179e-03  1.1855280e-03
  1.0953976e-03  1.9454563e-03  2.1339094e-03  5.6495140e-04
  5.1523059e-04 -1.2223424e-03  1.7292819e-03 -2.1409053e-03
  6.6112310e-04  1.7281734e-03 -7.3707543e-05 -6.0085794e-05
  1.6010557e-04 -7.9936437e-05  1.8989563e-03  3.4760442e-04
  5.0317770e-04  2.2990040e-03  1.3602087e-03  1.5682663e-03
 -4.1436711e-04  1.5816656e-03  2.6281068e-04  1.3934923e-03
  5.8575956e-04  1.9463027e-03  1.1574367e-03 -1.8193779e-03
  1.6692837e-05  2.0111634e-03 -6.6282591e-04  1.2445266e-04
  5.2680707e-04  2.0212233e-03 -2.0131586e-03  1.2887569e-04
KAS_L_0140_21_rev_2x_3
  1.0000000e+00  5.8286372e-17 -1.2173065e-16  5.1824629e-01
  4.2011031e-03  9.2329488e-03  5.5089906e-02  7.4168497e-03
  7.0495833e-02  2.8484807e-04 -7.9951617e-03  7.3189174e-02
 -5.1516031e-03  9.3918903e-03 -4.9685635e-03  5.2823548e-03
  1.5864143e-02 -4.9831050e-03  3.7052852e-03  1.0247110e-02
  1.0854168e-03  7.6834958e-03 -6.8666936e-03 -2.5162233e-03
  2.6986530e-03  2.4934328e-03  5.0837093e-03  1.9982075e-03
 -2.9213179e-04  6.5706635e-04 -7.4528941e-04 -1.1858760e-03
 -6.6139084e-04  9.4310574e-04 -1.4802900e-03  2.4570309e-03
 -1.3256361e-04  1.7763811e-03 -1.6651378e-03 -3.2643304e-03
 -3.3901961e-04 -5.2043892e-04 -2.3100474e-03  2.8854689e-03
  2.4080706e-03 -3.9033475e-05 -1.3126836e-03 -1.6972070e-03
 -2.2930732e-03 -9.3843595e-04 -1.1628124e-03 -3.8186072e-03
  1.0954174e-03  2.3545233e-03  3.8765586e-03  2.2074997e-03
  4.1327885e-04  8.3023824e-05  5.6871083e-04 -2.4958082e-03
  3.9250447e-04  3.6467173e-04 -1.2144849e-03  1.9155901e-03
  1.0841209e-03 -6.7213239e-04 -2.2617966e-04  7.4478252e-04
 -2.5146690e-04  1.2622331e-03 -3.1706419e-05  2.2854076e-03
  1.6138568e-03 -2.2127992e-05 -7.1673714e-04 -8.8803670e-04
  4.2618172e-05  8.7134571e-04 -7.7403614e-04 -1.2351898e-03
KAS_L_0140_22_1x_1
  1.0000000e+00  1.0573449e-15 -6.8622872e-18  5.5441820e-01
 -1.0671864e-02  4.5564251e-03  7.4483150e-02  1.0535766e-02
  6.6090256e-02  1.3682140e-03 -1.5830809e-02  9.3378218e-02
 -1.1258973e-03  8.2964812e-03 -2.1661184e-02 -8.0850142e-03
  4.7693284e-03 -1.4634122e-04  9.3852245e-03  1.1824136e-02
 -1.6723336e-03  5.6788865e-03  1.1328435e-03 -9.1658117e-04
  6.2450396e-06 -6.8418570e-04  7.0349970e-04 -3.6966927e-03
 -1.5323138e-04  1.8980318e-03  2.7298918e-04  4.3516040e-04
  1.2962223e-03  1.0304238e-04  3.0664962e-05 -3.8122556e-03
  5.2216191e-04 -3.6758999e-04 -8.9813758e-04 -4.1259360e-04
  1.4720276e-03  5.9346324e-04 -4.4033867e-04  3.5861235e-03
 -2.5869099e-04 -6.2485807e-04  1.5571080e-04  2.8108528e-03
  4.3652971e-04  1.4042840e-03  3.9450737e-03  2.4263369e-04
 -1.7985175e-03  3.6017393e-04  1.8308403e-03  4.0696916e-03
  8.3723068e-04  1.5525189e-03 -1.1799681e-03 -2.9050033e-03
 -2.5590135e-03  1.4201201e-03  4.4006768e-06 -4.4243176e-03
  1.2559660e-03  8.9270907e-04  2.3518075e-04 -7.1110965e-04
 -1.9012762e-03 -1.9228271e-04 -3.1914942e-03  2.7350379e-03
  1.6873995e-03  1.4491381e-04 -1.3652619e-03  9.0326710e-04
 -7.4590103e-04 -9.2563597e-04  2.0488116e-04 -1.9825417e-03
KAS_L_0140_22_rev_1x_1
  1.0000000e+00  1.0314326e-15  1.3136898e-16  5.8577346e-01
  2.3826734e-03  6.4022005e-03  8.6499624e-02  5.7767636e-03
  5.7188913e-02  1.7192895e-03 -6.7676082e-03  8.5222086e-02
  3.5473904e-03  9.2717183e-03 -1.6873568e-02 -6.3983498e-04
 -2.1915617e-03  1.6907254e-03  4.9864973e-03  1.0226372e-02
  5.3287608e-04  7.1202961e-03  1.5144518e-03 -1.8920666e-03
 -6.4670912e-03  2.2397792e-03 -8.8234808e-04 -4.2979520e-03
 -2.6479448e-05  2.5518633e-03  2.3199951e-03  2.5679459e-03
 -3.7516859e-03  2.0858663e-03  1.7366376e-05  7.6251637e-04
  7.6048571e-04 -5.8360998e-04 -1.1526759e-03  1.9642141e-04
 -1.9399998e-03  1.2834109e-03 -5.7681609e-05 -2.1483593e-03
  1.1079270e-03 -1.3561800e-03  2.1659106e-03 -4.4586932e-04
 -1.1378092e-03 -2.1472348e-05 -3.8773984e-03  9.0472940e-05
  9.9212529e-04 -8.7883471e-04 -1.2629888e-03 -1.8402237e-03
 -9.7220386e-04 -4.9230865e-04  2.7949680e-03  6.3656774e-04
  6.4787495e-04 -1.0520756e-03 -1.9179619e-03 -1.7367484e-04
 -5.9675361e-04 -6.2436924e-06  6.5535922e-04 -7.3298065e-04
  7.8939589e-04 -2.1091448e-03  5.9235285e-04  6.7477821e-04
 -6.9432892e-04  3.3812566e-04  1.0997803e-03  1.6684299e-03
  1.6153769e-03 -2.9276520e-03 -2.9027705e-03 -1.6356570e-03
KAS_L_0140_23_rev_1x_1
  1.0000000e+00 -1.0978040e-16  1.6847762e-16  5.7445875e-01
  2.4466125e-03  9.9846076e-03  9.8271370e-02  1.0830415e-02
  5.5670997e-02  9.9332884e-04 -6.9734741e-03  1.0405477e-01
 -3.3093734e-05  1.1548363e-02 -1.6751653e-02 -9.0034486e-03
  6.4450568e-06 -7.4238250e-04 -4.5553754e-03  5.6336948e-03
  2.4630355e-03  8.1442877e-03 -7.1497643e-03  4.3786992e-03
 -3.1094143e-03 -2.2606363e-03 -1.0625555e-03 -2.9058575e-03
  1.4709661e-03  1.9256828e-03  7.4420493e-04 -3.4830627e-03
 -6.0527853e-04 -2.5942303e-03  2.5812884e-04 -1.6753644e-03
 -7.5678564e-04 -4.7432231e-04 -5.1150344e-04  8.3303686e-04
  1.1547936e-03 -1.4054151e-03 -6.6968347e-05 -4.3864978e-03
 -8.9211807e-04  1.7041697e-05  3.1386317e-03  6.3098452e-05
  2.4361423e-03  8.0937663e-05  2.4806106e-03  9.6132740e-04
 -1.8908890e-04  1.1141186e-03 -7.3817271e-04  4.4171770e-07
  2.3166488e-03 -1.6023259e-04 -2.1656054e-03  3.6226704e-04
 -3.8355814e-05  1.2019425e-03 -2.4604204e-03 -1.7415674e-03
  1.2980886e-03 -8.0563405e-04 -2.9734051e-05 -7.9463318e-04
 -5.6590535e-04  1.1105190e-03  1.8052893e-03  7.1440489e-04
 -4.2555893e-05 -4.6064841e-04  2.8101467e-03  9.8440942e-04
 -1.2053358e-03  1.0332386e-03 -1.4660914e-03  5.9472029e-04
