# Supplementary material for: Geometric morphometric analysis of spore shapes improves identification of fungi
Source: PLoS One. 2021 Aug 5;16(8):e0250477. doi: 10.1371/journal.pone.0250477 (PMC8341628; doi:10.1371/journal.pone.0250477)
Supplement: S1 Appendix — (ZIP) [file pone.0250477.s002.zip › 3_latest/2_3_data_shape/nef/KAS_L_0244_NEF.nef]

#CONST 1 1 1 0
#HARMO 20
KAS_L_0244_01_1
  1.0000000e+00  4.2095650e-17 -1.5932939e-16  4.5407467e-01
  5.7865474e-03  4.3144816e-03  5.7582746e-02 -6.3032237e-03
  7.5395870e-02 -4.0648114e-03 -8.2083961e-03  8.8860725e-02
 -3.4460432e-03  9.3004791e-03 -1.0432816e-02  1.1671359e-02
  1.2807288e-02 -4.0100351e-03 -2.3994012e-03  2.2857762e-02
 -1.9284856e-04  4.4609584e-03 -4.8900368e-03 -4.4350905e-04
  1.2708199e-03 -5.3290131e-03 -1.9162078e-03  1.1993731e-03
 -5.4161518e-04  5.9956747e-04 -4.1012006e-03 -2.9458025e-03
 -1.6278339e-03 -4.5479411e-03 -2.2652921e-03  8.4739040e-04
 -9.6359018e-04 -4.1343520e-04 -2.5432867e-05  3.9456566e-04
 -1.4864711e-03 -2.8993422e-03  1.1907152e-03  2.6867503e-03
 -6.8013763e-04 -5.5184350e-04  5.1932069e-04  5.4127715e-04
 -1.3129096e-03 -2.5299181e-03 -9.5751262e-04 -1.1539400e-03
  3.9876861e-04 -1.2948160e-03 -5.1753038e-04 -2.3212697e-03
  9.0439726e-06 -2.3741653e-03  3.4464756e-03 -1.5982003e-03
  8.8764063e-04 -1.3394585e-03 -1.5385942e-03  3.4307807e-04
 -1.2095026e-03 -1.5654347e-03 -1.2223047e-03  1.7960474e-03
  5.5240380e-04 -1.1173225e-03 -4.8467543e-04  1.7369796e-03
 -1.0007048e-03 -8.6582556e-04  2.0929142e-03  4.1418025e-05
  2.3008674e-04 -6.9142419e-04  1.9894562e-03 -3.7940468e-05
KAS_L_0244_02_rev_1xL_1
  1.0000000e+00  5.0941165e-17 -4.8954650e-17  4.4664673e-01
 -1.2942061e-03  3.2241816e-03  2.8449513e-02 -1.0509884e-02
  8.3937386e-02  2.3201921e-04 -8.6948060e-03  8.8361717e-02
  3.3230115e-04  3.3126627e-03 -4.4260627e-05  6.5927542e-03
  1.5546674e-02 -8.3005890e-04  4.7191927e-04  1.5810072e-02
  1.9110174e-04  4.0459628e-03 -6.6495917e-03  1.9370135e-04
  1.8492949e-03 -1.9819662e-03  3.4514414e-03  2.2325138e-03
 -7.0216189e-04  3.1762341e-03  1.3881618e-03 -7.5363440e-04
 -5.6968600e-05 -1.6845272e-03 -4.6698097e-04 -5.1159649e-04
 -4.2661133e-04  1.6312570e-03  2.1112860e-03 -4.4331268e-04
  6.7532904e-05 -7.8436025e-04  7.9353721e-04  8.0862300e-04
  6.6329386e-04  1.2452955e-04 -3.2648062e-03  5.1990081e-04
  2.2111584e-04  1.9478119e-04  1.3491838e-03  2.1555485e-04
  1.1350528e-03 -5.2351476e-04 -2.5417504e-03 -2.7684809e-03
  1.2551561e-04  4.8240493e-04 -9.7251261e-04  8.5379563e-04
  1.0787632e-03 -1.2213385e-03 -5.1482516e-04  1.2568491e-03
 -5.5177922e-04  2.5973703e-04  8.1656283e-04  4.3573991e-04
  6.9881051e-04 -1.2122360e-03  3.4160871e-04  9.6991061e-04
 -9.4228276e-04 -3.6491640e-04  1.6354870e-04  1.1213267e-03
  2.4593151e-04 -1.1120029e-03  3.0276070e-04  1.0662454e-03
KAS_L_0244_04_2xL_1
  1.0000000e+00 -1.4027925e-17  6.5129654e-18  5.0082483e-01
 -2.7571117e-03  5.6293335e-03  3.8414332e-02  2.7473175e-03
  7.0715779e-02 -3.2722635e-05 -4.2238385e-03  8.7170135e-02
  2.2258089e-03  7.7098287e-03 -6.3580038e-03 -1.8473422e-03
  1.1302606e-02  6.9716779e-04  3.9000343e-03  5.6353970e-03
  7.7621340e-05  3.7752701e-03 -7.7883274e-03  7.4148650e-04
  4.7536623e-03 -1.4845593e-04 -1.5803301e-03  1.7190271e-03
 -5.0106467e-04  6.7192051e-04 -6.6806560e-04  7.1185930e-04
  1.3695852e-03  1.1630980e-03  3.7746932e-03  1.1422067e-03
  6.4536975e-04  4.7884789e-04  3.7672901e-04 -2.1148036e-03
  1.6237951e-03  1.2996436e-03 -3.2259657e-03 -7.3431694e-04
  9.2383186e-04 -3.3361088e-04 -1.1697102e-03  1.1550034e-03
  2.6182431e-04 -6.1331979e-04 -9.5051529e-05  2.6470281e-03
  3.2451601e-04  1.7185231e-04 -4.4795236e-04 -2.7031468e-03
  1.9289906e-04 -7.8082048e-04 -1.7942327e-03 -7.6368663e-04
  3.5961897e-04 -5.5630978e-04 -8.9053847e-06  9.2061887e-04
 -5.6198129e-04 -1.6735921e-03  2.2010916e-04  7.4034399e-04
 -7.6263234e-05  2.0089337e-04  2.0695623e-03  1.7232333e-03
 -7.1225144e-04 -1.8390569e-03  1.4195947e-03  2.0699387e-03
 -3.8570478e-04  1.5787631e-03  1.4491546e-03 -1.1373669e-03
KAS_L_0244_04_2xL_2
  1.0000000e+00  1.0845431e-16 -2.1368515e-16  4.8284658e-01
  2.9052296e-03  1.0431652e-02  3.8896465e-02 -2.8250256e-03
  7.0039799e-02 -4.4493057e-03 -9.8575072e-03  7.6378553e-02
 -6.6600313e-04  9.0870821e-03 -8.2869433e-03 -4.2603874e-03
  1.4686832e-02 -3.6102519e-03  4.6549102e-03  1.1738780e-02
  2.5930231e-03  5.0920023e-03 -5.1208169e-03  4.2531750e-03
  1.6328683e-03  1.2248568e-04  1.4385624e-03  7.0892982e-03
  1.2908192e-03  9.6083379e-05 -1.8733887e-03 -3.9875602e-03
 -5.5973411e-04  1.0671856e-03 -1.7205694e-04  1.6834726e-03
  7.5953589e-04  1.3578397e-03 -1.5123505e-03  1.8158008e-03
  6.2682232e-04 -2.4951848e-04 -6.7039200e-04 -7.8326968e-04
  4.3502364e-04 -7.4201373e-06 -3.0876439e-04  1.3728646e-03
 -7.2799801e-04 -8.0355116e-04 -3.8311063e-03  1.0934023e-03
 -5.4019349e-04  1.3945309e-04  4.2136390e-04  1.2887448e-03
  6.9695481e-04 -1.0371639e-03  2.1632138e-03 -2.7299814e-03
 -1.5659314e-04 -2.3101563e-04 -6.3081078e-04 -2.2914092e-03
  1.4183594e-03  6.6354891e-04  1.3382305e-03  1.6865432e-03
  8.7733836e-04 -3.4626772e-04 -2.5777937e-05  8.9051432e-04
  7.0621286e-04 -1.2225667e-04 -1.9598730e-04  1.5693987e-03
 -1.8980021e-04 -7.9848185e-04 -3.7131928e-04  1.5936648e-03
KAS_L_0244_04_rev_1xCL_1
  1.0000000e+00 -1.3772500e-17  3.7632962e-17  4.1014151e-01
  9.5329947e-04 -1.1925683e-04  5.5591475e-02  1.4959682e-02
  8.0373767e-02 -3.7623274e-03 -2.5919509e-02  8.0721102e-02
  2.9342539e-04  3.6933846e-03 -2.9143991e-03 -1.4070062e-02
  2.1789485e-02 -3.1286846e-03 -1.6747598e-03  2.0385627e-02
  1.7407096e-03  3.5159550e-03 -2.9874549e-03 -4.0589660e-03
  7.1251682e-03 -1.9298330e-03  3.7340098e-03  4.8203623e-05
  2.4506491e-03  3.2722225e-03  1.4041745e-03  8.6956281e-06
  3.1571211e-03 -1.2045650e-03 -3.8304261e-04  9.7135724e-04
  2.8803362e-03  1.7181442e-03 -2.3016862e-03  2.7583851e-03
  1.4673057e-03 -3.4286435e-04  1.3169353e-03  3.5305315e-03
  1.5007413e-03  2.2924174e-04 -8.6087383e-04 -3.0701957e-04
 -9.3262316e-04  1.4307644e-03  3.5322772e-04  3.2252957e-03
  5.2500515e-04  1.0869633e-03  6.6016424e-04 -8.0355225e-04
 -9.8024632e-04  3.0177343e-04  1.6231145e-03  1.4653320e-03
  8.1414658e-04  8.4957358e-04 -2.4008124e-03 -8.3727733e-04
 -1.4415812e-03  9.4436145e-04  3.4676775e-04 -2.0109503e-03
  1.1603335e-03  6.2126181e-04  1.7999445e-03 -1.2766744e-05
 -2.2873735e-04  8.4573425e-05  1.7124055e-04 -2.5802528e-04
  1.6876051e-03  2.4032341e-04 -8.0243525e-04  2.5080123e-05
KAS_L_0244_05_axT_1
  1.0000000e+00  1.2631901e-16 -2.2639736e-16  5.1441498e-01
  8.1283772e-03  2.3783271e-03  3.4131846e-02 -1.8759851e-03
  7.7485337e-02 -9.9863292e-05 -1.3278069e-02  8.2289410e-02
  6.4493704e-03  2.9777551e-03 -3.8821195e-03  7.3626594e-04
  1.1546217e-02 -1.5523000e-03  1.8030408e-03  1.1205377e-02
  2.4027321e-03  1.8003824e-03 -4.6584231e-03  1.6563348e-03
  7.5358440e-04 -1.7733671e-03  7.8597815e-04  1.3490559e-03
 -1.2905507e-04 -2.2261530e-04 -2.0490444e-03  1.6593319e-03
  3.2089043e-05 -7.6915210e-04 -1.1141516e-03  1.5477959e-03
 -4.7790909e-04 -1.7278065e-03  9.4006025e-04  2.2107552e-03
  6.4679097e-04  4.0904316e-04 -1.7953486e-03 -2.4504059e-03
  6.4705472e-04 -1.6159966e-03  1.4838985e-03 -1.8292817e-03
  8.0581544e-04  2.5813431e-04 -6.8306224e-04  2.4151694e-03
  1.8890293e-03 -6.2953642e-04  4.0066680e-04 -3.1570031e-03
  6.0237674e-04  1.3077701e-04  1.3535634e-03 -1.3564837e-03
  2.2124305e-03  2.7386613e-04  1.9793973e-03 -1.2885917e-03
  4.8810474e-04 -1.1124260e-04 -9.4773411e-05 -7.7636183e-04
  2.0209173e-03  5.1022403e-04 -3.0879524e-04  1.8140212e-03
  2.0532039e-04 -4.0578291e-05 -4.7978494e-04  1.2991062e-03
  1.3743718e-03  3.7582551e-04 -3.5781724e-04  6.7515267e-04
KAS_L_0244_06_1
  1.0000000e+00 -1.2721860e-17  4.0786795e-17  4.4820106e-01
 -1.9689755e-04  1.1771150e-02  2.8481474e-02 -6.4067373e-03
  7.5815938e-02 -9.3752115e-04 -3.8877709e-03  8.2605522e-02
  2.0194680e-03  8.0352938e-03 -3.6196824e-03 -2.5239986e-03
  1.5397109e-02  4.2118790e-04 -4.8083737e-04  1.3870162e-02
  6.3828801e-04  2.1427132e-03 -2.0320054e-03  1.1046985e-04
  3.8887986e-03 -2.6695981e-03 -1.3000285e-04  4.8879407e-03
  7.9862443e-04  8.9164093e-04 -8.3100230e-04  1.9186268e-03
  1.8853790e-03 -1.4454651e-03  1.4893714e-03 -1.5763941e-03
 -3.4442504e-04  6.2462832e-05 -5.4024634e-04  1.8974632e-03
  1.0488445e-03  5.1898417e-04  1.0669813e-03 -1.6324572e-03
  1.8964453e-04 -4.2705215e-04 -1.4577359e-03  3.0175875e-04
  2.4170923e-05 -2.8855061e-04 -6.2913472e-04  1.4029158e-03
 -9.8549333e-04 -3.7953354e-04  1.5396373e-03  1.3155996e-04
  4.4487864e-04 -1.1926633e-04 -1.0114850e-03  3.4338020e-05
  6.8217786e-04 -6.9170983e-04 -3.3988616e-03 -1.6960229e-03
 -1.5992638e-04  1.0691088e-04  7.0927590e-04  1.0928188e-03
  4.1213983e-04 -7.1439156e-04  1.8424575e-03 -1.6291761e-03
 -1.7653588e-04  9.3055743e-06 -7.2414747e-05 -3.6931934e-04
  1.2951265e-03 -8.0546209e-05  1.8500531e-04  1.4731602e-03
KAS_L_0244_11_rev_1xR_1
  1.0000000e+00  1.0810876e-15  1.8087190e-16  4.8024448e-01
 -2.7769459e-03  5.7322672e-03  2.8430411e-02 -4.4852608e-04
  6.7503490e-02  2.1968947e-04 -1.2105396e-02  8.5159639e-02
  2.9627284e-03  6.8159425e-03 -3.3914001e-03 -9.8268547e-04
  8.6841216e-03 -4.5479182e-03 -2.7629357e-03  1.8971999e-02
 -3.7235891e-04  3.3990384e-03 -2.7326267e-03 -2.4673721e-05
  4.3279980e-04 -1.3724209e-03  3.3865736e-03 -1.5705895e-03
 -4.9874852e-04  8.0548261e-04 -1.1349784e-03 -5.5901732e-04
 -4.5881538e-04 -2.0630324e-03  6.7542130e-04  5.9739364e-03
  1.3739697e-03 -7.8024040e-05 -3.3734219e-03  7.1806307e-04
 -2.5473252e-03  1.1660744e-03  2.3143670e-03 -8.5406611e-04
 -5.2345160e-04  2.9912589e-05  1.0308104e-03  1.1087664e-03
 -1.8002115e-03  4.7446549e-04  5.8053820e-04 -1.0179760e-04
 -7.8101957e-04 -7.8669204e-04 -3.5072066e-04  1.2805114e-03
 -5.2882784e-04  7.9330672e-04  2.6492822e-04 -1.2510196e-03
 -4.1545896e-04 -1.1532311e-03 -6.6986270e-04 -4.5688257e-04
  8.1804441e-04  8.5838936e-04 -9.8223722e-04 -3.7282695e-04
 -5.8544433e-04 -7.7501749e-04  1.5966760e-03 -1.3472251e-03
 -3.5500772e-04  9.1121540e-04  3.4340886e-03  5.3926870e-04
 -8.2623602e-05 -6.6327425e-04 -3.0570786e-04  2.9676372e-05
KAS_L_0244_13_1xR_1
  1.0000000e+00 -3.5816572e-18 -2.0815976e-17  4.7834684e-01
 -2.9676762e-03  6.9797166e-03  5.8240523e-02 -5.3719477e-03
  7.5242130e-02 -2.1171147e-03 -1.3160573e-02  8.2859340e-02
  6.1136347e-03  8.0512511e-03 -4.8112898e-03 -2.9025869e-04
  1.3753813e-02 -4.3330007e-03 -2.7274039e-03  1.1959991e-02
  1.7067671e-03  6.2938145e-03 -2.8247735e-03  8.0642183e-04
  4.4666320e-03 -3.9446976e-03 -1.3533907e-03  2.9084452e-03
 -2.7313906e-04  3.2406406e-03  1.5666244e-05  2.6676304e-03
  5.4435804e-04 -1.2091969e-03  2.8256844e-03  1.9469699e-04
  7.5151447e-06  1.7331219e-03 -6.9248414e-04  1.3765867e-03
 -3.6002194e-04 -6.2131890e-04 -7.2152041e-04  6.7412839e-04
  2.4219995e-04  1.3419006e-03 -9.8215637e-04 -1.6939221e-03
 -6.7436283e-04 -4.2642182e-04  1.1147623e-03 -1.7597894e-03
  8.0390020e-04 -1.3721263e-04 -2.6975008e-03  3.9528726e-04
  5.1805567e-04 -1.7937349e-04 -6.8958719e-04 -1.9670018e-03
  9.1557662e-04 -9.1017718e-04 -6.5239012e-04  8.3180416e-04
  6.6784399e-04 -2.6333917e-04 -1.7244977e-03  7.8219909e-04
  7.9438600e-04 -2.5818362e-04  2.1821472e-03 -1.3986360e-03
 -6.2360454e-04 -7.7278595e-04  2.3832389e-04  2.1092793e-03
  9.5463931e-04 -5.3032828e-04  5.4408051e-04  2.2854376e-03
KAS_L_0244_14_1x_1
  1.0000000e+00  1.1424130e-15  9.1366126e-17  4.8722751e-01
  5.2584430e-04  6.0035038e-03  3.0174574e-02 -8.7132214e-03
  7.4482294e-02 -1.4957147e-03 -1.5135716e-02  8.3713991e-02
  6.8202795e-03  4.7521264e-03 -6.8913247e-03  5.7273385e-05
  1.1801874e-02 -3.9977019e-03  5.5545276e-03  1.5704238e-02
  2.1702788e-03  3.3840088e-03 -1.9709426e-03 -3.4759470e-04
  3.2856627e-03 -1.4281605e-03  3.9770937e-03  7.8479233e-04
  4.8321552e-04  5.5978020e-04 -9.3024613e-04  1.5016332e-03
  5.2464777e-04 -1.5256768e-04 -7.2416595e-04  2.1698453e-03
  1.1767965e-03 -3.8166284e-04 -3.5483206e-03 -7.7261230e-04
 -1.3683758e-03 -3.3888410e-04 -1.3359630e-04  1.4883457e-03
  8.1321931e-04 -8.3769455e-04 -1.1178575e-03 -9.2208178e-04
 -5.1827957e-04  5.2590950e-04  6.6733965e-04 -3.3785349e-03
  1.8188736e-04 -1.2251190e-03  1.4827185e-03  1.1958902e-03
  7.7697127e-04  4.3673415e-04  6.6936808e-04  7.1158056e-04
  7.6955352e-05 -2.1212399e-04  7.5860551e-04 -7.5490789e-04
  4.5858277e-04  1.0455519e-03  7.3721473e-04  1.6853306e-03
 -3.5118266e-04 -7.7885593e-04 -1.1416502e-04  2.4793836e-03
  5.8404483e-04  9.1718252e-04 -1.8917428e-03 -5.9375570e-04
 -7.9712134e-04  8.9361284e-05 -7.5562914e-04 -1.4576785e-03
KAS_L_0244_15_2x_paint_1
  1.0000000e+00 -6.7989954e-17  1.6569980e-16  4.1215961e-01
  7.8992136e-04  6.2094007e-03  2.6536745e-02  2.8477838e-03
  8.2044337e-02  6.2647400e-05 -2.3623050e-02  8.7076883e-02
  2.2173091e-03  4.6321151e-03  6.7014033e-03 -1.8087809e-02
  2.0322432e-02 -3.8415500e-04  4.6416382e-03  2.1926673e-02
  3.2152834e-03  6.2994255e-03 -3.5772990e-03  6.8054535e-03
  4.7703254e-03 -9.9057492e-04  6.4960383e-04  5.5316260e-03
  2.4464284e-03  2.6215513e-03 -4.2741782e-03  1.2200508e-03
 -3.5095699e-04 -5.7282316e-04  8.8947905e-04  2.7055144e-03
  1.0629070e-03  1.4680863e-03 -1.3216585e-03  1.1846465e-03
 -1.2740643e-03  1.4234642e-04  3.1417265e-03 -1.4991226e-03
  1.0070561e-03  7.0152236e-04  4.0361120e-03 -2.8626748e-03
 -4.0503656e-04  1.1760204e-03  3.0580902e-03 -2.6501427e-04
  6.1574010e-04  6.5722479e-04  1.4476612e-03 -8.4004510e-05
 -6.8896277e-06  8.8453811e-04 -1.3987371e-03 -4.5277357e-04
 -1.1001385e-04  7.2415103e-05 -2.7190634e-03  1.1997048e-03
 -1.5908534e-04  2.8145291e-04 -4.0258438e-03 -5.5089744e-04
 -8.0847097e-05 -3.3938471e-04 -8.0964085e-04  5.4939085e-04
  3.7734910e-04  1.2489041e-04  6.9503040e-04  3.3737051e-05
  1.5640323e-04 -3.7286933e-04  5.1729026e-04 -9.4337389e-04
KAS_L_0244_15_2x_paint_2
  1.0000000e+00 -2.4513419e-17  6.1840670e-17  4.8536348e-01
  9.3029277e-05  3.5609830e-03  3.3243652e-02 -2.7546102e-03
  7.4295398e-02  2.0101812e-03 -5.9342179e-03  7.7760664e-02
  6.4557472e-03  2.6481996e-03 -6.4431632e-03  1.5597656e-03
  1.4008525e-02 -2.5438747e-03 -2.8135301e-03  1.3629787e-02
  2.6707489e-03  1.7051608e-03 -1.7827733e-03 -2.8372198e-03
  3.8566478e-03 -1.8538822e-03  2.0091547e-03 -1.2916644e-03
  1.7674432e-03 -7.8334794e-04 -3.8454066e-04 -1.9971446e-04
  2.0176002e-03 -3.8891713e-04 -1.7135119e-03 -3.2911477e-04
  2.1612487e-03 -9.9588388e-04 -1.7053871e-03 -4.8968335e-04
 -4.1949267e-04 -1.3143747e-04  1.3661173e-04  2.4273085e-03
  1.3441882e-03 -1.2920322e-03 -2.0032242e-04  2.2646384e-03
 -3.7658186e-04  4.5574907e-04 -2.8160473e-03 -8.9313954e-04
  2.5111956e-04 -4.4002297e-04  2.3876422e-03 -2.8939992e-04
 -9.1327922e-04 -3.8655841e-04  2.0709900e-04  9.2653551e-04
  5.3278706e-04  2.6289752e-04  1.6940283e-03 -1.7054930e-03
 -5.6037528e-04 -3.7158637e-04  3.2456578e-04  1.8347903e-04
  7.3698739e-04  7.6209977e-04  9.5162828e-04 -3.2338479e-04
 -4.3187171e-04 -2.4463550e-04  1.1508125e-03 -6.0458748e-04
  6.3186347e-04  9.5528861e-04 -1.5056732e-03  1.1382517e-03
KAS_L_0244_18_1xC_2
  1.0000000e+00  5.2120989e-17 -9.9668192e-17  4.5719101e-01
  1.0948328e-03 -9.6938506e-03  2.2366837e-02 -5.6408232e-03
  7.3494193e-02 -4.6396686e-03 -7.6251820e-03  8.4993128e-02
 -4.2669289e-03  5.2271382e-03  4.3792601e-03  2.8992425e-03
  8.9304079e-03 -4.2589143e-03  2.4510104e-03  1.5820138e-02
  9.3194632e-04 -8.3805079e-04  1.0722608e-03 -2.4300319e-03
  3.3402911e-03  2.3118926e-03  3.8596186e-03  2.1319424e-03
 -9.4982586e-04  1.2523933e-03 -1.1342353e-04  3.0975200e-03
  5.3154154e-04  5.6001176e-04  7.3039830e-04  8.2221003e-04
 -8.3431557e-04 -2.2729238e-04 -4.4516894e-03  3.1466589e-03
  5.2556885e-04  1.7514887e-03 -6.1824028e-04 -4.7594713e-04
 -1.8575566e-03 -6.7545544e-04  9.3625832e-04 -1.5484749e-03
  3.3622693e-04  6.3721650e-04 -1.0837978e-03  1.7690285e-03
 -2.9203107e-04  1.0407145e-03  3.2391814e-04 -2.2595362e-03
  7.9300280e-04  6.7887357e-04  1.0791105e-03 -3.0482245e-03
  1.2048458e-04  1.9112576e-03  2.5805259e-03 -1.4214965e-05
  1.3973651e-03  1.3983730e-03 -6.6444631e-04  2.5692304e-03
  4.3571363e-05  1.8548768e-03 -2.0906482e-03 -1.4498756e-03
  4.8570210e-04  3.7019574e-04 -7.6067509e-04 -4.6613116e-04
  4.1157056e-04  1.4370243e-03  7.8643032e-04  2.5245215e-03
KAS_L_0244_22_2x_paint_1
  1.0000000e+00  3.9555380e-17 -9.5739548e-17  4.6002306e-01
  6.7090162e-03  6.2014410e-03  4.4270189e-02 -4.7663808e-03
  7.1334403e-02 -2.4650037e-03 -8.6013895e-03  8.5530434e-02
 -2.3724168e-04  6.8436731e-03 -1.7836209e-03 -1.8218203e-03
  1.4006808e-02 -3.8883490e-04  1.1399105e-03  2.3378927e-02
  6.1108864e-04  2.6899190e-03 -7.3338232e-03  5.8319049e-04
  1.9021717e-03 -3.3506370e-03  1.6900306e-04 -1.7363276e-03
  2.0084927e-03  1.1844099e-03  1.6003031e-03  3.0908449e-03
 -6.8645891e-04 -1.2937345e-04  1.3772526e-03  2.3343905e-03
  4.7630105e-04 -1.2906074e-04 -2.0713822e-03 -1.6619710e-03
 -1.1850892e-03 -6.6884628e-04 -1.1258965e-03  3.1297270e-04
  1.1523740e-03 -6.9940139e-04 -1.8593460e-03 -1.1082049e-03
 -7.6198963e-04 -1.4798197e-03  7.5863206e-04  1.0905117e-03
  7.1543282e-04 -1.1420351e-03 -6.6391811e-04  6.3416249e-04
 -2.1623022e-03 -1.1321766e-03 -3.4762784e-04  6.8108626e-04
  5.1661841e-04 -9.2321481e-04  1.8277513e-03 -4.8990789e-04
 -9.3334461e-04 -2.6482463e-04  1.8267326e-03 -1.8304662e-03
  4.8833979e-04  1.6209077e-04  4.3776621e-04  8.9688926e-04
 -5.4264946e-04  6.6692081e-04 -1.9695801e-03  6.4086091e-04
  4.8584424e-04 -8.2956592e-04 -4.3888219e-04 -1.7534955e-04
KAS_L_0244_23_rev_2xR_1
  1.0000000e+00  1.9515016e-17 -2.0295616e-19  4.2908359e-01
  5.8666372e-03  8.6528093e-03  6.6224847e-02  6.8582336e-03
  7.2688185e-02 -2.9363060e-03 -2.7277745e-02  6.2275859e-02
  4.5525688e-03  1.4191714e-02  1.8624750e-02 -1.1392144e-02
  1.8452330e-02 -8.9455662e-04 -1.5580089e-04  1.8567747e-02
  2.3312533e-03  1.0837746e-02 -9.7672883e-04 -3.4356579e-03
  6.4238577e-03 -1.2918126e-03  3.3750500e-03  7.4782359e-03
  1.8898862e-03  7.2541661e-03 -9.7069893e-03  4.2487672e-04
  1.4875742e-03 -1.0037830e-03  2.9932212e-03  1.7031815e-03
  1.3881181e-03  3.7871664e-03 -1.9783575e-03  1.1893384e-03
 -3.8858762e-04  1.1053955e-03  3.0361539e-03 -1.5346489e-03
 -3.6850354e-04  3.9107945e-03  3.5296893e-04  5.2344573e-04
  8.4381422e-04  1.2378385e-03 -2.3154657e-04  8.3255367e-04
  4.9955006e-04  2.2826004e-03 -4.4450498e-03 -8.2222732e-04
 -1.9616398e-04  8.0970648e-04  5.0506709e-04 -2.1260740e-03
 -6.5426980e-04  8.9081984e-04  2.0512588e-03  1.4197716e-03
  5.2222769e-04  5.8622964e-04  2.1389201e-03 -2.0120139e-03
  4.6973348e-04  1.5997403e-03  1.9273698e-03 -1.5340385e-04
  5.0051722e-04  2.1826515e-03 -2.3743146e-04  7.8773836e-05
  2.9874115e-04  1.5209030e-03  1.1701499e-03 -5.4025259e-05
KAS_L_0244_23_rev_2xR_2
  1.0000000e+00  1.2569853e-15 -1.0341901e-16  4.8423425e-01
  8.4601243e-03  9.3346148e-03  6.1516556e-02 -1.0783938e-02
  7.3453416e-02 -3.2611317e-04 -2.1005948e-02  9.2040672e-02
  2.3328205e-03  9.6422365e-03 -1.5278195e-02 -2.8682980e-03
  1.0088882e-02 -2.9389903e-03  6.3297751e-03  1.5812148e-02
  1.6797228e-03  4.7793404e-03 -1.2162958e-03  8.4106922e-04
  5.3441384e-04 -1.3346711e-03 -8.7276306e-04 -1.3450477e-03
  2.4771201e-03  1.8034786e-03 -3.2800337e-03  2.3287288e-03
  5.8285501e-06  2.6021778e-04  2.8395550e-03 -8.8298402e-04
  1.1990174e-03  5.4404508e-04 -1.1531090e-03  1.2479538e-04
  7.3251993e-05  1.7423099e-03 -1.1000509e-03  1.2159471e-03
 -8.6332593e-04  5.1336956e-04  2.7569141e-05  2.9765781e-04
 -6.4249085e-04 -2.0067097e-04  2.4347272e-03  1.0984423e-03
 -9.3038247e-05  3.9075155e-04 -8.0282250e-04  8.8620595e-04
  1.7228163e-04  5.7132869e-04 -3.0475752e-03 -3.8753339e-04
  2.5492446e-04  5.7403821e-04  1.4898819e-03 -2.5822832e-03
 -7.0842769e-05  5.2198181e-04  2.4850211e-03 -9.2835545e-04
  1.5684968e-04 -5.8579657e-05 -1.1874501e-03  1.1060335e-03
  1.6239486e-03  1.0832366e-04 -1.2896540e-03  1.2329222e-03
  4.7844853e-04 -4.4691834e-04  7.5456969e-04 -2.8330879e-05
KAS_L_0244_24_rev_1x_1
  1.0000000e+00  2.2160317e-17 -4.1532077e-17  4.8726263e-01
  7.8837289e-03  1.4672661e-03  4.0041672e-02  1.0072015e-03
  7.5670608e-02 -3.4801786e-05 -1.2624536e-02  8.5350765e-02
  6.7444456e-03  2.6133801e-03 -6.0473681e-03 -2.9173348e-03
  1.0190345e-02 -8.0482306e-04  3.0649791e-03  1.5034778e-02
  4.1608295e-03  2.9226942e-03 -3.2021968e-03 -6.0465645e-04
 -2.1023280e-04 -1.3150576e-03  3.4672450e-03 -8.1313631e-04
  2.1783148e-03  2.5422815e-03 -2.9717104e-03  2.3392790e-04
 -2.2382452e-04 -1.3635823e-03  1.3478769e-03 -7.7139091e-04
  1.1356424e-03  1.6305373e-03 -2.0450998e-03  2.2517494e-03
  9.0998406e-04 -1.0333983e-03 -7.3523328e-04  1.4982603e-03
  8.2090798e-04  6.2585128e-04 -7.6119469e-04  1.3163363e-03
  9.7201268e-04 -5.2000158e-04  4.8043025e-04 -9.2783785e-04
  7.0113479e-04 -2.0097401e-04 -2.5163647e-04  8.8849206e-05
  3.0652983e-04 -2.6664950e-04  5.0385133e-04  5.5359664e-04
  3.8239954e-04 -6.7686730e-04 -2.1716175e-03 -8.2394158e-04
 -2.4902083e-04 -2.3503554e-04 -1.6542447e-03  2.1676495e-05
 -3.1988908e-04 -8.4183142e-04  1.7167883e-03  4.8498819e-04
 -3.9356088e-04 -4.1854430e-04  6.8004222e-04  9.0357927e-04
 -7.9153729e-04 -7.5239487e-04 -2.3332147e-04  5.5701748e-04
