# Supplementary material for: Geometric morphometric analysis of spore shapes improves identification of fungi
Source: PLoS One. 2021 Aug 5;16(8):e0250477. doi: 10.1371/journal.pone.0250477 (PMC8341628; doi:10.1371/journal.pone.0250477)
Supplement: S1 Appendix — (ZIP) [file pone.0250477.s002.zip › 3_latest/2_3_data_shape/nef/KAS_L_1226_NEF.nef]

#CONST 1 1 1 0
#HARMO 20
KAS_L_1226_07_1
  1.0000000e+00 -9.4460512e-17  1.7590028e-16  5.3150403e-01
 -3.1226576e-03  2.4049582e-03  8.9029061e-02  1.1581750e-02
  7.6278094e-02  1.9176317e-03 -8.5376516e-03  8.3364846e-02
 -3.5290228e-03  7.9289029e-03 -2.6102371e-02 -5.9919561e-03
  1.4647510e-02  5.7535696e-03  1.0768880e-02  6.2704548e-03
 -2.5547490e-04  1.9902414e-03 -6.0958723e-03 -1.0189574e-03
  1.8650163e-03  2.3352447e-03  2.2835544e-03  4.3235519e-03
  1.8087947e-03 -1.2029933e-03  6.2481413e-04  1.1248915e-03
 -4.0885264e-04  3.5214578e-03  4.2338196e-04 -5.9239299e-04
 -6.5196246e-04 -5.8328993e-05  2.9139544e-03 -9.3866930e-04
 -5.6022306e-04  1.4873734e-03  9.5767080e-04 -2.3932111e-03
 -2.0626017e-04 -6.5133169e-04 -3.6445427e-04  2.7760067e-03
  1.4803357e-03  5.9203807e-04 -2.7069183e-03  2.1749117e-03
 -3.3975731e-04  3.2955849e-04 -2.4293332e-04 -1.6312065e-03
  2.6405935e-04 -5.0013571e-04 -1.9924565e-04 -2.5505364e-03
 -7.3653017e-04  2.3656552e-04  6.0188867e-04 -7.5122425e-04
  7.6937306e-04 -7.1767399e-04 -3.4907545e-04  1.2698185e-04
  9.5178633e-04  9.9880090e-04 -4.8042322e-04  9.9668846e-04
  2.8357038e-04  6.3312952e-05 -2.7357712e-04  1.1143357e-03
  2.7219896e-04 -6.2235645e-04 -4.8199407e-04 -2.5218015e-03
KAS_L_1226_08_1xB_1
  1.0000000e+00 -1.6799608e-17  3.0679427e-17  5.2980609e-01
  7.4674082e-03  5.8526554e-03  8.6091496e-02 -1.9129821e-03
  6.5372107e-02  1.9463938e-04 -1.4726589e-02  1.0392692e-01
  7.3150695e-03  7.6651942e-03 -2.3913944e-02 -1.3729984e-03
  4.5666082e-03  1.4274467e-03  1.0435077e-02  6.2215370e-03
  1.4895188e-03  4.8953742e-03 -2.3413878e-03  3.5747285e-04
 -1.3714929e-03  1.6911538e-03 -5.7462417e-05 -2.3359216e-03
 -1.7839227e-04  5.7069130e-04 -3.7772948e-03  1.8521941e-04
 -9.2724262e-04  1.2046157e-03 -1.6653879e-03  3.6366925e-03
  4.6828317e-04 -2.0105802e-03 -4.2135829e-04  1.4669159e-03
 -1.2483407e-03  8.7485229e-05  1.0188095e-03 -1.3938388e-03
  1.5782300e-03 -1.5158777e-03  5.4354606e-04 -1.3408612e-04
 -1.4572631e-03 -1.4991757e-03 -1.6640681e-03 -1.0798466e-03
  1.4796086e-03  3.6666015e-04  2.8660263e-03 -3.9719262e-04
 -9.3624548e-04 -1.8440281e-03 -1.3069760e-03 -2.2719708e-03
  6.7670296e-04  1.5741046e-03  1.3110704e-03  9.5333745e-04
 -1.9748469e-05 -9.8990121e-04  1.8373922e-03 -1.4640484e-03
 -2.4161345e-05  1.6118412e-03  1.1131690e-03 -6.9121761e-04
  6.1746878e-04 -1.1784441e-04  2.3513291e-03  2.0470711e-03
  5.2791463e-05  8.3837719e-04 -1.8150670e-03  8.4117903e-04
KAS_L_1226_09_1
  1.0000000e+00  2.7431844e-17 -3.7940103e-17  5.5350559e-01
 -1.2430590e-03  1.4846016e-03  7.9577355e-02  1.1029590e-02
  6.3188930e-02  1.4575902e-04  1.4242353e-03  1.0033032e-01
 -3.1695642e-03  1.3176597e-02 -1.5123063e-02 -7.1465529e-03
  7.3905483e-03  2.5612985e-03  2.8886775e-04  6.1963030e-03
  6.3269785e-04  4.2987266e-03 -7.8643289e-03 -6.3875812e-04
  2.5963198e-05 -6.7144453e-04  1.1841147e-03 -2.6464831e-03
  2.5809045e-04  4.1729995e-04 -1.2307929e-03  7.9690777e-04
 -3.4408445e-03  8.1849631e-05 -1.9234253e-03 -2.3354088e-04
  3.1043372e-04 -8.4361180e-04  1.2303143e-03  1.6644356e-03
  6.3692329e-04 -8.9928346e-04 -1.3341918e-03  1.1139397e-03
 -6.4572860e-04  9.1781421e-04 -3.6593989e-03 -1.4732660e-03
 -3.1975452e-03 -5.7266220e-04 -8.0203614e-04  1.9055593e-03
 -5.9983737e-04 -1.1603385e-03  3.9385232e-03 -4.7982997e-04
 -1.3534748e-03 -2.3778843e-03  1.4906266e-03  1.4601304e-03
  9.5240914e-04  4.5918100e-05 -3.9836937e-03 -1.0414846e-04
 -8.9490432e-04  5.4993265e-04 -1.3369360e-03 -1.8413225e-03
  2.1268512e-03 -1.4377242e-03  2.7680757e-03 -2.4898050e-03
 -4.9060946e-04  1.7788015e-04  6.0862580e-04  1.3004933e-03
  1.7450376e-05 -1.4171783e-03 -3.0610634e-03  2.5949490e-03
KAS_L_1226_15_1x_1
  1.0000000e+00  2.3764847e-17  2.7292097e-17  5.4101059e-01
  8.3340459e-03  1.2411834e-02  9.3959715e-02 -4.7384329e-03
  6.0561405e-02  1.4901641e-03 -7.7831430e-03  9.8705474e-02
  7.7301614e-03  1.3151452e-02 -2.0662377e-02  1.7401006e-03
  8.3663679e-03 -3.3402711e-03  5.6264705e-03  4.0298441e-03
  3.4804541e-03  7.0189181e-03  1.4840776e-03  1.2133523e-03
 -3.4824047e-03 -1.4042665e-03  1.9074244e-04  9.2673701e-04
  6.1897994e-04  3.6016860e-03 -2.7133874e-04  3.1234303e-03
  4.5394315e-04  2.9914320e-04 -1.8134736e-03 -4.2824161e-04
  2.9258308e-03  1.0761515e-03 -3.9048885e-03  3.4132028e-04
  4.0620064e-04  5.5461473e-04  2.3216020e-03 -2.8548570e-03
  1.1848082e-03 -8.2464324e-04 -4.1842303e-04 -4.5868173e-03
 -2.2303981e-03  1.4447389e-03  1.2327767e-03  2.4455480e-03
  1.5508263e-03 -9.0225767e-05  1.9197632e-04  1.4334047e-03
 -2.6669049e-04  1.0921463e-03 -8.4959341e-04 -1.6144593e-03
  9.6465630e-04 -2.7683675e-05 -1.0337628e-03  7.5859808e-04
  1.4120931e-04  8.8787030e-04 -2.1684452e-04 -1.3335957e-03
 -1.9047035e-03 -5.8689297e-04 -2.0026177e-03  3.5394934e-03
  4.6350923e-04 -6.3078841e-04  1.9113427e-03 -1.1950047e-03
 -1.6952074e-03 -2.1407238e-03 -4.0233554e-04  8.6275554e-05
KAS_L_1226_17_rev_1x_1
  1.0000000e+00  7.8648606e-17 -1.3166712e-16  5.9156953e-01
  3.2456198e-03  1.8691837e-02  9.2334104e-02  7.4550101e-03
  5.8528038e-02 -9.7335049e-05 -8.2467254e-03  8.2390978e-02
 -1.5779312e-03  1.6818868e-02 -2.5514079e-02 -5.6247397e-03
  6.6949505e-03 -1.5522736e-03 -3.8251812e-03  3.4149614e-03
  3.8839682e-04  6.9617325e-03 -3.5922052e-03 -2.9477956e-04
 -2.0043593e-04  1.2142242e-04  4.5673602e-03 -4.4657553e-05
  4.9115895e-04  9.8971667e-04  5.6085985e-05 -3.2477493e-03
 -1.6569937e-03  7.4458690e-04 -1.9015052e-03  1.3967021e-03
  2.2149440e-03  1.1083060e-04  1.1121191e-03  1.6064264e-03
 -1.7522426e-03 -2.2186997e-03 -5.5294220e-03  2.2070845e-03
  4.9739273e-04  1.7079571e-04  1.2573669e-03  1.1956146e-03
 -1.8252920e-03 -3.0749765e-03  2.7503046e-03 -7.2885002e-04
 -2.3066370e-03  1.3426296e-03  3.4169011e-04  9.3046499e-04
 -1.6593726e-03  5.6012587e-04  2.1239677e-03  1.9233967e-03
 -1.8430062e-03  4.4078005e-04 -2.0173915e-03 -2.9283832e-03
 -1.4162472e-03  1.9702662e-03  1.9065520e-03 -1.5628588e-03
 -4.6900433e-04 -1.0140926e-03  1.5138809e-03  8.6116904e-04
 -2.6973400e-03  1.5005532e-03 -6.9782985e-04 -8.2188124e-04
 -1.2700370e-03 -3.2500737e-04 -3.9043145e-04  1.0384066e-03
KAS_L_1226_21_1x_1
  1.0000000e+00  4.0885550e-17 -6.0376678e-17  5.7767488e-01
  2.7806770e-03  1.1577119e-02  1.0318590e-01 -1.2478222e-02
  5.7662141e-02 -1.7908039e-03 -2.4275200e-03  9.4259593e-02
  5.7376581e-03  1.5288429e-02 -2.7856260e-02  3.6508858e-03
  6.4867324e-03 -4.2535590e-03 -5.2187704e-04  5.6594371e-03
  1.0230859e-03  4.5486067e-03  3.3076083e-04  1.8629024e-03
 -6.0507278e-03  1.7790056e-04  4.3792719e-03 -6.8484779e-04
 -5.9943764e-04 -3.0897818e-04 -1.5296108e-03  1.0879653e-03
 -2.0488323e-04 -7.8341814e-04  1.5457135e-03 -1.7758068e-04
 -1.2296496e-03 -4.0175142e-06 -2.0720385e-03  3.0554020e-03
 -6.5123652e-04 -1.8004072e-04 -2.0097107e-03  1.8106912e-03
 -5.6088239e-04  7.3007647e-04 -2.1334372e-03  7.3585609e-06
 -2.3815382e-04 -5.5186080e-04 -9.5034033e-04 -9.4237272e-04
 -2.1504455e-03  1.5564899e-04  4.5273983e-04  2.9540956e-04
 -6.1654044e-04 -2.6643673e-04  1.8881341e-03  1.7609963e-03
 -7.3909714e-04 -1.5612924e-03 -7.2630861e-04 -1.1975800e-03
  1.3192238e-03 -4.1220812e-04 -1.6187191e-03 -1.0306629e-03
 -1.6815180e-04  8.9825332e-04  9.6881951e-05  1.0023190e-03
 -1.7199732e-04 -4.1340379e-04  1.7515092e-03 -2.5372504e-03
 -8.2373877e-04 -7.4024434e-04  1.0094106e-03 -1.0313814e-03
KAS_L_1226_22_rev_1x_1
  1.0000000e+00  2.7145779e-17 -4.6029303e-17  5.5762957e-01
 -2.9788132e-04  5.8749866e-03  5.2247046e-02  5.2905818e-03
  6.9128364e-02 -2.6423140e-03 -3.9038838e-03  8.7547041e-02
 -7.7777547e-04  7.0145746e-03 -8.3468403e-03 -4.6531265e-03
  9.6807631e-03 -1.7077009e-03 -9.1370688e-04  8.6550094e-03
 -8.5080280e-04  3.4014934e-03 -6.9561734e-03  1.3498858e-03
  1.4863589e-03 -1.9758306e-04  1.9280961e-03  8.4464131e-04
  1.2808241e-03  1.2834181e-03 -9.4216729e-04 -3.2848235e-03
  1.6880748e-03 -3.0185020e-04 -3.3852720e-03 -3.0717033e-03
  1.9338716e-03  9.7514418e-04  1.2509255e-03  1.7991423e-03
  3.1089417e-03 -1.4695711e-03 -1.0530669e-03 -3.4895826e-04
  2.3885572e-04  8.2967703e-04  2.9327702e-03  2.0134465e-03
  3.4395314e-03 -1.2299142e-03  2.0695625e-03 -1.2805518e-04
 -6.4076341e-04  4.5620255e-05 -4.2435297e-03 -7.1625154e-04
  1.9950574e-03 -4.3402449e-04  1.1833014e-04  6.7420110e-04
 -4.8511743e-04 -5.0672466e-05  7.2989334e-04 -2.6943396e-04
  4.2231580e-04 -4.0239149e-04 -8.3161196e-04  9.1277965e-04
 -2.2983905e-05  8.5827410e-04  1.5294747e-03  1.5206230e-03
  3.0279480e-04 -2.5815819e-04  4.2737088e-03 -2.6522078e-03
 -1.9629747e-04  1.3410207e-03  5.6374660e-04 -1.0850504e-03
KAS_L_1226_23_rev_1x_3
  1.0000000e+00 -5.8763838e-17  8.9729973e-17  5.3485235e-01
  1.9457589e-02  8.1989097e-03  1.0133400e-01 -1.2935487e-02
  6.0928500e-02  5.5094979e-03 -1.5586389e-02  1.0030175e-01
  3.5947821e-03  8.9890713e-03 -2.8415747e-02 -2.6288285e-03
  8.0341302e-03  6.6501257e-04  3.7530081e-03  6.8648068e-03
  6.0515303e-03  3.9915784e-03 -3.7203785e-03  5.6805898e-03
 -1.8700223e-03 -2.4287836e-04 -1.5012800e-03 -1.8474047e-04
  9.9947873e-04  6.4686150e-04  2.5249281e-04 -6.9484877e-04
 -1.6735398e-03  6.0624978e-04  1.9285523e-03 -1.7142619e-04
 -4.9482045e-04  1.0775061e-03  2.4625739e-03  1.5174782e-03
 -2.6839105e-04  5.8565228e-04 -2.5833318e-03  4.2002617e-04
 -1.0033417e-03 -1.1103028e-03 -1.5949540e-03 -1.2412658e-03
  3.6341669e-04 -2.1196186e-04 -2.4524468e-04  1.4570027e-04
 -1.5545932e-03 -1.5805797e-03 -1.1883377e-03  1.1750667e-03
  1.8431648e-04  3.9158817e-04  1.5146976e-03 -1.6281518e-03
 -8.4775148e-04 -9.6285253e-04  3.9977210e-04 -2.6139648e-03
  8.9513640e-04  8.0171478e-04 -1.7242728e-03 -1.0639936e-03
  6.3317556e-04  4.0995475e-04  1.2882199e-03  9.4975554e-04
  1.4305402e-03 -1.1922699e-03 -2.3832932e-03 -1.2488039e-03
  1.9133460e-04  4.5591045e-04  5.1315782e-04 -1.3006631e-05
KAS_L_1226_27_1xR_1
  1.0000000e+00  1.4849993e-17 -7.8496210e-17  5.7611428e-01
  7.1650802e-06  1.3864509e-02  8.5787318e-02 -2.4708889e-02
  5.6811963e-02  1.9394697e-03  5.2231525e-03  9.7106953e-02
  4.8264636e-03  1.2141575e-02 -2.3385843e-02  7.3233758e-03
  4.5061931e-03  2.4272184e-03 -1.0686082e-03  2.4261101e-03
  8.0876202e-04  4.7615730e-03 -2.7655064e-03  2.4279751e-03
 -8.1123162e-04  1.0735002e-04  1.9669225e-03  2.1646091e-03
 -6.9150087e-04 -7.3893825e-04  2.3666682e-03 -9.9451403e-04
 -1.1359794e-03 -4.4737752e-04 -2.4037093e-04 -5.0633873e-03
 -1.6312229e-03 -7.6180951e-04  1.4143798e-03  3.0878908e-03
  1.2508256e-04 -3.0459495e-04  6.3274347e-04 -7.4088468e-05
 -1.6242798e-03  1.1184532e-03  7.4282301e-04  2.0537454e-03
  1.8955384e-03  8.9672552e-04  1.0378384e-03  3.1302696e-03
  1.5820530e-04  7.9323459e-04 -7.3212597e-04 -6.5096114e-04
  1.6683987e-03  1.2895618e-03  3.5126819e-04 -1.3882643e-03
  1.6483003e-03 -5.9856433e-04 -2.2882898e-03 -2.4907205e-03
  2.8099260e-05 -9.3155859e-05 -6.0221040e-04 -7.8926277e-04
  8.3361288e-04 -1.4013405e-03 -5.9447050e-04  2.5957524e-03
 -5.7160171e-04 -4.5253645e-04 -1.6621237e-03  1.0925619e-03
 -3.6380029e-04 -6.9709058e-04  1.6184570e-03 -2.7241255e-04
KAS_L_1226_29_1xL_1
  1.0000000e+00 -3.7795033e-17  8.7842368e-17  5.5983551e-01
  1.5152187e-02  1.2369475e-02  9.7218850e-02 -5.2397010e-03
  5.8153962e-02  2.1459728e-04 -3.7043818e-04  1.0313853e-01
  6.1683928e-03  1.0109180e-02 -2.7936629e-02  1.8616897e-03
  4.4968923e-03  7.2247414e-03  8.0696457e-03 -2.2982595e-04
  3.1604143e-05  2.6559139e-03 -1.8558367e-03  6.0082678e-03
 -2.1334461e-03  6.1423008e-03 -4.1739209e-03 -1.9982432e-03
 -2.8994267e-04  1.0057717e-03  9.4744020e-04  1.6067898e-04
 -1.1569786e-03  4.2278826e-04 -3.3988594e-03  1.6512991e-03
 -1.9288076e-03  2.3741626e-04  3.0275167e-03  2.2298198e-03
  2.7161829e-04 -7.8881043e-04 -1.6434141e-03 -5.8712095e-04
 -8.5840089e-04 -1.6393377e-03 -9.5073151e-04 -4.0842394e-03
 -1.8400023e-03  2.5729176e-04  2.5801814e-03  2.9407818e-03
  2.0398888e-03 -9.4355872e-04  1.6511157e-03 -9.8941664e-04
 -2.1729993e-03 -3.1745128e-04 -3.3437874e-03 -1.8337178e-03
  2.1284860e-03  1.5566604e-03  5.7849405e-04 -2.9656965e-03
  2.6329883e-04 -5.1918734e-04  2.3565457e-03 -1.0703130e-03
  7.4559611e-04  8.2556251e-04  9.7417220e-04  2.5194820e-03
  1.3093057e-03  8.1394499e-04  3.4200282e-03 -6.0665303e-04
  1.3295416e-03 -3.6219119e-04 -3.3712310e-03 -2.2250852e-03
KAS_L_1226_35_1x_1
  1.0000000e+00 -2.3400942e-17  4.2342223e-17  5.5936208e-01
  5.8193136e-03  2.3444101e-03  9.3209081e-02  8.3005992e-03
  5.9014460e-02  1.2680634e-03 -7.7686913e-03  1.0215559e-01
  4.8151789e-03  1.4339726e-02 -2.4170380e-02 -5.6998986e-03
  8.0586750e-03 -7.5243709e-04  6.4634766e-03  2.2105993e-03
 -3.2203212e-03  6.2482132e-03 -5.7378969e-03  5.2192727e-03
 -3.0326468e-03 -2.0239706e-03 -5.2047651e-04 -3.6115449e-04
 -2.5286635e-04 -4.0342893e-04 -2.4434214e-03  3.6607447e-04
 -8.5379366e-04  2.3936839e-04 -8.2081081e-04  2.1017743e-04
 -2.5092077e-03 -2.3296446e-04  2.4731458e-04 -1.8815852e-03
  2.1573207e-04  8.1645786e-04  5.4548014e-04  7.3649344e-04
 -6.0990178e-04  1.9682952e-04  2.7348748e-04 -1.0611187e-03
 -1.2257736e-03  7.1742353e-04  2.5484352e-04  2.2560667e-03
 -1.8129375e-03  2.8687883e-04  2.8040319e-03  3.2052451e-03
 -1.0997204e-03  1.7705446e-04  1.8001951e-03 -1.6345420e-03
 -1.4500110e-03  7.1928497e-04 -1.6431294e-03  5.4161515e-04
 -3.0722244e-04  5.1245576e-04 -1.7326915e-03  4.2314420e-04
 -7.2649578e-04 -2.1263597e-03 -2.0250527e-03 -3.6940877e-04
 -7.5958058e-04 -8.5083098e-05  2.0685451e-04  1.6651081e-03
 -7.6022161e-04 -2.8802667e-04 -6.0178881e-04 -1.9265709e-03
