# Supplementary material for: Geometric morphometric analysis of spore shapes improves identification of fungi
Source: PLoS One. 2021 Aug 5;16(8):e0250477. doi: 10.1371/journal.pone.0250477 (PMC8341628; doi:10.1371/journal.pone.0250477)
Supplement: S1 Appendix — (ZIP) [file pone.0250477.s002.zip › 3_latest/2_3_data_shape/nef/KAS_L_1726_NEF.nef]

#CONST 1 1 1 0
#HARMO 20
KAS_L_1726_img002_rev_1x_1
  1.0000000e+00 -1.3727885e-17  1.5243582e-18  4.4334924e-01
  8.8810326e-03  3.5352942e-03  2.4611150e-02 -9.0058395e-03
  7.3583877e-02 -7.1223244e-03 -8.9953853e-03  9.6471039e-02
  2.8636612e-03  2.6762023e-03 -8.2844265e-03  1.1984343e-03
  1.3353523e-02 -2.7508412e-03  3.3217470e-03  1.2776565e-02
  3.5096797e-03  2.4524162e-04  1.6014662e-03  8.8535173e-04
  8.5873816e-04 -1.1032351e-03  3.3351372e-03  3.2444735e-03
  1.8071284e-03 -7.7555440e-04 -2.2727581e-04 -6.6818015e-05
  1.5120556e-03  1.5772611e-04  2.4347900e-03 -1.5987150e-04
  5.6236460e-04 -5.9021175e-04 -3.5059413e-03 -1.8487208e-03
  5.4997563e-04 -5.4740301e-04 -2.6284211e-03  1.7623850e-03
  6.8592071e-04 -2.2916866e-03  2.0415222e-04 -5.6379460e-04
 -6.7593222e-04 -4.0937641e-04 -8.3652279e-04 -2.4344184e-03
  1.0116584e-03 -6.2481994e-04  1.5519979e-04 -1.0011952e-03
  6.0468173e-04 -2.0352014e-03 -7.5581752e-04  6.9337711e-04
 -9.8239489e-05 -1.3383460e-03  1.8699230e-03  2.6199035e-03
  1.5795462e-03 -1.2984820e-03 -3.1074181e-04  6.8661427e-04
 -9.2035721e-04  1.7284192e-04  2.0264265e-04  2.5268523e-03
 -7.3075193e-05 -7.2316086e-04  3.3447330e-03 -3.4248995e-04
 -1.2072534e-03  6.1965611e-04  1.5854113e-03 -1.4967887e-03
KAS_L_1726_img003_rev_1x_1
  1.0000000e+00  3.4921842e-17 -4.8755423e-17  5.0023359e-01
  5.3645040e-03  7.0503224e-03  5.1385586e-02 -7.2333078e-03
  7.3679257e-02 -2.7821152e-03  3.5232253e-03  8.0665642e-02
  3.5046370e-03  9.9937475e-03  4.5003138e-04  4.2440595e-03
  1.1252391e-02 -2.6672092e-03 -1.6217202e-03  1.6890510e-02
  2.7051600e-03  6.2132837e-03 -9.6527877e-03  2.4705060e-03
  5.2406345e-04 -2.8365233e-03 -3.6658747e-03 -1.0707405e-03
  1.3609153e-03  1.6676635e-03  2.4765670e-03  3.2492190e-03
 -1.3209397e-03 -4.3955158e-04  2.8476489e-03  3.1029317e-03
 -8.8413129e-04 -6.9381357e-04 -2.7136679e-03 -1.3551158e-04
 -1.1830014e-03  2.0275145e-03  3.7214387e-03  1.2740401e-03
 -2.8645960e-04 -1.0054399e-03 -1.1479006e-03 -3.1221860e-03
 -1.7225582e-04  2.5777775e-03 -3.8561829e-04 -2.5865354e-03
  9.5848739e-04 -9.5018222e-04 -1.1637527e-03 -1.5848027e-03
  4.9758778e-04  1.4530533e-03 -2.7495605e-03 -7.3522892e-04
  1.0212445e-03 -1.1086222e-03  1.1677442e-03  1.9182053e-03
  2.9888578e-04  2.1844731e-04  1.0956862e-03  4.2057391e-04
 -3.6059537e-04 -1.2328715e-03  5.5765726e-05 -5.7346882e-04
 -6.4973253e-04  4.3955991e-04  5.8512116e-04  6.5478560e-04
 -1.0561905e-03 -5.9327314e-04 -1.1854334e-03 -7.9362170e-04
KAS_L_1726_img004_3x_1
  1.0000000e+00 -2.6774125e-17  5.3425105e-17  5.0183764e-01
  8.8084194e-04  9.8600568e-03  6.9557177e-02 -6.9322487e-03
  6.6360795e-02 -1.9318768e-03  2.8870501e-03  9.2632600e-02
  6.3530010e-03  1.0014502e-02 -1.4136230e-02 -2.0027231e-03
  1.0446298e-02 -6.5947788e-04  3.6596575e-03  1.0253648e-02
  4.3996988e-03  5.3730339e-03 -2.0996737e-03 -4.3764550e-04
 -1.2981748e-03 -3.6346316e-04 -1.0690128e-03  1.9497364e-03
  2.0110092e-03  3.2353299e-04 -1.6093754e-03  3.9495519e-03
 -9.3730985e-04  6.7074309e-04  2.1833117e-03  3.9288996e-04
 -7.5696854e-04  1.2454824e-03 -1.2069803e-03 -2.8022211e-04
 -2.1757510e-03 -1.0300299e-03 -3.7981891e-03  9.9768710e-04
  1.4482098e-03  1.4809283e-04  9.3764746e-04  2.8527296e-03
 -2.0040268e-03 -1.8931131e-03 -2.8242601e-03 -9.1334143e-04
 -4.4417920e-04  1.2613752e-03 -1.9170646e-03 -1.3382445e-03
  1.2117871e-03 -1.3144148e-03  2.6295556e-03 -1.7214954e-03
 -7.7771679e-04 -1.1259539e-04 -7.7191171e-04  1.3404311e-03
 -4.9519240e-04 -4.7262477e-04  2.5799003e-03  1.0335748e-03
  2.9411167e-04  8.2584720e-04  3.4816817e-03 -1.1774353e-03
  1.5736492e-04  2.1400689e-04 -1.0766353e-03  1.4099350e-04
  2.1442879e-04  4.6328146e-04 -2.9030934e-03  1.7652597e-03
KAS_L_1726_img004_3x_2
  1.0000000e+00  9.1797671e-17 -1.8726802e-16  5.2670627e-01
  2.4143198e-03  2.5063380e-03  1.8507812e-02 -2.1874257e-04
  7.3138320e-02  5.0062452e-03  1.1012069e-03  7.7649168e-02
  4.0287402e-03  2.7637348e-03 -3.6897898e-03  1.2417079e-03
  1.1508750e-02 -9.7208160e-05  2.6704986e-04  9.0275310e-03
  1.5627321e-03  1.3733422e-03 -3.2135651e-03  1.1556729e-03
  3.4917023e-03 -1.8496903e-03 -4.3360004e-03 -2.7442080e-03
  3.8971402e-04 -2.5768742e-04  1.5718421e-04  7.7357447e-04
  1.6902946e-03 -1.7183210e-03 -1.6902427e-03  2.8305492e-03
  9.7491044e-04 -2.2977194e-04  1.1633654e-03 -1.2944630e-03
  2.4155356e-04  4.0078012e-04  8.3239187e-04  3.4679132e-04
  1.6206057e-03  3.6606858e-04  9.3449793e-04  6.0567442e-04
 -3.3845373e-04  3.6343858e-04 -2.8247147e-05  1.3749717e-03
  1.2661050e-03  2.0485135e-03  1.2475962e-03 -1.5944295e-03
 -4.2028001e-04  1.3508326e-04  2.7170746e-04 -4.8922334e-04
  4.5624258e-04  1.6737412e-03  1.8127424e-03  2.4779552e-03
 -3.6879284e-04 -1.9388803e-04  1.7843712e-03 -7.6473595e-04
  8.5698741e-04  2.1074050e-03 -1.8358121e-03 -9.3698867e-04
  4.7066638e-04 -2.8420505e-04 -1.8983484e-03 -4.2035365e-06
  4.7745818e-04  1.2402145e-03  3.3595496e-04  9.8605284e-04
KAS_L_1726_img005_rev_1x_1
  1.0000000e+00  2.8498974e-17 -7.1621757e-17  5.0848766e-01
  6.1420993e-03  8.0439761e-03  4.3946946e-02  5.3358779e-03
  6.6363933e-02 -7.9146837e-03 -1.2234657e-02  8.0036111e-02
 -1.1167074e-03  6.7097660e-03 -7.1505840e-03 -6.7514316e-03
  1.0182459e-02 -4.1205246e-03  1.2321282e-03  1.9144025e-02
  1.5042810e-03  4.8553496e-03 -6.8902533e-03  1.8888382e-03
  1.2407720e-03 -4.6396114e-03 -1.1031478e-03  2.3058108e-03
  9.6761599e-04  1.5918414e-04 -4.5437118e-03  2.3005769e-03
 -2.0493209e-03 -4.8285073e-03 -4.6956467e-03 -1.6473241e-04
  6.3050556e-04 -2.7434447e-03  3.3119769e-03 -2.0302132e-03
 -1.7613679e-03 -1.8410491e-03  4.5082375e-03  5.5060793e-03
 -7.0159441e-04 -1.4696387e-03 -7.9317350e-04 -6.5769809e-05
 -2.7417194e-03 -1.4089069e-03  2.1558797e-03 -2.3550081e-03
  8.0781657e-04 -2.3320971e-04 -8.7149902e-06  1.0388501e-03
 -2.2561765e-03  2.7086620e-04  4.8510777e-04  1.8096633e-04
  1.5960473e-03 -9.1676633e-04  3.8274671e-05 -1.1630696e-03
 -1.8202206e-03 -1.2586057e-04 -1.7670603e-03 -7.6778678e-04
  4.1420334e-04 -8.0197991e-04 -1.0500180e-03  1.4829131e-03
 -9.0506915e-04 -4.1518672e-05 -4.9275131e-05  7.0711448e-04
 -6.7794350e-04 -1.2662787e-03  7.4028995e-04 -1.1962634e-03
KAS_L_1726_img006_1x_paint_1
  1.0000000e+00  4.1120628e-17 -8.9602841e-17  4.8792704e-01
  5.4651601e-03  4.7708228e-03  6.5345120e-02 -7.0765334e-03
  7.7558825e-02  3.8672309e-04 -1.1427814e-02  9.5202935e-02
  3.1540933e-03  7.9290593e-03 -7.3002082e-03  3.0561692e-03
  1.2393812e-02  7.8173374e-04  3.2074706e-03  1.0901534e-02
  2.6979056e-03  7.6130659e-03 -1.3775835e-03 -1.9832396e-03
  1.0796102e-03  1.4458168e-03  4.4134422e-03  4.1145115e-03
  1.5469647e-03  5.1208738e-03 -1.9134810e-03 -1.7737650e-03
 -1.7960582e-04  1.4141297e-03 -1.9152090e-04  9.5714118e-04
  2.1213021e-04  2.1469710e-03 -3.0133932e-03  3.1157701e-03
  2.0225547e-04  1.2444606e-03  4.7571435e-04 -1.4289505e-03
 -6.0052787e-04 -3.5147515e-05  2.4539424e-04  1.7067530e-03
  2.3990455e-04  1.2461978e-03  1.5179497e-03  4.8126092e-04
 -7.8328292e-04 -5.5199159e-04 -1.5689243e-03  2.7186076e-03
 -9.0721553e-05  1.0265137e-03 -4.1339553e-03 -2.3537126e-03
 -6.9183435e-05 -1.7966834e-04  3.4996641e-03 -5.0744923e-03
  1.0939606e-04  7.3496189e-04  2.7510997e-04  4.6910167e-04
  6.0169333e-04  7.6867882e-04 -2.4029549e-04 -6.7833051e-04
  3.8436512e-04  1.5299312e-04 -5.1566742e-04 -1.2980496e-03
  1.0890211e-03  1.1393473e-03 -7.2185653e-05  2.1157979e-05
KAS_L_1726_img007_rev_2x_1
  1.0000000e+00 -4.3858082e-17  5.9273146e-18  5.2694647e-01
 -1.8646718e-04  2.1537929e-03  5.4220189e-02 -1.5524492e-02
  7.1610538e-02  3.7949405e-03  4.9388890e-03  8.6706498e-02
  1.4748026e-03  2.6149455e-03 -1.1152542e-02  1.1716093e-03
  8.9014299e-03  3.8088101e-03  4.4606185e-03  6.9814444e-03
  1.6335440e-03  1.7103229e-03 -5.3236328e-03  1.0564371e-03
  5.4358471e-04  1.6483813e-03 -3.4497088e-03  1.0267374e-03
  6.2060654e-04  1.0967597e-04  7.6956328e-05  1.0960976e-03
  8.8459108e-04 -6.0493383e-04 -2.7083108e-03  1.3248516e-03
 -9.8667004e-04 -1.0346572e-03  7.8256860e-05  2.1038782e-03
  1.1590890e-03 -1.5951869e-03 -4.2944933e-04 -1.0302600e-03
 -2.1320883e-03 -1.2104270e-03  2.0366356e-05  8.7912333e-04
  1.5887167e-04 -1.2777256e-03  3.1029500e-03  1.8767545e-03
 -2.0834673e-03 -8.6539195e-04  1.7675674e-04 -9.2430728e-04
 -1.1019172e-03 -4.1367112e-04  4.9044216e-04  1.4688605e-03
 -1.0640554e-03 -7.4055799e-04 -2.9764599e-04  2.8957260e-04
 -1.8159095e-03  1.8189597e-06  1.3879569e-05  4.9715924e-04
  3.8717868e-05 -1.0038899e-03 -1.3367580e-03  9.8441242e-04
 -1.6842556e-03 -3.0884917e-04 -2.1134109e-03 -9.4893698e-04
  4.6484096e-04 -1.1929870e-03  1.0190994e-03 -2.8498893e-03
KAS_L_1726_img007_rev_2x_2
  1.0000000e+00  8.4940748e-16  2.3747179e-16  5.3496651e-01
  5.6207248e-03  3.3596777e-03  4.6279961e-02 -8.1589308e-03
  7.2585000e-02 -2.0416163e-03 -7.1429837e-03  7.2491918e-02
  3.6346374e-04  5.1943646e-03 -1.2091391e-02 -3.4704194e-03
  1.2357291e-02  2.8787982e-03  6.8465987e-03  8.9934881e-03
  3.1217642e-03  3.2517700e-03 -6.4545547e-03 -3.9214104e-04
  1.6987034e-03  3.3402575e-03  3.0456018e-03 -1.5014288e-03
  2.9442541e-03  8.5355001e-04  2.1552518e-03  2.9373584e-03
 -6.0438622e-04  2.0855622e-03  1.3190828e-03  3.1312857e-03
 -5.1400509e-04 -5.1279043e-05 -3.5084167e-04  2.4777473e-03
 -1.9596481e-03  5.4764855e-05 -2.5973902e-03  2.0096386e-03
 -2.0625475e-03  1.0912378e-03  2.0529638e-03  3.3473133e-03
 -1.8258780e-03 -1.2161867e-03 -1.3620686e-03 -1.8968425e-04
 -2.5394349e-03  1.4535375e-03 -1.3537234e-03 -2.9382536e-04
 -1.2800310e-03 -2.0311191e-03  7.4326925e-04 -2.2149299e-03
 -1.4553160e-03  1.1776420e-03 -4.3182887e-05 -5.2660081e-04
 -1.5441020e-03 -1.4897888e-03 -3.6080560e-04  1.8847745e-03
 -8.7564683e-04  2.4620896e-04 -3.4578789e-05 -1.0502488e-03
 -1.4400638e-03 -1.2312168e-03  1.9977480e-03 -5.4065515e-04
 -7.5022973e-04 -2.2407357e-04 -1.0355656e-03 -5.2686472e-04
KAS_L_1726_img008_rev_1x_1
  1.0000000e+00 -9.7954387e-18 -2.5883451e-17  5.4441753e-01
  7.5115192e-03  9.5553410e-03  4.0031812e-02 -6.1217660e-03
  7.0768627e-02 -1.7155375e-03 -2.9705854e-03  7.9783231e-02
  5.1698268e-03  1.0134954e-02 -4.7486466e-03  2.5836180e-03
  9.6238462e-03 -2.6882041e-03  3.2205814e-03  1.0779304e-02
  1.3525049e-03  5.8712744e-03 -2.9638905e-03  1.9632238e-03
  1.6806692e-04 -1.0604137e-03 -3.2391131e-03  2.3214622e-03
  2.4704312e-03  2.2881573e-03 -4.2853530e-03 -1.5171278e-03
 -2.5462685e-03  1.7650675e-04  2.3845462e-03  1.2032863e-03
  3.2058658e-03  9.5957398e-04  1.8856561e-04 -6.9282404e-04
 -1.5823919e-03  6.6809082e-04 -8.5150816e-04 -1.2712639e-03
  2.5984908e-03  2.5266228e-04  1.1073670e-03  1.6282512e-03
 -7.9327536e-04  7.0465162e-04 -2.2637511e-04  1.9617648e-03
  1.8188636e-03 -2.2089409e-04  5.1950150e-05  6.9904873e-04
 -1.2211034e-03  1.1228017e-03  1.6584333e-03 -1.6311035e-03
  1.1554978e-03  1.7626256e-04  1.4047675e-04 -3.7708190e-04
 -1.0376930e-03  1.1007902e-04 -1.4857974e-03 -6.6976735e-04
 -8.9565924e-06  9.9471297e-04  7.8327914e-04  7.9200986e-04
 -4.0385068e-04 -4.3724461e-04  1.1605262e-04 -4.9433126e-04
 -1.1338169e-03  1.1709983e-03  1.1241850e-03  2.3263504e-03
KAS_L_1726_img009_rev_1xl_1
  1.0000000e+00  5.2093735e-17 -1.0216939e-16  4.9269732e-01
  6.0566113e-03  7.8612205e-03  4.2786840e-02 -1.4901622e-02
  7.6383515e-02  2.1081674e-03 -2.4919650e-03  8.0613586e-02
  6.3015493e-03  7.9758296e-03  2.4345748e-03  4.2811263e-03
  1.2686325e-02  5.3173771e-04 -1.0478620e-03  1.1567791e-02
  2.4136772e-03  7.4623475e-03 -2.5125724e-03 -1.4089016e-03
  2.1017094e-03  8.1767097e-05  5.9451615e-04  3.5096551e-03
  7.3344318e-04  4.5264613e-03 -2.9592674e-03 -2.5053413e-03
  5.1721828e-04  1.8039894e-03  9.4605638e-04 -4.5389569e-04
  1.4556250e-03  2.0583776e-03 -3.0365830e-03 -1.1420498e-03
  2.9155869e-04  2.3722295e-03  4.4149305e-04 -6.3309454e-04
  2.3173128e-03  9.9244715e-04 -2.8672207e-04  2.8029247e-03
  6.8689813e-04  1.5226748e-03 -2.1702157e-03 -4.8198025e-04
  2.5889786e-03  1.6965653e-03 -3.9653356e-05 -3.5727753e-05
  1.0311864e-03  3.7945643e-04 -2.3043922e-03 -1.7608852e-03
  1.9585498e-03  1.9052600e-03  3.8220912e-04 -1.5418371e-03
  1.0236823e-03 -7.0288457e-04 -1.1488703e-03 -6.1403761e-04
  1.4826997e-03  9.0364312e-04 -1.0238882e-03  1.5320090e-03
  5.6150439e-04 -1.2984733e-03 -2.5241515e-04  6.2523048e-04
  1.2265436e-03  3.2157211e-04 -1.5580750e-03  5.7250029e-04
KAS_L_1726_img011_2xA_1
  1.0000000e+00 -2.9434760e-17  5.6521861e-17  4.9661071e-01
 -7.7411765e-04  9.6803890e-03  4.4656407e-02 -5.2228795e-03
  6.9322545e-02 -2.9440675e-03 -1.1308794e-02  8.8004108e-02
  3.9900545e-03  7.7936784e-03 -5.2354631e-03  1.6706287e-03
  9.3697890e-03 -2.3294376e-03  1.6766489e-03  1.2663880e-02
  4.6890363e-04  4.1012335e-03 -9.9554197e-04 -1.3468156e-03
  6.4284525e-04 -1.5699827e-03  9.0083546e-04  1.6700158e-03
  1.6874236e-03  2.9934638e-03 -2.1158535e-03 -3.1466663e-03
 -1.0257209e-03 -6.9639655e-04  1.3124205e-03 -1.5382454e-03
  2.6255031e-04  8.2640628e-04  2.0247509e-05  5.3459417e-03
  1.1804950e-05 -2.1600687e-04 -2.0878719e-04 -1.0581464e-03
 -9.7402694e-07  6.6680683e-04 -3.2492467e-03 -1.3816125e-03
 -2.2223232e-04 -6.1581896e-04 -5.5654714e-04  2.5951992e-03
  6.8752307e-04 -8.8852056e-04 -1.2502335e-03 -1.3350467e-03
 -5.8437583e-04 -9.5042867e-04 -1.8076148e-03 -1.8244776e-03
  1.2562619e-03 -8.5781982e-04  2.9285398e-04  2.0443584e-03
 -1.6936919e-04 -2.4989210e-03  1.5363545e-03 -2.1951778e-03
 -3.5643147e-04  2.5015140e-04  2.3051213e-03  7.3659605e-04
  1.8487041e-03 -2.2052046e-03 -4.1336391e-04  2.6672418e-04
 -4.1359784e-04 -7.4028248e-04 -6.5224209e-04  1.0469193e-03
KAS_L_1726_img011_2xA_3
  1.0000000e+00 -3.2881197e-17  3.7648578e-17  5.0850766e-01
  3.0251068e-03  1.3495270e-02  5.1995483e-02 -1.6768901e-02
  6.8810111e-02 -4.1513127e-03 -1.4819738e-02  8.4833470e-02
  7.5913104e-03  1.4688770e-02 -3.6253811e-03  3.7195034e-03
  6.5920332e-03 -3.0220151e-03  2.7838718e-03  1.3013576e-02
  1.2258643e-03  4.5399973e-03 -6.7010843e-03  5.6328659e-04
  1.6817082e-03 -8.3176292e-04  2.2611775e-03 -3.3461085e-04
  1.1592144e-03  2.1760005e-03 -1.8812228e-03  1.0199446e-03
 -2.6297886e-03  1.3782146e-03  1.9885129e-03 -2.7775064e-03
  3.2870896e-04 -4.8840927e-05 -1.0069966e-03  7.9402657e-04
 -1.9774656e-04 -5.7210876e-05 -9.9375588e-04  3.6651684e-05
  5.8766037e-04  1.1781268e-03  2.2469809e-04 -9.8969893e-04
 -1.4743933e-03  1.8675722e-03  1.4140697e-04 -2.4248626e-03
  3.6365976e-04  8.5724703e-04  5.3215080e-04 -2.4476729e-03
 -1.4627301e-05 -3.1505680e-04 -1.8842369e-05  3.0830126e-04
  9.7798984e-04  9.6358458e-04  1.0901906e-03  1.9794099e-03
  6.3236496e-05  1.0617293e-04 -2.4358730e-04  1.3211271e-03
  3.3904905e-04  1.3812076e-03 -2.2564040e-04 -2.3484595e-05
  2.4162166e-04  5.3400495e-05 -4.3563456e-04 -7.2250094e-04
  6.7916998e-04  1.8021055e-03  2.7224053e-04  1.6961305e-04
KAS_L_1726_img011_rev_1xB_1
  1.0000000e+00 -1.4634654e-17  3.2256946e-17  4.7181574e-01
 -2.4463377e-03  1.3822416e-02  3.6382014e-02  1.5034172e-04
  6.9445205e-02 -4.3299484e-03 -1.3963138e-02  8.0488476e-02
  2.4975960e-03  1.0282419e-02 -7.9638750e-03  7.7442787e-04
  1.1254961e-02 -3.8093062e-03  4.7975093e-04  1.7563337e-02
 -1.8953377e-03  3.2763586e-03  1.2836126e-03  5.3002485e-04
  9.1014318e-05 -1.6649894e-03  3.7724439e-03  2.3266600e-03
  9.3649176e-04  2.7260306e-03 -2.1427048e-03  1.3459592e-03
  7.4723269e-04 -8.0467699e-04 -1.8681177e-03 -1.8854587e-03
 -9.4111976e-04  1.9175799e-03 -1.7032779e-03  1.8322305e-03
 -1.7175948e-03 -5.2263710e-04  3.2847417e-03  8.4180255e-04
 -1.4514063e-03  7.7083168e-04  7.2974303e-04 -1.7916582e-04
 -8.6790074e-04  9.2017989e-07 -5.4250202e-04 -1.3462113e-03
  3.2321771e-04  1.6438884e-03 -1.2428042e-03 -1.7713456e-03
  4.5708339e-04  3.2178425e-04  3.5182344e-04 -3.2191888e-03
 -1.1518524e-04  1.0457975e-03 -4.2465855e-04 -4.8186402e-04
  1.4769057e-03  6.6777362e-05 -6.5880668e-04  1.3538110e-03
  7.9261610e-04  2.7967534e-04 -5.0527912e-04  1.3388501e-03
  7.7679635e-04 -3.3576786e-04 -1.8497311e-03  1.8017746e-03
 -3.8951811e-04  1.5420552e-03  1.8810346e-03  8.9408340e-04
KAS_L_1726_img017_1x_1
  1.0000000e+00 -1.9681519e-17 -2.5158423e-17  4.6581017e-01
 -9.7803026e-04  1.4002272e-02  6.5831641e-02  1.9745456e-03
  7.4402522e-02  3.8826595e-03 -1.6587929e-02  9.4789028e-02
 -1.8953820e-03  1.0951864e-02 -9.3629797e-03 -4.5728577e-03
  1.5139656e-02 -2.2386164e-03  1.7610518e-03  1.8067452e-02
  6.0466124e-04  4.9779014e-03 -6.8858356e-03  3.0524204e-03
 -1.4044487e-03 -2.7568885e-03 -2.7465192e-03  3.1807518e-03
 -3.6399492e-04  1.9902010e-03 -3.9137160e-03 -2.3751821e-03
 -2.9112504e-03 -1.2567353e-04  2.0734165e-03 -8.4801035e-04
  1.2094001e-03  1.0995833e-03 -1.0714589e-03 -8.6624575e-04
 -1.4709458e-03  5.1021258e-04 -1.4670955e-03  1.1568030e-03
  1.0549017e-03 -1.1866587e-03 -2.4095785e-03 -1.5906444e-03
 -2.5779978e-04 -4.0704327e-04  2.6432828e-04 -1.8875346e-03
  1.3704469e-03 -1.1864122e-03  2.1441071e-03 -1.5857295e-04
  6.5892518e-04 -2.9055323e-05 -7.2108009e-04 -4.5067242e-04
  1.2346150e-03 -9.9058097e-04 -9.3447181e-04  8.3854874e-04
  5.4722907e-04 -7.3766262e-04 -3.1043002e-03  1.2111240e-03
  4.6194601e-04 -4.4891272e-04 -7.2353549e-04  3.2496207e-03
  2.6153726e-04 -8.4172010e-04  2.1373259e-03  7.9232256e-05
  8.2499886e-04  4.2775658e-04  4.8627049e-03 -3.0050251e-03
KAS_L_1726_img018_1x_1
  1.0000000e+00  1.4018475e-16 -2.6594489e-16  4.7975421e-01
 -1.3718461e-03  4.5422762e-03  5.4384895e-02  1.1391816e-03
  7.8427200e-02  3.6973780e-03 -1.0484840e-02  8.1285171e-02
  7.1461441e-03  7.6599292e-03 -9.2350515e-03 -6.2622455e-03
  1.2701277e-02 -3.1126476e-04  2.4584704e-03  1.6715658e-02
  1.3068933e-04  3.5199201e-03  7.5793911e-04  3.0080348e-03
  3.2823228e-03 -1.1310503e-03 -1.5837041e-03  3.5534540e-04
 -1.1668976e-03  8.7294400e-04 -1.7381473e-03  1.1012375e-03
  1.1795998e-03 -1.0690037e-03 -8.7095716e-04  8.9602470e-04
 -4.6729492e-04 -2.8308388e-04 -3.3220963e-03 -5.4745221e-04
  3.9254917e-04 -1.5836924e-04 -1.6997319e-04 -6.2671007e-04
 -7.7272381e-04 -6.3892274e-04  5.9424172e-04  2.2453480e-03
  4.1748511e-04 -1.6201771e-04 -4.8477224e-04 -4.3625025e-04
 -8.2839558e-04  6.3987623e-04  5.3636443e-04 -8.1687153e-04
  1.5908697e-04 -1.9581612e-04  1.6058880e-03 -1.1923745e-04
 -8.3002301e-04  3.0114518e-04  3.3340185e-04  3.4734704e-04
  3.2094453e-04 -1.2463569e-04  9.7298804e-05  4.8353411e-04
 -5.5933020e-05  1.2355684e-04 -2.2081698e-04 -9.4508050e-04
 -3.9553265e-04 -2.9380901e-04  6.1866406e-04  1.1556510e-03
  8.3988392e-04  1.4205331e-04  3.1338755e-04 -1.6288758e-03
KAS_L_1726_img019_3x_4
  1.0000000e+00 -1.1695700e-18  1.9634433e-17  5.5148594e-01
 -2.4426051e-03  2.0807111e-02  7.4388861e-02  1.6837764e-03
  5.7646030e-02 -8.0521491e-04 -1.1844477e-02  7.3160204e-02
 -6.5295436e-03  1.6410435e-02 -1.1184234e-02 -8.5749620e-03
  8.7987423e-03  4.3688129e-04  5.7671069e-03  5.6634427e-03
  2.8311170e-03  7.2315403e-03 -2.3007816e-03 -4.0617645e-03
 -1.5473731e-03  2.5440237e-03 -1.5485152e-04 -1.0550893e-03
  2.2546642e-03  2.1741237e-03 -5.2041478e-03 -4.5952809e-03
  6.3237240e-04  4.1819122e-03  2.1372733e-03  1.7047591e-03
  2.1378973e-03  6.4020269e-06 -6.3579627e-03 -1.7906728e-03
  6.9891714e-04  4.6428883e-04 -4.3089437e-03 -1.4812028e-03
  1.9360356e-03 -1.0681435e-05  1.1625049e-03  2.5914530e-03
  7.5586679e-04 -2.0249277e-04 -1.0255703e-03 -9.7435523e-04
  9.4737075e-04  1.5038987e-03  1.3738931e-03 -4.2926633e-04
  1.6226669e-03  5.9817848e-04 -3.3356143e-04 -9.7109784e-04
  1.9158961e-03  1.9485358e-03 -1.5544316e-03 -7.9201606e-04
  1.4313193e-03  1.9006392e-04 -9.1054965e-04  2.0796277e-03
  1.9462642e-03  2.1326376e-04 -3.9295192e-04 -8.9925589e-04
 -7.7959368e-04  1.1717532e-04  1.4629646e-04  1.7011390e-03
  1.4150735e-03  9.1904533e-04  1.9785915e-03  1.7200613e-03
KAS_L_1726_img019_3x_7
  1.0000000e+00  1.3358341e-15 -1.7427062e-16  5.0000048e-01
  7.3163530e-03  3.2230744e-03  5.7601182e-02 -6.2369779e-03
  7.5926833e-02 -3.8059024e-04 -1.0445962e-02  8.9389974e-02
  2.6917003e-03  5.2701651e-03 -4.6246906e-03 -4.3546237e-03
  1.3091461e-02  9.8364600e-04  1.0416910e-02  1.1443961e-02
  2.8258135e-03  5.2093638e-03 -6.7801990e-03  1.9806725e-03
  1.6956799e-03  2.3382066e-03  8.7424892e-04  2.5898000e-03
  2.2658264e-03  3.0892828e-03 -2.4805962e-03  2.5467655e-03
  1.0144333e-03  1.4500944e-03  4.3715989e-04 -3.8384282e-03
  7.6909616e-04  6.5887609e-04  4.6358107e-04 -1.3863151e-03
  1.6240019e-03  1.2764287e-03  4.1079391e-04  1.7285863e-03
 -4.0323720e-04  1.4413274e-04  3.1245139e-03  3.0624192e-03
  1.7547889e-03  7.5374629e-04  3.6996904e-04 -1.8685341e-03
 -1.0295840e-03 -5.0718534e-06 -1.7865949e-03 -6.9573431e-04
  1.3742968e-03  1.1446102e-03 -1.0114027e-03  1.5310447e-03
  1.2282942e-05  4.7676858e-04 -7.1921036e-04 -1.1529894e-03
  1.0269215e-03  8.3055898e-04 -2.0735113e-04 -8.0369693e-04
  1.4102725e-03  6.5385651e-04  1.5814405e-03 -1.4111682e-03
  4.0187589e-04  5.3656537e-04 -1.0911471e-03  3.2028314e-04
  1.8139032e-03  4.5275817e-04 -1.2905316e-04 -1.3070084e-03
KAS_L_1726_img019_rev_4x_4
  1.0000000e+00  3.4693062e-17 -8.5307829e-17  4.4571356e-01
  8.5735187e-03  3.2358179e-03  7.2313679e-02 -2.5945444e-03
  7.6030973e-02 -2.8498722e-03 -7.2879386e-03  9.2923365e-02
  1.0662487e-03  1.0304483e-02 -2.1192344e-03 -8.8382326e-04
  1.6116549e-02 -8.1233920e-04  1.8732253e-03  1.5622489e-02
  2.7397547e-03  8.9233761e-03 -3.6651713e-03  3.6898955e-04
  1.9633642e-03 -8.5349557e-04  2.6174202e-03  1.1525149e-03
  4.1453968e-03  2.9826120e-03 -1.2110224e-04 -1.5554555e-03
  7.5809948e-04  7.4552316e-04  1.4362621e-03  6.5787116e-04
  3.0342135e-03  3.1593518e-03 -4.5817728e-03  1.3484305e-03
  3.2244002e-04  1.4292913e-03 -1.1590597e-03 -1.9364402e-03
  1.4187115e-03  3.3276841e-04 -1.9506646e-03 -1.5492714e-03
  6.8786440e-04 -6.1828577e-04 -2.6365593e-04 -1.8613079e-04
  1.7274504e-04 -2.9362117e-04 -1.3278228e-03  3.9899511e-03
  6.8043747e-04 -8.2499119e-04 -1.6749110e-03  5.7864182e-04
 -4.6008552e-04 -5.1737256e-04  1.5431045e-03 -1.3301270e-03
  4.7743124e-04 -2.8486134e-04  2.6232718e-04 -9.0658649e-04
 -1.3071879e-03  5.1672893e-04  4.5372263e-04  1.6863419e-03
  1.1354441e-03 -7.0112942e-04  5.1231509e-04  6.5737706e-04
 -4.6904161e-04 -5.4657737e-04 -9.1748948e-04  5.6731142e-04
KAS_L_1726_img019_rev_4x_7
  1.0000000e+00  1.3557590e-15 -1.9405170e-17  4.8162970e-01
 -3.5140363e-03  3.6220072e-03  3.2306951e-02 -4.7538095e-04
  7.5065393e-02  4.7251641e-03 -1.5174454e-02  8.0422445e-02
  3.3378385e-03  7.5765529e-03 -3.4692849e-03 -1.0699811e-02
  8.8164436e-03 -1.7553097e-03  4.8342938e-03  2.0712832e-02
  1.3213786e-03  3.1954739e-03 -3.4477001e-03  5.0814783e-04
  1.6905627e-03 -1.4668372e-03  1.3844480e-03  4.6617307e-04
  8.3075207e-04 -1.3420993e-04 -1.9201283e-03  4.6460192e-03
  5.4407508e-04  9.3245594e-06  2.4175592e-03 -8.1777563e-04
  9.3093913e-04  5.0234701e-04  1.4795374e-03 -2.3150660e-03
  1.9719774e-04  1.1841322e-03 -1.6183131e-04  5.2656458e-04
  1.7269225e-03 -2.1478430e-04  1.3353696e-04  5.0332937e-04
 -1.2230321e-03  5.5221773e-04  1.3920249e-03  2.6434423e-03
  1.0110575e-03 -5.4496815e-04 -3.9038122e-04  2.7906105e-03
 -5.6676550e-04  4.1832409e-04 -1.2285746e-03 -1.7243764e-04
 -4.0419758e-04 -2.6305395e-04 -2.9155346e-04  4.8484312e-04
 -6.1933998e-04  4.3537362e-05  1.1762763e-03 -4.8150729e-04
 -8.2450104e-04 -1.0469589e-03 -1.6613614e-03  7.7577890e-04
  5.9402261e-05 -1.6116627e-05  7.2860633e-05  5.8827363e-04
 -1.1067999e-03 -1.2399210e-03 -3.0928080e-04  6.8981481e-04
KAS_L_1726_img019_rev_4x_8
  1.0000000e+00  6.5801932e-17 -6.5136441e-17  5.1162910e-01
 -7.0444922e-04  2.5677389e-03  5.5475804e-02  1.1181604e-02
  7.9321871e-02  1.9832540e-03 -2.2714176e-03  7.4120926e-02
  1.0302326e-03  5.2508140e-03  6.5548325e-04 -2.9174508e-03
  1.2922507e-02  6.6420609e-04 -1.0166072e-04  1.5305416e-02
  4.0040870e-04  5.5291727e-03 -6.4924747e-03 -2.1276456e-03
  1.2412168e-03  2.3219161e-04 -1.8213682e-03  5.6051874e-03
 -5.3544735e-04  4.2227543e-03  1.4218420e-03  9.4636785e-04
 -1.1489128e-04  1.0966078e-03  5.5942716e-03 -1.6357822e-03
 -4.3284009e-04  2.4082227e-03  3.3412483e-04  7.1618990e-04
  8.8871730e-04  1.7217400e-03 -9.6877040e-04  1.0092163e-03
  2.4358690e-05  7.7069731e-04  2.8858246e-04  2.1888739e-03
  8.4609393e-04  2.0694201e-03 -6.7412198e-04 -1.4733239e-03
  6.5039955e-04  2.9198002e-04 -3.1781288e-03 -3.0974700e-03
  1.1100996e-04  1.3706794e-03 -2.0987569e-03  2.8205714e-03
  4.4436731e-04  1.6722843e-04  3.8690319e-03  1.3452700e-03
 -8.4112841e-04  7.7743565e-04 -5.0229119e-04 -2.9810063e-03
  3.6911875e-04  7.9698620e-04  6.8954438e-04 -2.0654154e-03
 -1.2403841e-03 -2.7216624e-04  6.5643171e-04  4.0974554e-03
  1.2130661e-04  9.4537241e-04 -1.6832933e-03  8.2334392e-04
KAS_L_1726_img020_1x_1
  1.0000000e+00  1.0402218e-18  6.2413308e-18  5.2255413e-01
  5.2927574e-03  4.5206587e-03  3.9731296e-02 -3.2274930e-03
  6.5307924e-02  7.5746062e-03 -9.4920095e-03  8.5844215e-02
  9.0049802e-03  5.6968078e-03 -9.1129067e-03 -1.0536220e-02
  9.1411561e-03  6.0093166e-03 -1.4529120e-03  1.2277189e-02
  2.5143844e-03 -2.2194312e-03 -5.8405168e-03  6.9355734e-03
  4.0571352e-03  4.5054589e-03  3.3283363e-03 -1.2436914e-03
 -1.0082628e-04 -2.2692691e-03 -2.5001502e-04 -2.8410500e-03
  4.9979162e-03  2.1189301e-03 -1.7250564e-03  7.3156794e-04
  2.5403849e-04 -2.0095573e-03  8.8865493e-04  1.5239243e-03
  3.1295657e-03  9.5339318e-04 -1.7626261e-03 -3.2092834e-03
  3.9378353e-04  5.7525497e-04 -6.5006774e-05  1.5422744e-03
  8.8595200e-04 -1.3531525e-03 -1.6761674e-03  2.7300581e-03
 -8.5565748e-04  2.2093962e-03  3.4442048e-03 -1.9033274e-03
 -1.5894879e-03 -4.6014950e-04  1.2582949e-03  3.2338882e-03
  1.2022749e-03  8.7616088e-04 -2.6130519e-03 -6.3556083e-04
 -2.6498147e-03  1.0650129e-03  1.6315004e-03  2.5892069e-03
  2.3501547e-03 -3.8032000e-05 -2.4117695e-03 -1.1040195e-03
 -2.4242323e-03  2.1613439e-03  2.2220366e-03 -1.0141294e-03
  1.7120435e-03 -4.6111563e-04  8.0711008e-04 -2.2092913e-04
KAS_L_1726_img020_rev_1x_paint_1
  1.0000000e+00 -4.4920296e-17  1.6709047e-16  4.8435672e-01
  4.2009240e-03  9.8250767e-03  6.6918016e-02 -1.4659297e-02
  7.1685959e-02 -3.2074738e-03  1.1032631e-02  9.8700158e-02
 -1.5989588e-03  1.0675903e-02 -1.9535441e-03  3.6597527e-03
  8.9892303e-03  6.5108360e-04  4.0663351e-03  2.4290868e-02
  7.1886367e-04  6.6482776e-03 -8.1225043e-03  1.4808768e-03
 -2.8472305e-03  6.1700147e-04 -3.5134259e-03 -5.7047295e-07
  2.2910044e-03  4.6816761e-03  1.0462511e-03 -8.6342888e-04
 -2.2250185e-03 -1.2268073e-03 -4.7115635e-03 -3.7107376e-03
 -4.0072491e-04  2.1315638e-03 -2.1312210e-03  2.6051198e-03
  3.5844010e-05 -3.0942416e-05  1.4899365e-03 -2.7819671e-03
 -1.5073096e-03 -6.1537004e-04 -2.7559585e-03  3.5711971e-04
 -5.1002955e-04  1.3525588e-03  2.8748061e-03  1.3648882e-03
 -8.4843686e-04 -1.1572331e-04  2.8019938e-03 -2.9968773e-03
 -5.4044305e-04  8.1887552e-04  3.0105960e-04 -1.2328836e-03
 -1.0997479e-03  1.2024516e-03  3.0011625e-03  6.0874200e-04
  1.6796009e-04  8.1217949e-04 -2.0694400e-03 -9.4451433e-04
 -8.4651936e-04  8.8514513e-04 -2.6218471e-03  5.1597071e-04
 -3.0082531e-04  3.6612643e-04 -1.7068350e-03 -4.8846653e-04
  1.1475010e-05  9.8163905e-04  1.8256068e-03  9.3008755e-04
KAS_L_1726_img020_rev_1x_paint_3
  1.0000000e+00  3.3017903e-17 -9.3320432e-17  4.9483508e-01
  6.0110029e-03  7.5831995e-03  4.6603660e-02  1.2089969e-03
  6.3450260e-02 -6.7709928e-03 -1.2755515e-02  8.5038392e-02
 -1.3618666e-04  7.6512345e-03 -3.5399657e-04 -6.6742585e-03
  5.5403263e-03 -2.9325587e-03  8.5046114e-04  1.8883562e-02
  4.6664648e-03  6.9959861e-03  6.2944689e-04  3.9639597e-03
 -4.6944401e-03 -1.7969110e-03 -4.8614271e-03  2.9890942e-03
  2.5580995e-03  2.1558773e-04 -6.8177961e-03 -1.4921582e-03
 -3.4768256e-03 -1.2990141e-03  2.1019080e-03  2.2199676e-03
  1.2057685e-04 -1.9665677e-03 -3.9006601e-03  1.9731471e-03
 -2.3463406e-03 -8.5853992e-04  3.1083064e-03  9.8489502e-04
 -1.7420413e-03 -2.2527521e-03 -3.3575255e-04  9.9054058e-04
 -1.6349921e-03 -9.2935395e-05 -1.3698852e-03 -6.3027286e-04
 -1.8632032e-03 -1.0686556e-03  1.4071501e-03  8.1739432e-04
  9.7498517e-04 -5.3314101e-04  4.3248606e-04 -3.7358523e-03
 -1.3101031e-03 -7.8909235e-04 -3.9793446e-05 -1.0762358e-03
  1.4386859e-03  3.2047439e-04 -1.4008812e-03  1.7957531e-03
 -3.9932459e-04 -6.3292667e-04 -6.9762924e-04 -1.4721171e-03
  1.0735992e-03 -1.3215269e-03 -5.8469084e-04 -1.9450492e-03
  7.0097672e-04 -2.8093695e-04  3.5641969e-04 -1.5109379e-03
KAS_L_1726_img021_1x_1
  1.0000000e+00 -1.5151109e-17  3.1746945e-17  4.8918406e-01
 -1.6644854e-03  5.8830187e-03  4.5975157e-02 -2.3239696e-03
  6.8091375e-02  1.9271613e-03 -1.8976771e-03  7.6064861e-02
  2.6565674e-03  1.0419001e-02 -7.5358087e-03 -3.0912912e-03
  1.2743390e-02  1.4152186e-03  1.7796551e-03  1.0203038e-02
  2.3637760e-03  9.5695649e-04 -5.4323638e-03  2.7535539e-03
  3.6396476e-03  5.3845430e-03  2.4407129e-04  2.2255362e-03
 -5.0782039e-04 -4.9617551e-04 -2.1505971e-03  1.0027810e-03
  7.0311440e-04  3.9216455e-03  3.2658842e-03 -1.4262075e-03
 -5.5096387e-04 -1.1340093e-03 -4.8540483e-06  1.2862380e-03
  8.9608593e-04  4.7697068e-03 -2.1137098e-04 -1.5658232e-03
  8.8187309e-04 -2.6416215e-03 -2.2008419e-03 -1.1383662e-03
  2.3119164e-03  3.4062416e-03 -1.6326878e-03 -5.3491322e-04
  6.8229962e-05 -1.2718664e-03  6.2644090e-04  1.6858198e-03
  4.4789465e-04  2.5059840e-03  1.3713009e-03 -2.6977650e-03
 -1.1724801e-03 -1.7515310e-03  1.0496212e-03  5.1920717e-04
  2.4444787e-03  1.4236953e-03 -2.3290894e-03  5.8173457e-04
 -1.4630815e-04 -2.1059555e-03 -3.1702900e-03 -1.5591919e-03
  1.0646188e-03  3.1273877e-05 -7.4962952e-04  5.1063890e-04
  3.8201391e-04 -2.2829838e-03  1.6543147e-03 -4.0368627e-04
KAS_L_1726_img021_rev_2x_2
  1.0000000e+00  1.0601127e-15  1.0580571e-16  4.9017943e-01
 -8.7054581e-03  1.2631983e-02  4.8659642e-02  5.9078097e-03
  6.7891975e-02  3.6148368e-03 -2.1243331e-04  8.8596854e-02
 -2.6008057e-03  7.2963941e-03 -1.2543718e-02 -9.7454748e-03
  1.0548403e-02 -5.4616462e-03 -3.4588863e-03  2.0203741e-02
 -1.6057667e-03 -1.3603451e-03 -1.6074065e-02  6.8802199e-03
 -9.8864396e-04 -1.0420195e-03 -6.4457176e-05  1.4494187e-03
 -6.2423274e-04 -3.3366875e-03  5.2534300e-03 -7.7925476e-03
 -3.6859283e-03 -1.2721151e-03 -4.0079109e-05 -3.3916685e-03
  4.5213457e-05 -3.6962887e-03 -2.8633164e-03  1.7388497e-03
  2.5282450e-04 -2.2741993e-03 -1.0313958e-03  1.5583446e-03
  7.9302015e-04 -3.1806724e-03  2.4889784e-03  3.6648333e-03
 -2.2105342e-03 -3.1186363e-03 -5.5765535e-04  2.2237978e-03
  1.1463060e-03 -1.6797289e-03  6.2094177e-04 -5.1521401e-04
 -1.6508548e-03  7.3401352e-04  1.6821553e-03  1.7254446e-04
  4.9023810e-04 -7.5005540e-04  1.5633538e-03 -1.8506440e-03
 -5.5141908e-04 -3.8600411e-04  4.9353035e-03 -2.4414992e-05
  9.6530141e-04 -9.2252226e-04 -1.3402343e-03 -4.3805637e-04
 -7.1033034e-04  2.0519878e-03  6.6959874e-04  6.0636600e-04
  2.4082427e-03 -3.3094689e-04  2.7807404e-03 -2.6678419e-04
KAS_L_1726_img021_rev_2x_15
  1.0000000e+00  1.1336876e-15 -4.1707636e-17  4.8896545e-01
  4.3788610e-03  7.3328594e-03  4.8504136e-02 -2.1189223e-03
  7.3957674e-02  1.8915501e-03 -1.4542551e-02  9.0981430e-02
  8.2487033e-03  9.1238114e-03 -6.5740724e-03 -4.6613717e-03
  7.6798752e-03  6.9050280e-04  1.0043843e-02  1.9190494e-02
  2.0813167e-03  3.0401018e-03 -8.7838026e-03  3.6705988e-03
  1.9887102e-04  1.9340450e-03  2.2497920e-03  1.7701108e-04
 -9.6988202e-04 -9.1520577e-04 -2.5078485e-03  8.1614204e-04
 -9.3841750e-04  2.2933935e-03 -5.7018676e-04 -6.8951076e-04
  9.8630382e-05 -2.2033548e-03 -2.0240799e-03  3.1228049e-04
 -9.6737440e-04  1.6542361e-03 -5.7194476e-04  3.2424080e-04
  2.4662781e-04 -7.6286020e-04  5.7437915e-04 -1.3051452e-03
 -4.1182037e-05  1.4632345e-03 -6.9040151e-04 -8.7814013e-04
 -2.5968935e-04  7.8808747e-05  1.6340875e-03 -3.2588903e-04
 -2.2471702e-04  1.2938833e-03  2.1065020e-03  7.4820679e-04
 -4.3328709e-05  1.8780277e-04 -7.1626520e-05  3.3712768e-04
 -5.6241131e-04  1.0675728e-03  7.8591117e-04  2.0574333e-03
 -3.4344219e-04  9.5097492e-05  1.6922816e-03  1.4993236e-03
 -5.6185714e-04  8.6167197e-04 -2.4259812e-03 -3.5760891e-04
 -1.8026051e-04  7.9731401e-04 -6.6592713e-04 -4.2958793e-04
KAS_L_1726_img023_1x_1
  1.0000000e+00  6.9074724e-17 -1.4193742e-16  4.8729100e-01
 -4.3969140e-03  5.2548360e-03  5.5847662e-02  5.3130390e-04
  7.2239167e-02 -1.4723381e-03 -6.0030991e-03  8.9957284e-02
  5.8155940e-03  7.4302796e-03 -8.4143077e-03 -2.9893517e-03
  1.1777418e-02 -1.4017620e-03  2.1701507e-03  1.3466618e-02
  1.6147627e-03  4.5019703e-03 -5.1856760e-03 -5.8508665e-04
  2.5951622e-03 -3.4762286e-04  2.7906226e-03  3.1726900e-03
  6.1680311e-04  1.2811777e-03 -2.5962993e-03  2.0749932e-03
 -3.8676658e-04  2.0361409e-03  1.5714819e-03 -6.5980059e-04
  2.7681993e-04  5.7667121e-04  1.5088512e-03  1.5735594e-03
 -9.4996086e-04  1.4518967e-03 -2.1771607e-03 -5.3700013e-04
  4.3546258e-04  1.3742780e-03  4.8977954e-04 -1.4669667e-03
 -1.3498505e-04 -2.1374068e-04 -2.5582374e-03  7.3206684e-04
  6.1533527e-04  5.8924956e-04 -2.2157937e-03  9.9110910e-04
  1.3699176e-04 -5.4417663e-05  1.6260389e-03 -1.4534820e-03
 -2.7557917e-04  4.4484006e-04  9.0729150e-04  8.2217121e-04
  7.0878668e-04 -4.3280214e-04  2.8336001e-05  1.0444128e-03
 -3.7408976e-04  8.5228378e-04  3.9591269e-04  3.2221206e-04
 -3.3055352e-05 -4.2998869e-04  7.0364111e-04  2.3778581e-04
 -1.0637950e-03  8.7818815e-04  2.1003218e-04  9.5770405e-04
