# Supplementary material for: Geometric morphometric analysis of spore shapes improves identification of fungi
Source: PLoS One. 2021 Aug 5;16(8):e0250477. doi: 10.1371/journal.pone.0250477 (PMC8341628; doi:10.1371/journal.pone.0250477)
Supplement: S1 Appendix — (ZIP) [file pone.0250477.s002.zip › 3_latest/2_3_data_shape/nef/KAS_MS_4617_NEF.nef]

#CONST 1 1 1 0
#HARMO 20
KAS_MS_4617_05_rev_1x_1
  1.0000000e+00 -6.7342273e-18  4.8003042e-17  1.7962324e-01
  3.0276092e-03 -5.3370250e-03 -4.3361469e-02  7.5042207e-04
  1.0713453e-01  8.6488209e-04 -1.3197342e-02  3.3428427e-02
 -1.1244841e-03 -5.7749775e-03 -8.1218022e-03 -1.6797271e-03
  3.6676152e-02 -5.5418630e-04 -3.5760108e-03  1.5623561e-02
 -1.0943788e-03 -4.3940798e-03  1.6786819e-03  3.3989029e-05
  1.7379388e-02 -1.9664546e-04 -5.2223106e-04  9.4374188e-03
 -7.5428897e-04 -2.6440606e-03  1.7448061e-03 -1.8497298e-03
  9.7878418e-03 -2.0236884e-04 -1.1851226e-03  5.1368590e-03
 -4.1060128e-05 -2.5287806e-03  5.5480324e-04 -6.4925664e-04
  6.1747272e-03 -5.5062813e-04  1.5518405e-04  4.0093014e-03
  2.9131142e-04 -1.6225829e-03  1.3633950e-03 -9.9953790e-04
  4.2270547e-03  2.7405677e-04  1.7364095e-04  1.3504541e-03
  2.6746706e-04 -1.0406753e-03  5.0534742e-04 -4.9682713e-06
  2.6537578e-03  3.4063660e-05 -2.3188479e-04  1.7494370e-03
  2.0103329e-04 -1.2284357e-03 -5.9251230e-04  9.1344514e-04
  1.8078050e-03 -5.0424861e-04  1.7072382e-04  1.7055938e-03
  2.9864134e-04 -1.1443152e-03  2.3982371e-04  5.6962336e-04
  1.6749291e-03 -2.8304371e-04  4.3565593e-04  9.3555940e-04
  1.0178027e-04 -5.7102590e-04  1.7616171e-03  6.6579206e-04
KAS_MS_4617_09_rev_1x_1
  1.0000000e+00 -7.5533790e-18  5.2104819e-17  1.9077922e-01
 -1.1838387e-02 -2.4732555e-03 -6.4820607e-02  1.3215920e-03
  1.0529962e-01 -1.2334500e-03 -1.9481680e-02  4.1456479e-02
  6.3852866e-04 -4.7083370e-03  8.3612374e-03 -2.7262989e-03
  3.5302453e-02 -4.3814759e-03 -6.7036630e-03  1.6637108e-02
  6.5972139e-04 -3.2275916e-04 -1.9139543e-03 -3.1128388e-03
  1.5792942e-02 -2.7018332e-03 -3.3267872e-03  1.3453521e-02
  4.9935760e-04 -1.5428123e-03 -1.8130816e-04  2.2167316e-03
  8.8144903e-03 -9.3838809e-04  3.8641565e-04  7.0110025e-03
  4.5370436e-04 -1.1785223e-03  4.3043406e-04 -5.3906823e-04
  5.6084593e-03 -1.4714886e-03  6.8117806e-05  6.1468552e-03
 -4.2157448e-04 -1.1015141e-03  3.3522732e-05  3.3061877e-04
  3.2401744e-03 -7.8362353e-04  4.8478477e-04  2.6974029e-03
  3.4492194e-04 -6.8719470e-04  1.3392978e-03  7.4034697e-05
  2.4044483e-03 -1.2804713e-03  1.4751586e-03  2.6172206e-03
 -4.1816357e-04 -1.5234374e-04  1.7456765e-04  1.5538568e-03
  1.2854369e-03 -1.7398859e-04  1.0243884e-03  1.6105752e-03
  5.9454722e-05 -3.3750920e-04  1.2721685e-03  1.9436248e-03
  1.1781789e-03 -6.1020773e-04  3.7353400e-04  1.4757522e-03
 -9.7435693e-04  1.4245824e-04  5.3547031e-04  1.2342792e-04
KAS_MS_4617_14_rev_1xR_1
  1.0000000e+00 -2.1204902e-17  1.0938789e-16  2.0031075e-01
 -5.8205162e-03 -1.3391761e-03 -6.1835993e-02 -3.8031928e-03
  1.0695060e-01 -3.4824415e-03  5.7624414e-03  4.0929931e-02
  1.2161480e-03 -1.9798503e-03 -1.7615270e-03 -3.4595490e-03
  3.7832832e-02 -2.0541829e-03  1.4466215e-03  1.7648024e-02
 -3.2820735e-04 -1.0727265e-03  2.3625839e-03  2.8413452e-03
  1.7926820e-02 -9.0916558e-04 -4.8609462e-03  1.2439873e-02
 -6.2092880e-04 -8.5124848e-04 -4.9289042e-04  7.3006160e-04
  1.0027798e-02 -1.2264509e-03  7.0350396e-04  7.9404625e-03
  7.7360865e-04 -4.6395273e-04  1.9870378e-03 -1.6692098e-03
  5.3406767e-03 -1.5525632e-03  1.2985003e-04  4.2113136e-03
  3.1219747e-04 -3.1968735e-04 -1.0214790e-03 -1.6230326e-03
  3.4031508e-03 -1.1305049e-03 -5.6680430e-05  1.5461183e-03
  4.2295193e-04 -3.6235052e-04  2.1484640e-03  7.6674455e-04
  2.6949235e-03 -1.7042647e-04  1.4081632e-03  1.6181487e-03
 -8.0819074e-06 -6.7158820e-04  3.6497173e-04  3.7785490e-04
  1.7084540e-03  3.6450977e-05  1.0894587e-03  1.0079525e-03
  1.7547591e-04 -2.7212538e-04  3.7225232e-04  9.3110943e-04
  1.0558188e-03 -4.8779631e-05  8.7717529e-04  1.0343886e-03
  1.0633057e-04  8.4522696e-05  4.3197708e-04  1.2615394e-03
KAS_MS_4617_17_1x_1
  1.0000000e+00  8.5477135e-18  3.6599426e-17  1.8929924e-01
 -4.0251236e-04 -1.8780890e-04 -3.3709929e-02 -3.8594308e-03
  1.0936906e-01 -7.6834887e-04 -5.5467415e-03  3.9118529e-02
  7.0996815e-04 -2.7370953e-04 -2.4474531e-03 -4.9494907e-03
  3.8209548e-02 -6.2135985e-04 -4.2313623e-03  1.5844456e-02
  7.0686025e-04 -1.1966955e-04 -1.7270609e-03  5.0046079e-04
  1.8634072e-02 -3.0300904e-04 -3.9847681e-03  1.1941115e-02
  7.3826144e-04 -2.2082008e-04  2.3245088e-04 -1.2459126e-03
  1.0717853e-02 -2.2334639e-04 -1.0364197e-03  6.4444624e-03
  6.8205039e-04 -2.5696965e-04  1.7795094e-05 -1.3696112e-03
  6.7253476e-03 -1.2177278e-04 -1.6377154e-04  3.9623842e-03
  6.3135995e-04 -2.3501161e-04  1.6146390e-04 -9.0024785e-05
  4.4535086e-03 -7.6853918e-05  1.5982871e-05  1.3365632e-03
  5.6157652e-04 -2.0612820e-04 -6.6104817e-05  1.1574750e-03
  3.0919108e-03  4.2166252e-05  9.5045518e-04  1.7291220e-03
  4.9361789e-04 -2.6081086e-04 -1.3868934e-04 -1.3998937e-04
  2.1584316e-03  1.2594931e-04  5.9245832e-05  1.8745168e-03
  4.5021227e-04 -2.3877094e-04  5.1874998e-04  4.5041457e-04
  1.6134786e-03  1.7522485e-04  1.6891336e-03  1.6466074e-03
  3.7384747e-04 -2.3502269e-04  2.6302679e-04  3.1041821e-04
KAS_MS_4617_19_1x_1
  1.0000000e+00  6.1861525e-18 -4.3498714e-17  2.1300655e-01
 -6.3356327e-03 -2.8114547e-03 -6.0388856e-02  1.7105839e-03
  1.0278784e-01 -1.7719785e-03 -4.1535074e-02  4.2308372e-02
 -1.8651588e-03 -1.1559943e-03 -4.0266700e-03 -1.7354926e-03
  3.4336220e-02 -2.8116855e-03 -1.6246963e-02  2.2248322e-02
 -1.9547794e-04  2.3865755e-05 -8.0762163e-04 -4.4865652e-04
  1.5202940e-02 -2.1738306e-03 -4.8606253e-03  1.0451542e-02
 -2.7756653e-04 -7.6276344e-04 -1.9109358e-04 -5.6711056e-04
  8.6400639e-03 -1.3871317e-03 -7.0321727e-04  8.9948479e-03
 -3.9567553e-04  1.3076187e-04  2.3883340e-03  8.9507141e-04
  4.7148627e-03 -1.9403044e-03  1.1656457e-03  5.4231176e-03
  1.1604884e-04  2.4060337e-04  1.0512357e-03  1.3038987e-03
  2.2879307e-03 -1.4396743e-03  4.0074790e-05  2.3597455e-03
 -3.4161523e-04 -1.4873184e-04 -3.1872595e-04  9.2180111e-04
  1.6470846e-03 -1.3338895e-03  5.5849969e-04  2.1975241e-03
 -4.0909262e-04  2.0459224e-04 -8.6462102e-04 -2.2772786e-05
  7.0993032e-04 -1.4863135e-03  1.2581644e-03  9.7606438e-04
  1.2650452e-04 -1.1087329e-05  3.5190329e-04 -8.3810768e-06
  2.7140696e-04 -1.0232138e-03  2.2910745e-04  1.6643186e-04
 -2.3226936e-04 -1.0935984e-04 -2.4035974e-04  1.5238258e-04
KAS_MS_4617_20_rev_1x_1
  1.0000000e+00 -1.5263429e-17  9.1683343e-17  1.9510188e-01
 -2.4016171e-03  8.7532317e-05 -3.4758933e-02  8.8992156e-04
  1.0959989e-01 -2.4548487e-03 -2.5912599e-04  3.4465873e-02
  2.5284741e-04 -3.2663403e-04 -1.1061956e-03 -4.5636922e-03
  3.8191386e-02 -1.7353082e-03 -2.7155962e-03  1.7944210e-02
  6.6529636e-04 -2.9646858e-04  4.2073081e-03 -4.3816956e-03
  1.8797729e-02 -1.5506778e-03 -1.0038940e-04  9.4788924e-03
  5.7661935e-04  1.9641422e-04  3.2122588e-03  1.6741560e-03
  1.0718725e-02 -1.4475807e-03 -5.4422858e-04  4.8989030e-03
  4.8511623e-04  4.5290547e-05  2.2118794e-03 -3.9812846e-04
  6.6574194e-03 -1.2936012e-03 -7.0092302e-04  3.1721105e-03
  4.2718411e-04  1.5218690e-04  1.6626386e-03  8.2208437e-04
  4.3927563e-03 -1.1588686e-03 -1.8163554e-04  2.3655401e-03
  2.7980462e-04  2.2692004e-05  2.7471493e-06 -9.1909597e-04
  2.9819788e-03 -1.0012665e-03 -1.4754480e-05  2.5218991e-03
  1.8079669e-04  1.1203604e-04 -1.0288523e-03  1.4245305e-04
  2.0378486e-03 -9.8963352e-04 -1.9618535e-04  1.2433868e-03
  2.7104405e-04  1.1701415e-04  3.4524111e-04  1.7089712e-04
  1.3191578e-03 -9.3636274e-04 -1.3037824e-03  7.5294656e-04
  2.4492968e-04  9.9080792e-05  2.5123528e-04 -5.5398492e-05
KAS_MS_4617_21_rev_1x_1
  1.0000000e+00  2.9778507e-18 -3.1010299e-17  2.1042491e-01
 -6.4971279e-03 -1.7174687e-03 -7.3294689e-02 -4.4697657e-03
  1.0638297e-01 -2.2166877e-03 -7.9467184e-03  4.3007827e-02
  2.4219117e-03 -2.2272107e-03  2.8442390e-03 -4.8924319e-03
  3.6477698e-02 -1.9318500e-03 -4.6822749e-03  1.5824061e-02
  1.2021652e-03 -1.2350677e-03  1.0855880e-03 -1.3558397e-04
  1.7593497e-02 -1.4821613e-03 -4.1196816e-03  1.1279450e-02
  7.5502040e-04 -7.2695045e-04  5.7053881e-04 -1.9043761e-03
  9.9840933e-03 -1.7512766e-03 -1.0010801e-03  7.1573499e-03
  6.6505571e-04 -8.8885739e-05 -1.4558944e-03 -9.0493230e-04
  5.8130277e-03 -1.7060052e-03  4.4084543e-04  4.6795333e-03
  1.0602609e-03  2.6541796e-04 -5.0488303e-04  1.6972847e-03
  3.3434856e-03 -1.2065223e-03  4.4709826e-04  3.7165136e-03
  9.0504235e-04 -2.1438368e-04 -1.4258577e-03  6.8204911e-05
  2.2418687e-03 -8.7399536e-04  1.3832440e-03  1.7237992e-03
  7.2639817e-04 -3.1078505e-04 -1.4278987e-04  5.2002936e-04
  1.6947187e-03 -5.6383153e-04  1.3638228e-03  1.9108567e-03
  3.9832681e-04 -4.0898379e-04  1.6303781e-04 -1.1406213e-03
  1.1168975e-03 -5.9385251e-04 -1.8880790e-04  1.6303859e-03
  2.3249311e-04 -2.2434952e-05 -3.4870958e-06  5.6257701e-06
KAS_MS_4617_27_rev_1
  1.0000000e+00  2.1129153e-17 -1.0963485e-16  1.8659881e-01
  9.6308333e-04  8.4154761e-04 -3.1301936e-03 -3.1070420e-03
  1.0655982e-01  4.8530944e-03 -8.0450025e-03  3.7016938e-02
  3.1339826e-04  9.5794454e-04 -6.5631214e-04 -3.6030961e-03
  3.5814180e-02  2.3113477e-03 -6.2897697e-03  1.5953138e-02
 -4.9081237e-04  3.2185057e-04  2.3316175e-03 -1.3247767e-03
  1.6373165e-02  5.3083703e-04 -1.7165262e-03  9.5906964e-03
  8.9777598e-05  1.9660210e-04  4.8673364e-04 -5.9069666e-04
  9.7418459e-03 -5.7616299e-05 -1.9949815e-03  6.4285834e-03
  3.1439097e-05  4.0560655e-04  5.3800274e-04 -9.8275463e-04
  5.7567954e-03  1.4906605e-04  5.6158866e-04  4.0844682e-03
  6.2516287e-04  4.0352448e-04 -1.7794065e-03 -8.4279250e-04
  3.9718270e-03  1.8041329e-04 -2.1433219e-04  3.5519477e-03
 -3.9352364e-05  2.6504259e-04  1.2810464e-04 -4.9335068e-04
  2.4743570e-03 -3.4455585e-04 -1.5834847e-04  4.7393467e-03
 -1.7402336e-04 -1.3083951e-04  4.2527678e-04  5.4431076e-04
  1.5098980e-03  4.6396788e-04 -4.6674869e-04  8.0519460e-04
  8.6206772e-05  2.0833316e-04 -3.6343206e-04 -8.9241663e-04
  8.9839562e-04 -8.9828015e-05 -4.4536437e-04  1.0470610e-03
  1.5538385e-04 -2.3875946e-04 -3.4040661e-04  4.7920278e-04
KAS_MS_4617_28_rev_1
  1.0000000e+00 -1.2958852e-17  2.6195269e-17  2.0539832e-01
  2.7656161e-03  1.0879392e-03 -6.3593423e-03 -4.4891001e-03
  1.0459210e-01  4.0873997e-03  1.5871451e-02  4.4648589e-02
 -4.6374460e-04  1.1169144e-03  1.0094971e-02 -3.5135844e-03
  3.6748033e-02  3.4987941e-03 -1.9774577e-03  1.8532888e-02
  1.6891599e-04  8.8504822e-04  6.0829263e-03 -1.3189961e-03
  1.7027170e-02  2.4639487e-03 -6.6756687e-04  1.0671358e-02
  7.9784690e-04  1.1717815e-03  1.8833411e-03 -2.0399833e-03
  9.0966053e-03  1.1975223e-03 -2.3462710e-04  9.5171110e-03
  9.0610222e-04  9.6426310e-04  2.6584216e-04 -4.1521736e-04
  5.3729562e-03  1.1193079e-03 -7.2648483e-04  4.8190097e-03
  7.4493457e-04  9.6429670e-04 -1.2538058e-05 -1.3449608e-04
  3.0964144e-03  8.2830644e-04  4.1204722e-04  2.8222394e-03
  6.4469550e-04  9.9472649e-04 -6.0845020e-04 -2.6715713e-04
  2.1273025e-03  6.3808961e-04 -6.7948020e-04  1.3649969e-03
  3.2838343e-04  7.3180488e-04 -6.8880733e-06  9.0427749e-04
  1.4444380e-03  4.2417081e-04 -7.5463642e-04  7.9959613e-04
  2.7912198e-04  6.5446583e-04 -6.8195000e-04  9.1357131e-04
  8.8638612e-04  2.2633694e-04 -4.4838453e-05  7.1795688e-04
 -2.3161124e-05  5.4164586e-04  1.2570118e-04  9.6849759e-04
KAS_MS_4617_29_1xR_1
  1.0000000e+00  1.5800613e-15  4.9685826e-17  1.9302287e-01
  1.7021235e-03 -1.3692810e-03 -1.0562926e-02  1.1883382e-03
  1.0096972e-01 -1.5763701e-03 -1.2250573e-02  3.8582901e-02
  3.6411129e-04 -6.2948093e-03 -3.9839111e-03 -2.2455197e-03
  3.3031739e-02 -3.0530548e-03 -6.4367705e-03  1.9029880e-02
  7.6386355e-06 -2.9326065e-03  2.6323619e-03 -2.9514557e-03
  1.6265807e-02 -2.1470179e-03 -3.5570725e-04  8.9064858e-03
  2.8314736e-04 -2.1475754e-03 -1.0479603e-03 -2.4303498e-03
  9.0802429e-03 -1.8605129e-03 -9.2013639e-04  7.2567854e-03
  4.7303790e-04 -1.0783536e-03  2.6149737e-03 -6.3096334e-04
  5.1793594e-03 -2.3315490e-03  6.4100770e-04  2.8501136e-03
  9.7790082e-04  3.9065070e-04 -2.7763511e-04 -1.5867690e-04
  3.2845328e-03 -1.3751487e-03  1.2955638e-03  2.8963170e-03
  1.0250685e-03 -6.6620276e-04 -8.3698048e-04  1.8082031e-03
  1.7246274e-03 -6.9366243e-04  6.7494275e-04  1.0691407e-03
 -4.4746746e-06 -8.4585589e-04 -6.5323312e-04  2.9244787e-04
  1.8826549e-03 -3.6223284e-04  9.9108904e-06  1.5528739e-03
  6.4673237e-04 -1.2150480e-03  3.4261929e-05 -9.0157001e-04
  8.7118801e-04 -6.5883298e-04  7.3154451e-04  1.7577558e-03
  4.3409331e-04 -5.2029136e-04  3.2851829e-04  1.3117637e-03
KAS_MS_4617_29_rev_1xB_1
  1.0000000e+00 -5.1997356e-18  3.7699207e-17  1.9040843e-01
  1.3941325e-03 -6.7737350e-03 -1.0999626e-02 -1.5012233e-03
  1.0697655e-01 -1.1659012e-03  2.0505695e-04  3.4837869e-02
 -2.7179345e-03 -1.2340833e-03  1.1475797e-02 -8.4101720e-03
  3.8534076e-02  3.1112248e-03 -3.6294736e-03  1.6231834e-02
  5.1885276e-04  1.0989733e-03  8.7329101e-04 -5.4712552e-03
  1.6320837e-02  5.0871191e-04 -1.2441049e-03  4.0957629e-03
  1.1640449e-03  4.0574986e-04  4.1592325e-03 -3.1958722e-03
  1.0945648e-02  2.6805552e-04 -2.2520909e-03  4.5784709e-03
  8.5403282e-04  6.7992119e-04  5.9227532e-04 -1.5435653e-03
  6.2127595e-03  3.1870647e-04 -3.4728506e-03  6.0179193e-03
  2.5278177e-03  1.3760805e-03 -1.3071078e-03  1.2139807e-03
  4.6405392e-03 -4.8739385e-04  8.2718676e-04  4.6206926e-03
  7.3387289e-04  9.7791136e-04  1.1742026e-03 -1.5177904e-03
  3.6134888e-03  2.9846244e-04 -1.3418353e-04  5.0930412e-03
  8.1584099e-04  7.1615861e-04  1.4530263e-03  4.2153738e-03
  1.2934211e-03 -2.8543205e-04 -7.7929373e-04  2.4969867e-03
  1.6953708e-04  6.6649045e-04 -1.8426335e-03  3.4454694e-03
  8.1019127e-04 -3.8904803e-04  2.4252748e-04  9.4543735e-04
 -9.4774271e-05  4.7715648e-04 -4.2473175e-04 -1.5080494e-03
KAS_MS_4617_31_rev_1x_1
  1.0000000e+00  1.6423886e-17  6.1775364e-18  2.0358444e-01
 -4.4822203e-03 -6.4721355e-04  1.5497819e-02 -9.5580920e-04
  1.0245688e-01  6.7216689e-03  1.9891264e-03  3.5871500e-02
  4.0297601e-04 -3.6174837e-04  3.1140587e-03 -2.5901209e-03
  3.6924181e-02  2.8437444e-03 -1.1847158e-02  1.7078489e-02
  4.0543112e-04  8.4094181e-04  5.8265322e-03 -4.3239432e-03
  1.6315568e-02  9.5156656e-04 -3.4733573e-03  1.1367321e-02
  1.6429754e-03  2.0785579e-03  2.0550673e-03 -4.8916308e-03
  7.8456113e-03 -1.5875916e-04  9.7631156e-04  1.0033778e-02
  1.5942311e-03  1.7115887e-03  1.0533027e-05 -1.3261452e-03
  4.8093187e-03  6.3827746e-04 -9.9405320e-04  4.5141610e-03
  4.6609067e-04  8.9631971e-04  7.7369867e-04  1.4127048e-03
  2.5217260e-03 -1.1866316e-04 -5.5075763e-05  4.2221695e-03
  7.7841895e-04  7.3177183e-04 -1.9316880e-03  3.7495739e-04
  1.6869073e-03  2.8878229e-04 -2.3567315e-04  7.1948961e-04
  3.6339357e-04  4.9594256e-04 -5.8915147e-04 -4.9726200e-04
  1.4226697e-03 -4.5990191e-04 -2.3892718e-04  2.3063676e-03
  3.1234606e-04  1.9512635e-04  4.0366950e-04 -5.0705921e-05
  8.8053352e-04  4.5911751e-04  9.6221804e-04 -8.7880378e-05
  7.2439208e-04  3.2020141e-04 -5.1562719e-04  4.8412559e-05
