# Supplementary material for: Geometric morphometric analysis of spore shapes improves identification of fungi
Source: PLoS One. 2021 Aug 5;16(8):e0250477. doi: 10.1371/journal.pone.0250477 (PMC8341628; doi:10.1371/journal.pone.0250477)
Supplement: S1 Appendix — (ZIP) [file pone.0250477.s002.zip › 3_latest/2_3_data_shape/nef/KHL_10272_NEF.nef]

#CONST 1 1 1 0
#HARMO 20
KHL_10272_01_1x_paint_1
  1.0000000e+00  4.0970391e-17 -1.1623032e-16  3.5556876e-01
 -1.0506545e-03  1.6882928e-03  2.6871109e-02  1.1163052e-02
  9.3182710e-02  3.8185014e-03 -1.0190174e-02  5.2418537e-02
 -9.9938814e-04  3.7844868e-03  1.0170331e-02  5.0789687e-03
  2.8251348e-02 -1.7275085e-03 -6.9475421e-03  1.9130575e-02
 -5.2206802e-04  3.6857134e-03  1.0633447e-03 -2.5449095e-03
  1.2018264e-02 -1.9014495e-03 -2.1657576e-03  9.0409341e-03
 -2.1687539e-04  2.5841054e-03  6.5606721e-04 -2.2896674e-03
  5.6812583e-03 -1.8575442e-03 -1.4862840e-03  5.3084414e-03
 -7.0902244e-04  2.2089987e-03  7.7235108e-04 -5.5980652e-04
  2.7618789e-03 -1.8744224e-03  2.9833500e-04  2.7300066e-03
 -6.9449438e-04  9.5290019e-04 -3.4275883e-03  5.9827967e-04
  1.5361690e-03 -1.5649412e-03  1.2559488e-03  2.2398933e-03
 -1.0095647e-03  2.3516613e-05 -9.7951300e-04 -2.4499398e-03
  1.0656226e-03 -1.0092635e-03 -5.8373804e-04  1.2342390e-03
  6.1886759e-04 -8.5406399e-04 -1.6839676e-03 -6.9885184e-04
  2.1334722e-04 -8.0226680e-04  9.5519954e-04 -4.1656328e-04
  7.7928841e-04  1.2913044e-04 -7.1644857e-05 -1.2052473e-03
  7.2790791e-04 -5.2849452e-04  1.1941048e-04 -1.0140548e-03
 -1.1703143e-04  2.2163957e-04  1.3095368e-03 -1.6089768e-04
KHL_10272_02_1
  1.0000000e+00  1.7508107e-17 -5.0539487e-17  3.7438892e-01
  2.8167472e-03  2.7028654e-03  2.8323935e-02 -1.6615023e-03
  9.7155890e-02 -1.6081604e-03 -5.3277082e-03  5.5247736e-02
  2.2057735e-03  4.6623149e-03  1.1501942e-02  1.0814287e-03
  2.7592708e-02 -1.3069881e-03 -6.7850732e-03  2.0532530e-02
  1.6176735e-03  5.2338704e-03  1.4239494e-03  1.8796725e-04
  1.0870113e-02 -1.0588845e-03 -9.9274490e-04  1.0021034e-02
  1.1392189e-03  4.5903145e-03 -5.9493755e-04 -3.9130479e-04
  5.3048441e-03 -8.7614615e-04  2.0230226e-03  3.7766447e-03
  6.9383575e-04  3.2751373e-03 -1.5980971e-03 -3.5476956e-04
  2.8049361e-03 -6.5831369e-04  4.6262526e-04  1.9047845e-03
  3.1568021e-04  1.9732558e-03 -3.5065595e-03  5.7511229e-04
  1.3101565e-03 -4.5840076e-04 -2.8820968e-05  2.1038863e-03
  1.7947382e-04  1.1118556e-03 -2.9693283e-04 -1.2482638e-04
  3.2244671e-04 -4.0952276e-04 -6.8392171e-04  3.2118118e-05
  8.6739351e-05  8.5924391e-04 -3.2721966e-04  5.8536438e-04
 -9.1611668e-05 -4.2591147e-04  6.4382030e-04  6.2016744e-04
  7.9617650e-05  9.2628490e-04  1.0492809e-03  2.8301967e-04
 -4.8909774e-05 -5.4576422e-04 -6.7789063e-04  9.5776491e-04
 -2.8226540e-05  1.0331754e-03 -1.4653073e-03  2.3695697e-03
KHL_10272_04_rev_1x_1
  1.0000000e+00  2.8019448e-17 -6.5392659e-17  3.9561356e-01
  8.3673817e-03  8.8728730e-03  2.0869852e-02  2.8826592e-03
  9.3797699e-02 -2.4684964e-03 -8.9897687e-03  6.0176629e-02
  1.9256511e-03  9.9519786e-03  4.0290945e-03  1.6794070e-03
  2.8688592e-02 -3.9606059e-03 -4.3542927e-03  1.6626542e-02
 -6.4888915e-04  5.0614331e-03 -5.7303249e-03  2.6652918e-03
  1.1794879e-02 -3.0004308e-03 -4.2762554e-03  7.0741088e-03
 -5.3747867e-04  2.0209800e-03 -6.5212614e-04  2.1877470e-03
  4.1379484e-03 -3.6787760e-03 -2.7655401e-04  4.2017378e-03
  1.4565410e-04  1.7029923e-03 -5.1808840e-04  1.7737848e-03
  2.2658336e-03 -3.9461155e-03 -3.3891518e-04  3.7867752e-04
 -3.1694738e-04  1.5202953e-03  2.5718314e-04 -1.0906363e-03
  1.8677175e-03 -3.0799556e-03 -6.1673918e-04  7.4806454e-04
 -3.5792183e-05  4.9918804e-04  1.2291910e-03 -1.0566962e-03
  8.8506972e-04 -2.0470202e-03 -8.0093336e-04  8.7318580e-04
  1.0723435e-03  5.5332719e-04 -4.6585830e-04 -1.6915300e-03
  1.5643280e-04 -1.5497137e-03 -7.4415538e-04 -9.1741007e-04
  1.2184125e-03  6.9725697e-04 -7.6805791e-04  6.1227164e-04
  7.0574135e-05 -1.5973834e-03 -5.1281894e-04  1.3604176e-03
  5.8731785e-04  6.6542033e-04  1.6480966e-03  1.1765313e-03
KHL_10272_05_2x_paint_1
  1.0000000e+00  1.1898054e-17 -3.1314006e-17  3.8774857e-01
 -3.3121578e-03 -9.6378683e-03 -4.2013310e-03 -8.3182180e-03
  8.9044190e-02  2.0982514e-03 -4.9322544e-03  5.2237840e-02
  4.4277231e-03 -1.5769420e-03  1.1744176e-02 -2.1555417e-03
  2.8484147e-02 -6.6246097e-04 -1.5820924e-03  1.4804611e-02
  1.5104987e-03  1.5169128e-03  7.7672004e-03 -4.2134392e-03
  1.1699490e-02 -2.7219960e-03  1.3596859e-03  1.2257594e-02
  2.1747573e-03  1.9967660e-03 -9.9342565e-04 -1.4395050e-04
  4.9597081e-03  2.4697043e-04 -4.2464331e-04  4.8141344e-03
  1.8951369e-03  1.3868321e-03  3.7268338e-04 -2.6572112e-04
  2.4296208e-03 -1.6821003e-03  2.3428309e-03  2.8210962e-03
  1.5712191e-03  1.0293599e-03  6.4118015e-04  1.2220431e-03
  1.7314687e-03 -6.1180244e-04 -1.6984688e-04 -1.3189863e-03
  6.8409629e-04  9.6928599e-04 -1.4849719e-03  1.9084684e-03
  1.2666450e-03 -7.7484053e-04  9.0436051e-04  2.1402444e-03
 -2.3823062e-04  1.2270783e-03  3.0317051e-04  1.8995502e-03
  4.0058197e-04 -2.6993173e-04  5.6632889e-04  4.1602653e-04
 -3.4381064e-05  1.2005073e-04 -6.0593711e-04 -1.8057471e-04
  5.5558857e-04 -6.5838112e-04  5.1296134e-04 -4.3191432e-04
 -2.9056246e-04  7.6551820e-04  1.4396220e-04  2.5727543e-04
KHL_10272_05_2x_paint_2
  1.0000000e+00  6.4339194e-17 -1.1119133e-16  3.9045621e-01
  6.8041641e-03 -1.7475103e-03  2.3332084e-02 -1.9365000e-02
  9.5199692e-02 -6.4278116e-03 -6.0176820e-03  5.8543701e-02
  4.4448921e-03  3.2471352e-05  7.4290930e-03 -3.2725833e-03
  2.5077444e-02 -4.0983947e-03 -3.0370692e-03  2.3223985e-02
  2.6052953e-03  2.8531200e-04 -3.8935349e-04 -9.7810806e-04
  8.1626369e-03 -2.8898132e-03  1.5821818e-03  7.7985162e-03
  1.4501336e-03  4.1225794e-04 -7.4948357e-04  1.3472607e-03
  2.6542118e-03 -1.4769840e-03  1.1381826e-03  5.8302323e-03
  4.0871860e-04  3.0283332e-04 -1.4149529e-03  2.2275632e-03
  1.3273671e-03 -8.8033955e-04  3.7478613e-03  2.2853109e-03
 -4.3260647e-04  4.6797785e-05 -3.0073280e-03  1.8947168e-03
  7.7306760e-04 -6.0251857e-04  9.4154678e-04  1.7387645e-04
 -4.1467103e-04 -2.6021899e-04  4.8620712e-04  6.3428839e-04
  5.1483078e-04 -5.0318560e-04 -2.1838746e-03 -2.8559221e-04
 -5.3394926e-04 -3.8846247e-04 -2.3505167e-04  2.8817198e-04
  6.5827351e-04 -5.1116902e-04 -8.7656923e-04  4.7141281e-04
 -4.4364194e-04 -3.2396902e-04 -6.0342860e-04  9.3938935e-04
  5.4111716e-04 -7.2150813e-04 -8.0801318e-04  2.7645703e-04
 -2.0911546e-04 -4.0649365e-04  5.7499567e-05 -4.7500035e-04
KHL_10272_07_1x_paint_1
  1.0000000e+00 -1.4486387e-17  3.8075707e-17  3.6413275e-01
 -1.0260801e-03  5.2525308e-03  2.2471450e-02 -1.0746266e-02
  9.4042256e-02 -3.5129384e-03 -9.0839043e-03  6.0571339e-02
  3.0930254e-03  7.4047803e-03  1.1574661e-02 -4.4688365e-03
  2.8496436e-02 -2.4286996e-03 -3.4511455e-03  2.1309389e-02
  2.9078088e-03  4.9315397e-03 -2.1451366e-03 -2.6864695e-05
  1.1852011e-02 -2.9689967e-03  3.3925420e-03  9.2382969e-03
  1.3392463e-03  2.6445031e-03 -4.5040313e-03 -4.7468981e-04
  3.7616421e-03 -1.5326269e-03  2.1379500e-06  5.4347307e-03
  9.7890826e-04  2.5384371e-03 -2.0740740e-03  1.2373021e-03
  1.4867084e-03  3.9714048e-05  5.1952706e-04  3.6768585e-03
  1.2844022e-03  1.5152195e-03 -7.2964000e-04  3.3399252e-04
  8.6612303e-04  1.4498463e-05  1.7053027e-03  5.9977124e-04
  9.8828514e-04  1.8612190e-04  3.7721925e-04 -7.8441541e-04
 -4.2331544e-04  4.7335607e-04 -2.9668764e-04  6.9790372e-04
  3.1894171e-04  1.6547620e-04 -3.0242074e-04  1.9680847e-04
 -3.6179324e-04  1.2056911e-03  1.1487101e-03  1.2031855e-03
  4.9513156e-04  2.2456323e-04 -8.0791700e-04  6.8974864e-04
 -3.8639088e-04  5.6221303e-04 -4.9019641e-04 -8.3556218e-04
  6.4278308e-04 -2.6890392e-04 -3.4791896e-04  1.0875303e-03
KHL_10272_09_1xR_paint_1
  1.0000000e+00  2.7713319e-17 -1.1991340e-16  4.1386889e-01
  7.4505055e-04  7.4214377e-03  4.7394631e-02  1.1888328e-04
  8.8456916e-02 -1.6554973e-03 -1.8237609e-03  6.6631813e-02
  1.2724023e-03  8.7641786e-03  1.0185171e-02  1.9265192e-03
  2.5374233e-02 -1.4223129e-03  9.7313081e-04  1.3782329e-02
  2.0234636e-03  5.9592771e-03 -6.6623170e-03 -3.7698280e-03
  1.0369149e-02 -9.9948812e-04 -1.9853882e-05  1.1724542e-02
  1.6949110e-03  3.1701968e-03 -2.3612957e-03 -4.0863679e-04
  3.4643418e-03 -7.2860931e-04 -2.8416534e-03  1.5886968e-03
  4.3227564e-04  2.3576709e-03 -6.4197116e-04  1.8228513e-03
  4.3971546e-04 -1.1713326e-03 -2.1767202e-03  3.2317175e-03
 -4.7042391e-04  2.0539565e-03  3.4075368e-03  8.0711898e-04
  3.1127844e-05 -1.1363062e-03 -1.8228891e-03  4.4818908e-04
  3.7117496e-04  1.5559422e-03  1.3605420e-03  1.0634429e-03
  3.6401856e-04 -1.5119536e-03 -3.9776195e-04 -1.8553246e-03
  9.4010540e-04  1.4871398e-03 -1.4362031e-03 -9.4938383e-04
  5.2408655e-04 -1.9768222e-03 -2.6033259e-04  1.7183175e-03
 -1.0340936e-04  1.1866156e-03  7.6230666e-04  5.4109372e-04
 -2.4058659e-04 -1.0489493e-03  1.9600426e-03  1.6364208e-03
 -7.3802255e-04  7.4094998e-04 -3.8804986e-04  7.6015696e-04
KHL_10272_10_1x_paint_1
  1.0000000e+00  2.0092265e-17 -7.2666811e-17  3.8785274e-01
  1.7191307e-03 -2.1714537e-03  2.8473420e-02 -4.7208016e-03
  9.8491615e-02 -5.3527739e-03 -1.8346829e-02  5.2066860e-02
  4.3284430e-03  1.7878160e-03  2.0110905e-02 -5.3335425e-03
  2.9152030e-02 -1.4206999e-03  1.5387082e-03  2.4108962e-02
  1.4050931e-03  4.0668239e-03 -6.1521126e-03 -5.6396377e-03
  1.0091754e-02 -1.2558579e-03  1.3870244e-03  9.9491176e-03
  1.2070751e-03  2.9855288e-03 -2.4889394e-03 -9.7599537e-04
  5.0252816e-03 -1.3224090e-03  8.1844515e-04 -8.1210156e-04
  1.9050784e-03  2.9263608e-03 -2.1837285e-03 -2.0954666e-04
  2.5016179e-03  3.4498588e-04  2.2927982e-03  3.6636648e-03
  1.1812390e-03  2.3223177e-03  1.1996207e-03  6.2850737e-04
  5.3443658e-04 -3.0823413e-05 -1.1082282e-03  1.1760698e-03
  1.2236664e-03  7.8256604e-04  3.1373103e-04 -6.5875275e-04
  4.1433110e-04 -1.4359090e-04  1.4704418e-04  2.3510771e-03
  1.3343968e-03  8.6117433e-04  1.1032408e-04  1.8517012e-03
 -4.0505847e-04  8.0696329e-05 -1.9611307e-03 -3.4191963e-04
  3.3284612e-04  6.4057514e-04 -1.6367378e-03  3.9266714e-04
 -7.3034659e-04 -4.5598179e-04  1.6683208e-04  9.3089369e-04
  1.6706584e-04  2.6639488e-04 -7.3750463e-04  1.2774375e-04
KHL_10272_14_1x_paint_1
  1.0000000e+00  1.7283253e-17 -1.0119831e-16  3.4819852e-01
  3.7388360e-03  3.8636514e-03  5.6692602e-02 -1.6680345e-03
  9.1335832e-02  3.6964394e-03 -2.4748742e-02  5.9569023e-02
  4.9109873e-03  6.1577397e-03  1.7361436e-02 -3.0938250e-03
  2.2523370e-02 -3.6283205e-03 -5.8846785e-03  3.1324251e-02
  3.3295598e-03  5.4585010e-03 -2.9195953e-03 -4.7767212e-04
  7.5674216e-03 -4.6749909e-03 -1.2211812e-03  1.3626709e-02
  1.6792724e-03  3.2240244e-03 -4.4514947e-03  1.7214652e-03
  2.1963517e-03 -3.5956222e-03 -1.1232218e-03  3.8058187e-03
  1.8093132e-03  1.4926174e-03 -2.4072486e-03 -2.0048237e-04
 -4.9561989e-04 -2.5826400e-03 -3.6695044e-05  9.5333467e-04
  1.8998479e-03  3.1529311e-04 -3.9872172e-04 -1.0814934e-03
 -8.6220218e-04 -1.7713373e-03  5.6016168e-04 -5.4938354e-04
  1.4968476e-03 -4.3434709e-05 -4.8231988e-04 -8.6422226e-04
 -2.2905136e-04 -1.5501137e-03  1.1040181e-03 -9.2637188e-05
  1.1725859e-03  2.7054000e-04 -1.3322729e-03 -1.1378580e-03
  3.7289709e-06 -7.8616503e-04  1.5408999e-03 -1.9338585e-03
  1.3002641e-03 -6.4859127e-05 -1.8784140e-03  1.6778153e-03
  1.3766575e-04 -1.8213487e-04 -3.0746762e-04 -1.9472065e-03
  7.7406001e-04  2.7521010e-04  7.2517754e-04  1.1392739e-04
KHL_10272_17_1xL_1
  1.0000000e+00 -3.4280649e-17  7.8733449e-17  3.6150191e-01
  3.3812283e-03 -7.0228505e-04  4.2169393e-02 -1.2079568e-02
  9.4983336e-02 -8.5326518e-03 -1.7240802e-03  5.9116305e-02
 -9.2230947e-04  2.0253646e-03  9.6472603e-03 -2.8491896e-04
  2.4534897e-02 -6.2567392e-03 -1.4073736e-03  2.2576535e-02
 -1.1831812e-03  3.1694961e-03  2.7642149e-03  2.4987871e-03
  7.4636030e-03 -4.5778900e-03  1.0070984e-03  9.4445875e-03
 -4.4283062e-04  3.4000673e-03  2.2584796e-03  1.2784470e-03
  2.3458982e-03 -3.0878242e-03  3.6310652e-03  4.2518167e-03
  2.1977747e-04  3.5221024e-03  1.9942000e-03  1.6555468e-03
  3.7337589e-04 -1.8663241e-03  1.3892330e-03  1.8314256e-03
  1.8161206e-04  2.9842818e-03 -1.4395263e-03 -2.1301788e-04
 -3.8239961e-05 -9.7156817e-04  7.2761506e-04  3.0596988e-04
  5.3978031e-04  2.3788096e-03 -4.2324148e-04 -8.2304804e-04
  2.0099074e-04 -1.2107759e-04  2.1547366e-03  1.0213756e-03
  5.3786377e-04  1.7072179e-03 -2.8558880e-04 -8.7030812e-04
  1.2827264e-04  2.3728018e-04  1.6356855e-03  6.3755169e-04
  3.6817780e-04  1.3294466e-03 -3.5602860e-04  1.2529570e-03
 -3.8231368e-04  5.2484971e-04 -1.2497934e-03  1.5828048e-03
 -6.1242045e-05  9.3212467e-04 -1.9903893e-03  2.6998914e-03
KHL_10272_18_1x_paint_1
  1.0000000e+00 -2.9331593e-17  6.5128136e-17  3.6430664e-01
  5.0827568e-03  9.1637670e-03  1.3070761e-02  3.6983652e-03
  9.4002081e-02  4.6867990e-03 -3.5034909e-03  4.4921155e-02
 -1.2332417e-03  7.8781687e-03  5.1383123e-03 -2.1828909e-03
  2.9513640e-02  1.7022919e-03 -2.5726709e-03  1.8393538e-02
  4.9183129e-04  3.6001715e-03  3.9089235e-05 -1.2978952e-04
  1.1122522e-02 -7.0123320e-04 -3.4834062e-03  1.1741067e-02
  6.5560074e-04  3.7296297e-03 -3.4064338e-03  1.2395571e-03
  4.5476961e-03 -1.8285751e-03  1.4710672e-03  4.7024685e-03
 -1.3405011e-03  1.4745215e-03 -2.6439224e-03  3.7542626e-05
  2.5907952e-03 -7.3960299e-04 -6.3203842e-06  8.4424891e-04
  1.0413106e-04  2.3558595e-04 -2.2292950e-05 -2.5393914e-03
  1.1609930e-03 -1.5068455e-03 -1.0133441e-03  2.2716859e-07
  1.2540145e-03  8.7460973e-04 -6.6074449e-04 -2.6911772e-07
  1.0571403e-03 -1.1017130e-03  1.0590691e-03 -1.5085127e-03
  1.0544022e-04  5.5671718e-04  2.3740243e-04  8.9060376e-04
  7.2001806e-04 -8.0309961e-04 -1.1579995e-03  1.9862121e-03
  5.3532756e-04  5.1938035e-04  4.8061300e-04 -7.3909812e-04
 -7.5681386e-04 -1.3575543e-03 -6.9209228e-04  1.0765206e-03
  3.0878278e-04  8.3044455e-04  1.3234586e-03  1.9725858e-04
KHL_10272_25_1x_paint_1
  1.0000000e+00 -5.0370438e-18  1.4776545e-17  3.6407920e-01
  4.4980647e-03  1.0456034e-02  1.4424079e-02 -6.4842394e-03
  9.0488641e-02  1.3168255e-03 -1.1068976e-02  5.8719356e-02
  5.6009465e-03  6.4221878e-03  4.3466978e-03 -1.9141057e-03
  2.6913397e-02 -1.6258042e-03 -1.3205670e-02  9.1136645e-03
  2.2266873e-03  6.0917996e-03  1.2570317e-03  4.3544245e-03
  1.2080985e-02 -4.5495661e-03 -4.1877812e-03  1.2897185e-02
  1.0553212e-03  3.1985222e-03  4.9174954e-04  3.7943010e-03
  4.1141903e-03 -4.1324568e-03  7.3349186e-04  6.4366936e-03
  1.5026476e-03  3.3977285e-03 -5.7441336e-03 -1.2899227e-03
  2.4010086e-03 -2.3320505e-03  1.9055068e-03  2.4678287e-03
  2.0328785e-04  7.6388457e-04  2.3024230e-03  1.8388172e-03
  1.1581534e-03 -1.2178838e-03  1.2701896e-03 -6.0491188e-04
  1.0555827e-03  1.2067093e-03 -1.8222546e-03 -5.1080678e-04
  1.7156568e-04 -1.1849651e-03 -2.6050403e-04  3.3201993e-03
  1.1212534e-03  1.1429723e-03  9.1454335e-04 -1.3845090e-03
 -6.5179831e-04 -1.0915405e-03 -2.5685093e-04 -1.3350074e-03
  1.1599924e-03  6.6966508e-04 -8.4503895e-04  3.0766366e-04
 -3.9932321e-04 -1.2929720e-03  5.8995084e-04  6.1785960e-04
  6.2460680e-04  9.1946052e-04  1.9042326e-03  3.2573974e-04
KHL_10272_31_1x_1
  1.0000000e+00  6.0400933e-17 -1.4932697e-16  3.9796188e-01
  1.2600710e-02 -4.8100355e-03  7.2046070e-02 -4.5468496e-03
  8.8842828e-02  1.9817954e-03 -3.2303600e-02  6.7846422e-02
  1.1392906e-02  3.4342238e-03  1.6555585e-02 -8.6200850e-03
  2.0117925e-02 -1.9882986e-03 -2.5975847e-03  2.8697128e-02
  3.8185011e-03  2.1541210e-03 -1.6657328e-03 -1.6465000e-03
  8.2460222e-03 -1.2903649e-03  5.2773964e-03  1.2147218e-02
  1.8148702e-03  1.2770769e-03 -3.4365512e-03 -2.7210804e-03
  3.7832540e-03 -6.6517349e-04  4.4038414e-03  5.2516809e-03
  3.6905616e-03  9.6232589e-04 -5.4190971e-03  7.3424372e-04
  9.8554190e-04 -1.3252460e-03  2.6349548e-03 -2.4357958e-03
  1.7029564e-03  2.2265758e-03 -4.8289170e-04  1.4219673e-03
 -2.0955684e-04  8.8946550e-04 -1.6131300e-03 -2.5387228e-03
  1.3755996e-03 -6.3641482e-04  4.5851964e-04  1.9132833e-03
  1.0412364e-03 -1.3616362e-03  9.6857878e-05 -9.8281538e-04
  5.2736204e-05  9.3395153e-04 -7.7700960e-04  2.3982737e-04
  1.9925720e-04 -5.9366853e-04 -2.2505826e-03 -1.1097546e-03
  7.6364596e-04 -1.3540298e-03 -2.7198852e-04  1.7447646e-03
  8.0109907e-04 -8.7384887e-04 -9.6959849e-04  1.6723193e-03
  6.1721438e-04 -7.9255084e-04  2.3299539e-04 -2.1236948e-03
