# Supplementary material for: Geometric morphometric analysis of spore shapes improves identification of fungi
Source: PLoS One. 2021 Aug 5;16(8):e0250477. doi: 10.1371/journal.pone.0250477 (PMC8341628; doi:10.1371/journal.pone.0250477)
Supplement: S1 Appendix — (ZIP) [file pone.0250477.s002.zip › 3_latest/2_3_data_shape/nef/KHL_10360_NEF.nef]

#CONST 1 1 1 0
#HARMO 20
KHL_10360_13_1xC_1
  1.0000000e+00  1.7074629e-17 -4.1575327e-17  3.6522890e-01
  7.4366754e-04  4.2138706e-03  3.0898329e-02  1.9156950e-03
  9.7337516e-02  6.4635435e-03  4.7462582e-03  1.9724229e-02
 -1.2359180e-03  2.8324863e-03  1.5477375e-02  2.0536107e-02
  3.2210882e-02 -9.6697883e-04 -6.8738140e-03  2.1689741e-02
 -1.6548910e-03  3.3560079e-03  2.2262307e-04 -2.7655221e-04
  1.5671392e-02  3.6662021e-04 -5.2017532e-03  6.8959110e-03
 -1.2448621e-03  1.8757218e-03  5.1769094e-04 -9.0374888e-03
  8.2028005e-03  8.8921166e-04 -1.4809784e-03  6.0161750e-03
  4.3291729e-04  4.1504482e-04  3.5694700e-04 -5.7189882e-03
  4.0522461e-03  4.5229407e-04  2.5945165e-03  7.3323111e-03
  1.7547930e-03  2.4765896e-04 -2.4187047e-03 -3.3465594e-03
  2.7399843e-03  5.9183467e-04 -8.0876307e-05  3.6320492e-03
  1.6899396e-03 -4.2507236e-05 -1.1761558e-03 -4.8891328e-04
  1.5366402e-03  8.5464912e-04  1.0491575e-03  1.6583815e-03
  1.6879380e-03 -1.0298187e-04 -1.4258407e-03 -1.1174779e-03
  5.6791920e-04  8.1868691e-04  8.0012537e-05  8.1998981e-04
  1.2171597e-03 -2.7246561e-04  1.4623170e-03  1.0161197e-03
 -2.5345041e-05  1.4194675e-04 -9.7663034e-04  1.5731719e-03
  8.7814922e-04 -2.4662116e-05  8.0568492e-05  1.1915357e-03
KHL_10360_13_1xC_rev_1xBR_1
  1.0000000e+00  1.6618977e-17 -4.8486128e-17  3.1680291e-01
 -1.5813292e-03  5.1745386e-03  1.2561770e-02  8.5326388e-05
  9.5841665e-02 -5.3786912e-03  3.9068166e-03  3.3938895e-02
 -8.0862654e-04  3.4425694e-03  3.9057535e-05 -4.7915954e-03
  3.3197502e-02 -7.0709617e-04 -1.8764974e-03  1.7908344e-02
  1.1911371e-03  2.8118702e-03  1.7182297e-03  1.2959268e-03
  1.4074421e-02 -2.1937349e-03 -2.2942520e-03  1.5477068e-02
 -3.8809016e-04  7.1816356e-04 -1.7851509e-03 -2.1331769e-03
  5.6619795e-03 -1.5934474e-03  2.0722927e-03  9.0064494e-03
  6.8644421e-04  1.4278102e-03  7.1199575e-04  6.0602494e-04
  2.0540424e-03 -1.5612357e-04 -5.1517122e-04  5.1686449e-03
  4.3210024e-04  2.2808769e-04 -8.1670368e-04 -1.1572627e-03
  1.2813304e-03 -4.4482126e-04  6.6825189e-04  3.3505627e-03
  3.5840198e-04  4.8546169e-04 -7.8039804e-04  7.3515129e-04
 -4.7743599e-04  1.9881659e-05 -3.7116402e-04  2.7915835e-03
  8.0234397e-04 -2.1465607e-04  2.4902577e-04 -2.3896942e-04
 -6.9325667e-04 -3.6328043e-05 -1.0024190e-03 -3.8392666e-04
  8.7533118e-05 -2.2626106e-04 -4.6784718e-04  1.3991369e-03
  1.9506321e-04 -2.1323743e-04  4.4656491e-04 -3.5132480e-05
  1.7922639e-05  1.2309736e-05  1.6821885e-03  4.2800317e-04
KHL_10360_13_1xC_rev_1xBR_3
  1.0000000e+00  5.2584099e-18 -7.7608257e-18  3.0143665e-01
  1.5619303e-03  3.0500117e-04  7.4792951e-04 -3.3602530e-03
  9.4640126e-02  9.3621669e-03  9.1718895e-04  3.5708855e-02
  2.6053104e-03 -1.5930095e-04 -1.2714986e-03 -1.0619413e-03
  3.0664931e-02  2.4155567e-03 -1.0129127e-03  2.0122584e-02
  1.2423832e-03  1.2971814e-04  9.1261335e-04 -1.9898327e-03
  1.2342672e-02  2.7043404e-03  4.2281885e-05  1.2349669e-02
  2.6246962e-03 -1.6307521e-04 -3.5038938e-03 -3.9752153e-03
  4.7229078e-03  1.7579051e-03 -4.7482891e-04  6.8808282e-03
  2.5061653e-03 -1.3906479e-03 -2.2306909e-04 -5.1361328e-04
  2.7085442e-03  9.2967909e-04 -7.0130540e-04  3.9543408e-03
  2.5997083e-03 -1.9775728e-04 -2.3681434e-04 -7.1885677e-04
  7.5989382e-04  1.3170855e-03  1.8414374e-03  3.7755262e-03
  1.5469266e-03 -5.6729632e-04 -3.1292190e-04  1.6980288e-03
 -1.3806098e-04  1.6329238e-03 -1.1196259e-03  1.8775216e-03
  1.1607802e-03 -4.2009051e-04 -5.4953962e-04 -2.5353843e-04
 -8.1766234e-04  4.4145178e-04 -5.2287342e-04  6.5725184e-04
  8.9583274e-04 -7.4954837e-04  8.2001411e-04  1.1390052e-03
 -3.1954679e-05  4.1017012e-04  4.2899912e-04 -8.7913221e-04
  4.7817172e-04  2.6843494e-04  5.7123078e-04 -4.7745599e-04
KHL_10360_16_rev_2xR_2
  1.0000000e+00  2.3352466e-17 -6.6923663e-17  3.4163684e-01
  3.7076563e-04 -3.7020529e-03  2.8937083e-04 -1.5520457e-02
  1.0121424e-01 -7.2295057e-03 -5.0346904e-03  3.2433911e-02
  1.1221608e-03 -8.9497447e-04  4.5296778e-03 -4.1886237e-03
  3.1757798e-02 -2.5500111e-03 -1.0722983e-03  1.8737896e-02
  1.8400240e-03  9.6906157e-04  3.9497669e-03 -4.7026446e-03
  1.6436398e-02 -3.0708316e-03 -8.3434314e-04  1.1593115e-02
  2.1733653e-03  6.9267115e-04  6.0662212e-05 -2.1466045e-03
  6.4353585e-03 -1.7187148e-03  1.4662847e-03  7.7181015e-03
  2.3439037e-03  5.1437305e-04 -7.1295133e-04  2.6004961e-05
  4.1393144e-03 -1.4488772e-03  1.7495759e-03  3.2983924e-03
  1.4353822e-03 -8.2298132e-04  3.0143016e-05  7.1951087e-04
  2.2635053e-03 -6.8013389e-06  1.9524241e-03  2.0651458e-03
  9.2231631e-04  6.2034756e-04  3.5316322e-04 -6.7682680e-05
  1.4100134e-03 -3.9735630e-04  1.2588896e-03  1.2307099e-03
  1.6700814e-03 -7.0262515e-04 -8.5636777e-04 -1.1551035e-04
  8.1792269e-04  6.2067196e-04  9.5941043e-06  3.1985172e-04
  5.3722473e-04 -1.1750067e-04  1.4653526e-03  6.1181343e-04
  8.1183186e-04 -3.2142685e-04  5.5021463e-04 -5.9600002e-04
  1.3696137e-03  2.4009133e-04  3.4238406e-05 -6.0652079e-04
KHL_10360_17_2x_L_T_2
  1.0000000e+00 -1.4739161e-17  4.2815074e-17  3.0604830e-01
  9.6704662e-04 -5.8794492e-03 -1.6593549e-02 -1.1895147e-02
  1.0221080e-01 -1.0424196e-02  1.0706960e-04  3.6221198e-02
  2.5381459e-03 -3.0598240e-03  3.7360952e-03  2.9244617e-03
  3.2661760e-02 -4.2053606e-03 -3.1950140e-03  2.0487187e-02
  4.7419397e-04 -1.6238669e-03  2.6042694e-03  1.8479067e-03
  1.4973387e-02 -3.2966251e-03  8.0833787e-05  1.1592332e-02
  7.1713231e-04 -8.0195737e-04  2.5253159e-03 -1.4522404e-03
  7.1432015e-03 -2.9031191e-03  1.1713455e-03  4.9650912e-03
  8.9230384e-04 -4.5795280e-04  6.8254520e-05 -6.2691907e-04
  3.2185969e-03 -1.2781890e-03 -1.8409204e-04  3.3008403e-03
  4.9867261e-04 -6.2815089e-04 -9.2468558e-04  2.7712438e-04
  2.3511947e-03 -1.7471874e-04  5.2394047e-04  3.2233642e-03
  5.2727818e-04 -2.9083505e-04  1.8447199e-03  3.2858623e-04
  1.8634290e-03 -6.3174791e-04  2.9787056e-04  1.7606473e-03
  5.8792822e-04  2.3364287e-04  1.8698995e-03 -8.7466634e-04
  5.5722026e-04 -8.3250697e-04 -1.3535869e-03  2.4486196e-03
  7.2105420e-04  3.8255491e-04 -5.0627099e-04 -1.3132814e-03
  6.9245308e-05 -1.0596358e-03  7.5871050e-04  2.7775206e-04
  1.1073998e-03  5.8272933e-05 -4.2789524e-04 -6.9518374e-04
KHL_10360_17_2x_L_T_3
  1.0000000e+00 -3.9472530e-17  1.2482638e-16  3.2010191e-01
 -1.9602971e-03 -2.3793013e-03 -7.7846018e-03 -1.4740945e-02
  1.0230780e-01 -3.1701948e-03  1.1359087e-02  3.0537215e-02
  9.6094458e-04 -9.0017848e-04  5.9921271e-03  2.0949334e-03
  3.3774712e-02 -3.4334403e-04 -6.0185843e-03  1.9004742e-02
 -1.4642329e-03  1.0259611e-03  2.6864666e-03  3.5914826e-04
  1.6432328e-02 -1.0164079e-03 -3.3491936e-04  1.4093785e-02
  4.9315801e-04  1.1446550e-03  5.5852271e-04  7.2900770e-04
  7.2637861e-03 -2.0567786e-03 -1.0521531e-04  6.5974442e-03
 -7.7841935e-04 -3.6464944e-04 -1.8172767e-03 -4.2060852e-04
  3.4197349e-03 -5.1193968e-04 -1.0101709e-04  1.9698335e-03
 -3.3183711e-04 -9.0749710e-05 -1.6015782e-03 -1.1177915e-03
  3.1095761e-03 -4.0097822e-04  1.2586966e-03  1.2729822e-03
 -3.4218429e-04 -6.2439666e-04 -1.3324947e-03  6.3587359e-04
  1.3728083e-03  3.6556009e-04  7.2514480e-04  2.5544373e-03
 -5.1324563e-04 -3.9222276e-04  8.3893129e-05 -5.2852801e-04
  1.2045594e-03  3.6825953e-04 -1.6186273e-03  4.1428610e-04
  1.5363311e-05 -1.7853729e-04 -1.0576870e-04  4.5008274e-04
  1.3264722e-03 -6.7561166e-04  3.5488550e-04  4.2170523e-04
 -2.3517883e-04 -6.9592797e-04 -5.2124981e-04 -7.7210767e-04
KHL_10360_18_1xT_1
  1.0000000e+00 -2.2596019e-17 -2.6354383e-17  3.1616924e-01
  9.0763787e-05  8.7518832e-04  1.1282034e-02 -4.7582558e-03
  1.0469338e-01  6.9408764e-03 -2.0025233e-04  3.4103885e-02
  4.0312602e-04  1.8036663e-04  6.6955756e-03  5.3837883e-03
  3.3680229e-02  3.7841425e-03 -2.1568394e-03  2.0044575e-02
  5.3414068e-04  1.1231200e-03  3.0676561e-03 -1.1032843e-03
  1.4470758e-02  2.4772569e-03 -1.5065341e-03  1.2727225e-02
  2.7093063e-04  1.3460178e-03  2.7711443e-03 -1.5083417e-03
  7.2781131e-03  1.8551231e-03 -3.6421937e-03  7.4445276e-03
  1.7581218e-04  1.3988982e-03  6.9021538e-04 -1.2805778e-03
  3.4778522e-03  1.5767973e-03  7.9536990e-04  3.1067322e-03
  2.3297351e-04  1.1873237e-03 -2.6661515e-03  5.3263231e-04
  1.8648040e-03  1.2519493e-03  9.4649070e-04  1.7209297e-03
 -2.4780769e-04  1.1421653e-03 -2.7891626e-04 -1.0622772e-04
  1.2019946e-03  8.3916378e-04 -6.3674560e-05  2.7329505e-03
 -4.8211627e-04  9.4983119e-04  4.3106144e-04  9.8282074e-05
  8.7086585e-04  9.0124016e-04 -3.6934484e-04  4.6533783e-05
 -5.6755617e-04  6.7685424e-04  5.0690771e-04  7.9003380e-04
  7.4779950e-04  6.4583797e-04 -8.9308630e-04  9.3004751e-04
 -4.8049839e-04  5.4658636e-04 -3.0994920e-04  8.6321844e-05
KHL_10360_18_rev_1xTR_1
  1.0000000e+00  1.4211081e-15 -6.6342688e-17  3.3942545e-01
  3.0924960e-03  1.7993058e-03 -8.5502018e-03 -1.0524641e-02
  9.8398157e-02  1.0321893e-02 -1.4829361e-02  3.5933012e-02
  3.2112272e-04 -1.3931588e-04  6.0166754e-03 -2.3578274e-03
  2.9985694e-02 -6.7895204e-04 -8.4109821e-03  2.8273635e-02
  1.3127144e-03  8.2644957e-04  2.6973265e-03 -3.7937627e-03
  1.2140894e-02 -7.6018783e-04 -6.3610947e-04  1.5242670e-02
  1.5795221e-03  4.9976239e-04 -5.3880340e-04 -6.2040162e-04
  4.0573308e-03  1.4157414e-04  4.6664472e-03  8.6337510e-03
  1.3360377e-03  7.1648088e-05 -2.0478177e-03  5.0732415e-04
  1.2479593e-03  5.0033498e-05  4.3491661e-04  4.7700337e-03
  5.1038513e-04 -2.1116936e-04  5.9726859e-04  2.0220846e-04
  5.4615012e-05 -4.0554456e-04 -8.5142692e-04  1.1101830e-03
  4.1902239e-04 -6.0043662e-04  9.7721383e-04  1.6699011e-03
 -3.5588167e-04 -4.6767487e-04  9.4924454e-04 -1.1075505e-03
  5.5044964e-04 -1.4635438e-04 -9.1198249e-04  4.1983734e-04
 -4.2066799e-06 -3.6610294e-04  2.1986642e-04 -6.0804999e-05
 -7.4040631e-05 -2.3981627e-04 -8.1899589e-04 -8.4001968e-05
 -2.6437070e-04 -2.2556389e-04 -2.2191626e-04  1.3088680e-03
 -1.5586583e-04 -1.1372284e-03 -1.5569009e-03  7.2306593e-04
KHL_10360_21_1xC_1
  1.0000000e+00 -1.5531265e-17  2.6294372e-17  3.1896037e-01
  1.6256517e-03  1.8420866e-04  1.1098140e-02 -1.5624980e-03
  1.0729748e-01  2.4608545e-03 -5.8830754e-03  3.3957931e-02
  1.6537635e-03  2.2694831e-04  6.3948856e-03 -2.0456637e-05
  3.6000263e-02  1.3048886e-03 -3.5073162e-03  1.5030007e-02
  1.5099601e-03  4.2004582e-04  3.9418848e-03 -3.3492453e-03
  1.6494102e-02  6.8330713e-04  4.6317877e-04  8.2235683e-03
  1.2953025e-03  4.1571401e-04  1.7715170e-03 -2.8747992e-03
  8.7507424e-03  2.9563300e-04  1.4383718e-03  5.1563718e-03
  1.0795901e-03  3.1270972e-04 -1.1508555e-03 -1.2243416e-03
  5.1389643e-03  8.3993105e-05 -1.8230782e-04  2.8781709e-03
  7.2971411e-04  1.2075295e-04 -6.0535001e-04  1.4901680e-03
  3.1783805e-03 -1.1314486e-04  5.2451114e-04  3.6397944e-03
  4.6147927e-04  3.2208366e-05 -1.4429473e-03  6.4390625e-04
  2.1440655e-03 -1.7332989e-04 -7.0515943e-04  3.1096480e-03
  2.2008614e-04 -1.5327308e-04 -1.7013910e-03  1.8728539e-03
  1.5457787e-03 -1.3566239e-04 -1.7406989e-03  1.3872934e-03
 -5.0022160e-05 -2.6926095e-04  3.8343027e-04  1.4185221e-03
  1.0456755e-03 -1.0612367e-04  8.1487883e-04  4.4823959e-04
 -1.5128604e-04 -3.4270765e-04 -1.8622365e-04  4.8056028e-04
KHL_10360_23_rev_1xB_1
  1.0000000e+00 -3.0494227e-18 -3.7593828e-17  2.9990763e-01
  2.4973797e-03  2.1234996e-03  2.5938378e-02 -5.9879555e-04
  1.0494657e-01  4.6631225e-03 -8.4435177e-03  3.0726406e-02
  2.5481444e-03  2.9319932e-03  1.0235386e-02  2.3281634e-03
  3.5223545e-02  9.0093398e-04 -1.0475857e-02  1.7077223e-02
  1.5345158e-03  3.6342120e-03  4.4872606e-03 -4.6702282e-03
  1.6083903e-02 -1.7679484e-04 -2.8093648e-03  1.1399276e-02
  1.1612830e-03  2.6845318e-03 -8.2970585e-04 -2.2409331e-03
  8.5440687e-03 -2.0330457e-04 -1.5554445e-03  6.4486523e-03
  1.0131645e-03  1.9766547e-03 -2.0713934e-03 -1.3089063e-03
  4.5742556e-03 -3.9139805e-04  8.0595465e-05  4.0692574e-03
  7.9393731e-04  1.6228561e-03 -1.0511458e-03 -2.4619409e-04
  2.5828498e-03 -6.6703086e-04  3.7647747e-04  2.0068149e-03
  4.8095034e-04  1.3728694e-03 -9.5127337e-04  1.0297578e-03
  1.8052237e-03 -8.8492000e-04 -3.4266031e-04  1.5221843e-03
  7.7664297e-05  1.0530420e-03 -9.8521216e-04  9.2356899e-04
  1.3539710e-03 -6.9498550e-04  5.0255532e-05  9.4530608e-04
 -2.1462747e-04  4.6438649e-04  6.5265383e-05  1.1189265e-03
  1.0431772e-03 -4.0122892e-04 -1.2597381e-03  1.2427386e-03
  5.5578530e-05  6.3055399e-05 -6.6112651e-04  2.1821326e-04
KHL_10360_24_rev_1xT_1
  1.0000000e+00 -6.1801793e-18  1.5043666e-17  3.5725464e-01
  4.7955606e-03 -2.9954667e-03  3.7310424e-03 -2.1579634e-02
  1.0333253e-01 -2.1911404e-03  7.8838878e-03  3.0727276e-02
  2.3911061e-03 -8.5481132e-04  8.6964704e-03  8.6269932e-03
  3.3120526e-02 -8.1636020e-04 -3.3021900e-03  2.7718602e-02
  1.1975048e-03  7.6880043e-04  4.7837096e-03  1.2215977e-03
  1.3920851e-02 -1.5277246e-03 -1.0093799e-04  1.5353853e-02
  1.3027158e-03  1.3996890e-03 -2.2178216e-03 -2.8693533e-03
  6.0427120e-03 -1.2209425e-03  2.7611088e-03  2.5998622e-03
  1.2427241e-03  1.0023343e-03 -1.6782362e-03 -3.6733561e-04
  2.9896736e-03 -1.0204805e-04  1.7692404e-04  1.4043740e-03
  4.4730088e-04  9.2076163e-04  9.2600907e-04  3.4556444e-03
  2.0124798e-03  1.3821813e-04 -7.2238221e-04  1.4302585e-03
 -3.0664134e-06  1.0836773e-03  1.3564529e-03  2.7646667e-04
  1.1955325e-03  1.3437463e-05  5.5902640e-04  5.4444658e-04
  1.4386835e-04  1.0025128e-03 -6.3822582e-04  1.0704949e-04
  5.2250146e-04  4.9347914e-04  1.5293108e-03  1.3332382e-03
  1.1726809e-04  3.4553312e-04 -2.1569987e-03 -8.3992593e-04
  4.5001710e-04  9.4267534e-04  8.8687153e-04  1.1167465e-03
  7.3139254e-06  1.0686298e-04  1.8663703e-03  1.3570964e-04
KHL_10360_25_1xTR_1
  1.0000000e+00 -9.0144657e-18  1.5276595e-17  3.3344657e-01
 -1.4698384e-04 -1.2337421e-04 -1.6556151e-02 -1.2135246e-03
  1.0499662e-01 -2.5861027e-03  6.4094389e-03  3.8628672e-02
  3.3849547e-04 -1.2051679e-04 -4.0049908e-05  1.4418238e-03
  3.3510083e-02 -2.1060056e-03 -3.4540419e-04  1.5491864e-02
  2.5574848e-04 -3.6075882e-04 -7.9235492e-04 -3.8094944e-03
  1.4277793e-02 -1.8405510e-03 -4.7382876e-04  9.0844985e-03
  2.1734690e-04 -2.6654247e-04  3.5853593e-04  1.1547058e-03
  6.7599705e-03 -1.7000742e-03 -1.0239707e-03  5.1082933e-03
  9.9721693e-05 -2.2220066e-04 -6.9787120e-04  4.0953373e-03
  3.3317575e-03 -1.5532115e-03 -1.4128731e-03  3.0020775e-03
  3.3703465e-05 -3.8206321e-04 -5.9473532e-05  4.7213789e-05
  1.8062493e-03 -1.1751363e-03  2.1206758e-03  8.2130920e-03
 -1.0360798e-05 -3.6708823e-04  1.1132770e-03  9.0394325e-04
  9.6848201e-04 -1.2084551e-03 -1.6890508e-04 -3.4527059e-05
 -9.9407691e-05 -4.1020544e-04  5.0863493e-04 -7.3405330e-04
  6.5733431e-04 -9.6042643e-04  3.7143468e-05  2.0575073e-04
 -1.5100888e-04 -3.1056908e-04  5.7392992e-04  1.4637198e-03
  5.2726204e-04 -7.2649530e-04 -1.1045159e-03 -2.5976740e-05
 -1.8759959e-04 -3.3835914e-04  5.0101073e-04 -1.0019992e-03
KHL_10360_26_1xB_1
  1.0000000e+00 -7.6889612e-18  2.4569990e-17  3.1274108e-01
  6.1091640e-04 -2.4272562e-03 -1.0570338e-02 -3.6744137e-03
  9.7846183e-02  4.9294297e-03 -1.7932155e-02  3.8248613e-02
 -7.8627093e-04 -3.3959842e-03  6.0807579e-03  2.8620525e-03
  3.1527948e-02 -1.7221094e-03 -5.3116766e-03  1.7596819e-02
  1.0092783e-05  8.4777902e-04  3.8304243e-03 -1.1472754e-03
  1.4401617e-02 -1.8159757e-03 -1.6700844e-03  1.4180514e-02
 -5.8444435e-04  7.4840125e-04 -7.0259146e-04  1.0608715e-03
  6.4287826e-03 -8.8099352e-04 -1.5545314e-03  7.7698623e-03
 -1.1798130e-03  2.0042110e-04 -4.3432619e-04 -7.1730896e-04
  2.8270306e-03 -1.3526366e-03 -5.8090918e-04  3.7518774e-03
 -8.6831072e-05 -3.3169195e-04 -2.4556108e-03  3.6537753e-04
  1.9482722e-03 -1.8432332e-03 -1.1424065e-03  3.2913243e-03
 -8.7257619e-04 -3.4228036e-04 -6.4539336e-04  7.2446313e-04
  4.3776958e-04 -1.1458979e-03  1.3190905e-03  8.1613110e-04
 -9.6862225e-04 -1.0391141e-03 -4.2009775e-04  7.4784618e-04
  4.0067072e-04 -1.2356234e-03 -6.9509430e-05  6.8600593e-04
 -1.9356396e-04 -6.4798805e-04  1.6253679e-04 -1.3289251e-03
 -1.3732947e-04 -9.0589769e-04  9.2219233e-04 -2.1614295e-04
 -3.7362086e-04 -4.0121788e-04  2.3939899e-03  7.1723850e-04
KHL_10360_26_rev_1xCR_1
  1.0000000e+00  6.5818610e-17 -2.2703470e-16  3.0925111e-01
  4.4034499e-03 -6.0377393e-03  8.2374917e-04 -2.1309400e-03
  1.0084265e-01  3.5597498e-03 -2.6460846e-04  3.1905962e-02
  1.0393208e-03  7.5572689e-04  4.7909824e-05  4.7656278e-03
  2.9273005e-02  1.7129495e-04 -2.0059311e-03  1.7302316e-02
  1.4514248e-03 -5.3062279e-04  2.7486404e-03 -7.4080339e-04
  1.5338355e-02 -1.4748630e-03 -1.7072550e-03  7.8675628e-03
  5.5158320e-04  2.4613968e-03 -5.0864379e-04  8.6751889e-04
  6.3512488e-03 -1.8724826e-03  1.1215747e-03  4.9664341e-03
  9.2922811e-04  1.0361119e-03 -2.2713444e-04 -2.8860999e-04
  4.8150661e-03 -1.7544797e-03  1.5577595e-03  1.6032238e-03
 -1.7510599e-04  2.2704941e-03 -2.4938714e-03  8.5785970e-04
  3.4225885e-03 -1.5054104e-03  2.4180611e-03  3.5874412e-04
 -2.9795991e-04  3.3163251e-04 -1.9352276e-03 -3.1839156e-04
  2.9741077e-03 -5.8835699e-04  2.7022752e-03  1.3377396e-03
 -3.2079404e-04  1.0343272e-03 -6.6675396e-04 -7.2028777e-04
  2.3358320e-03 -1.5591027e-04  5.9233387e-04  1.1819286e-03
 -3.6480140e-04  4.2822576e-04 -1.3361835e-03  6.6105384e-04
  1.4437900e-03 -3.5256158e-04  8.3241041e-04  6.4891700e-04
 -8.1918102e-04  6.8472315e-05 -5.2991699e-04 -5.3905946e-04
KHL_10360_31_1xBR_1
  1.0000000e+00  4.6965880e-18 -4.3287475e-18  3.2435702e-01
  5.6508020e-03 -2.9275806e-03  2.6796098e-02 -1.0543632e-02
  1.0000810e-01 -5.9965137e-03 -1.0007776e-02  3.3671549e-02
  2.0985695e-03  3.8167507e-04  1.7425608e-02 -5.9876313e-04
  3.1365907e-02 -3.1761534e-03 -4.0555820e-03  1.6206396e-02
  1.6314764e-03  2.0577888e-03  8.1987503e-03 -8.1097463e-03
  1.2359200e-02 -2.0874006e-03 -9.1914673e-04  9.0575073e-03
  2.5204374e-03  2.9525504e-03  1.6542876e-03 -2.7628487e-03
  5.3872242e-03 -3.6095450e-04  1.1634574e-04  5.3340716e-03
  2.6702351e-03  2.1835869e-03  2.0716761e-03 -2.2584636e-03
  3.5213226e-03 -1.9856584e-04  1.9450455e-03  9.3450181e-04
  2.1565408e-03  2.2844661e-03  1.1048982e-03 -2.0615395e-03
  2.0959979e-03 -6.5672471e-04  1.7035859e-03  2.3568106e-04
  2.1905446e-03  2.2510297e-03 -8.9877898e-04 -1.4239821e-03
  7.6136684e-04 -1.8344043e-04  9.1621842e-04  1.3330609e-03
  2.1884245e-03  1.5705784e-03  3.2405353e-04 -1.0547860e-04
  7.4641430e-04  1.9545018e-04  1.7589485e-03 -2.6658813e-04
  1.3634139e-03  1.0940094e-03  2.7734474e-04 -1.1046840e-03
  8.7113594e-04  1.6941973e-04  1.5408320e-03 -7.4683591e-05
  1.1756765e-03  1.4590192e-03  8.1637502e-04  3.4102718e-04
KHL_10360_32_1xT_1
  1.0000000e+00  1.4747794e-15 -1.2484507e-16  3.0615277e-01
  2.9244578e-03  6.7805541e-03  4.4506324e-03 -8.5163521e-03
  9.9277559e-02  1.0611448e-02 -8.1921481e-03  3.1286257e-02
  2.0528948e-03  3.2886391e-03  6.2914467e-03  9.4173964e-04
  3.2457760e-02  1.9315325e-03 -6.1207683e-03  2.0043039e-02
  2.3267191e-03  3.3497841e-03  2.3883796e-03 -1.5529535e-03
  1.3124458e-02 -7.7888491e-04 -2.8581024e-03  1.3211670e-02
  8.7816892e-04  3.2876851e-03  4.7975238e-04 -1.4557614e-03
  6.2058470e-03  1.8401912e-04  1.2938300e-03  4.5907708e-03
  1.7910159e-03  2.1420685e-03 -1.7157340e-03 -1.0212259e-03
  4.0184966e-03  1.4944915e-05 -7.3169292e-04  3.3173173e-03
  1.9864730e-03  1.7043940e-03 -1.5076691e-03  8.0366749e-04
  1.9091291e-03 -7.1154250e-04  1.1484665e-04  1.7647193e-03
  3.5621230e-04  1.0990644e-03 -1.0683941e-03  2.0911685e-03
  1.3615609e-03 -3.3776835e-04  6.7012971e-04  6.9463209e-04
  5.1888121e-04  8.5378469e-04 -5.1359563e-04 -2.5262510e-04
  1.0322217e-03  7.4033147e-05  9.1140067e-04  4.6000409e-04
  9.4479704e-04  8.8871599e-04  6.4621802e-05  3.8846358e-04
  8.0614877e-04 -4.8785812e-05 -2.0884466e-04  6.7826810e-04
  2.1572189e-04  7.6206434e-04 -5.5398444e-04  8.3465989e-04
