# Supplementary material for: Geometric morphometric analysis of spore shapes improves identification of fungi
Source: PLoS One. 2021 Aug 5;16(8):e0250477. doi: 10.1371/journal.pone.0250477 (PMC8341628; doi:10.1371/journal.pone.0250477)
Supplement: S1 Appendix — (ZIP) [file pone.0250477.s002.zip › 3_latest/2_3_data_shape/nef/KHL_10444_NEF.nef]

#CONST 1 1 1 0
#HARMO 20
KHL_10444_img002Jonath_2x_1
  1.0000000e+00 -6.5174663e-17  1.7389506e-16  3.7522483e-01
  9.1442621e-04  1.3139945e-03  1.0828793e-02  8.5994216e-03
  9.9580932e-02 -3.1073980e-03  3.5266793e-03  5.4811706e-02
  1.2585633e-03  1.2839339e-03  1.2938083e-02 -3.0249560e-03
  2.8252069e-02 -1.5204004e-03 -4.4249706e-03  2.1137983e-02
  8.1820368e-04  1.6902112e-03  7.1355601e-04 -2.9163987e-03
  1.0273412e-02 -4.9980128e-04 -3.1256103e-05  1.1735233e-02
  9.8754123e-04  1.9076808e-03 -6.4964080e-04 -9.2078779e-04
  3.8573087e-03 -1.4486692e-04 -4.2571040e-04  5.6001185e-03
  1.1300956e-03  1.8492996e-03 -4.6749919e-04  9.6849423e-04
  1.4543081e-03 -1.3788755e-04 -2.1381495e-04  1.7742164e-03
  1.1685427e-03  1.4638473e-03  7.5887924e-04  3.4965852e-04
  5.8515517e-04 -2.4417116e-04 -4.6435548e-05  4.0113436e-04
  9.1683535e-04  1.0777192e-03 -2.0584408e-04  7.0142515e-04
  2.5482508e-04 -3.9691762e-04 -5.7374305e-04 -3.1514844e-04
  6.6998631e-04  6.7463962e-04  6.8861977e-04 -1.8316510e-04
  1.4886287e-04 -4.5860245e-04 -3.7630347e-04 -1.4223534e-04
  3.3609459e-04  4.6835090e-04  4.2262712e-04  1.7117150e-05
  1.1562165e-04 -3.0262360e-04  4.1408908e-04  1.9657060e-03
  1.3035639e-04  4.1244902e-04  1.1306191e-03  1.4944805e-04
KHL_10444_img002Jonath_2x_2
  1.0000000e+00  2.0426048e-17 -4.7066975e-17  3.4346569e-01
 -1.2822093e-03 -7.3920410e-03  7.4222852e-04 -5.6278882e-03
  9.0318044e-02 -5.5279782e-04 -1.3521961e-02  4.6696682e-02
  2.7971145e-03  1.3677788e-05  1.1795342e-02 -6.8492155e-03
  2.8537412e-02 -4.7868809e-03 -3.4152487e-03  2.1971016e-02
  2.2646141e-03  2.5723412e-03  3.4228991e-03  1.5488363e-03
  1.1021849e-02 -2.3752354e-03  6.0730379e-04  1.0046045e-02
  1.0470660e-03  2.3544408e-03 -2.0261742e-04 -1.0494546e-03
  5.2423101e-03 -2.0338339e-03  5.1532838e-04  5.9132961e-03
  1.5600375e-03  1.2715199e-03 -1.7921401e-03  1.5399242e-03
  2.2181811e-03 -1.3895869e-03  1.2560142e-04  2.5671419e-03
  1.9670049e-04  1.1119324e-03 -8.3204308e-04  1.0581523e-03
  1.5095633e-03 -1.5698482e-03  3.2951064e-04  7.0204823e-04
  4.8151508e-04  5.6416826e-04 -1.1231094e-03  1.2003328e-03
  1.1478931e-03 -9.2720735e-04  5.3601118e-04  1.7947826e-03
 -5.3970766e-04  7.8990177e-04  4.4800179e-04  7.6107351e-04
 -1.9059049e-04 -8.9368521e-04  1.9005006e-05  1.5886237e-03
  2.4142140e-04  5.7359655e-04 -1.0774672e-03 -4.7128145e-04
  1.6000337e-04 -8.2287755e-04  5.1088557e-05 -2.9851268e-04
 -9.9295342e-05  2.9407634e-04  8.7534261e-04  1.8838530e-03
KHL_10444_img004_1x_1
  1.0000000e+00  1.4415773e-15 -6.5564267e-17  3.7323782e-01
 -6.1826471e-04  8.6816642e-03  4.1804295e-02  5.7138103e-03
  9.2772128e-02 -5.1016569e-03 -8.8515503e-03  5.8297595e-02
 -1.1064980e-03  7.6915964e-03  7.8571701e-03 -5.1941613e-03
  2.8322881e-02 -2.2283422e-03  4.8081587e-04  2.1301940e-02
  5.6722960e-05  5.9272643e-03 -3.1009663e-03  5.8139792e-04
  1.0341031e-02 -2.1259433e-03 -1.9107228e-03  9.6911084e-03
  4.5000133e-04  3.9574392e-03 -1.8051954e-03  1.5916883e-03
  4.0305402e-03 -1.2583515e-03  1.3536253e-03  3.9160562e-03
  7.0416422e-04  3.2025741e-03 -1.3358577e-03  9.4014522e-04
  1.8582691e-03 -6.1060936e-04  7.8681444e-04  6.8228363e-04
  8.3606462e-04  1.7546190e-03 -3.3687322e-03 -3.9285653e-04
  9.6456117e-04 -7.6252797e-04  6.1214574e-05  1.0135349e-03
  4.7422920e-04  7.0998053e-04 -2.2790188e-03  1.2744800e-03
 -2.7689029e-04 -7.0025144e-04 -6.3461374e-04  1.5886009e-03
  2.8394918e-04  1.8344963e-04  1.6469982e-03 -7.4498401e-04
 -5.3271223e-05 -3.3893712e-04  1.5856622e-03 -5.3732276e-04
 -4.4998147e-04  8.3993897e-04 -2.3108128e-03  3.7831704e-04
  2.5222851e-04 -4.4548670e-04 -1.0989840e-03 -1.8575969e-03
  3.5642148e-04  2.7577844e-04 -9.1547806e-04  3.6180413e-04
KHL_10444_img009Jonath_2x_1
  1.0000000e+00 -2.8482455e-17  6.2928463e-17  3.6328258e-01
  3.1719666e-03  4.6376098e-03  4.3169538e-02 -2.8039732e-03
  9.6352288e-02  1.0776323e-03 -2.4880953e-02  5.0760383e-02
  4.8775647e-03  1.2136621e-02  1.3127732e-02 -1.0002143e-02
  2.6509999e-02 -1.6672924e-03 -2.8247631e-03  2.4908334e-02
  2.7039669e-03  6.5271451e-03 -2.7482127e-03 -2.9411036e-03
  1.0857638e-02 -2.5022414e-03  1.9372153e-04  1.1117056e-02
  1.8248786e-03  3.5568664e-03 -4.2531825e-03  9.9052249e-04
  5.7921986e-03 -1.5000345e-03  1.5527130e-03  4.1997127e-03
  7.7928739e-04  1.9033632e-03 -3.0472997e-03  8.3821059e-04
  3.1987783e-03 -6.4888464e-04  1.3550294e-03 -9.5158199e-04
  1.3372586e-03  2.0629493e-03  8.0212390e-04  1.6723903e-03
  1.6320512e-03 -1.0328977e-03 -1.3625161e-05  1.6935171e-03
  5.5267997e-04  2.0020935e-03 -2.7151499e-03  2.5370793e-03
  8.8233269e-04 -5.3475095e-04 -1.4446587e-03 -1.2972745e-03
  1.9084135e-04  7.3003768e-05 -2.7733696e-04 -2.9422425e-04
  2.4470775e-04 -1.5968635e-04  1.0451024e-03  4.5736880e-04
  7.2207472e-04  2.4635013e-04  5.4182753e-04  3.4576206e-04
  1.8631303e-04 -1.0944030e-04 -8.5316958e-04  3.6260986e-04
 -1.0483123e-05  3.3050101e-04 -4.4566979e-04 -1.1107888e-03
KHL_10444_img009Jonath_2x_6
  1.0000000e+00  1.4608204e-17 -3.8721337e-17  3.8757763e-01
  5.9765315e-04  1.9330704e-03  1.7898775e-02  6.5931799e-03
  9.6996147e-02 -8.3538844e-03 -1.1585840e-02  5.6812946e-02
  1.7824745e-04  1.7541406e-03  1.1654795e-02 -4.9542314e-04
  2.7570807e-02 -4.9866321e-03 -1.9273954e-03  2.1260045e-02
 -9.4460840e-04  2.2030760e-03 -8.5939128e-04 -6.3738078e-04
  9.9090153e-03 -2.7299823e-03  1.0483687e-03  1.0481113e-02
 -4.1041153e-04  2.5611796e-03 -1.6891269e-03  1.4288083e-03
  3.7129955e-03 -1.6921224e-03  1.2902010e-03  3.8702606e-03
  3.2248433e-04  2.1638756e-03 -2.5565927e-04  6.4740269e-04
  1.4595673e-03 -1.0658375e-03  1.5244294e-03  1.2415970e-03
  7.2846947e-04  1.3800783e-03  3.2601344e-04 -1.2093253e-03
  3.1375417e-04 -6.9988332e-04 -9.5908461e-04  6.5778651e-04
  7.4746106e-04  6.9066049e-04 -2.4897598e-04 -1.8350347e-03
  3.0394334e-04 -3.7948315e-04  8.6268715e-04  1.6587559e-03
  5.6810167e-04  3.1717873e-04 -1.0019468e-03 -7.0024259e-04
  3.0786950e-04 -4.4819585e-04  1.7138807e-03  4.6268456e-04
  6.1006437e-04  1.4778284e-04  3.8635472e-04  6.9853875e-04
 -1.2995018e-04 -4.0309994e-04 -7.4957465e-04 -3.7708428e-05
  4.9566386e-04 -1.4843703e-04  4.9322494e-04 -2.0843395e-04
KHL_10444_img014_1x_1
  1.0000000e+00 -1.8184058e-18  2.0440634e-17  3.4728122e-01
  9.5321661e-04  1.3509377e-02  4.0844829e-02 -4.4427489e-03
  9.1129501e-02 -5.5319139e-03 -1.8270700e-02  4.8691886e-02
  2.6893556e-03  9.4226804e-03  4.8446502e-03 -5.7523775e-03
  3.0724576e-02 -3.9029928e-03  1.2568838e-03  2.0646098e-02
  1.6416814e-03  4.7649416e-03 -1.3001487e-03 -2.3569164e-03
  1.1944669e-02 -1.1499679e-03  2.4833232e-03  1.1186703e-02
  1.6299566e-03  4.3717660e-03 -3.3253286e-03 -2.3204835e-04
  6.3245702e-03 -1.0752174e-04  5.4765060e-04  5.2040816e-03
  2.2141289e-03  2.3623085e-03 -3.3228739e-03  2.3071151e-03
  2.8245532e-03 -1.0609268e-03 -1.2064231e-04  1.3193941e-03
  1.2121527e-03  5.1184812e-04 -1.2390352e-03 -1.4741919e-04
  1.3410952e-03  5.6692133e-04  7.2546898e-04  1.7529463e-03
  9.9624954e-04  8.0195576e-04 -1.4021297e-03  8.6952735e-04
  1.2656594e-03  1.3874032e-04  8.8237174e-04 -1.6534794e-04
  1.1190028e-03  3.0006666e-05  9.7617248e-04  7.8856996e-04
  2.1222834e-04  3.9299299e-04  2.9821307e-04  4.4342374e-04
  3.0767457e-04  4.7506928e-04  5.0893881e-04  8.5460320e-04
  3.0444596e-04  7.9245921e-04  4.3052471e-04  1.2812915e-04
  7.8130355e-05  2.0377805e-04 -9.6461383e-04 -1.1405593e-04
KHL_10444_img018_1x_1
  1.0000000e+00 -9.4695950e-18  2.5891758e-17  3.7719772e-01
  1.1336192e-03  9.9060233e-04  2.7713527e-02  5.8486703e-03
  1.0084939e-01 -1.5856994e-03 -7.7622053e-03  5.0938318e-02
  5.8792227e-04  1.4913433e-03  7.5626275e-03  2.4559776e-04
  3.0052706e-02 -4.3280150e-04 -1.0490822e-03  2.1185277e-02
  5.6574682e-04  1.8859020e-03  3.2516944e-03 -1.7186286e-03
  1.1555066e-02  2.1382348e-04  1.5426090e-03  1.0663202e-02
  4.7146755e-04  2.0752165e-03 -2.3267407e-03 -1.6489765e-03
  4.7867626e-03  5.0161411e-04  1.7777091e-03  4.6038903e-03
  4.9526885e-04  2.0902436e-03 -1.8283078e-03  1.1528812e-03
  1.9927506e-03  6.0723997e-04  9.6369514e-04  2.1763782e-03
  4.5139556e-04  1.7771508e-03 -4.3999017e-04  1.6617051e-05
  8.1459749e-04  6.0537532e-04  4.2303613e-04  1.7582777e-03
  3.3223618e-04  1.4084299e-03  1.2479753e-03  6.8090392e-04
  3.2269339e-04  5.1769608e-04  6.2959901e-04  8.8608495e-04
  1.0056448e-04  9.9285233e-04  7.7319390e-04  4.0485413e-04
  3.8449846e-05  4.3977172e-04 -5.7330154e-04  2.3015242e-04
 -1.2884212e-04  6.5199129e-04 -1.2877339e-04  5.3598392e-04
 -9.3562965e-05  4.4402195e-04  3.7732901e-04  7.7940034e-04
 -2.7740623e-04  4.1091413e-04 -8.7028344e-04  4.4704079e-04
KHL_10444_img019_2x_4
  1.0000000e+00  2.0127507e-17 -1.0220113e-16  3.5103566e-01
  5.6888705e-03  1.2460755e-02  8.2669125e-02  8.3069991e-03
  8.5493088e-02 -2.2078455e-03 -3.1077507e-02  6.3481131e-02
  4.5039646e-03  1.5388403e-02  1.0271587e-02 -3.5569816e-03
  2.5787481e-02 -3.3559311e-03 -5.2956915e-03  2.1439984e-02
  6.5094656e-04  9.7120886e-03 -4.5071120e-04 -3.0948255e-04
  8.8687148e-03 -3.5775631e-03  7.6999346e-04  8.4353912e-03
  1.3166362e-03  5.8852139e-03 -1.6537196e-03  4.1616140e-03
  3.4686934e-03 -3.0908053e-03 -4.3359774e-04  7.8312934e-03
  1.2790773e-03  3.8305107e-03 -4.0357867e-03 -1.2233313e-03
 -2.9803587e-04 -1.5135318e-04  1.6785348e-03  2.2939793e-03
  6.9204272e-04  1.8802271e-03 -2.7337499e-03 -1.2973976e-04
 -4.6139494e-04 -1.7226214e-03 -3.4287061e-04  9.3390924e-04
  1.0704539e-03  1.0941349e-03 -2.4475892e-03  1.0892306e-04
 -1.4017066e-03 -6.7456764e-04  1.3085275e-03 -4.8494272e-04
  1.2439935e-03 -3.0894106e-04 -6.7308083e-04  2.1941552e-04
 -6.4606958e-04 -2.7592136e-04 -4.4911312e-04  4.9571821e-04
  2.8848753e-04 -1.0975833e-04 -2.9429731e-04  2.2662812e-04
 -1.0790437e-03  1.8823790e-04  2.1158034e-03 -3.4863734e-04
 -2.2991643e-04 -4.4617587e-04 -1.0822578e-03 -1.1259151e-04
KHL_10444_img019_2x_7
  1.0000000e+00 -8.3990359e-18  1.1210142e-17  3.5515657e-01
  4.6207116e-04  3.9111699e-03  2.3926764e-02 -5.2220011e-03
  9.5460797e-02  2.3224610e-03 -9.5369705e-03  4.5622110e-02
  2.4899891e-03  5.6276510e-03  7.1215527e-03  2.1337049e-03
  2.9371030e-02  3.2935233e-05 -7.3726588e-04  2.1772414e-02
 -2.7132696e-04  5.1333182e-03  1.9496156e-03 -2.4071793e-03
  1.1255058e-02 -1.0877970e-03 -1.2505091e-03  1.1880392e-02
  6.1902130e-04  2.5698535e-03  4.9985452e-04 -7.0015084e-04
  5.1007067e-03 -1.1679603e-03  1.9099963e-03  5.5661719e-03
  7.1239991e-04  2.1992428e-03 -1.4333034e-03  8.6022163e-04
  2.3052760e-03 -1.2144015e-04  8.8791343e-04  2.4002309e-03
  3.0834254e-04  1.0342259e-03 -1.1987946e-03  1.0201748e-03
  1.0085130e-03 -2.3657348e-04 -1.4442757e-03  6.2374992e-04
 -7.8227680e-05  1.0728987e-03  2.7931399e-04  7.3669600e-04
 -2.8252977e-04 -7.2533016e-04 -2.1566041e-04 -3.8333483e-04
 -1.0426415e-04  1.7650505e-04 -1.2850858e-03  5.7652894e-04
  3.8842092e-04 -9.8638230e-04 -1.2762984e-03 -1.4138189e-03
  3.8076446e-04  7.5486665e-05  6.8998971e-04 -3.8734434e-04
  4.4333093e-04 -5.0097542e-04 -6.8100530e-04 -6.8972652e-04
  2.1203994e-04  5.7421146e-04 -2.4815290e-04  5.4433610e-04
KHL_10444_img025_3x_1
  1.0000000e+00  6.2279383e-17 -1.9977676e-16  3.1429299e-01
  1.2724870e-03  3.6931317e-04  2.3981414e-02  3.0022609e-05
  1.0075160e-01 -4.6321501e-03 -1.3689401e-02  4.5484559e-02
  6.3900642e-04  6.2998772e-04  1.6496401e-02 -5.7802384e-04
  3.0958607e-02 -1.3686237e-03 -3.3767426e-03  2.5017866e-02
 -5.3787650e-04  9.1511532e-04  3.1315352e-03 -2.4926580e-04
  1.2711880e-02 -1.7915376e-04 -6.1191246e-04  1.3181686e-02
 -7.1368986e-04  1.1985231e-03 -1.1756703e-03  9.5455159e-04
  6.4267127e-03  4.5044766e-04  4.3543868e-03  8.3120988e-03
 -2.9301284e-04  1.1681492e-03  9.2765994e-05  1.1480998e-04
  3.1794497e-03  2.1540729e-04  1.0224599e-03  2.5211962e-03
  5.9594447e-05  1.0704820e-03  9.5063238e-04 -5.3886251e-04
  1.5498368e-03  1.3995839e-05 -1.3038468e-03  1.3894099e-03
  1.3776153e-04  1.1548372e-03 -3.4537445e-04  1.1558301e-03
  8.8195978e-04 -2.1191381e-04 -8.6256703e-05  2.0575154e-03
  2.6588053e-04  7.9843559e-04 -6.2802687e-04 -9.2850220e-04
  4.0248992e-04 -4.8861343e-04  8.3886620e-04  2.4345288e-03
  3.5070442e-04  6.6839691e-04 -7.8309825e-04 -6.9708267e-04
 -2.8327062e-04 -9.0129759e-04 -1.1771146e-03  4.6950004e-04
  5.3356967e-04  5.9227173e-04  4.5509883e-04  5.1375403e-05
KHL_10444_img025_3x_2
  1.0000000e+00  1.3610030e-18 -4.5136482e-18  3.3027218e-01
 -1.0333904e-03  1.2482785e-03  3.2221975e-02 -6.4915207e-03
  1.0132471e-01  1.0977077e-03  5.0790717e-03  5.0706210e-02
 -5.2045374e-04  2.2285530e-03  1.0700556e-02 -4.8383704e-03
  3.0671493e-02  1.8114771e-03 -1.9771805e-03  2.1224662e-02
  2.1534169e-04  2.7073141e-03  4.1138962e-03 -4.0065976e-03
  1.2475271e-02  2.0022194e-03  4.0894098e-04  1.1242177e-02
  8.7677103e-04  2.6501319e-03 -1.9256065e-03 -6.6114364e-04
  5.9316687e-03  1.7542671e-03  2.4182032e-03  6.1810744e-03
  1.2806990e-03  2.1473371e-03 -2.3582629e-03 -3.2495095e-05
  3.1579116e-03  1.2465398e-03  1.5664684e-04  2.4278258e-03
  1.3202942e-03  1.4146710e-03 -2.2254434e-03 -6.5107747e-04
  1.7983377e-03  7.0604246e-04 -5.5152228e-04  9.8113142e-04
  1.0379419e-03  6.8771709e-04 -1.9602084e-03 -4.4715457e-04
  1.0100777e-03  3.1147803e-04  7.4872956e-05  8.5101898e-04
  5.8226817e-04  1.3408266e-04 -3.3359256e-04  4.4569030e-04
  5.0101524e-04  1.4163569e-04 -1.6005752e-03  1.1743241e-04
  1.1812555e-04 -1.8616593e-04 -9.3214581e-04  4.7556147e-04
  2.2156954e-04  1.7628800e-04 -2.6454162e-04 -3.9041899e-04
 -2.0118325e-04 -3.0271246e-04 -3.2209773e-04  3.9473098e-04
KHL_10444_img025_3x_4
  1.0000000e+00 -2.6251877e-17  3.2801315e-17  3.7509440e-01
  4.6713113e-03  6.0375624e-03  1.3041072e-02  5.1103671e-03
  9.1181484e-02  2.1508443e-03 -1.9512662e-02  6.1333527e-02
 -1.9266825e-03  8.3528059e-03  1.1973544e-02 -4.9669138e-03
  2.3617566e-02 -3.3797838e-03 -2.3960231e-03  2.5422085e-02
  1.4688784e-03  4.5376363e-03 -3.0160668e-03 -4.0452890e-03
  8.8552235e-03 -1.8977718e-03 -3.1543205e-04  7.4141848e-03
  2.1290529e-03  2.6487688e-03 -3.7870208e-03  1.1900437e-04
  3.9356901e-03 -1.3495253e-03  2.1486620e-03  2.1642890e-03
  6.3017438e-04  1.4616085e-03 -1.8308367e-03  2.4785984e-03
  2.3736105e-03 -3.6209230e-04  7.5802611e-04  1.8216724e-03
  1.5011191e-04  8.8523454e-04 -3.2815269e-04  7.9747930e-04
  7.7870673e-04  5.4703754e-04 -4.2374463e-04 -8.6032293e-04
 -8.9068686e-07  6.8102191e-04  1.0713359e-03  1.2080766e-03
  5.8942803e-04 -4.6617426e-05 -5.1238437e-04 -1.0507092e-03
  3.3748575e-04  9.5993380e-04 -1.2086950e-03 -4.7566600e-04
  5.2299757e-04  8.6340065e-05  1.0011572e-03  1.2361581e-04
  1.4261417e-04  4.9361579e-04  3.2991116e-04 -5.2082450e-04
  5.7854754e-04  5.9421510e-04 -3.4854910e-04 -2.6712034e-04
  1.4257236e-04  3.4738711e-04  7.9039789e-04  1.2818671e-03
KHL_10444_img026_1x_1
  1.0000000e+00  6.0593504e-18 -2.7923388e-17  3.6474378e-01
  6.3465156e-03  4.3745273e-03  4.7846221e-02 -7.2842405e-03
  8.3887628e-02 -4.0103297e-03 -2.9542084e-02  5.5291047e-02
  3.7286862e-03  7.5849440e-03  9.9806689e-03 -1.3452976e-02
  2.5723011e-02 -3.8106865e-03  1.3696212e-03  2.7612724e-02
  3.3701828e-03  3.1516931e-03 -6.1972101e-03 -3.2259035e-03
  8.2595270e-03 -2.1012938e-03  2.3879248e-03  9.9913306e-03
  2.1417939e-03  3.3025191e-03 -8.1495603e-04  9.9356378e-04
  2.8277096e-03 -2.3455804e-03  1.9232475e-03  4.2248228e-03
  2.9945714e-03  2.2267089e-03 -4.1364160e-03  1.8864286e-03
 -3.4931056e-04 -3.5090176e-04  1.0183647e-03  2.9309241e-03
  1.2591161e-03 -1.2103912e-04 -1.3093523e-03  1.6540394e-03
 -6.8294167e-04 -5.4324901e-04 -1.4133844e-04 -8.4742674e-05
  1.6234766e-03  7.1327551e-04 -3.0915530e-04  5.2887434e-04
 -7.2471128e-04  5.6211537e-04  3.5430403e-04  6.9715268e-04
  7.6367358e-04 -9.0531535e-04 -1.8661379e-03  2.1021996e-03
 -6.1253153e-04  4.4180439e-04 -1.6525229e-03  1.0080608e-03
 -5.9639068e-04 -1.0322801e-03 -6.8312516e-04 -9.7520193e-04
 -1.8569486e-04  1.5148596e-04  1.9842475e-03 -1.2885468e-03
  2.8062241e-04 -5.5464539e-04 -8.1662614e-04 -1.5836812e-04
KHL_10444_img031_1x_1
  1.0000000e+00 -4.8326951e-18  5.5298114e-17  3.5003463e-01
  1.7727480e-03  6.2215075e-03  1.4642130e-02 -1.0846565e-02
  9.5827248e-02  4.1830300e-03 -1.1126081e-02  4.0719361e-02
  1.8473778e-03  3.1942100e-03  6.1062063e-03  3.1543171e-04
  3.1127063e-02 -7.8516333e-04 -1.2682263e-03  2.0122199e-02
  2.4187473e-03  3.5391797e-03  1.7179845e-03 -1.5921279e-03
  1.3622033e-02 -2.0578535e-06 -3.4666699e-03  1.3059360e-02
  1.5122557e-03  3.7575210e-03  3.3768577e-04 -6.5115557e-04
  5.1082906e-03 -8.3003097e-04  5.9720117e-05  5.4013215e-03
  2.2651874e-04  2.1717897e-03 -1.1226996e-03  1.0415580e-03
  3.4998380e-03 -1.1857415e-03  8.1769595e-04  2.3182269e-03
  4.9801471e-04  6.5277257e-04 -1.2556087e-03  8.0246192e-04
  2.2762650e-03 -2.6615853e-04  8.1525560e-04  2.7150089e-03
  8.5391512e-04  1.1800885e-03 -2.5198873e-04 -6.6007418e-04
  8.1448830e-04  1.3894028e-04 -7.8414241e-04  1.4624952e-03
  2.1264066e-04  9.0663153e-04 -2.8340370e-04  7.9298540e-04
 -2.0677201e-04 -1.5224772e-04  4.8763270e-04 -4.9581175e-04
  2.5011595e-04  6.7381932e-04 -1.3524017e-03 -1.4480178e-03
  1.7625572e-04 -4.0046697e-04  2.2073924e-04 -4.3295943e-04
  3.2163951e-04 -1.8672003e-04  2.8764819e-04  4.3357665e-04
KHL_10444_img034_3x_1
  1.0000000e+00 -8.9042128e-18  4.9015979e-17  3.8359591e-01
  2.5666872e-03  1.4268631e-02  3.8373256e-02  6.3009735e-03
  8.4423743e-02 -5.0812537e-03 -1.5470180e-02  6.5574468e-02
  1.4084349e-03  9.6486523e-03  3.1383284e-04 -2.4510811e-03
  2.3900374e-02 -5.5275534e-03  5.4338173e-04  1.9866905e-02
  1.2221670e-03  5.2339427e-03 -3.9994545e-03 -1.9348779e-04
  6.4339444e-03 -3.0343287e-03  8.3156739e-05  8.4002198e-03
  1.6355459e-03  4.0032074e-03 -1.8273316e-03 -2.0693068e-05
  4.2199937e-03 -1.6232216e-03  5.4300622e-03  1.8190264e-03
  2.0355378e-03  1.8976985e-03 -1.3424271e-03  8.8236004e-04
  2.9188702e-04 -1.0909218e-03 -2.2365513e-03  2.5730517e-03
  4.8837295e-04  1.1151441e-03 -4.1290794e-04  2.9224389e-03
 -4.1632004e-05 -5.3653477e-05 -1.1135034e-04  1.2733382e-03
 -1.0670154e-04 -3.3383389e-04 -1.6667151e-03 -2.8737749e-03
  1.2917698e-03 -5.8241056e-04  8.9962068e-04 -1.4884466e-03
  5.0522935e-04 -2.4369347e-04 -4.5303347e-04  1.6561043e-03
 -2.0709310e-05 -1.0286604e-03 -1.0263376e-03  2.9274858e-04
 -2.8965618e-04 -1.2969429e-04  1.5412711e-03  2.5672865e-03
 -4.3808091e-04 -2.1154761e-04  1.3541800e-03 -7.4276256e-04
 -2.9126832e-04 -2.1669228e-04  2.3780599e-04 -2.6690032e-03
KHL_10444_img034_3x_2
  1.0000000e+00 -2.7306092e-17  6.6849221e-17  3.3686201e-01
  2.6292263e-03  7.6707241e-03  2.8835077e-02 -5.5772401e-03
  9.2266580e-02 -2.0918859e-03 -5.1377722e-03  4.6623820e-02
 -6.2995219e-04  1.0066266e-02  8.4571160e-04  8.4354921e-03
  2.8620239e-02 -3.0691228e-03 -2.2797849e-03  2.0948862e-02
 -1.1236132e-03  3.3554291e-03 -3.9129106e-03 -2.2013278e-03
  1.1320767e-02 -4.7276556e-04  1.6476367e-03  1.0063262e-02
  1.5629853e-04  1.8411780e-03 -2.3708870e-03  6.0651559e-04
  6.2167548e-03 -7.2942122e-04 -4.2685026e-04  5.5477830e-03
 -8.4672071e-04  1.4103665e-03 -1.1299997e-03  7.0251795e-04
  1.8613310e-03 -6.7906011e-05  1.6004721e-04  6.1618953e-03
 -2.4127430e-04  1.6193440e-04 -3.7419976e-03 -2.7772875e-03
  7.0697288e-04 -2.9100462e-04  7.6427532e-04 -6.7275957e-05
  5.1811964e-04 -6.4874780e-04  3.4472236e-04  1.4555347e-03
  5.4293213e-04  7.5332558e-04  1.1622395e-04  9.5861196e-04
 -9.4874794e-04 -2.8729790e-04 -2.6041804e-04 -1.2886863e-03
  7.2457172e-04  2.3707958e-04 -8.9494045e-04 -2.8710762e-05
  7.5841307e-04 -3.7094064e-04  5.6042349e-04 -1.2363697e-04
 -2.9083481e-05 -7.7487174e-05 -1.3598141e-03  1.9598769e-03
 -7.3075854e-04 -3.7731074e-04  1.0272164e-03  7.6816384e-04
KHL_10444_img034_3x_3
  1.0000000e+00  4.5928049e-17 -1.3131731e-16  3.5156932e-01
  1.8464169e-03  3.9721682e-03  3.8600695e-02 -6.3671471e-03
  9.7868246e-02  4.5689889e-03 -7.7038304e-03  5.2765243e-02
  3.4907172e-03  4.7081949e-03  6.6788437e-03 -2.0784361e-03
  2.7922835e-02  9.4218482e-04  3.4482213e-04  2.2700673e-02
  1.9286037e-03  4.1090947e-03 -1.3660701e-03 -2.8824887e-03
  1.1525527e-02  8.0271118e-04 -3.9374393e-03  8.4814316e-03
  1.0783340e-03  2.2620374e-03 -4.5354150e-03 -1.4302756e-03
  3.9014216e-03  7.1708753e-04  3.4926109e-03  5.7570515e-03
  3.9200420e-04  8.5743648e-04 -2.4101275e-04  1.2403910e-04
  1.2675156e-03  4.4231770e-04 -3.6706956e-04  4.1224390e-03
  5.3778955e-04  4.5130529e-04 -2.8334392e-04  1.0009058e-03
  1.6508001e-04 -1.6878643e-04 -1.1421130e-03  3.4436559e-03
  5.0825213e-05  2.9899873e-04  1.0966468e-03  2.5533303e-03
 -2.4015362e-04  8.8201890e-05  1.7685686e-03 -7.9000689e-04
 -9.9205573e-05  4.3478693e-04 -1.3261054e-03 -1.9728487e-06
  1.5019535e-04  9.5848745e-05  8.9240851e-04  9.6628640e-04
 -3.4792729e-04 -9.0594310e-06 -4.0706892e-04 -4.2504821e-04
  2.2322591e-04  5.8029627e-04 -5.4688777e-04  5.0019121e-04
 -6.0766163e-05 -3.0531956e-04  2.8851298e-04 -1.8875464e-04
KHL_10444_img035_2x_5
  1.0000000e+00  1.3974080e-15  1.5526293e-16  3.4015232e-01
 -1.1364589e-03 -4.3223479e-04  2.3388277e-02  6.0325588e-03
  9.5568883e-02 -3.3243597e-03 -3.8461043e-03  4.7763360e-02
 -3.2480897e-03  6.0040525e-03  1.5285711e-02 -7.3211468e-03
  2.9293910e-02 -2.7240579e-03 -4.5339009e-03  2.3244251e-02
  1.2685955e-03  6.5423898e-03 -2.4215348e-03 -3.1166073e-03
  1.2566972e-02 -1.5697136e-03  2.1736837e-03  9.6575208e-03
  1.4580495e-03  2.5355952e-03 -8.8434957e-04  3.0882096e-03
  5.0678068e-03 -9.6491548e-04 -3.6650638e-03  7.1435188e-03
  1.7801688e-04  1.5536087e-03 -4.0213455e-04 -1.3121189e-03
  1.7877684e-03 -5.2648049e-04  4.1866734e-04  5.0791430e-03
  6.2129081e-04  1.3783527e-03 -1.8040095e-03  7.4022548e-05
  8.8628943e-04 -2.0346812e-04  9.1087391e-04  3.0595135e-04
  2.1882190e-04  6.5399461e-04 -2.2452696e-03  3.3193685e-04
  1.3250962e-04 -1.5309102e-04  2.2200904e-04  3.1346949e-04
  3.4374476e-04  3.6486325e-04 -7.4179715e-04  1.0674074e-03
 -2.2560012e-04  3.2049705e-04  6.3616648e-04  2.4001409e-04
  7.1082177e-05 -9.6504809e-05  2.3778312e-05 -1.5061719e-03
 -5.1461659e-04  6.6416641e-04  1.9655423e-04  7.9029181e-04
  1.6402145e-04  1.7666034e-04 -2.1794105e-03 -7.5455534e-04
KHL_10444_img035_2x_8
  1.0000000e+00 -7.5483000e-17  1.5420524e-16  3.4054780e-01
  3.8499556e-03  5.6891041e-04  1.8472677e-02 -4.8100425e-03
  9.0652736e-02 -1.1596068e-02 -1.7836034e-02  4.9776864e-02
  3.1059825e-03  9.5998291e-04  1.0030984e-02 -6.4702997e-03
  2.6401565e-02 -4.5261199e-03 -1.6761960e-03  2.1519837e-02
  1.9100749e-03  2.0918697e-03  6.6242569e-04 -6.9372483e-04
  1.1312915e-02 -2.6468564e-03  2.7781508e-03  8.4847786e-03
  2.1085694e-03  1.5191170e-03  4.3867070e-05  1.1676851e-03
  4.5533892e-03 -1.8291971e-03 -1.0768379e-03  4.5074740e-03
  1.3189824e-03  8.6559306e-04 -7.4401839e-04  1.6281974e-03
  2.3744684e-03 -1.4292475e-03  1.1033833e-03  3.1203623e-03
  7.3085260e-04  7.1180117e-04  4.0545358e-05  1.1642967e-03
  6.5307575e-04 -1.3188618e-03  3.0467221e-04  1.1312727e-03
  1.9142768e-04  9.5009127e-04 -6.5518875e-04  4.7042001e-04
  1.2120317e-04 -1.0032905e-03  5.5203530e-04  1.1033657e-04
  1.0764638e-03  1.2992825e-03  1.8732232e-03  8.4205566e-04
 -4.8645546e-04 -8.1605172e-04 -1.4351227e-03 -3.2573281e-04
  4.9015316e-04  6.0696769e-04 -1.3454784e-03 -6.9567147e-04
  1.0464720e-04 -3.0747245e-04  7.1347095e-04  1.4604270e-03
  8.0850224e-04  6.7630067e-05  1.2263836e-04 -5.6041665e-04
KHL_10444_img036_2x_1
  1.0000000e+00  6.2196248e-18 -1.2984079e-17  3.3780826e-01
  8.0064180e-03  8.1336516e-03  4.5514514e-02 -2.1396533e-03
  9.2574259e-02 -9.4774507e-03 -2.5784908e-02  5.4582077e-02
  2.4592953e-03  4.1722561e-03  1.3850204e-02 -4.4972746e-03
  2.6832488e-02 -4.3534191e-03 -1.0458173e-03  2.2170938e-02
  1.9637098e-03  4.8074056e-03 -2.5617595e-04 -5.1579171e-03
  1.2071005e-02 -3.2837631e-03  3.8267059e-03  1.2281228e-02
  1.4150962e-03  3.5971513e-03 -1.3638178e-03  1.2958133e-03
  4.1331618e-03 -2.2323113e-03  3.2954269e-03  4.4054575e-03
  2.1136253e-03  3.4760562e-03 -2.9698044e-05  6.5806485e-04
  1.7780277e-03 -1.8720182e-03  2.0835204e-03  1.2585304e-03
  1.1773924e-03  2.3839027e-03 -5.6952264e-04  2.9216505e-04
  5.4171454e-04 -2.5380645e-04  1.6638915e-03  2.7055588e-04
  1.8430022e-03  2.3224885e-03 -8.1997536e-04  1.4393030e-03
  7.8737891e-04 -6.2651890e-04  1.3126235e-03 -5.7567958e-05
  9.7323764e-04  6.1743140e-04 -5.3611280e-04 -5.2435047e-04
  1.0030813e-04  3.0445391e-04  4.5859113e-05  9.9674794e-04
  6.3603674e-04  7.2933971e-04 -1.4139301e-03  1.7753089e-03
  3.0222341e-04 -8.8295847e-05  1.4498529e-03 -5.9743543e-05
 -4.4026097e-06  1.3920276e-04 -2.2283693e-04 -4.2500963e-04
KHL_10444_img036_2x_2
  1.0000000e+00  2.3617340e-18 -5.0392813e-18  3.5501297e-01
  1.4415809e-03  6.4742470e-03  3.4732419e-02  1.6687096e-02
  9.4932243e-02 -8.4436195e-03 -2.2225868e-02  5.0983358e-02
 -2.9182397e-04  4.5210463e-03  1.1057972e-02 -2.9003561e-03
  2.8723322e-02 -4.8425975e-03 -5.7440867e-03  1.8953331e-02
 -7.6170045e-05  4.9620355e-03  4.7016795e-04  1.4370510e-03
  1.1974672e-02 -3.9971647e-03 -3.2551461e-05  7.2000560e-03
  2.0752044e-04  3.7115718e-03 -2.0796899e-03  3.3864021e-04
  4.6843377e-03 -3.6040512e-03 -5.0820537e-04  1.8169120e-03
  5.0513849e-04  3.2309117e-03  7.9212134e-05  8.2824542e-04
  1.7262932e-03 -2.2218536e-03  1.7068548e-03  2.2372569e-03
  8.9786211e-04  2.8000457e-03  1.8839171e-03 -9.1725886e-04
  4.8820926e-04 -1.3171186e-03  1.2765036e-03  1.3762249e-03
  9.9240016e-04  2.2626341e-03  6.1089366e-05 -1.7569224e-03
  1.1413921e-04 -1.1886446e-03  1.1657121e-04  1.5812596e-04
  1.0400056e-03  1.6915533e-03 -8.1964293e-04  1.4212838e-04
 -2.5601315e-04 -1.2104456e-03 -7.3056207e-04  6.8171917e-04
  9.2996890e-04  9.9703863e-04  7.3426823e-04  1.3944262e-03
 -4.2190572e-04 -1.0135087e-03  1.1373559e-03  1.1887314e-03
  6.2297594e-05  4.3000095e-04 -5.6917744e-04  3.2733653e-04
KHL_10444_img037_1x_1
  1.0000000e+00  4.1437017e-17 -1.2183864e-16  3.4128489e-01
 -2.8679251e-03  5.0338886e-03  1.7412850e-02  2.8660477e-03
  9.6701986e-02 -5.3195234e-03 -2.0980893e-02  4.5986721e-02
  1.6683193e-03  4.3970828e-03  1.7476519e-02 -2.6941011e-03
  3.1957043e-02 -1.7359973e-03 -1.8977518e-03  2.2201924e-02
  4.1735426e-04  1.8519910e-03 -1.7279717e-03 -1.9849003e-03
  1.4158901e-02 -2.1403181e-03  2.6051182e-03  9.4244939e-03
 -1.9228821e-04  9.2744551e-04 -1.3300540e-03  2.8397430e-03
  6.3411452e-03 -9.2276719e-04  3.6735189e-03  6.1804943e-03
 -1.0238262e-03  6.6162868e-04 -2.7850940e-03  1.0171260e-03
  3.1097403e-03  2.4927848e-04  2.2851021e-03  3.0392308e-03
 -5.4519583e-04  7.9843836e-04 -2.2495283e-03  1.3957046e-03
  1.9372954e-03  3.9184245e-04  3.1630809e-04  9.3903502e-04
 -6.4606327e-05  8.1423988e-06 -8.8607541e-04 -4.8819620e-04
  1.1962231e-03  3.8758954e-04 -7.2171971e-04  1.6396575e-03
 -2.3342382e-04 -1.1805486e-04 -1.0968384e-03  1.7816203e-04
  9.7277655e-04  5.9502140e-05 -1.0341634e-04 -1.3188376e-04
  3.7596370e-05 -1.7551309e-04  6.2336227e-05 -3.4221494e-05
  9.7000127e-04 -3.0834840e-04 -4.7346633e-05 -7.8191718e-04
  8.4904528e-05 -3.9607670e-04  1.5792146e-05  2.9237338e-04
KHL_10444_img037_rev_1x_1
  1.0000000e+00 -3.0173024e-17  5.9288932e-17  3.6353373e-01
  5.6267144e-04  1.1975780e-03  3.8774923e-03  1.7864011e-03
  9.8992492e-02 -2.3011574e-03 -2.2982870e-03  5.9812812e-02
  7.4774205e-04  2.0235883e-03  7.2437607e-03 -3.4128897e-05
  2.8224345e-02 -2.0083402e-03 -4.6291494e-03  2.0243832e-02
  4.8359642e-04  2.4517189e-03 -2.2253337e-03 -1.3430701e-03
  1.0384180e-02 -1.6258423e-03 -3.6731415e-05  1.0420585e-02
  6.3546725e-04  2.5025863e-03 -3.2998536e-04  3.8066641e-04
  4.2050298e-03 -1.3791535e-03  3.5053162e-04  5.4514064e-03
  6.8015153e-04  2.0811530e-03 -7.3899105e-04  1.2647449e-03
  1.9022311e-03 -1.2307238e-03  3.7617679e-04  9.8930685e-04
  7.1002861e-04  1.3090009e-03 -5.4327668e-04  6.4024380e-04
  1.0124053e-03 -9.9355603e-04  1.9676365e-04 -6.3421198e-05
  6.6865926e-04  3.8372656e-04 -1.1870332e-03 -1.5385663e-03
  6.0717130e-04 -6.9679332e-04  4.3479237e-04  5.4527807e-04
  6.2314719e-04 -3.0362270e-04 -1.0481732e-03  6.4536095e-05
  2.5810632e-04 -4.2679913e-04 -6.9078166e-04  2.3014436e-04
  5.2990020e-04 -8.3566063e-04 -1.7321755e-03 -6.2280566e-04
  3.2277741e-05 -1.0948489e-04  1.1175608e-03  1.2877822e-03
  4.9546228e-04 -9.8548206e-04 -8.1537389e-04  1.0879398e-03
KHL_10444_img037_rev_1x_2
  1.0000000e+00 -3.2667406e-17  3.2435635e-17  3.3713595e-01
  6.0522120e-04  5.8020182e-04  2.5492711e-02  4.1659265e-03
  1.0241279e-01  2.0149682e-03 -3.4770345e-03  5.2790696e-02
  8.6180490e-04  1.5984993e-03  1.3481292e-02 -3.7433728e-03
  3.1126954e-02  9.8788658e-04  2.3562949e-03  1.9851809e-02
  1.0184792e-03  1.9041450e-03  7.2669462e-04 -1.0062155e-03
  1.2638747e-02  2.8474124e-04 -1.8138072e-03  9.7923702e-03
  4.3563911e-04  2.0769250e-03  2.7826073e-03 -1.2295138e-03
  5.6797479e-03 -3.9539231e-05 -5.1196240e-04  4.2333380e-03
  2.2131565e-04  1.8628427e-03 -2.3906717e-03  1.1066362e-03
  2.7697658e-03 -2.7836550e-04  4.0485102e-05  4.1701558e-03
 -2.1652713e-04  1.5517785e-03 -5.3926604e-04  8.7221399e-04
  1.5381326e-03 -2.4425950e-04 -5.1934105e-04  2.5397058e-03
 -3.7525277e-04  1.1796442e-03 -1.6626809e-03 -8.3723262e-04
  8.9350507e-04 -1.1252794e-04  1.0185812e-03  8.0037277e-04
 -5.3544650e-04  6.4458704e-04  3.3767311e-04  3.2792607e-04
  6.7966197e-04 -2.4370696e-05 -9.3078406e-04  1.9812458e-04
 -4.5299444e-04  2.3871021e-04 -4.4576447e-04  2.1136108e-05
  3.5777290e-04 -1.9252678e-05  1.4146556e-03  4.2881139e-04
 -3.7567580e-04 -3.3652649e-05  2.4225023e-04 -4.9882535e-04
KHL_10444_img038_2x_1
  1.0000000e+00 -6.9032166e-17  1.4881777e-16  3.5120577e-01
  1.5201891e-03  4.6854339e-04  2.8599908e-02  6.3394322e-03
  1.0131152e-01 -1.2540640e-03 -1.1470317e-02  5.8305896e-02
  1.1342833e-03  7.1568221e-04  6.1746479e-03 -2.8259078e-03
  3.0293225e-02 -1.5028570e-03 -9.5552892e-04  2.3522746e-02
  8.8390076e-04  9.8995006e-04  1.6135458e-03 -1.9730846e-03
  1.1581629e-02 -1.6777593e-03  1.4881271e-03  9.5712364e-03
  6.2669976e-04  1.1569162e-03 -3.5186028e-04 -7.2582874e-04
  4.6364819e-03 -1.7119589e-03 -3.7850144e-03  3.7549053e-03
  3.6818475e-04  1.2102711e-03 -2.2399508e-03  1.1495256e-03
  1.9120681e-03 -1.5810904e-03  1.0023834e-03  3.8074713e-03
  1.7655753e-04  1.1383603e-03 -8.4208933e-04  1.8486250e-03
  8.5425505e-04 -1.3808942e-03  6.5406211e-04  1.5125517e-03
  3.4715951e-05  9.4816705e-04  1.3132852e-04 -1.3574390e-04
  5.5396385e-04 -1.1160041e-03 -7.3132759e-06 -8.6234049e-04
 -4.7219169e-05  7.2466098e-04  3.7120035e-04 -3.2199101e-04
  5.6247687e-04 -7.9372146e-04 -3.7721311e-05 -8.9565351e-05
 -5.8128700e-05  4.9067028e-04  7.8520272e-04 -1.0540548e-04
  6.3777125e-04 -5.0556245e-04 -1.1978874e-04 -1.8253029e-04
 -2.7656866e-05  2.7787345e-04 -2.8290135e-04  1.2546822e-04
KHL_10444_img038_2x_2
  1.0000000e+00  2.2045615e-17 -3.2997286e-17  3.5447073e-01
  9.0626329e-04  2.0414378e-04 -3.0828563e-03  4.9996652e-03
  1.0263559e-01 -1.7509200e-03  4.2019740e-03  5.7539306e-02
  1.0904566e-03  1.0588369e-04  7.6142896e-03 -2.1507523e-03
  3.1072374e-02 -1.5936965e-03 -6.9104000e-03  2.4585722e-02
  8.9884036e-04  1.1999811e-04  4.3084826e-03 -3.8444080e-03
  1.2129526e-02 -1.5892953e-03 -2.3371529e-03  9.1078193e-03
  6.2308001e-04  2.1606042e-04 -1.3982092e-03 -1.1255301e-03
  4.9631670e-03 -1.4288951e-03  1.2087275e-03  5.6580220e-03
  4.6315232e-04  3.0565561e-04 -1.8127604e-03  2.3810462e-03
  1.7796577e-03 -1.2460006e-03 -7.6549554e-04  3.7866861e-03
  3.2561622e-04  2.2906439e-04 -1.4497342e-03 -8.8415427e-05
  4.8521973e-04 -1.0369735e-03  1.7276325e-03  2.2081371e-03
  2.1825857e-04  1.8485824e-04 -5.2767163e-04 -5.4098889e-04
 -3.2972022e-05 -7.9710899e-04  9.7705372e-04  1.0811701e-03
  1.5161386e-04  1.4488569e-04  1.0055774e-03 -5.0677200e-04
 -1.1103256e-04 -5.5433115e-04  1.2828572e-03 -1.0861911e-04
  9.3032032e-05  1.5596143e-04  1.6041289e-03  1.5788200e-03
 -7.5287015e-05 -3.1145377e-04 -1.2761988e-03 -5.3199253e-04
 -1.0775473e-05  9.8448187e-05 -9.3118220e-04  4.0580712e-04
KHL_10444_img039_3x_1
  1.0000000e+00  6.2295241e-19  2.6062172e-17  3.3698756e-01
  2.3142457e-03  2.6157127e-03  3.7013355e-02  3.4477238e-03
  9.8822639e-02 -4.4093332e-03  1.1356083e-03  5.5345673e-02
  4.3768227e-04  2.4903235e-03  1.3497178e-02 -6.4431255e-03
  2.8647006e-02 -1.2227150e-03 -2.7021824e-03  1.9805442e-02
  3.4345181e-04  3.6487459e-03  8.3252947e-04  4.7170774e-04
  1.1666541e-02  6.6858064e-04 -1.4657054e-03  1.1243184e-02
  1.3210375e-03  2.6318088e-03 -7.8120159e-04 -9.8732626e-04
  6.3024908e-03  6.8956299e-04  3.0920270e-03  5.2115658e-03
  1.2077112e-03  1.8158273e-03 -3.7455295e-03  1.3089555e-03
  3.0218427e-03  8.9218160e-05 -2.9378677e-04  9.3807187e-04
  1.1795293e-03  8.4214662e-04 -1.0446001e-03  7.1852285e-04
  1.4602959e-03  1.6466634e-04 -3.4834220e-05  1.9640295e-03
  5.4493155e-04  6.9212455e-04 -6.3521846e-04  2.0265980e-03
  5.3488018e-04  1.0871503e-04 -3.1892156e-04  9.2795308e-04
  2.5049380e-04  5.3511160e-04  9.1716039e-04  3.2160111e-04
  1.6132393e-04  9.4837808e-05 -8.3531147e-04 -2.5919149e-04
 -1.2666010e-04  6.7357755e-04 -4.8623392e-04 -8.7124477e-05
  2.8384596e-04  2.0058448e-04 -5.5213011e-04  3.3148692e-04
  9.5867123e-05  6.6690825e-04  5.9176037e-04 -4.0131872e-04
KHL_10444_img039_3x_3
  1.0000000e+00  1.6555640e-17 -3.0724881e-17  3.4656471e-01
  8.9040589e-04  3.1118104e-03  3.7967830e-02 -3.7497555e-03
  9.4044957e-02 -2.5468363e-03 -1.6015844e-02  4.7164664e-02
 -1.9360133e-04  6.3528263e-03  9.1143946e-03 -6.8360311e-03
  3.1792502e-02 -9.1573144e-04  2.3599960e-03  2.2144346e-02
  2.3056421e-03  2.7124487e-03 -3.5484907e-03 -4.2498661e-03
  1.2754969e-02 -8.4924982e-04  1.6414842e-04  8.4355855e-03
  6.2982144e-04  4.6934141e-04 -2.0024454e-03  1.3469118e-03
  6.7877316e-03 -1.6379828e-04  2.9440886e-03  4.9982500e-03
  4.0627169e-05  1.2901877e-03 -2.9836466e-03  1.2424400e-03
  2.9927946e-03  5.2169763e-04  6.5376992e-04  2.4353761e-03
  1.3183898e-03 -2.1969242e-04 -5.4296892e-04  7.6085611e-04
  2.3281785e-03  8.1347098e-04 -3.6895376e-04  2.2254294e-03
  2.2100112e-05 -6.9356458e-04 -8.0602772e-04  9.7823032e-04
  1.1870848e-03 -4.7627115e-04  1.2210110e-04  3.2629571e-04
  3.1001942e-04 -1.1045848e-04  6.4387629e-04  1.6170796e-03
  5.0648506e-04  4.2980766e-04  7.1154781e-04  6.7813452e-04
 -8.4443371e-05 -5.9650882e-04 -8.1026347e-04 -2.1190527e-04
  5.5433440e-04  1.2598012e-04 -1.6934979e-03  9.4542683e-04
  1.7724068e-04  1.2099953e-05 -7.0383712e-04  1.4919547e-03
KHL_10444_img039_3x_4
  1.0000000e+00 -2.9107042e-18 -1.1045471e-17  3.0751640e-01
 -3.3453660e-04  2.7817539e-03  2.7507372e-02 -2.4113085e-03
  1.0127618e-01  9.4416282e-03 -9.0134449e-03  4.4558600e-02
  1.7151908e-03  4.3124740e-03  1.1365299e-02 -2.5593674e-03
  3.0120125e-02  2.5064766e-03 -3.6013559e-03  2.5665648e-02
  1.7983574e-03  4.4190227e-03  2.3701765e-03 -1.3021453e-03
  1.1384145e-02  3.6261948e-04  1.7752692e-03  1.4911268e-02
  3.4836412e-04  3.2195228e-03  1.6399602e-03  1.4651894e-03
  5.9077322e-03  1.1684351e-04 -1.7490693e-03  7.5669574e-03
  3.2377535e-04  2.0747164e-03 -2.1463630e-03  1.9781551e-03
  2.5348673e-03  1.7416895e-05  2.9599018e-04  4.5689194e-03
  2.1386669e-04  1.8430713e-03 -2.5891821e-03 -1.1774796e-03
  1.1539293e-03  4.0986042e-04 -7.9118850e-04  8.4768547e-04
 -6.5464653e-06  9.8867738e-04 -1.0484004e-03 -1.0280944e-05
  2.6635350e-04  2.0840303e-04 -7.9678384e-04 -1.4751386e-04
  3.1885567e-06  7.5092316e-04 -5.1731150e-04 -1.1887899e-04
 -2.0384912e-04 -2.1937566e-04 -1.4175810e-04  1.7860466e-04
 -1.1283980e-04  6.9669645e-04 -4.4667458e-05 -5.5283959e-04
 -4.9054516e-05 -2.1642274e-04 -6.5469293e-04 -4.1765486e-04
 -6.4407158e-05  5.0560355e-04 -5.4592577e-04 -6.6602895e-04
KHL_10444_img040_2x_1
  1.0000000e+00  4.0642064e-17 -8.1276894e-17  3.9125012e-01
 -2.5821373e-03  2.9182700e-03  8.5270710e-04  2.1861016e-03
  8.8112903e-02  3.6903028e-03 -1.6656573e-02  5.8455636e-02
  1.3776952e-03  1.1768663e-03  3.0170297e-03 -5.0232293e-03
  2.3964705e-02 -6.1807049e-03 -3.0297923e-03  2.3251185e-02
  7.2090552e-04  1.2466004e-03 -1.1800089e-03 -3.9599004e-04
  9.2762186e-03  1.7507421e-04  1.9011425e-03  6.5180201e-03
  1.1658652e-03  1.2364333e-03  1.3525120e-04  4.7565748e-04
  4.6724123e-03 -1.3139484e-03 -8.5585471e-04  3.6517593e-03
  4.6498869e-04  2.9328334e-04 -1.3838690e-03 -1.6769942e-05
  1.6020837e-03 -1.7863871e-04 -2.4398006e-04 -2.6384232e-04
  5.3515892e-04  7.5787344e-04 -1.0790791e-03  1.1058105e-03
  1.7943661e-03 -4.2666848e-04 -1.2699960e-04  8.3637935e-04
  4.1374365e-04 -4.1017626e-04 -8.7182411e-04  6.6683633e-04
  6.8327942e-05 -3.4376992e-04  3.2113910e-04 -2.4095126e-04
 -1.2636601e-04 -1.8080651e-05  4.5515104e-04  8.1171537e-04
  4.9990141e-04  4.3421539e-05  1.2281921e-03  9.2403631e-06
  2.7869300e-04  3.3046908e-04  1.2442125e-03  4.0912946e-04
  3.6874875e-04  4.8385754e-04  1.8839098e-03 -1.0963067e-04
 -2.5929604e-04  4.5417259e-04 -4.7799079e-04  5.2524359e-07
KHL_10444_img040_2x_2
  1.0000000e+00 -2.7250496e-17  7.4261317e-17  3.7237645e-01
  2.2000273e-03  8.7266763e-04  2.1868379e-02  6.9801790e-03
  1.0135986e-01  1.2365214e-03 -5.4182348e-03  5.2429681e-02
  1.9188883e-03  2.1257867e-03  7.8414132e-03 -4.3915816e-03
  3.0807177e-02 -2.0997467e-04 -5.8210290e-03  1.9038010e-02
  1.1139522e-03  2.2489377e-03  1.3662961e-03 -2.0678331e-03
  1.2319213e-02 -7.8100093e-04  7.7049391e-04  8.9223337e-03
  3.3985797e-04  1.8827284e-03 -2.4332377e-03 -1.3628171e-03
  5.5536250e-03 -7.1626168e-04  2.2428868e-03  5.1094034e-03
 -2.1188644e-04  1.2091776e-03 -2.0482152e-03 -1.2755783e-03
  2.5663082e-03 -3.3690845e-04  1.1107604e-03  3.2267609e-03
 -3.7299932e-04  4.3026381e-04 -2.9039557e-04  8.1103434e-04
  9.7010826e-04 -7.0351071e-05  2.1860381e-04  4.4861046e-03
 -1.0839816e-04 -1.6764473e-05 -1.4436807e-03  2.7039794e-04
  5.6509292e-06  1.9875607e-04  7.3134726e-04  6.5023155e-04
  1.2411222e-04 -1.7401152e-04 -7.8743220e-05  4.1454601e-04
 -3.6716424e-04  1.0015364e-04 -1.1422980e-03  1.8614834e-04
  2.4899582e-04 -9.0232397e-05  5.0219155e-04  5.5196286e-04
 -4.6064762e-04 -9.6939413e-05  4.2810368e-04 -5.5708949e-04
  2.0298002e-04  1.0849330e-04 -2.6361960e-04 -4.9858531e-04
KHL_10444_img043_1x_1
  1.0000000e+00 -2.2765348e-17  3.8126280e-17  3.7420135e-01
  2.2590323e-03  1.9184858e-04  1.8709468e-02  1.3299692e-02
  1.0041536e-01 -5.5774053e-05 -1.3748708e-02  4.9601099e-02
  1.9105545e-03  4.8437694e-04  3.7364876e-03 -5.6173526e-03
  2.9513154e-02 -4.4249619e-04  3.9970934e-03  2.2331631e-02
  1.3261129e-03  4.9860386e-04  6.5504599e-05 -1.1688222e-03
  1.1300796e-02 -5.5844993e-04 -2.4639328e-03  8.1873087e-03
  6.9618316e-04  3.7335259e-04 -6.8211219e-04  1.2607612e-03
  4.8567675e-03 -5.2722751e-04 -7.0734547e-04  5.1148729e-03
  1.7219421e-04  1.6455469e-04 -1.1643131e-03 -8.4489842e-04
  2.3757431e-03 -3.7415043e-04 -1.2113223e-04  1.3809636e-03
 -1.5686223e-04 -9.7553159e-05 -6.8877540e-04  2.1988295e-04
  1.4229651e-03 -2.2296109e-04 -7.1298783e-04  1.8569402e-03
 -2.5020745e-04 -3.1630736e-04 -1.3918898e-03  1.7609872e-03
  1.0277996e-03 -1.1707095e-04  9.1944531e-04  3.4105220e-05
 -1.6692394e-04 -4.1188584e-04  6.1755384e-04  1.2679448e-04
  8.2319235e-04 -1.2378926e-04 -2.1523947e-05 -2.4021085e-04
  3.9123737e-05 -3.9215940e-04  4.8099572e-04 -3.8182571e-04
  6.4875402e-04 -2.4042411e-04 -7.9379012e-04  9.5283243e-04
  2.5837676e-04 -2.8032131e-04  4.3930622e-04 -5.4975461e-04
KHL_10444_img043_rev_1x_1
  1.0000000e+00 -8.3710389e-18  2.2849192e-17  3.3680367e-01
  4.4185361e-03  2.4449114e-03  3.8022895e-04 -6.8722969e-03
  9.8145673e-02  8.3228285e-03  5.0460478e-03  4.9710231e-02
 -6.4008285e-04  2.2735957e-03  2.3719093e-02 -9.0694995e-04
  2.9691202e-02  3.0445633e-03 -5.9737337e-03  2.3383135e-02
  2.4038032e-03  2.6185365e-03  1.0313677e-03 -2.9511137e-04
  1.1643585e-02  7.1801769e-04 -4.5066700e-03  1.1198720e-02
  1.7670930e-03  2.9193760e-03 -1.6636200e-03 -2.2343689e-03
  4.9862769e-03 -3.0174460e-04 -1.1184696e-03  4.8242866e-03
  6.1890888e-04  2.1985446e-03 -4.0636989e-04 -8.4834723e-04
  2.6405822e-03 -7.5672644e-04 -6.9349700e-04  2.7421142e-03
  6.5273686e-05  1.3145121e-03 -4.6908467e-04  2.2725221e-04
  1.4810295e-03 -6.6027526e-04  4.0421128e-04  1.7960734e-03
 -1.3606316e-04  6.8729604e-04 -4.4501769e-04 -9.9658009e-05
  7.7504079e-04 -1.7483059e-04  1.2511501e-03  5.2671910e-04
  1.4639895e-04  9.5630554e-05 -1.5937491e-03  3.2459085e-04
  4.2813388e-04  2.0335465e-04  7.3871819e-04  3.7968083e-05
  6.1873919e-06 -1.3239718e-05  1.8603841e-04 -5.3990008e-04
  9.7691485e-05  3.8260166e-05  5.2728915e-04  1.8689281e-03
  2.9314090e-04 -2.9113299e-04 -5.8530289e-04  7.2007345e-04
KHL_10444_img045_2x_1
  1.0000000e+00  1.1604099e-17 -5.9721916e-17  2.8970060e-01
 -2.0218368e-03 -7.2172331e-04  1.0421288e-02 -4.1100557e-04
  1.0182704e-01  5.8922732e-03 -7.2562636e-03  3.9984051e-02
 -1.4164085e-03 -6.0915938e-04  1.2339173e-02 -1.3863326e-03
  3.2854943e-02  2.6367773e-04 -5.0686957e-03  2.1001655e-02
  1.4455388e-03  6.6304970e-04  1.3049940e-03 -4.1207591e-03
  1.5012595e-02 -3.4455309e-04  5.2477885e-04  9.9349065e-03
  1.4773946e-03  1.0092892e-03  7.9101783e-04 -9.3925117e-04
  8.2214715e-03  1.7652704e-04  2.0398554e-03  5.7107814e-03
  1.0592886e-03  1.2163636e-03 -3.6087137e-04  5.2981457e-04
  4.7939759e-03  4.7345265e-04  4.4600309e-04  4.8180501e-03
  9.8278302e-05  1.3416594e-03  1.6765776e-03 -9.7716946e-04
  2.4029855e-03  5.7145910e-04  2.5453605e-04  2.8399622e-03
  2.2327925e-04  1.0022912e-03  9.2719219e-04 -1.2772029e-03
  1.2209462e-03  5.2764645e-04 -3.1447019e-04  1.4709039e-04
  9.3104278e-04  7.0003561e-04 -7.5906193e-04  3.4869694e-05
  5.5092322e-04 -3.1984086e-04  7.9325744e-04  2.5366511e-03
  8.1395285e-04  1.0654746e-03  9.7419889e-04  5.0952048e-04
  2.4305989e-04 -9.0051413e-05  1.5926449e-03  1.4147110e-03
  2.3027535e-04  9.8760599e-04  2.2307532e-03  3.7693705e-03
KHL_10444_img045_2x_2
  1.0000000e+00 -2.7382848e-17  7.6395481e-17  3.4944885e-01
  6.2127541e-03 -3.4114960e-04  2.0114224e-02  3.1767457e-03
  1.0239083e-01  3.0419738e-03 -2.3506273e-02  4.6829725e-02
  4.8785936e-03  3.2209426e-04  8.8437132e-03 -6.2796971e-03
  3.1588656e-02  1.6620245e-03 -9.5743023e-04  2.0065082e-02
  3.1627087e-03  9.1956125e-04  2.7655013e-04 -1.7673947e-03
  1.3674744e-02  3.8784083e-04  2.0134795e-03  8.6628777e-03
  1.5455634e-03  1.6097886e-03  6.6742305e-04  3.0284632e-03
  6.9867707e-03 -5.8954875e-04  5.6330864e-04  3.4647396e-03
  6.1015517e-04  2.1402446e-03  2.1885549e-03  8.8754508e-04
  3.7053760e-03 -9.4467371e-04 -6.8435028e-04  2.6469968e-03
  2.7398456e-04  1.9270836e-03  1.0405565e-03 -3.6670737e-04
  1.8506558e-03 -6.4729766e-04 -7.4828058e-05  3.8391876e-03
  6.2307137e-05  1.1676981e-03 -8.2432600e-04  2.9507347e-05
  9.4905845e-04  2.7575770e-05  4.0363592e-04  2.9816754e-03
 -2.4422688e-04  3.9858477e-04 -2.5006195e-03  1.1910527e-03
  5.7247906e-04  5.5704844e-04  2.0270306e-03  5.6121758e-04
 -6.1739389e-04  6.0180645e-05 -2.0105799e-03  1.5325567e-03
  5.0260113e-04  6.2502226e-04  6.2404460e-04 -9.6572774e-04
 -8.7540752e-04  1.9177901e-04  1.0649353e-03  3.2662907e-04
KHL_10444_img045_rev_4x_5
  1.0000000e+00  1.2651413e-17 -3.6273972e-17  3.8342753e-01
  5.6473866e-03  1.4948224e-03  1.2072019e-02  1.4465742e-03
  9.8332486e-02 -3.0141754e-04 -1.2417644e-02  5.1733222e-02
  4.4047682e-03  2.6705428e-03  1.5923382e-02 -1.6009489e-03
  2.7669658e-02 -2.3269221e-03 -2.7119168e-03  2.2952301e-02
  3.4061432e-03  3.0339648e-03  1.6167289e-03 -1.6493601e-03
  9.9183669e-03 -2.9865650e-03 -1.7775943e-03  1.0005679e-02
  2.1805724e-03  2.6297329e-03 -9.7748054e-04  6.1964878e-04
  3.7438499e-03 -2.8029639e-03 -1.6668507e-03  4.3530172e-03
  1.3532039e-03  1.8612322e-03 -2.2017989e-03  7.2024270e-04
  1.1370350e-03 -2.1752949e-03  2.3788951e-05  2.5091880e-03
  9.8800839e-04  1.0030080e-03 -1.8832699e-03  1.3264632e-03
 -1.2193994e-04 -1.4051462e-03  5.1008108e-04  6.7625607e-04
  8.9828272e-04  3.9282578e-04  1.2675308e-03  4.0294459e-04
 -7.7517669e-04 -8.2689483e-04  4.3963974e-04  1.4594683e-03
  1.0410063e-03  5.6459123e-05  7.6788576e-04  1.8675214e-04
 -1.0256287e-03 -3.8441957e-04 -3.0338795e-04  1.0000364e-03
  1.0595625e-03 -2.9707466e-05  1.9739320e-03 -1.0300680e-03
 -1.0267153e-03 -6.5254626e-05  2.2765905e-04  1.1426225e-03
  1.0678593e-03 -1.2623283e-04 -8.3563298e-04  4.0285556e-04
