# Supplementary material for: Geometric morphometric analysis of spore shapes improves identification of fungi
Source: PLoS One. 2021 Aug 5;16(8):e0250477. doi: 10.1371/journal.pone.0250477 (PMC8341628; doi:10.1371/journal.pone.0250477)
Supplement: S1 Appendix — (ZIP) [file pone.0250477.s002.zip › 3_latest/2_3_data_shape/nef/KHL_10517_NEF.nef]

#CONST 1 1 1 0
#HARMO 20
KHL_10517_01_2x_1
  1.0000000e+00  2.2269969e-17 -1.9768327e-16  1.0543427e-01
  8.2182410e-03  9.9816037e-03  1.1753611e-02  2.8858432e-03
  1.0674416e-01 -3.8863145e-03  1.1832191e-02  1.3972075e-02
 -3.5130725e-03  5.9946526e-03  1.2085797e-02 -3.1097823e-03
  4.1337068e-02  1.1227266e-03  2.3252979e-03  1.0563400e-02
 -1.6275729e-03  3.2169332e-03  6.1579255e-03 -1.3991652e-03
  1.8605364e-02  8.6789946e-04  6.5937988e-03  6.9864336e-03
  1.3392745e-03  4.4346886e-03 -7.1993703e-04  4.2840964e-04
  1.0746896e-02 -6.2213058e-04  2.5744258e-03  5.0602996e-03
 -5.6447851e-04  2.9137382e-03 -1.3601017e-03 -2.2208881e-03
  8.5448612e-03  4.6234540e-04 -3.2073359e-04  7.6259822e-03
 -7.0466317e-04  1.1379854e-03 -8.2550745e-04 -1.4028243e-03
  4.8967522e-03  3.1073026e-04  9.6311262e-04  2.4204725e-03
  9.0030824e-04  1.2923764e-03 -6.7183533e-04  2.6136573e-03
  3.2983339e-03  3.8878175e-05  1.6600340e-03  1.2059653e-03
 -2.8096185e-04  5.1725698e-04 -6.3058691e-04 -6.9408962e-04
  2.6150489e-03 -2.8780954e-04 -2.2906998e-04  3.4239225e-03
 -9.6028386e-04  1.1792997e-03  1.2290840e-04 -4.2681744e-04
  1.5031821e-03  1.7689201e-04  2.5414980e-04  1.9039703e-03
  3.3019050e-04  5.6514448e-04 -1.0964713e-03  6.3720305e-04
KHL_10517_01_2x_2
  1.0000000e+00 -1.7763127e-17  1.7499872e-16  9.7754210e-02
  1.3231518e-02 -1.5726860e-02  4.8727626e-02  1.2905064e-02
  1.0800633e-01  1.3611064e-02 -1.0248697e-02  8.1503269e-03
 -1.3917463e-03 -1.2862558e-02  1.4078729e-02  6.1846827e-04
  4.4424779e-02  5.5628478e-03 -8.0417989e-04  1.2363986e-02
 -2.8646447e-03 -2.7110020e-03 -1.7904431e-04 -4.0860952e-03
  2.0715410e-02 -5.0842005e-04  6.1130760e-04  7.5104047e-03
  2.1099746e-03 -1.2172563e-03 -3.2707000e-04  4.6793197e-04
  9.6168125e-03  1.8339802e-03  9.7210349e-04  2.5744789e-03
  1.6817062e-03 -3.8701368e-03  4.3853569e-03 -2.0140017e-04
  7.8660067e-03  2.9474592e-03 -2.3741227e-04  4.8077182e-03
 -6.0087154e-04 -2.6173713e-03  1.7955244e-03 -1.8704305e-03
  6.2169322e-03  7.4122135e-04  1.2512622e-04  3.1113626e-03
  2.7719348e-04 -7.7402750e-04  2.1739888e-03  9.4782175e-04
  3.2280493e-03  3.5716245e-04 -6.5436511e-04 -6.6249039e-04
  1.2095765e-03 -1.4261166e-03  2.9627151e-03  1.7344915e-03
  2.3586362e-03  1.3031073e-03 -2.2907401e-03  1.5526445e-03
  3.7676716e-04 -1.7431315e-03  1.8346684e-03 -1.8705344e-03
  2.5089726e-03  9.1908334e-04 -6.5072858e-04  3.5642828e-03
  2.4287284e-05 -9.0884454e-04 -1.5652532e-04 -1.2417845e-03
KHL_10517_02_2x_2
  1.0000000e+00 -6.3773506e-19  2.7553158e-17  1.1533852e-01
  4.0663587e-02  5.1886783e-02 -1.3383615e-03  7.4982919e-03
  1.0708785e-01 -4.0187525e-02  6.9549476e-03  2.5783615e-02
 -6.8453299e-03  3.1570333e-02  7.5295926e-04 -1.2391648e-02
  5.1346987e-02 -8.1639289e-03 -5.3208992e-03  1.7709486e-02
 -2.1334458e-03  1.7157484e-03  2.6233762e-03 -2.0696221e-03
  1.3797184e-02  1.9918550e-03 -3.0487952e-04 -7.1888926e-04
  1.0555741e-02  6.2151355e-03 -7.2139478e-03  6.0458693e-03
  4.2927001e-03 -8.0598586e-03  9.4326211e-03  4.0964912e-03
  2.8811692e-03  1.0865311e-02 -6.8240618e-03 -4.1881093e-03
  8.4563694e-03 -5.1772451e-03 -1.7655407e-04  9.3556602e-03
 -7.7663832e-04  3.2995148e-03  2.8031199e-03  1.4784943e-03
  4.1776322e-03  1.1802747e-03 -5.7426676e-04 -1.8478482e-03
  3.6933178e-03  4.8575011e-04 -4.1082933e-03  6.1183890e-03
 -1.1656404e-03 -2.9828924e-04  4.2945976e-03  1.2227505e-03
  4.2054848e-03  3.6283568e-03 -4.0874203e-03 -6.5453768e-04
  4.6119369e-04 -2.9731470e-03 -4.1873784e-04  2.7444812e-03
  2.3440489e-04  3.2315304e-03  2.2897462e-04  1.3615007e-03
  2.4686344e-03 -1.5576723e-06 -7.8538675e-04 -9.3863238e-04
  3.3299075e-04 -6.3866586e-04 -2.6054156e-03  2.3940853e-03
KHL_10517_02_2x_3
  1.0000000e+00 -1.6976254e-17  1.7752259e-16  1.2233972e-01
  1.6560952e-02 -2.5696315e-02  2.4376794e-02  1.0104529e-03
  1.1497639e-01  8.6283916e-03 -1.5788424e-02  2.0663450e-02
 -9.3643558e-03 -6.6764444e-03  1.2082803e-02 -6.9837162e-03
  3.8236254e-02 -5.6173005e-03 -5.8905569e-04  1.1865214e-02
  4.9201099e-03 -4.0893826e-04  1.9659805e-03 -3.7941624e-04
  1.4474628e-02  1.8918913e-03 -4.6253424e-03  5.8047138e-03
 -2.4005383e-03 -6.7741932e-03  5.0353832e-03 -2.1877533e-03
  1.3990095e-02  7.5022772e-04  1.0702181e-03  9.0292043e-03
 -2.0590868e-03 -2.6604045e-04 -1.4442738e-03 -1.3143357e-03
  4.1196324e-03 -2.0997453e-03  7.6530037e-04  2.8818806e-03
 -8.8204188e-05 -1.5389454e-03  2.6816489e-03  3.5023516e-03
  3.8722816e-03  1.4117547e-03 -2.2305871e-03  3.9200658e-03
 -2.1109337e-03 -2.0843776e-03  1.2919482e-03 -2.9739454e-03
  2.2768900e-03 -4.6441780e-04  8.6426661e-04  4.5180735e-03
 -1.5067946e-03 -2.8353550e-04 -1.9916055e-03  2.1448221e-03
  1.3310081e-03 -4.6841127e-04 -7.8835737e-05 -1.2367101e-04
 -1.4839176e-03 -9.8874743e-04  2.0157248e-03  5.5545031e-04
  1.1039436e-04  3.4474438e-07 -9.5870307e-04  3.7666364e-03
 -1.3763531e-03 -9.7656089e-04 -6.4433942e-04 -1.2422889e-03
KHL_10517_02_rev_1x_1
  1.0000000e+00  2.0602347e-18 -1.6329436e-17  1.1852113e-01
 -1.7396010e-03  4.2368575e-03  2.3012719e-02 -4.4607063e-04
  1.0877654e-01 -1.5596000e-04  1.3409410e-02  2.0275890e-02
 -1.2630385e-03  3.8033588e-03  5.4345053e-03 -1.9597097e-03
  3.7673123e-02  4.7928685e-04  2.5230660e-03  1.1089905e-02
 -3.1478560e-05  2.5419326e-03  2.6046561e-03 -1.3259485e-03
  1.9462628e-02  8.2091573e-04  4.0391676e-03  8.2299313e-03
  9.5313060e-04  2.1719069e-03  1.8702919e-03 -1.1451126e-03
  1.2153535e-02  3.6862858e-04  2.0302966e-03  3.6550851e-03
  1.3024300e-03  1.3050950e-03 -6.2859991e-04 -1.3037481e-03
  7.9175343e-03  6.7537339e-05 -1.3069752e-04  3.5447372e-03
  8.4555401e-04  6.6657847e-04 -1.2445676e-03 -8.5438140e-04
  5.0782887e-03  2.2335578e-04 -3.7073854e-04  3.4668518e-03
  3.2596739e-04  5.8225496e-04 -1.8838146e-03 -6.9980437e-04
  3.5407745e-03  1.5943175e-04 -2.2826962e-04  2.5868266e-03
  4.9108821e-04  3.6178758e-04  7.7487880e-05  4.9358774e-04
  2.2515136e-03  1.8559206e-04  3.4594770e-04  3.7306238e-03
 -6.4060354e-05  3.3033354e-04  8.4236602e-04  1.2306939e-03
  1.2482835e-03  1.2183650e-04  9.2106463e-04  1.3111935e-03
 -3.7507241e-04  5.7499259e-04 -1.9573135e-04  1.9146950e-05
KHL_10517_03_rev_4x_2
  1.0000000e+00  8.5968463e-18 -1.0167122e-16  9.0912421e-02
  6.3127700e-03 -4.8843336e-03 -3.3302857e-03  3.1791229e-04
  1.0745516e-01 -2.9771704e-03 -1.9153134e-02  1.0035812e-02
  2.2342443e-03 -4.5281645e-03  1.2239215e-02 -1.4619274e-03
  3.5674118e-02  3.8540156e-04 -3.3036461e-03  7.3499582e-03
  2.1156593e-03 -2.0574136e-04  3.9533574e-03 -1.5410817e-03
  1.9683238e-02  1.0640518e-03 -5.5627834e-03  2.3456541e-03
 -4.5867293e-04 -1.2120042e-03 -3.9570416e-04  1.8003427e-03
  1.1410422e-02  1.9206408e-03 -3.1196297e-03  1.9439248e-03
 -3.9671683e-04 -1.0300110e-03  6.1005642e-04  4.0780187e-05
  7.8095247e-03 -1.3497173e-04 -5.1361477e-03  2.3221189e-03
 -7.8749715e-05 -7.8464974e-04  5.5735793e-04  1.4179426e-04
  5.4717791e-03  2.1303423e-04 -3.4462181e-04  3.1963681e-03
  3.3753694e-05 -3.1391247e-04  1.5607156e-03 -1.5990080e-03
  4.1466707e-03  5.1306957e-04 -1.3629637e-03  3.5114607e-03
 -6.6643824e-05 -1.9544992e-05  6.8662419e-04 -5.2939801e-04
  3.4235246e-03  8.3108466e-04  6.9392244e-04  2.0459951e-03
 -4.4544386e-05 -2.5758667e-04 -4.5163373e-04  2.9593576e-04
  2.9300704e-03  1.6068949e-04 -1.0408196e-03  3.6419336e-03
 -2.3464421e-04  1.7149219e-04  5.4672035e-04  1.0423406e-03
KHL_10517_03_rev_4x_4
  1.0000000e+00 -1.7517774e-17  1.6908090e-16  9.9586683e-02
 -3.4965505e-03  2.8111136e-03  1.2891259e-02 -4.0513212e-03
  1.0947153e-01  5.1843063e-03  3.3600300e-03  1.5900773e-02
 -7.0795601e-04  1.5421356e-03  7.2770756e-03 -2.4807236e-03
  3.8180346e-02  2.6507558e-03  4.4229801e-03  7.8041750e-03
 -1.3986368e-03  8.9822760e-04  7.5168513e-03 -2.6841458e-03
  1.8358059e-02  1.9448380e-03  2.6712352e-03  5.1768940e-03
 -3.5464217e-04  1.0038400e-03  2.5067694e-03 -9.6552007e-04
  1.1449196e-02  1.5482185e-03 -3.3910365e-04  4.5565003e-03
  6.4077913e-04  5.7488592e-04 -1.3398801e-04  1.0227036e-04
  7.2135164e-03  9.7552889e-04  7.7267107e-04  2.9695689e-03
  2.6766915e-04  4.5512369e-04 -8.3321406e-05 -3.3704822e-04
  4.6098444e-03  9.6988818e-04  8.8375889e-04  1.9639705e-03
  4.4063210e-04  6.7734274e-04 -1.1507653e-03 -7.8966261e-05
  3.7900490e-03  8.3303554e-04 -5.0990983e-04  1.9828428e-03
  3.6251398e-04  3.9235421e-04 -1.7430791e-04  4.3314471e-04
  2.8747891e-03  6.3159095e-04 -5.4943704e-04  9.6748233e-04
  4.7728393e-05  3.5896386e-04  2.2689164e-05  2.7466558e-06
  1.8857894e-03  4.7207770e-04  1.8982273e-04  1.5278461e-03
  2.6629075e-04  4.2491815e-04 -9.6056621e-04  3.9800755e-04
KHL_10517_03_rev_4x_6
  1.0000000e+00  4.0708785e-18 -5.4345235e-17  1.1007088e-01
 -1.0606248e-03 -4.3520344e-04 -7.2559193e-03 -2.8652760e-03
  1.1102292e-01 -3.4264269e-03  2.6356645e-03  1.4256626e-02
 -1.9679354e-05 -3.7843445e-04 -4.7915847e-04 -2.5259953e-03
  3.8676967e-02 -1.9531636e-03 -5.1606482e-03  9.0834642e-03
 -9.5746119e-06 -2.0500980e-04 -4.1856027e-04 -1.4264513e-03
  2.0527964e-02 -1.2736190e-03  4.2916522e-03  7.1311441e-03
 -1.6276328e-04 -8.9675834e-05 -1.4235461e-03 -7.0458145e-04
  1.1571583e-02 -1.0728686e-03 -1.5226381e-03  4.8580340e-03
  9.4215274e-05 -6.9191916e-05  2.4102954e-04 -5.9958865e-04
  7.7756047e-03 -9.0313724e-04  3.2351167e-04  3.6555092e-03
 -1.9983541e-05  9.2218575e-06 -5.1381872e-04 -1.1617154e-04
  5.3984428e-03 -8.3598604e-04  1.0608895e-04  2.4710884e-03
  2.2765106e-04  8.1017586e-05  1.0862766e-03  3.2545751e-04
  3.9602879e-03 -7.1886542e-04  3.0023092e-04  2.0248641e-03
  8.5573975e-05 -3.3066464e-05  1.4645536e-04 -4.4208152e-04
  2.8407762e-03 -6.3867663e-04 -6.1824369e-04  1.6061608e-03
  1.8092074e-04 -3.2022323e-05  7.5152819e-04 -4.5807692e-04
  2.2351297e-03 -5.4239541e-04 -1.1096181e-04  1.4766846e-03
  2.8266348e-05  6.6661181e-05 -2.6003522e-04  1.6372835e-04
KHL_10517_04_3x_3
  1.0000000e+00 -6.1626938e-18  5.8674501e-17  1.0059340e-01
  3.1459483e-02 -3.7276243e-02  3.8994895e-03  8.7955509e-03
  1.0512251e-01  2.7292248e-02 -9.8308089e-03  1.3698788e-02
 -4.2867317e-03 -2.8476927e-02  7.9151899e-03 -5.4734915e-03
  5.0499703e-02  7.8220090e-03  1.4521203e-03  1.4425115e-02
 -4.5543739e-03 -4.5340518e-03  1.7370159e-04 -2.8188088e-03
  1.8483543e-02 -3.4338782e-03  1.3421323e-03  2.9096612e-03
  6.5132333e-03 -3.8186284e-03  3.9204576e-03  4.3206323e-03
  6.2737731e-03  3.4635076e-03 -3.0102015e-03  1.6469723e-04
  3.0232633e-03 -8.8875677e-03  5.0946785e-03 -1.1748098e-03
  7.2387149e-03  4.4906196e-03 -4.3259911e-03  6.3600362e-03
 -9.1626380e-04 -4.7344020e-03 -9.2065316e-04 -1.9285834e-03
  5.2529268e-03  1.8765108e-04  1.4896745e-03  2.0859498e-03
  1.3757559e-03 -1.8659263e-03  2.4129283e-04  3.3208458e-03
  1.6914668e-03 -9.9063025e-05 -1.3758387e-03 -2.2104169e-03
  2.3007840e-03 -2.6913323e-03  4.2077019e-03  1.4332702e-03
  9.1818456e-04  1.2258464e-03 -2.6646664e-03  3.0959438e-03
  1.2499341e-03 -2.8628920e-03  7.7115426e-04 -1.5326963e-03
  1.3179569e-03  9.3704008e-04  1.6172720e-03  1.8433234e-03
  5.8998262e-04 -1.8559004e-03 -9.9789661e-06  1.9922730e-03
KHL_10517_04_3x_7
  1.0000000e+00  1.5587200e-15  2.0443057e-16  1.2774852e-01
 -8.5682855e-03 -2.3515855e-02  9.4011126e-03 -6.6052860e-03
  1.0540029e-01 -7.0644878e-03 -3.1193580e-03  2.1102456e-02
  3.2644251e-03 -1.1375764e-02  6.4778877e-03 -3.9075218e-04
  4.2009295e-02 -8.8618071e-04 -9.3350297e-03  1.4974173e-02
 -3.1589104e-04 -2.8837262e-03 -2.7515982e-03 -4.5969641e-03
  1.7722323e-02 -9.4196849e-04 -2.1989876e-03  6.5071020e-03
 -2.5124648e-03 -3.5547686e-03  1.3160806e-03 -3.9825683e-03
  9.4501841e-03 -3.7276626e-03  1.5445081e-04  3.5366707e-03
  6.6728599e-04 -3.6620148e-03  4.1252646e-03 -1.3636548e-03
  7.0622748e-03 -2.2047337e-03  1.4521561e-03  5.4498182e-03
  6.0102208e-04 -1.4144622e-03  1.0598059e-03  1.8321802e-03
  3.9773626e-03 -2.3556907e-04 -2.0527683e-03  2.7508399e-03
 -6.3936595e-04 -1.1448770e-03 -6.2391924e-04 -3.2517818e-03
  2.5812280e-03 -9.0085987e-04 -1.8622366e-04 -1.7352842e-04
  2.2343293e-04 -1.9159285e-03  2.2435921e-03 -1.4207704e-03
  2.3194151e-03 -1.3842646e-03  1.1524703e-03  2.4961798e-03
  3.5743595e-04 -1.1962965e-03  2.5088858e-03  2.5651913e-03
  1.6167364e-03 -5.8147976e-04 -9.1250683e-04  3.6302381e-03
 -5.9575926e-04 -2.5992043e-04 -1.7236507e-03 -4.8797250e-04
KHL_10517_04_3x_8
  1.0000000e+00  9.4706448e-18 -7.6334753e-17  1.1134401e-01
  1.7787774e-03  1.8059361e-04 -2.2198066e-02 -2.1291737e-03
  1.1048246e-01  1.3977327e-03  2.8977190e-04  1.9534381e-02
  1.5532534e-04  2.5459384e-04 -2.0981510e-03 -2.9388207e-03
  3.9570337e-02  1.0482399e-03 -2.7422760e-03  8.8022742e-03
 -5.6040182e-04  2.9180285e-04  6.7563732e-03 -3.2939731e-03
  1.9521803e-02  5.9951834e-04  2.7977605e-03  7.7925997e-03
 -3.1733157e-04  2.2389348e-05  3.7331032e-03  1.4652388e-04
  1.1744624e-02  5.8818287e-04 -7.3792118e-04  4.1999043e-03
  5.9908515e-05  1.3048508e-05 -9.5525111e-04  3.6390961e-04
  7.5502452e-03  3.1906829e-04  7.1060945e-04  5.0905308e-03
 -1.5956802e-05 -1.7884350e-05 -3.5422607e-05  8.4592231e-04
  5.2248683e-03  3.2123604e-04  5.1611986e-04  3.3194542e-03
 -2.9662621e-05  8.6693694e-05  1.1152600e-04 -3.5357700e-04
  3.7120623e-03  2.7462721e-04  1.1118600e-03  2.5741924e-03
 -1.0415856e-04  9.4945916e-05  1.0085086e-03 -3.6389199e-04
  2.7921750e-03  2.6106014e-04  4.3247920e-04  1.6955846e-03
 -4.4812958e-06  6.7483714e-05 -2.5408885e-04  6.3892446e-05
  2.0874855e-03  1.2159355e-04  7.4640651e-04  2.5678651e-03
 -9.5248600e-05 -3.4647124e-05  8.3963620e-04  1.4117926e-03
KHL_10517_04_rev_1x_1
  1.0000000e+00 -1.8959640e-17  1.3339091e-17  1.1536990e-01
 -1.4515573e-03  1.9405822e-03  3.9036875e-03  3.4333940e-03
  1.0787701e-01  7.7002649e-05 -4.8774518e-03  1.5801080e-02
 -2.9785501e-03  2.5559679e-03  6.6361623e-03 -2.4607174e-03
  3.8023111e-02  2.2312337e-04 -1.6317560e-03  1.1546743e-02
 -2.6497056e-03  1.3456087e-03 -6.0661684e-05 -1.4793639e-03
  1.8667699e-02  9.8962322e-04  9.6073362e-04  8.1858412e-03
 -1.6547555e-03  4.5286172e-04  2.8553657e-03 -5.0099091e-04
  1.0590870e-02  6.5443718e-04 -1.1152878e-03  6.4919672e-03
 -6.3551565e-04  4.2265213e-04  8.4749624e-04 -3.8818858e-04
  6.9109653e-03 -9.6814916e-05 -1.0734595e-03  2.5816769e-03
 -5.2742174e-04  2.6735502e-04 -6.8980873e-04  1.4718149e-04
  5.2514697e-03 -4.9979958e-04 -1.2916159e-03  1.7607210e-03
 -5.8356746e-04 -2.0110681e-04 -1.6021094e-03 -2.9527472e-03
  3.9464305e-03 -4.7216576e-04 -1.7558203e-03  1.9968956e-03
 -3.4403190e-04 -7.7479371e-04 -6.5036244e-04 -1.8487235e-03
  2.7133422e-03 -5.8883362e-04 -2.1185216e-03  1.6446083e-03
 -6.3235691e-05 -7.4368341e-04 -7.6786726e-04 -8.0009048e-04
  1.7738642e-03 -8.5159285e-04  2.2778784e-03  9.3925962e-04
 -2.3558396e-04 -5.4448317e-04  4.6172643e-04 -6.2926054e-05
KHL_10517_05_rev_5x_1
  1.0000000e+00 -1.4690375e-17  6.5613404e-18  1.0171461e-01
 -2.7198564e-03  1.6835614e-04  3.0832713e-02 -1.6726272e-03
  1.1080129e-01  1.2766755e-03 -1.3304137e-03  1.9863698e-02
 -5.2637018e-04  2.9737576e-04  7.0661292e-03 -2.9207398e-03
  3.9681918e-02  1.0851077e-03 -1.5869900e-03  8.2020304e-03
 -1.7414275e-04  9.1765128e-05  3.2202982e-03 -5.4878981e-04
  2.0030266e-02  5.3423343e-04 -9.9840144e-04  8.1895745e-03
  4.7813668e-05  7.2126967e-05  7.7225113e-04 -1.9417162e-04
  1.1798319e-02  5.9228902e-04  8.5241133e-04  4.1747373e-03
 -8.0016705e-05  6.4580586e-05  2.0989697e-03  2.4311085e-05
  7.8743091e-03  3.1454520e-04 -7.9862038e-04  4.9762991e-03
  8.4458004e-05 -4.3207963e-05  2.4971569e-04  1.3216046e-03
  5.4988800e-03  2.6149536e-04 -4.2109362e-04  3.9850890e-03
 -2.0422230e-05  1.0538813e-06  1.3058043e-03  9.6524794e-04
  3.9098187e-03  2.8668513e-04  9.2830556e-04  2.5346068e-03
  6.2379245e-05  1.2515985e-04  3.2015271e-04 -2.6407685e-04
  3.0904264e-03  2.4741648e-04 -7.5264500e-04  2.0367029e-03
  1.8918073e-05  1.1555646e-04  6.9249229e-04 -5.5350681e-05
  2.3386226e-03  2.4473914e-04  3.0588662e-05  1.3207080e-03
  5.5739695e-05  6.2775974e-06  1.8776951e-04  1.2221497e-03
KHL_10517_05_rev_5x_2
  1.0000000e+00  1.3976611e-17 -1.0753203e-16  9.7824049e-02
 -7.2698739e-03 -2.7772881e-02  4.7198141e-03 -1.8723457e-03
  1.2184775e-01 -9.9488046e-03  1.9355557e-02  2.2011187e-02
  5.3640238e-03 -3.5890465e-03  2.7806375e-03  6.9625382e-03
  3.8497174e-02  1.9272291e-03 -7.3971800e-03  6.3058684e-03
 -3.9028945e-03 -5.3025661e-03  8.0847195e-04 -4.3017509e-03
  2.0050273e-02 -4.2477744e-03  5.9348807e-03  5.5773124e-03
  1.4093856e-03 -4.1159111e-03  3.2841173e-03  5.5761096e-03
  1.2392843e-02 -2.0162778e-04 -5.3502119e-03  7.5295226e-03
 -1.1524787e-03 -2.3244320e-03 -4.2442914e-03 -2.0724775e-03
  7.5580844e-03 -1.5016375e-03  2.5994038e-03 -1.4876464e-03
 -6.0066846e-05 -2.3609325e-03  5.8319878e-03  3.0326321e-04
  5.1978953e-03 -5.8695767e-04  1.3649190e-03  6.9782592e-03
 -7.7584900e-04 -2.3472684e-03 -2.7654914e-03  5.7927178e-04
  4.2781489e-03 -1.3511445e-03 -9.5963126e-04 -1.0570492e-03
  4.5238243e-04 -1.3348189e-03  3.7306488e-03 -2.3187159e-03
  2.6166473e-03  1.2290673e-04  2.1249835e-03  1.6678499e-03
 -1.2661428e-03 -1.4972621e-03  8.3989643e-04  1.0548485e-03
  1.8876601e-03 -1.5473208e-03 -1.7369448e-03  1.0896054e-03
  5.5338246e-04 -1.7031267e-03  5.8071591e-04 -1.6038549e-03
KHL_10517_05_rev_5x_3
  1.0000000e+00  1.5775696e-15 -2.1140807e-16  1.0003751e-01
  7.5405674e-03  9.8745876e-04  2.6797443e-02 -1.3681559e-03
  1.0662833e-01 -3.9316195e-03 -1.2283485e-02  1.8633170e-02
  1.5153783e-04  2.0451431e-03  7.7985430e-03 -1.2989570e-03
  3.7856888e-02 -1.4522082e-03  2.3275451e-03  9.0547580e-03
  1.4116209e-03  1.6172889e-03  3.3876968e-03 -9.3959785e-04
  1.8839501e-02 -9.0121186e-04 -3.1882859e-03  7.2764328e-03
  2.0326859e-04  1.5722727e-03  2.5900722e-03 -6.5529354e-04
  1.1339648e-02 -1.0815359e-03  6.8431931e-04  4.0724815e-03
  4.8364450e-04  9.3194064e-04 -3.1531373e-04  5.8601456e-04
  7.3771442e-03 -6.3197996e-04  6.2943901e-05  4.5495261e-03
 -3.1035582e-04  1.0625765e-03  9.8329871e-04 -5.2820981e-04
  4.9689322e-03 -6.4727123e-04  3.8508260e-04  2.6249564e-03
  3.7806127e-05  7.6991895e-04 -9.2614349e-04  2.4285794e-04
  3.7891222e-03 -4.9393129e-04  8.0403916e-04  1.6074541e-03
 -1.7141106e-05  9.9258586e-04  2.0132466e-04 -5.7507887e-04
  2.8902292e-03 -4.5276723e-04 -3.2325199e-04  1.9992821e-03
  1.2420072e-04  6.1187265e-04 -1.3202806e-03  7.4665143e-04
  2.0556282e-03 -8.8815146e-04  2.0663736e-05  7.7306684e-05
  1.3815245e-04  4.8425511e-04  9.5304174e-05 -1.2719720e-05
KHL_10517_06_3x_2
  1.0000000e+00  5.8466632e-18 -6.9301693e-17  8.8358016e-02
  1.0903136e-02 -3.8481074e-03  1.3464646e-02  8.8115787e-03
  1.0653196e-01 -2.3913927e-03 -9.0894854e-03  6.9312029e-03
  4.6519196e-03  2.3645262e-03  2.1173195e-03  7.4184637e-03
  3.7969076e-02 -2.7752548e-03  1.9269322e-03  3.4982812e-03
 -5.0822024e-04  1.2997364e-03  1.9634880e-03 -4.4483800e-04
  2.2071535e-02 -2.7854976e-03  1.3344238e-03  5.3804356e-03
 -1.1428740e-03  1.2983165e-03 -1.1173456e-03  3.1339030e-04
  1.3321065e-02 -5.4912618e-04  3.5177622e-04  4.0431780e-03
 -1.6571974e-03 -3.7545807e-04 -2.2323720e-03 -1.5801738e-03
  9.0917660e-03 -8.6774917e-04  2.4571493e-03  3.0119115e-03
  1.2783507e-04  2.5375672e-04 -4.0310293e-04  7.7461853e-05
  5.1573181e-03 -1.1886065e-04 -2.2816779e-03  5.2024486e-03
  1.5475222e-04 -2.7616201e-04  8.8807913e-04 -2.7917097e-03
  3.8740271e-03 -4.4110310e-04 -8.8068395e-05  4.0166404e-03
  3.9044907e-04 -1.6919177e-04  7.2037717e-04 -1.1655757e-03
  3.2367578e-03 -1.6116139e-05  1.1785055e-03  4.4089244e-03
 -4.6451639e-04  2.5403435e-04 -3.1990270e-03 -4.6833410e-04
  2.4810783e-03 -1.0724453e-03  2.7577412e-03  3.9983262e-04
  3.9806600e-04  5.4340430e-04  1.0661764e-03  1.4788584e-03
KHL_10517_06_3x_3
  1.0000000e+00  1.5678901e-15  1.3947061e-16  1.0198807e-01
  9.8529489e-05  3.5178474e-03  1.6569345e-02 -4.8449453e-03
  1.0609593e-01 -4.5090222e-03 -1.3743966e-02  1.2277954e-02
  2.0045198e-03  2.3947595e-03  8.3008085e-04 -3.7164563e-03
  3.9124457e-02 -2.8940122e-03 -9.9738425e-04  7.1756811e-03
 -4.9233803e-04  1.1692341e-03  6.4555777e-04 -2.7612966e-03
  1.9571027e-02 -1.6768148e-03  7.3040580e-04  6.5276790e-03
  3.3060280e-04  7.1468136e-04 -1.8298830e-03 -1.6519567e-03
  1.2015077e-02 -1.5218242e-03 -6.7053436e-04  4.6498056e-03
  1.8335872e-04  6.0328386e-04 -4.4928188e-04 -1.5961303e-03
  6.9722607e-03 -1.0459837e-03 -8.4011957e-05  3.9023460e-03
  2.9652409e-04  1.4376193e-04  3.6907426e-05 -1.3021721e-03
  5.1235039e-03 -1.4634031e-03 -6.5582194e-04  2.6825025e-03
  6.0529115e-04  1.7810576e-04 -1.0587977e-04 -1.1134461e-03
  4.1090605e-03 -8.9793717e-04  1.3468094e-03  2.0283206e-03
  4.8091639e-04  5.3887739e-04  5.7016492e-04  2.7065085e-04
  2.5716542e-03 -8.6564309e-04  1.4026659e-04  3.4247729e-03
  1.8928689e-04  4.2410803e-04  2.9920402e-04  1.7131847e-03
  1.1621346e-03 -9.2375960e-04 -4.3862637e-04  1.1876320e-03
 -5.9271110e-05  6.2590366e-04  5.8667271e-04 -9.7678285e-04
KHL_10517_06_3x_5
  1.0000000e+00  1.4570403e-17 -1.8831392e-16  1.0051693e-01
  2.1555633e-03 -1.1546043e-04  1.0592137e-02 -1.9708849e-03
  1.0699263e-01 -5.7653464e-03 -7.1767294e-03  1.3951931e-02
  2.6628579e-03  2.7632459e-04  1.0997287e-02 -1.9413772e-03
  3.7343827e-02 -2.5853472e-03 -3.6191176e-03  9.1646330e-03
  4.7759709e-04  2.6072389e-06  2.9454156e-03 -3.1748768e-03
  2.0102293e-02 -2.3423568e-03  2.1883368e-03  4.0075221e-03
 -3.5439784e-05  9.7845350e-04  1.0376787e-04  1.2015174e-04
  1.1983882e-02 -1.2933855e-03  9.8831237e-04  4.5084997e-03
 -6.6326853e-04  5.5214949e-04 -2.5773115e-03 -3.4061454e-04
  8.0352718e-03 -1.3518474e-03  9.2666590e-04  3.1242143e-03
  7.9711008e-04  4.9743010e-05  1.6822569e-03 -9.4396201e-04
  5.1482782e-03 -1.4412496e-03 -6.0102678e-04  2.1722325e-03
  3.3759802e-04  1.6524265e-04  6.2098547e-04  5.2784920e-05
  3.8547745e-03 -1.4039116e-03  3.8228024e-04  1.5990054e-03
  1.1122198e-04  2.6658957e-04  4.4990359e-04  5.6188768e-04
  3.0929300e-03 -5.5011284e-04  1.5097478e-03  3.2954680e-03
  1.5127889e-04  2.1761757e-04  9.5864215e-04  2.2089690e-04
  1.9350906e-03 -1.0036512e-03  3.0395538e-04  9.0608630e-04
 -2.3959920e-04  4.3948128e-04 -1.4630295e-04  5.1836937e-04
KHL_10517_06_rev_1x_1
  1.0000000e+00  3.1320247e-17 -2.8714300e-16  1.0871257e-01
 -5.1960861e-03  1.2285080e-03  2.8688138e-02 -2.7939188e-03
  1.0640142e-01  4.1457731e-03  1.1328699e-02  1.6345121e-02
  4.3113623e-04  1.8819561e-03  4.2793278e-03 -3.7228138e-03
  3.8770619e-02  1.8552424e-03 -1.9773662e-03  9.6382777e-03
  7.3588854e-04  1.6263488e-03  1.1913283e-03 -1.7471084e-03
  1.8843593e-02  1.0642707e-03  1.1106598e-03  6.0510218e-03
  3.0688943e-05  1.6272704e-03  2.2356582e-03 -1.7092169e-03
  1.1640608e-02  7.1235871e-04 -7.9358587e-04  4.2770912e-03
 -1.4038942e-04  1.2606966e-03  1.4975037e-03 -8.6205800e-04
  8.0019639e-03  4.7452603e-04 -1.4895574e-03  3.8359141e-03
 -6.0268300e-05  9.9453808e-04  3.5310333e-04 -7.6685111e-04
  5.1629617e-03  4.8536050e-04  1.0200191e-03  3.2066838e-03
 -6.9001653e-05  6.2848537e-04  1.7776229e-04 -2.2754978e-04
  3.9803079e-03  5.0771936e-04 -1.8122064e-04  2.7546656e-03
  1.3389129e-04  4.7420528e-04 -4.6209340e-04 -2.5724374e-04
  2.8959716e-03  4.8828498e-04 -4.1528730e-05  2.3774540e-03
  7.8005204e-05  3.3989408e-04  8.3835021e-05  1.1779905e-05
  2.0145790e-03  5.4190758e-04  4.7904019e-04  1.5297360e-03
  3.1692623e-04  2.9394081e-04 -6.8216572e-04  2.1284412e-04
KHL_10517_07_2x_1
  1.0000000e+00  1.8389710e-17 -9.1739776e-17  1.1467472e-01
 -6.0638324e-03 -3.1746245e-03 -3.4687664e-02 -1.2038014e-03
  1.0878454e-01 -2.0386190e-03  6.0852589e-04  2.0064909e-02
 -9.2061822e-04 -3.7286989e-03 -5.7654567e-03 -1.9206522e-03
  3.8642081e-02 -1.0843764e-03 -2.7638533e-03  1.0363257e-02
 -6.7058776e-04 -2.0028378e-03  4.9745873e-05 -1.2352071e-03
  1.8730412e-02 -1.4827825e-03 -4.8053896e-03  7.6117956e-03
  3.8063371e-04 -5.1705870e-04  2.4628321e-03 -1.3480960e-05
  1.0667903e-02 -1.4537348e-03 -2.2841555e-03  5.5961897e-03
  2.6469080e-04 -4.9511902e-04  6.8477098e-05  4.7735774e-05
  7.2582490e-03 -1.0271966e-03  9.4475190e-04  3.6656351e-03
 -1.1340961e-05 -6.8797071e-04 -6.5776581e-04  5.9040698e-05
  4.9537123e-03 -6.9488703e-04  3.1557826e-04  2.9376011e-03
  1.0606211e-04 -6.8837488e-04  2.7998285e-04 -4.2195263e-04
  3.2284813e-03 -3.1783252e-04 -7.3511661e-04  3.4707020e-03
  1.6789531e-04 -4.9491590e-04  2.3857554e-04  6.8858754e-05
  2.7507688e-03 -2.9461940e-04  1.1308982e-03  2.2329576e-03
  2.0925710e-05 -5.8957947e-04  2.9256295e-05  8.6536722e-05
  2.0866569e-03 -1.5410964e-04  3.1591140e-04  1.7947275e-03
  3.5654373e-06 -5.2357484e-04  8.0777427e-04 -2.0000286e-04
KHL_10517_07_2x_4
  1.0000000e+00  1.5243502e-17 -4.7238286e-18  9.8603076e-02
  2.1626063e-03 -5.1191016e-03 -6.5263927e-03  3.0316457e-06
  1.0819588e-01  3.6281142e-03  8.1800656e-03  1.6586055e-02
 -1.2003515e-03 -5.3392542e-03 -3.7105591e-03  4.0584088e-03
  3.9488817e-02  2.0162912e-03 -1.5405088e-03  9.8788872e-03
  1.0447100e-04 -2.2103412e-03  1.2621251e-03 -2.3434547e-03
  1.9821810e-02  1.9470073e-03  2.2901974e-04  1.4942513e-03
  1.2307441e-03 -1.3224156e-03 -1.3121123e-03  2.5407805e-03
  1.1805873e-02  2.2169110e-03 -2.1262783e-03  3.5948004e-03
  6.9346614e-04 -1.0590122e-03 -1.3760643e-03 -3.5293070e-03
  8.1247467e-03 -2.5425447e-04 -1.9717547e-03  8.2206724e-03
  1.3609466e-04 -1.0575102e-03  3.1780836e-04  1.9084024e-03
  5.1887820e-03  3.9629355e-04 -5.1417626e-04  2.6698311e-03
 -4.4166294e-04 -7.7868224e-04  2.4630716e-03 -4.0803622e-04
  4.0938093e-03  7.0339535e-04 -1.1858384e-03  3.6496127e-03
  4.8014093e-04 -3.3758966e-04  1.3745289e-03  4.4405649e-05
  1.6694296e-03 -1.8068132e-04  1.3345522e-03  6.0945845e-03
  1.1479796e-04 -3.1980145e-04 -1.2210581e-03  2.3807960e-04
  1.6692838e-03  8.0932367e-04  7.5178692e-04  1.5686792e-03
 -4.3817638e-04 -4.7122242e-04  9.3382166e-04  7.9150229e-04
KHL_10517_07_rev_3x_4
  1.0000000e+00  8.3980402e-19 -8.3409212e-18  1.1466792e-01
 -4.2386504e-03  1.8280594e-03  3.2195060e-02 -1.1986177e-03
  1.1035106e-01  1.9584224e-03 -1.1653461e-02  2.1306070e-02
 -6.5023916e-04  3.0668490e-03  1.0675199e-02 -3.0091507e-03
  3.8973599e-02  4.8606675e-04 -5.8484791e-03  1.0338986e-02
  3.3062222e-04  2.2711615e-03  5.8867290e-04 -5.6144991e-05
  1.9083142e-02 -2.1003088e-04 -1.9770327e-04  8.6507795e-03
 -5.1580633e-04  1.6006329e-03  1.1140735e-03 -2.6595202e-04
  1.1565951e-02  1.4273800e-04 -1.0476666e-03  6.6121204e-03
 -2.6506207e-04  7.3926192e-04 -2.6801990e-04  4.1682300e-04
  7.2093823e-03  5.3515414e-04 -4.9084021e-04  4.6810023e-03
  2.8770040e-04  5.8840943e-04 -1.5697493e-03 -3.5085218e-04
  4.6593643e-03  3.8651375e-04 -6.4564188e-04  4.0899174e-03
  3.0906546e-04  6.6602781e-04 -8.7196768e-04 -6.4806878e-04
  3.1997816e-03  9.4241332e-05 -8.9094980e-04  3.6787322e-03
  3.4349899e-04  4.1913056e-04 -1.1660861e-03  7.5603503e-04
  2.3368198e-03  6.8428691e-05 -8.5766813e-04  2.6361730e-03
 -3.6852695e-05  7.2690003e-04  3.7518382e-05 -8.1751594e-04
  1.6433193e-03  1.1343026e-04 -3.3872692e-04  2.0177385e-03
  1.8079171e-04  2.4083729e-05 -1.0069451e-03  1.7638539e-03
KHL_10517_07_rev_3x_7
  1.0000000e+00  2.9166936e-18  3.8232334e-18  1.0720530e-01
 -2.4651813e-03 -1.4941974e-03  1.3557336e-02 -1.0636196e-03
  1.0983760e-01 -1.1250399e-03 -4.1223538e-03  1.6629494e-02
 -6.5974456e-04 -1.8514040e-03  6.5740342e-04 -2.9253502e-03
  3.9778489e-02 -1.2371689e-03  5.3433349e-04  1.1470868e-02
  3.5248824e-04 -1.1359036e-03  8.4008006e-04 -2.0594433e-03
  2.0639360e-02 -3.7561981e-04  2.0336623e-04  7.6006066e-03
  3.3307484e-04 -2.2484561e-04  1.0766044e-03 -1.4607345e-03
  1.2222828e-02  2.1224525e-04 -2.0213042e-03  5.5705783e-03
 -2.0099664e-04 -5.4131487e-06  5.6896140e-04  6.7981605e-04
  7.6388999e-03  5.6034713e-05 -1.6545101e-03  5.3992035e-03
 -4.2450250e-04 -2.8663133e-04 -7.7856182e-04 -4.7148588e-04
  5.2689318e-03 -2.9217125e-04 -1.8622917e-04  2.7661408e-03
 -2.0150060e-04 -5.4592279e-04  2.2049410e-04 -2.9156110e-05
  4.1070430e-03 -3.7543113e-04  1.3224418e-03  2.8446800e-03
  1.4113898e-04 -3.8140596e-04 -9.8478082e-04  3.0954356e-04
  3.2867833e-03 -1.0743607e-04  1.1138187e-03  3.1769295e-03
  9.3996602e-05 -8.5190851e-05 -4.7370534e-04  1.4999087e-03
  2.4297572e-03  1.3567188e-04  1.7160574e-04  1.6885435e-03
 -1.5840788e-04  8.0210766e-07 -7.2740881e-04  8.6671004e-04
KHL_10517_07_rev_3x_13
  1.0000000e+00  1.1046109e-17  8.8292345e-18  1.0979878e-01
  3.7150057e-03  1.7617425e-02  5.5519725e-02 -6.2874846e-04
  1.0147649e-01 -7.0967323e-03 -1.7965164e-02  1.5579007e-02
  3.8280563e-04  8.8552386e-03  2.6666848e-02 -5.0514816e-03
  4.1834833e-02 -3.0359242e-03 -5.2957241e-03  1.4209441e-02
  2.1799354e-03 -1.1737918e-03  1.0604320e-02 -9.9858923e-04
  1.8867549e-02 -1.5312890e-03 -2.9133012e-04  8.8918170e-03
  3.1582363e-03  2.2617418e-03 -2.2568548e-03  1.5260318e-03
  1.1723848e-02 -1.7634089e-03  1.8844939e-03  9.2703137e-03
  8.7439643e-04  3.0726191e-03 -2.9741382e-03 -4.3101034e-03
  8.3163182e-03 -4.4096368e-04 -2.7783530e-03  7.5656822e-03
 -4.2431069e-04  8.0896270e-04  1.0602557e-03 -1.1923002e-03
  3.9189099e-03  4.0062773e-04  1.3166574e-03  5.8543154e-04
  3.9688814e-04  1.0141584e-03 -2.8835828e-03 -1.1790549e-03
  2.9546670e-03 -6.0132267e-04  3.9199988e-03  3.7510448e-03
  7.9282049e-04  7.7024856e-04 -1.0361540e-03 -3.6793151e-03
  3.1403713e-03 -7.6884338e-04 -1.0136961e-03  6.6128687e-03
  4.2805227e-04  1.0240744e-04  1.4799101e-03  8.1811515e-04
  2.0062554e-03  4.1970166e-04 -1.5254960e-03  1.7989570e-03
  9.7543828e-04  7.4328468e-04 -2.9801799e-03  1.6411455e-03
