# Supplementary material for: Geometric morphometric analysis of spore shapes improves identification of fungi
Source: PLoS One. 2021 Aug 5;16(8):e0250477. doi: 10.1371/journal.pone.0250477 (PMC8341628; doi:10.1371/journal.pone.0250477)
Supplement: S1 Appendix — (ZIP) [file pone.0250477.s002.zip › 3_latest/2_3_data_shape/nef/KHL_10780_NEF_v5.nef]

#CONST 1 1 1 0
#HARMO 20
KHL_10780_image017_4
  1.0000000e+00  3.8392089e-17 -1.1057418e-16  3.7638175e-01
  6.9143292e-04  9.1928033e-03  4.0130288e-02 -4.4330772e-03
  8.7784211e-02 -1.5240902e-03 -2.7019201e-03  5.2737067e-02
  8.4775586e-05  1.0230179e-02  3.6032927e-03 -1.5787602e-03
  2.8259588e-02 -9.6620213e-04 -3.1161088e-03  2.1417840e-02
  2.0812445e-03  5.6902857e-03 -2.2324928e-03 -2.1448042e-04
  1.0121457e-02 -6.7457049e-04 -1.9184859e-03  1.0118560e-02
  4.7305587e-04  3.0713086e-03 -1.9926194e-03  1.0192893e-03
  4.5764323e-03 -4.5853099e-04  3.2626344e-04  4.7305515e-03
 -3.7452864e-04  2.1693766e-03 -1.8801242e-03  6.9862889e-04
  1.8966641e-03 -8.8082172e-04  7.5516421e-04  1.1400110e-03
  5.4154733e-04  1.5077645e-03 -1.2001113e-03  1.8553116e-04
  9.7784872e-04 -8.6962787e-05  7.7626465e-05  4.4057004e-05
  4.8427221e-04  1.1695834e-03 -6.6123416e-04  3.6447817e-04
  1.9902096e-04  1.5925786e-04  3.7105498e-04  7.2686690e-06
 -2.6504643e-05  5.5124237e-04 -9.4712539e-04 -7.2676310e-04
  7.0058245e-05  3.0989842e-04  7.6539807e-04 -4.0488890e-04
  2.2799791e-04  2.3393783e-04 -7.4522919e-05  2.2100278e-04
  1.9200561e-04 -1.6723647e-05 -1.2909831e-04 -1.7028926e-04
  1.2833563e-04  2.7680219e-04  2.7493926e-04  6.5567776e-05
KHL_10780_image017_9
  1.0000000e+00  1.3970999e-15  3.4097580e-17  3.9826648e-01
 -9.3821006e-04  7.2642810e-03  2.0133973e-02 -3.3145286e-03
  8.5836234e-02 -5.7369029e-03 -6.8304581e-03  5.5737427e-02
  1.4783235e-03  7.3169463e-03  4.6332701e-03  3.3347962e-03
  2.4305655e-02 -4.1879068e-03 -5.3964663e-03  1.9996802e-02
  6.1770025e-04  2.9838398e-03  3.0134809e-04  8.9102832e-04
  7.3935893e-03 -3.7158175e-03 -1.5960262e-03  1.1390599e-02
  1.6917586e-04  2.6040792e-03 -1.7917254e-03  1.0463921e-03
  2.0134775e-03 -2.6458127e-03  1.1122186e-03  3.5460592e-03
  1.1408806e-03  7.4185847e-04 -1.1362392e-03  1.8124140e-04
  4.2039478e-04 -1.5958017e-03  1.0514053e-03  2.3183245e-03
  4.0984526e-04  3.1305761e-05  1.8845857e-04  9.1214945e-04
 -6.9259192e-04 -1.6056890e-03 -3.5759189e-04  1.3728767e-05
 -1.5766921e-04  5.0458975e-04 -8.6392667e-04  1.8173336e-04
 -3.1304962e-04 -1.0556823e-03  8.7041236e-04  5.9223485e-04
  9.2355132e-04  1.6535608e-05  6.2968585e-04 -7.6115492e-04
 -7.4555749e-04 -1.0281583e-03  1.5578966e-04 -2.9442622e-05
  1.6088475e-04 -1.1863209e-04 -1.4639105e-03  3.4242851e-06
 -6.8680335e-04 -6.1520188e-04  2.3044525e-04 -4.1795355e-04
  7.5298946e-04 -2.0424883e-04  3.3692022e-04  9.9805063e-05
KHL_10780_image018_3
  1.0000000e+00  1.3516948e-15  2.2380169e-16  3.7753669e-01
  1.0270743e-03  8.4165390e-04  1.1863975e-02  3.4898491e-03
  9.2447751e-02 -8.2835310e-03 -2.1430997e-03  5.2766102e-02
 -1.1959838e-03  3.5387352e-03  7.3513479e-03 -7.4742679e-04
  2.6869325e-02 -4.9529838e-03 -2.6592757e-03  1.8444894e-02
  3.9901673e-04  5.2376721e-03  5.2080007e-04 -1.2235823e-03
  1.0585548e-02 -2.7464503e-03  1.8127004e-03  1.1017728e-02
  1.8697918e-03  2.4601142e-03 -1.4437240e-03 -7.9576413e-04
  4.5040325e-03 -1.1100098e-03  9.0392655e-04  4.7454566e-03
  5.4039302e-04  9.4159737e-04 -7.7230584e-04  1.3745095e-03
  2.5960193e-03 -7.9294957e-04  4.5112986e-04  1.9145657e-03
 -1.6414691e-04  1.0643038e-03 -7.1169764e-04  8.4564573e-04
  1.0150382e-03 -4.9071429e-04  3.9922739e-04  1.8838770e-03
  5.9127282e-04  6.7595860e-04  3.6820446e-05  5.3083133e-04
  8.8734137e-05 -3.6123859e-04 -1.4891466e-04  1.6065551e-04
  2.7289354e-05  1.7573562e-04 -1.1635986e-03  9.7724767e-04
 -1.1440413e-05 -4.2940359e-04 -2.0108039e-05  2.4851489e-04
 -1.4427991e-04  3.1245090e-04 -1.1813643e-04  6.3370361e-04
 -2.1643840e-04 -7.2260833e-04  6.4328567e-04 -1.3169248e-04
 -2.0280287e-04  4.8843546e-04 -3.0962793e-04  2.3174434e-04
KHL_10780_image019_1
  1.0000000e+00 -3.3156167e-18  2.6642416e-17  3.8145198e-01
  3.0000266e-03  1.4321100e-03  1.9646098e-02 -5.0172941e-03
  9.9385671e-02  3.7190267e-03 -2.7172034e-03  5.3312228e-02
  3.1759026e-03  1.9624226e-03  5.0905888e-03 -2.9881336e-03
  2.8993809e-02  1.4302356e-03 -2.9419204e-03  1.8161258e-02
  2.4561074e-03  1.8570129e-03 -1.4633597e-03  3.9149429e-04
  1.0975067e-02  6.7746359e-05 -8.1788895e-04  9.8267650e-03
  1.1919486e-03  1.5365359e-03  2.3638655e-04  4.9589614e-04
  4.5399040e-03 -2.6954536e-04  1.2711215e-03  5.3526554e-03
  4.9819319e-04  1.0143168e-03 -9.0388022e-04  1.9764034e-04
  1.9872798e-03 -1.5158150e-04  9.7626770e-04  2.9492282e-03
  6.8649411e-05  4.8628704e-04 -5.2464436e-04  5.3064553e-04
  8.5558865e-04  1.1278605e-04  3.3929538e-04  1.0194791e-03
 -6.3690275e-05  2.1955246e-04 -6.7192897e-04  3.0036260e-04
  3.3113628e-04  2.4663058e-04 -1.6411370e-05  3.1377868e-04
 -1.8214414e-04  1.4042040e-04  4.9392092e-05  5.5664248e-04
  1.3329080e-04  2.5260210e-04 -4.3956925e-05  3.4304248e-04
 -2.5388207e-04  1.5201002e-04 -1.2271775e-04  1.1028136e-03
  7.3258734e-05  2.4713034e-04  6.6527984e-04  3.5196591e-04
 -3.4242839e-04  2.6292527e-04 -3.3238902e-04  1.6647300e-04
KHL_10780_image020_2
  1.0000000e+00 -7.5917667e-18 -1.1447480e-17  4.0086714e-01
  3.6035350e-03  3.3081852e-03  1.0238965e-02  6.0903554e-05
  9.1602932e-02  2.4358143e-04 -1.0355810e-02  5.2256070e-02
  4.4437917e-04  4.6020829e-03  8.0744191e-03 -8.6697155e-05
  2.6091079e-02 -1.7589129e-03 -3.7584426e-03  2.0212908e-02
  3.7414140e-04  2.7266904e-03  1.9944730e-03 -3.0208490e-04
  9.2110841e-03 -2.6953764e-03  4.6553359e-04  1.0273148e-02
  5.8736678e-04  1.7289935e-03  9.1037921e-04  4.9022717e-04
  3.3090098e-03 -2.0342636e-03  8.9460803e-04  3.4794017e-03
  1.2237066e-03  1.6645220e-03 -9.1406951e-04 -8.3195004e-04
  2.4442444e-03 -1.9584296e-03 -3.5831396e-04  1.4934704e-03
  2.9433386e-04  1.7591854e-03  3.0130213e-04 -1.3148254e-04
  6.4762442e-04 -4.5300184e-05 -7.2325440e-06  8.1538033e-04
  4.2580494e-04  4.0506876e-04 -1.3831923e-03 -2.5406185e-05
 -6.7534750e-04 -8.5792574e-04 -7.9628540e-04 -1.4786560e-04
  1.0369639e-03  9.8505740e-04 -5.3959660e-05 -1.2286030e-03
 -6.4842728e-05 -7.6011602e-04 -5.4162180e-07  2.3203501e-04
  3.8566395e-04  7.8758805e-04 -2.8030379e-04  3.4325519e-04
 -7.0440829e-04 -1.6828722e-04  2.8242841e-04  2.2000716e-04
  4.0003631e-04  4.2772399e-04 -9.9546950e-05  4.8067848e-04
KHL_10780_image021_7
  1.0000000e+00 -1.5568268e-17 -8.7956319e-18  4.1571081e-01
  3.6109715e-03  3.0296321e-03  2.3700504e-02  1.9715668e-03
  9.5194193e-02 -6.0564029e-03 -6.6764401e-03  5.2678802e-02
  9.0096298e-04  4.5441044e-03  2.9865612e-03  2.7825581e-03
  2.6263911e-02 -4.8250491e-03 -1.7319357e-03  1.8555277e-02
 -4.7752350e-04  4.2322568e-03  5.3043409e-04  1.2457632e-03
  9.4098136e-03 -2.9651274e-03  1.3736629e-03  9.4692887e-03
 -7.1734836e-04  3.1187069e-03 -9.4710158e-04 -5.2976434e-05
  3.2672576e-03 -1.6285982e-03  1.8233933e-04  3.6720876e-03
 -1.7576755e-04  2.2325029e-03 -5.4475194e-04  4.3255798e-04
  7.5561060e-04 -1.0373172e-03 -9.4906019e-04  1.3655386e-03
  2.4402968e-04  1.6688657e-03 -1.0803881e-03  3.4368853e-04
  9.9119722e-06 -8.5018349e-04 -8.5367696e-04  1.3438551e-03
  3.8822024e-04  1.1381406e-03 -4.3153072e-05 -4.0999048e-04
  4.3820291e-05 -7.1998678e-04  6.7139618e-04  5.8100468e-04
  3.7794182e-04  5.7562233e-04  3.7022450e-04 -8.6967274e-04
  3.7905491e-05 -5.5163310e-04  2.9375517e-04 -6.5679744e-04
  3.2517643e-04  2.4285564e-04 -1.4848202e-03 -1.3444837e-04
 -2.3108666e-05 -3.8231830e-04  4.7714069e-04  2.5767222e-04
  3.8523866e-04  2.3305123e-04 -4.6128110e-04  7.8628589e-04
KHL_10780_image022_1
  1.0000000e+00 -8.5372305e-18  2.5448518e-17  3.7320333e-01
  2.4567491e-03  8.5158028e-04 -1.7631152e-03  7.0931899e-03
  9.9530025e-02 -6.0486234e-04 -1.8023924e-02  5.3709736e-02
  1.6047426e-03  1.7404477e-03  9.7375956e-03  1.6837540e-03
  2.8644785e-02 -2.2686752e-03 -5.7194910e-03  2.2117956e-02
  9.5509081e-04  2.1613121e-03  4.6613716e-03 -9.8792801e-04
  1.0604376e-02 -3.0057637e-03 -3.8862291e-03  9.3872046e-03
  3.3076379e-04  2.0634521e-03  9.7954924e-04  5.6981531e-04
  4.2177634e-03 -3.0763927e-03 -3.7605562e-04  4.4650223e-03
 -7.6858124e-05  1.7254019e-03 -1.6870499e-03 -7.6938241e-04
  1.6522049e-03 -2.7087932e-03  1.1240406e-03  3.5187934e-03
 -2.6906468e-04  1.2339288e-03 -1.9281474e-04 -5.5241665e-04
  5.3258682e-04 -2.1050804e-03 -2.0107697e-04  2.2115793e-03
 -1.7206884e-04  7.7674378e-04 -3.7654988e-05  8.0792965e-04
 -8.4384540e-05 -1.5120019e-03  4.8807345e-05  6.4070914e-04
  5.5623255e-05  5.3149801e-04 -5.0535240e-05  1.0747677e-06
 -4.2191098e-04 -1.1153910e-03 -3.9985902e-04  9.1199314e-04
  2.6441140e-04  4.4800574e-04  6.2099089e-05 -6.3681388e-04
 -5.8876047e-04 -8.5848982e-04  2.6147556e-04 -4.2760286e-04
  3.7331773e-04  4.3491388e-04 -1.8899924e-04 -2.3720364e-04
KHL_10780_image022_2
  1.0000000e+00  1.5115328e-15  5.3815304e-17  3.8245245e-01
  2.3260004e-03  3.0403422e-03  2.3606181e-02 -2.8390189e-04
  9.3291760e-02  7.1520429e-03 -5.1174254e-03  4.8076728e-02
  2.1422710e-03  5.4873632e-03  1.3420512e-02 -2.9353158e-07
  2.7033511e-02  9.8287514e-04 -4.9638426e-03  2.1170512e-02
  1.0237424e-03  6.2004801e-03  1.8131127e-03 -1.5022511e-03
  9.8709667e-03  1.9853471e-04 -1.7384341e-03  1.0895133e-02
 -7.3747313e-04  3.7349317e-03 -1.4081830e-03  5.1343729e-04
  3.1023562e-03 -3.0880557e-04 -1.4626295e-06  5.2219172e-03
 -6.9331682e-04  1.7944403e-03 -2.0114140e-03 -7.7246362e-04
  1.1048415e-03 -9.5849690e-04 -3.9589316e-04  2.8059111e-03
 -3.6790937e-04  8.4670826e-04 -3.8560295e-04  2.2123227e-04
  5.7384188e-04 -5.7461078e-04 -4.9554543e-04  7.5871168e-04
 -2.8158227e-04  7.2490448e-04 -9.5952871e-04 -2.8872226e-04
  1.4610142e-06 -3.3099117e-04 -3.5597920e-04  4.4155812e-04
 -2.2315010e-04  1.0605840e-04 -1.3771393e-03 -7.0993636e-04
 -3.6931429e-04 -5.4567049e-04  2.3488876e-04  4.4506353e-04
  1.7799938e-04 -2.1996763e-04 -4.2869535e-04 -1.1260504e-03
 -1.9465653e-04 -6.0667494e-04  4.6956264e-04  3.0707760e-04
  3.5830620e-04 -1.0820621e-04  3.4847807e-04  6.9982287e-05
KHL_10780_image023_1
  1.0000000e+00 -4.5653159e-17  1.5004163e-16  3.7310300e-01
 -1.7809079e-04  9.4173176e-03  3.8420329e-02 -4.8567786e-03
  8.6796474e-02 -2.0765201e-03  2.7101533e-04  5.3014687e-02
  2.3531982e-04  1.2092297e-02  2.3687104e-03 -2.0579181e-04
  2.8663324e-02 -8.8348111e-04 -1.8361558e-03  2.0470602e-02
  3.0025565e-03  5.7974832e-03 -1.8342205e-03  2.1236555e-04
  9.0018325e-03 -6.4625664e-04 -1.2827650e-03  1.0742994e-02
  1.6803815e-03  3.4918064e-03 -2.3978054e-03  6.2662967e-04
  3.1930654e-03 -3.7145687e-04 -5.3683322e-05  4.6168297e-03
  1.7761379e-03  2.0575542e-03 -1.8987700e-03  1.5888765e-04
  1.7813740e-03 -5.8016101e-04 -5.5292931e-04  1.1350477e-03
 -9.3908052e-07  9.9106762e-04 -8.4734504e-04  1.2321969e-03
  2.8991077e-04 -5.9741426e-04  7.0344667e-05  1.0697269e-03
  8.1682665e-05  9.8418534e-04 -7.8019367e-04  3.7598293e-04
 -5.1914071e-04 -2.7786911e-04 -3.6018289e-05  5.1581705e-04
  8.8292166e-04  6.0624686e-04 -5.3242735e-04  1.5719761e-04
  5.6004303e-04  1.3431490e-04  4.0525170e-05 -1.4970208e-04
 -3.4783391e-05  6.5446905e-04 -3.0038605e-04 -2.1675421e-04
  6.9253999e-05 -4.0993331e-04  2.5363379e-05 -7.4246904e-04
  4.7868232e-05  1.2019818e-04 -6.3829540e-04  6.7958968e-04
KHL_10780_image023_5
  1.0000000e+00  1.4734749e-15  3.9683048e-17  3.9366594e-01
 -4.1374154e-03  1.2979155e-02  2.5383129e-02 -8.6202419e-03
  8.6651532e-02 -7.4512894e-04 -6.4727488e-03  5.3822310e-02
  1.6101239e-03  1.1663717e-02  3.9960998e-03  4.1412802e-04
  2.2638536e-02 -5.4909535e-03 -5.7946489e-03  1.7572588e-02
 -6.1531906e-04  4.3677824e-03 -5.3930319e-04 -1.3008039e-03
  7.0655333e-03 -2.8214341e-03 -1.2313722e-03  1.0351885e-02
 -3.7282878e-04  3.8477156e-03 -1.3142329e-03 -4.7725023e-04
  1.1253373e-03 -1.9396830e-03  2.6279305e-04  2.6766506e-03
  2.9210083e-04  1.3926014e-03 -2.4241142e-03  1.6594536e-05
  7.5429014e-04 -6.0943999e-04  2.1881097e-04  1.5269466e-03
  9.7426400e-04  6.9248638e-04 -2.3513912e-04 -6.1942670e-04
 -1.4513683e-03 -1.8327251e-03 -5.5212865e-04 -2.4847254e-04
  7.7298158e-04  3.2798934e-04 -1.7633677e-03 -4.8984362e-04
 -3.2259492e-04 -1.9975839e-04  1.8513617e-03  5.6557684e-04
  9.9347407e-04  7.4410049e-04 -3.5747047e-06  1.1504834e-03
 -1.0073967e-03 -8.9603622e-04 -2.3520728e-04 -5.0317752e-04
  3.9540671e-04 -8.0140321e-05 -6.9993819e-04 -6.3216777e-04
  5.0227766e-05  2.9032747e-04  7.0603374e-04 -7.5970440e-04
  6.1527197e-04 -2.2098724e-05 -3.2000097e-04  1.0210164e-03
KHL_10780_image026_2
  1.0000000e+00 -1.0577096e-17  2.1205258e-17  3.8476645e-01
  3.0359343e-04  1.5558677e-04  1.4295047e-02  3.3540136e-03
  9.7678684e-02  8.2989956e-04 -8.6473054e-03  5.0035096e-02
  8.1849695e-04  7.4334267e-04  9.1697913e-03  7.7870067e-04
  2.7619463e-02 -3.9486977e-04 -3.8009345e-03  1.9727385e-02
  1.0773680e-03  1.4373089e-03  4.2772341e-03  3.8552637e-04
  1.0136959e-02 -6.3338239e-04  2.5765993e-04  8.7819746e-03
  8.3878470e-04  1.9505787e-03 -4.5549861e-05 -4.3074467e-04
  4.1863844e-03 -5.7325571e-04 -3.2405354e-04  4.9781523e-03
  1.3786305e-04  1.8876701e-03  3.8069766e-04 -3.1916922e-05
  1.8534970e-03 -5.3105081e-04 -4.7857288e-04  1.5858122e-03
 -4.1248756e-04  1.2911945e-03 -9.3319163e-04  4.1948699e-04
  9.9455393e-04 -6.7064746e-04 -6.2922604e-04  5.7013958e-04
 -6.4682092e-04  5.6169473e-04 -1.3269085e-04 -2.7854872e-04
  7.5876760e-04 -8.0105611e-04 -2.0123136e-05  1.1737864e-03
 -4.8996719e-04  3.4722470e-05 -7.8309886e-04  4.6649869e-04
  7.0550823e-04 -6.8784094e-04 -3.5567289e-04  2.7937422e-04
 -3.1126522e-04 -4.4111535e-05  7.5229824e-04 -3.8269984e-05
  4.7905948e-04 -4.7891440e-04  6.5286172e-04  4.1078295e-04
 -1.7844411e-04  1.2196113e-04  4.3678813e-04 -6.4978009e-05
KHL_10780_image027_7
  1.0000000e+00 -5.8372068e-17  1.3850529e-16  4.1654859e-01
  5.0138954e-03  1.0993738e-03  1.2580411e-02  2.6691724e-03
  9.4651591e-02 -1.5646144e-03 -6.0890191e-03  4.9873182e-02
  3.0838519e-03  2.3418520e-03  1.3178347e-02 -1.8632155e-03
  2.5902208e-02 -1.2551624e-03 -4.9740724e-03  1.8444972e-02
  1.1590901e-03  3.6186517e-03  8.1310210e-04  8.1947368e-04
  9.4974932e-03 -1.3834572e-03  8.3917027e-04  7.0130783e-03
  4.7766913e-04  3.8021454e-03 -1.5849311e-03  3.8463042e-04
  3.8415477e-03 -9.8823905e-04  1.8291788e-03  3.8199749e-03
  4.4024352e-04  2.7867862e-03 -1.7701789e-03 -3.7297119e-04
  1.6087609e-03 -2.1525938e-04  7.8633609e-04  2.2448373e-03
  4.0571459e-04  1.4149307e-03 -1.2048158e-03 -2.6230063e-04
  7.8141651e-04  2.4335655e-04  7.9906867e-05  6.7362879e-04
  3.0725145e-04  5.7437469e-04 -4.4107295e-04 -5.2510860e-04
  3.5236786e-04  1.2551239e-04  6.4244731e-04  8.3687631e-04
  3.7551383e-04  4.4690810e-04 -6.7384097e-04  5.5796896e-04
 -1.6225344e-04 -2.1454253e-04  8.4027788e-06  1.0837375e-03
  6.1782442e-04  4.8658672e-04 -2.8005867e-04  6.9451345e-04
 -5.3051598e-04 -3.2498971e-04  1.2153960e-04 -3.0320366e-04
  6.8199509e-04  3.6266071e-04 -1.7885214e-04  2.5817128e-04
KHL_10780_image029_1
  1.0000000e+00  1.3922288e-15 -2.1800805e-16  4.2265769e-01
 -5.6248525e-04  9.8864350e-03  2.7877669e-02 -2.6028800e-04
  8.4500440e-02 -8.7051900e-03 -1.4302604e-02  5.2322248e-02
  1.9726661e-03  9.5756889e-03  6.7041818e-03 -3.0548412e-03
  2.3706959e-02 -5.1136390e-03 -1.6650479e-04  2.3014764e-02
  2.6044044e-03  5.6974689e-03 -1.6019383e-03 -1.0954547e-03
  5.9504681e-03 -2.4710307e-03  2.8276548e-04  1.0312838e-02
  1.4523849e-03  3.3854813e-03 -3.0416603e-03  4.7949138e-04
  2.6589961e-03 -1.3354855e-03  1.4077948e-03  3.3838191e-03
  1.0053110e-03  2.4290831e-03 -2.0119398e-03  1.3501343e-03
  1.5282227e-04 -1.6851687e-03  9.0783025e-04  1.0258580e-03
  6.9860752e-04  1.1338670e-03 -1.5698527e-03  7.2841095e-05
 -1.0063998e-03  7.2206339e-05 -4.7395751e-04  5.9863728e-04
  4.4538853e-04  4.3486470e-04 -1.6352148e-03 -5.6924636e-06
 -6.8287735e-05 -3.1135040e-04 -1.3651467e-04 -1.6777288e-04
  7.2434973e-04 -4.2748905e-04 -5.8515370e-04 -7.2758131e-04
 -1.0840918e-03 -4.3538702e-04 -3.1007863e-04  5.5495793e-04
  3.1397153e-04 -8.2678235e-04 -9.8471679e-04 -9.3245908e-05
 -5.2271649e-04  2.0908728e-04  1.7748132e-03 -4.0250679e-04
  2.0933465e-04 -4.9698691e-04  7.9042715e-05  8.3050190e-04
KHL_10780_image030_1
  1.0000000e+00 -2.0129391e-18  1.0240828e-17  4.0763303e-01
  1.9673596e-03  1.2258393e-03  1.3359931e-02  8.2493335e-03
  9.5839358e-02  7.3408619e-03 -1.9075382e-03  4.3228341e-02
  6.2657586e-04  3.9355682e-03  8.7141361e-03 -2.9347773e-03
  2.7603411e-02  1.0281254e-03 -2.3161131e-03  1.8397554e-02
 -1.5539074e-04  3.1495058e-03  1.4683965e-03 -5.1256415e-04
  1.1423760e-02 -7.3202053e-04 -1.8989789e-03  9.5385169e-03
 -3.2585441e-04  2.0659631e-03 -2.4099337e-03 -1.3156366e-03
  5.5121989e-03 -5.4502567e-04 -5.3608228e-04  4.7368945e-03
 -2.5703533e-04  1.0100967e-03 -1.1176680e-03 -3.6966549e-04
  2.6517448e-03 -1.5087680e-04 -1.1080900e-04  2.1136768e-03
  1.6441901e-04  6.2614492e-04 -7.6610061e-04  5.7500022e-04
  1.2383002e-03 -9.3077803e-05 -3.5000035e-04  6.2603709e-04
  1.9238957e-04  8.0603176e-04 -7.8468787e-05 -1.1740786e-04
  7.0718469e-04 -1.8374491e-04 -4.1554478e-04 -1.2510643e-04
  1.1929828e-05  7.8167220e-04 -2.8568789e-05 -4.6699975e-04
  5.5193027e-04 -2.1064835e-04 -2.0438734e-05  7.7573148e-06
 -1.0705522e-04  4.3536294e-04  7.5285952e-05 -2.7529194e-04
  5.4508251e-04 -6.0941969e-05 -4.4785527e-04 -1.5655400e-04
  4.8487589e-05  1.2376385e-04 -6.1556625e-05 -1.0467180e-04
KHL_10780_image032_3
  1.0000000e+00  5.0580679e-19 -3.0328953e-17  4.0919473e-01
  7.2552184e-03  5.0770163e-03  3.0969823e-02 -1.6871767e-04
  9.4251312e-02 -1.1784324e-03 -8.0980759e-03  4.9078983e-02
  4.3616639e-03  6.6249145e-03  5.1190892e-03 -1.7251311e-03
  2.6892465e-02 -3.9903624e-03 -4.7425367e-03  2.0938428e-02
  1.5518747e-03  4.6063515e-03 -9.6418975e-04  7.6917513e-04
  1.0144211e-02 -3.2140024e-03 -3.6067805e-04  1.0471245e-02
  8.6152015e-04  2.4607908e-03 -5.8626560e-04  4.3377417e-04
  3.6711870e-03 -2.3211444e-03 -1.6566427e-04  5.5128753e-03
  1.1627241e-03  1.5233518e-03 -1.2788537e-03  1.0340909e-03
  1.0069640e-03 -1.8465300e-03  5.7202601e-04  1.0791867e-03
  1.0204657e-03  1.3054461e-03 -1.1516509e-03  1.2027146e-04
  2.7411427e-04 -1.4269279e-03  4.4167308e-04  1.0639185e-03
  7.0974283e-04  8.8831990e-04 -8.0525468e-04 -1.5601084e-04
 -7.2067652e-06 -7.2326523e-04  4.2398878e-04  5.6128752e-04
  6.2012986e-04  4.6223711e-04 -3.7291337e-04  2.6038762e-05
 -1.9961192e-04 -2.5865390e-04  2.9247858e-04  9.6207880e-05
  6.3620597e-04  2.5657834e-04 -1.3665695e-03  1.0341131e-04
 -1.8751878e-04 -8.0867090e-06  6.8464910e-04 -4.2813400e-04
  3.4072785e-04  4.2039491e-05  8.1558083e-04 -1.8983189e-04
KHL_10780_image035_2
  1.0000000e+00 -2.7252048e-17  4.1062116e-17  3.8961697e-01
  4.7188570e-03  4.5742578e-03  2.7902966e-02 -2.9648675e-03
  9.1861376e-02 -4.7518730e-03 -8.3660931e-03  5.8571723e-02
  2.1747234e-03  5.4073912e-03  3.0591734e-03 -1.2537865e-03
  2.5261255e-02 -4.6579950e-03 -5.0920791e-03  1.8494928e-02
  1.3120009e-03  4.0089883e-03  2.9860831e-03  2.3331532e-03
  9.3120054e-03 -3.0526719e-03 -2.1540236e-03  1.0029466e-02
  1.6238472e-03  3.2065401e-03  7.1746160e-04 -1.1749075e-03
  3.8083197e-03 -2.0063385e-03  1.3373614e-03  7.1164480e-03
  1.2954919e-03  2.5366414e-03 -2.4425883e-03 -4.3055735e-04
  1.6211459e-03 -1.0388116e-03  3.5934194e-03  1.5324410e-03
  7.6311567e-04  1.3806934e-03 -9.8440069e-04  2.0581537e-03
  2.6721178e-04 -3.7680129e-04 -3.6991216e-04 -1.3392129e-04
  6.3845917e-04  6.9773259e-04  6.4250240e-04 -1.4164771e-04
 -5.4506057e-04 -3.2101527e-04  1.2454451e-04  7.3144169e-04
  4.2026561e-04  6.0412001e-04 -7.5580764e-04  1.7048552e-04
 -5.6377940e-04 -9.9591106e-05 -4.0656712e-04  3.3140761e-04
  1.1731962e-04  5.1261381e-04  1.6315717e-04 -7.3638860e-05
 -5.9467116e-04  4.2492273e-04  9.7608639e-05  8.5257540e-04
  1.6937295e-04  4.6194301e-04  8.8466600e-05  9.0167599e-05
KHL_10780_image035_15
  1.0000000e+00  2.8485567e-17 -6.9277876e-17  3.9722541e-01
  4.1376419e-04  2.2957623e-04 -3.9869365e-03 -5.1594309e-03
  8.9692522e-02 -1.2861892e-02 -1.0332680e-02  5.5595412e-02
  2.2289571e-03  2.0083739e-03  4.6157063e-03 -1.3846284e-03
  2.2689126e-02 -7.4792067e-03  1.0584270e-04  1.7625316e-02
  1.0143985e-03  3.0997802e-03 -2.0778198e-04  2.0529052e-03
  7.3102327e-03 -3.4599961e-03  2.7129230e-03  9.1162693e-03
  3.6722822e-04  2.4274254e-03 -1.7102804e-03  7.7029409e-05
  2.3878040e-03 -1.8380780e-03  5.8505408e-04  4.0641806e-03
 -1.8610503e-04  1.7927041e-03 -2.2687684e-03 -9.2190165e-05
  1.0189391e-03 -1.1147710e-03  1.7302979e-04  1.9730966e-03
 -1.1601794e-04  1.3726164e-03 -2.1257907e-05  9.4692380e-04
  5.3371257e-04 -1.0203462e-03  3.5516291e-04  9.5618938e-06
 -4.4942816e-04  8.2117778e-04 -3.8488818e-04  5.3661619e-04
  7.5556874e-05 -5.8896416e-04  1.1260432e-04  4.0561496e-04
 -4.0983360e-04  4.6676713e-04 -2.0114774e-04 -1.3061312e-04
 -2.0526805e-04 -2.0161403e-04  1.3471800e-04  6.8195334e-04
 -2.6355316e-04  6.2364177e-04 -5.9090271e-04  7.6241717e-04
 -2.7748165e-04 -2.3544105e-04  1.3231872e-05 -6.6696521e-04
  3.4029338e-04  3.6420998e-04  6.4681284e-04 -3.9385314e-04
KHL_10780_image036_2
  1.0000000e+00  6.6412097e-17 -1.3650551e-16  3.7669560e-01
  2.4691584e-03  2.1054437e-03  1.6047322e-02 -3.3429451e-03
  9.7762139e-02 -3.3262064e-04 -5.5722650e-03  5.6352716e-02
  1.4012008e-03  2.6671485e-03  4.8285796e-03 -2.2005767e-03
  2.8275224e-02 -1.6970758e-03 -5.2177586e-03  2.1379379e-02
  7.0700101e-04  1.9729396e-03  3.8219975e-04  2.0633400e-03
  1.0379613e-02 -1.7583087e-03  9.3024248e-04  9.4453614e-03
  6.9707804e-04  1.5558600e-03  4.4492879e-04  1.1501067e-03
  4.0388795e-03 -1.7342397e-03  6.6619008e-04  4.3447681e-03
  7.4921600e-04  1.5482223e-03 -3.6131372e-04  1.6127369e-03
  1.8561906e-03 -1.6817893e-03 -1.1600165e-04  2.4291652e-03
  3.7250250e-04  1.4725297e-03 -4.7876712e-04  9.5173206e-04
  1.2773733e-03 -1.1360351e-03 -4.8586818e-04  9.9042772e-04
  5.5102205e-05  9.5347332e-04 -2.9682507e-04 -3.7153290e-04
  8.4756365e-04 -3.7477782e-04 -3.6879824e-04  2.9684921e-04
  1.9751518e-04  3.8051599e-04 -3.9928134e-04 -1.2560159e-03
  2.7164500e-04 -5.1156902e-05 -2.4699848e-04  5.4146833e-04
  4.5377497e-04  1.0684900e-04 -3.4363499e-04  2.6694448e-05
 -3.4941695e-05 -1.7105257e-04 -5.2485759e-04 -8.4303472e-05
  4.4963928e-04  8.7610478e-05 -5.0845532e-04 -1.8699621e-04
