# Supplementary material for: Geometric morphometric analysis of spore shapes improves identification of fungi
Source: PLoS One. 2021 Aug 5;16(8):e0250477. doi: 10.1371/journal.pone.0250477 (PMC8341628; doi:10.1371/journal.pone.0250477)
Supplement: S1 Appendix — (ZIP) [file pone.0250477.s002.zip › 3_latest/2_3_data_shape/nef/KHL_10813_NEF.nef]

#CONST 1 1 1 0
#HARMO 20
KHL_10813_01_3xC_T_L_1
  1.0000000e+00  1.4958258e-17 -4.3610318e-17  4.2244377e-01
  2.4973264e-03  2.4289694e-03  2.6829876e-02  8.7619882e-04
  9.2841831e-02  1.7125785e-03 -5.5909493e-05  5.2895944e-02
  1.9930217e-03  4.3119637e-03  1.3494042e-02 -3.7865692e-03
  2.3886202e-02 -5.0018306e-04 -3.8059127e-03  1.7465843e-02
  1.3061491e-03  4.6181455e-03  1.2926115e-03 -2.3194196e-03
  7.6250210e-03 -1.1689259e-03  5.9183431e-04  9.0622016e-03
  6.7779570e-04  3.7540404e-03 -3.3742847e-03  2.5108330e-04
  2.9200424e-03 -6.1512318e-04  2.2692538e-05  3.4835027e-03
  4.2317660e-04  2.4741659e-03 -2.0695784e-03  2.8213723e-05
  1.2992233e-03  8.1157013e-05  1.9363687e-04  3.2891236e-03
  7.6195115e-04  1.3067603e-03 -2.5721831e-03 -1.5304774e-03
  5.5774779e-04  7.0320774e-04 -7.6760989e-05  8.5914138e-04
  1.0986758e-03  4.2623232e-04 -1.3804375e-03 -1.0264546e-03
 -9.0711853e-06  9.0582706e-04  1.6461188e-03 -1.1126095e-03
  1.2161333e-03 -1.1183002e-06 -9.3047359e-04 -1.3230661e-03
 -1.4430840e-04  6.4790020e-04 -1.5093948e-03  4.0228281e-04
  1.0104581e-03 -3.6986069e-04 -7.1249933e-04  1.8287534e-03
 -4.1696777e-04  4.0082445e-04  3.9031674e-04  4.6884404e-04
  6.9372529e-04 -3.6320336e-04 -1.5441917e-03 -6.3321783e-04
KHL_10813_01_3xC_T_L_2
  1.0000000e+00  2.5505885e-17 -6.6452315e-17  4.0724371e-01
  1.6776777e-02  4.6841717e-03  7.4925502e-02 -9.9507001e-03
  8.0286707e-02 -8.7134418e-03 -2.5177430e-02  6.4125327e-02
  4.2071752e-03  9.0609150e-03  2.4980239e-03 -2.9268574e-03
  2.2092569e-02 -4.2967121e-03  9.2854958e-03  2.4083834e-02
  4.4528558e-03  8.0243482e-03 -1.6877472e-03 -9.6361470e-04
  6.4897817e-03 -3.5695387e-03 -4.5696649e-04  7.5443205e-03
  3.4723588e-03  6.3482116e-03 -1.5663742e-03  6.7580288e-03
  1.9271576e-03 -2.4990914e-03 -8.9457402e-04  2.4083757e-03
  1.6814554e-03  2.4714839e-03 -2.0501181e-03  1.2459695e-04
  2.2071099e-06 -5.1250792e-04 -6.2076472e-04  2.7530746e-03
  1.3635423e-03  1.0913077e-03  9.2504519e-05 -6.7551370e-04
 -4.2931453e-04  3.7093725e-04  1.8406380e-04  1.3479806e-03
  8.6937982e-04  1.2018948e-04 -2.9394498e-03 -1.4807191e-03
 -4.2986047e-04  1.3800186e-04  7.0044275e-04  3.3765960e-04
  1.4475398e-03 -4.8670768e-04  2.9998621e-04 -3.6694469e-04
 -8.5456797e-04  2.1460213e-05  3.9995127e-04  1.7798528e-03
  1.6705163e-04 -6.9963201e-04 -2.3005883e-03  8.1920678e-04
 -1.0703537e-03 -2.4049305e-04  1.3451647e-03 -8.2685038e-04
  3.3460812e-04 -9.9239591e-04  1.6035862e-03 -1.2947662e-03
KHL_10813_01_3xC_T_L_3
  1.0000000e+00  7.7286800e-18 -1.7315732e-17  3.9707189e-01
  5.4818652e-03  4.7441633e-03  7.4847479e-02  4.4209849e-03
  9.2393344e-02 -1.8338570e-03 -1.8053863e-02  6.3648884e-02
  4.4302001e-03  7.0309898e-03  4.5530477e-03 -6.0481685e-03
  2.3940476e-02 -2.3952917e-03  4.9944885e-03  2.2257983e-02
  1.8505619e-03  5.4159504e-03 -4.9871259e-03  1.8550050e-03
  7.8964037e-03 -8.3665577e-04  5.0192873e-03  8.5880943e-03
  1.0421543e-03  3.3110880e-03 -4.1462332e-03  1.4563428e-03
  2.4424213e-03  3.9751523e-04 -2.7933941e-03  2.7980286e-03
  1.0696235e-03  2.0103245e-03  7.4621241e-04  5.1681899e-04
  3.5106824e-04  7.0533396e-04 -1.0933326e-03 -3.5496946e-04
  1.1454364e-03  1.1889172e-03 -1.9926033e-03  4.8336070e-04
  1.1441946e-04  7.2308847e-04 -4.5215204e-04  1.0090556e-03
  7.9464401e-04  2.9832301e-04  1.0967981e-03 -7.0508583e-04
  1.8102177e-04  9.4537627e-04 -1.6019517e-04  1.5966332e-03
  9.0873490e-04 -5.0349120e-04  1.3073159e-04  6.2394480e-04
  2.0442919e-05  9.1952023e-04 -8.1466034e-04 -2.7782519e-04
  9.7865609e-04 -4.0821343e-04 -2.1826781e-04 -1.9841343e-03
  2.5090828e-06  3.5898522e-04 -2.3183240e-04 -4.2074057e-04
  4.8577897e-04 -1.5580696e-04 -5.3362655e-04  1.2446051e-03
KHL_10813_01_rev_2x_L_CB_paint_1
  1.0000000e+00  2.3275329e-17 -5.0043440e-17  4.0661999e-01
 -1.1315454e-03  1.2354049e-03  1.8519497e-02  5.9096491e-03
  9.0710652e-02  1.0361734e-02 -9.5960651e-03  5.4066011e-02
 -4.2591058e-04  5.0852614e-03  7.1571521e-03 -4.2815815e-03
  2.2150105e-02  1.3302130e-03 -2.9654675e-03  2.1803552e-02
 -5.0984668e-04  4.3458638e-03 -7.6397252e-04 -1.8352614e-03
  7.9318753e-03 -1.1314510e-03 -1.7277725e-03  7.9771096e-03
 -1.2826276e-03  2.3654494e-03 -1.5519902e-03  1.5545856e-03
  4.0731924e-03 -5.8956574e-04 -1.1636137e-03  1.1166087e-03
 -8.8223606e-04  1.6344896e-03 -2.4216938e-03 -3.8215717e-04
  1.9081151e-03 -3.1278634e-04  9.2072796e-04  2.0937264e-03
 -7.9227035e-04  1.0173321e-03  3.4939960e-04 -7.3646150e-05
  7.6099899e-04  4.1874415e-04  5.0244434e-04  8.2280380e-04
 -4.5504705e-05  8.4523528e-04 -4.6273653e-04  8.3527086e-04
  2.4347919e-04  5.4637043e-04 -5.5299486e-04 -1.2085034e-04
 -1.3709010e-04  1.1590358e-03  2.0417667e-04  1.1534907e-05
 -2.1111419e-05  2.3922250e-04 -1.5231129e-04 -2.5731336e-04
 -4.4583596e-04  7.1252671e-04  7.6691339e-04  1.0294385e-03
  2.6435442e-04  2.8411235e-05 -4.9040780e-04 -3.0042476e-04
 -4.0944068e-05  5.8918779e-04 -9.8693977e-04 -4.7901388e-04
KHL_10813_01_rev_2x_L_CB_paint_2
  1.0000000e+00 -1.3457227e-17  6.4393564e-17  4.1208441e-01
  2.5756095e-03  3.1844432e-03  2.7759205e-02  4.0054895e-03
  9.0665039e-02  1.5528137e-03 -1.8793227e-02  4.5852196e-02
  1.1140127e-03  8.6353939e-03  1.5691476e-02 -3.3513737e-03
  2.5575228e-02 -4.7856961e-03  1.1144351e-03  2.4485038e-02
  1.6608850e-03  5.3800943e-03 -6.9208643e-03 -1.6935433e-04
  9.6440344e-03 -2.5430779e-03  1.4591371e-03  1.0992825e-02
  1.0070751e-03  2.0086712e-03 -1.7989735e-03 -1.8392133e-03
  4.4437900e-03 -1.6945101e-03 -1.5233880e-03  5.0661700e-03
  3.1094323e-03  1.7124130e-03 -4.6102723e-03  2.4527355e-03
  8.8488861e-04 -6.4127134e-04  2.3439096e-05  1.6632339e-03
 -2.3706562e-04  2.1769555e-03  1.4352334e-03  1.1675163e-03
 -6.0595847e-04 -1.3988211e-03 -1.1467510e-03  8.3177493e-04
  4.3241311e-04  7.8715669e-04 -1.1879415e-03 -1.0055201e-03
 -6.0250692e-04 -1.5038494e-03  4.4621724e-04 -8.2739025e-04
  1.0404172e-03  9.1860185e-04  1.0551389e-03 -1.1441377e-03
 -7.8113492e-04 -8.5601312e-04  2.1419505e-03 -8.4353660e-04
  9.5422142e-04  8.3666208e-04  5.9838084e-06  6.6846014e-04
 -9.7575196e-05 -7.6693778e-04 -4.2476673e-04 -2.7784310e-04
  1.0472133e-03  5.3444682e-04  3.9112370e-04  4.7666598e-04
KHL_10813_03_rev_2xT_CR_paint_1
  1.0000000e+00  1.3840229e-15 -8.0479236e-17  3.8370712e-01
  6.7797520e-04  9.9541501e-03  4.8702081e-02  1.4468053e-02
  8.6763736e-02 -4.2153243e-03 -1.9363500e-02  5.1756628e-02
 -1.0187527e-03  1.0098155e-02  1.6093550e-02 -1.3210771e-02
  2.6674269e-02 -1.3688753e-03 -4.1962606e-03  2.2180509e-02
  2.8038079e-03  8.0128781e-03 -5.2618499e-03 -3.9841729e-03
  1.1805181e-02 -1.5862063e-03  1.1092937e-03  7.3295652e-03
  2.1017353e-03  3.7903956e-03 -4.1625889e-03  2.1986383e-03
  5.1416961e-03 -1.8788283e-03  1.6527964e-04  6.2794136e-03
  1.8041015e-03  2.3587955e-03 -3.3344574e-03 -1.6029571e-03
  2.8947217e-04 -8.4527956e-04 -3.2359478e-04  3.5641360e-03
  2.5745532e-03  9.3894748e-04 -1.1061301e-03  5.1245642e-04
  8.7690963e-04 -4.1788903e-04  1.9491287e-03 -1.6564742e-04
  9.9625361e-04  8.1429843e-04 -2.1201773e-03  1.3055768e-03
 -5.8417748e-04 -7.9472219e-04  2.7201953e-04  4.8443386e-04
  1.3748229e-03  2.9805266e-04 -1.2456448e-03  5.1987684e-04
 -5.6600859e-04  2.2159251e-04  1.7299987e-03 -1.0815584e-03
  1.3124237e-03 -2.7818275e-04  1.4723781e-03 -4.0263949e-04
 -3.4580423e-04  3.6762739e-04 -1.7208552e-03  1.4451382e-04
  8.7381495e-04  1.1422087e-04 -9.6245720e-04 -4.0599936e-04
KHL_10813_03_rev_2xT_CR_paint_2
  1.0000000e+00  1.2466724e-17 -3.2033752e-17  4.0372217e-01
 -1.3186609e-03  6.6387503e-04  2.8469659e-02  1.0406603e-02
  9.3564988e-02  5.8002103e-03  8.8315296e-04  5.3424022e-02
  6.4183059e-04  3.7397295e-03  5.0374932e-03 -4.3595432e-03
  2.6043623e-02  6.9253057e-04 -5.1593670e-03  2.2462151e-02
  1.6399483e-04  3.1337134e-03  1.0630813e-03 -1.0731313e-03
  9.9657428e-03 -5.4749299e-04 -1.8421079e-03  8.8618428e-03
  2.6506413e-04  2.3094250e-03 -1.4661277e-03 -1.8393244e-03
  4.7251552e-03 -3.5755576e-04  3.1884232e-04  3.0641043e-03
  8.3076534e-04  1.3399208e-03 -2.3011832e-03 -1.1583599e-03
  2.4140366e-03  3.0117240e-06  1.2947312e-03  9.9152011e-04
  1.2023942e-03  8.6515358e-04 -1.1531344e-03 -2.8111478e-04
  1.3921032e-03 -1.4783662e-04 -2.6888726e-04  1.5929478e-03
  9.6450166e-04  8.6664370e-04  7.2555368e-04 -8.1791642e-05
  8.4400639e-04 -3.2939284e-04 -8.5024208e-04  1.1150122e-03
  5.2289365e-04  5.3216417e-04 -1.5503574e-04  2.0617996e-03
  5.0567987e-04 -1.6757690e-04 -6.5028949e-05 -9.4234248e-04
  3.4760197e-05  6.8319095e-05 -1.6119606e-03  2.5880643e-03
  3.1107325e-04 -2.0535783e-04  2.1065624e-04  5.2609563e-04
 -3.3987811e-04  3.3942486e-06 -9.6239867e-04 -1.1128814e-03
KHL_10813_04_2xC_paint_1
  1.0000000e+00  2.3362690e-17 -5.8185192e-17  3.9349260e-01
  2.4512122e-03  2.1822688e-03  4.5529116e-02  2.5370044e-02
  9.3908927e-02 -1.5014962e-03 -1.8537443e-02  5.9168224e-02
  1.3899699e-03  6.2196723e-03  1.2906252e-02 -7.2522694e-03
  2.5742841e-02 -4.4525647e-03 -7.1476710e-03  2.3642937e-02
  1.2808555e-04  4.5076651e-03 -4.6509612e-03 -2.8389335e-03
  9.3798292e-03 -3.5018093e-03 -1.1911475e-03  5.6539173e-03
 -6.9356856e-04  2.3676260e-03  5.7898723e-04 -1.0685663e-03
  3.2503483e-03 -2.8498611e-03  2.4878556e-04  6.3684061e-03
  1.9480114e-04  1.6209892e-03 -1.0091641e-03 -3.4550016e-03
  4.6875961e-04 -2.2256704e-03  1.4563732e-03  3.1938649e-03
  6.8527074e-04  1.2476464e-03 -1.5054347e-03  6.0757627e-04
 -2.9006670e-04 -1.8312593e-03 -2.3105846e-04  1.8575042e-03
  4.6389453e-04  1.0624332e-03  6.9498462e-05  1.4887391e-03
 -5.2697646e-04 -1.1806791e-03 -3.7019017e-04  2.2398059e-04
  4.4093749e-04  7.4506053e-04 -8.2478164e-04  2.9368034e-04
 -8.4068644e-04 -7.7302240e-04  3.1040525e-04 -1.6966224e-05
  4.3726768e-04  4.5369172e-04 -1.9369230e-04 -4.5605170e-05
 -9.0639655e-04 -6.7714968e-04 -8.9334701e-05 -1.8353268e-03
  2.6824483e-04  2.5994105e-04  2.0551987e-04  5.9719669e-04
KHL_10813_04_2xC_paint_2
  1.0000000e+00 -1.1679448e-17 -2.4663935e-17  3.9850523e-01
  5.0257402e-04  3.1307977e-04  3.3303699e-02 -4.7371047e-03
  9.5257739e-02 -5.3762397e-03  1.2754295e-03  4.4991073e-02
 -1.4884260e-03  4.2177124e-03  2.0243678e-02 -5.9941225e-03
  2.7609015e-02 -8.7842396e-04 -2.3982880e-03  2.2269507e-02
 -5.9288534e-04  7.5746324e-03 -2.4126932e-04  3.6849743e-04
  1.0923078e-02 -7.7319432e-04  2.9074367e-03  7.4878259e-03
  2.5483032e-03  5.4380108e-03 -7.9629320e-04  4.2146005e-04
  4.8541333e-03 -1.2149263e-04  5.0754576e-04  2.5230267e-03
  2.0962803e-03  3.0288667e-03 -1.8042012e-03 -3.4219522e-04
  2.4635896e-03 -3.6284158e-04 -1.5055731e-03  4.0414027e-03
  1.6292953e-03  2.6283153e-03 -1.2902621e-03 -1.3367891e-04
  7.4598836e-04 -1.0530412e-03  6.1453802e-04  2.0136748e-03
  1.8700560e-03  1.7586289e-03 -7.0670894e-04 -6.5590880e-04
 -2.8062155e-04 -2.2557567e-04 -5.3210472e-04  1.8005601e-03
  1.1484394e-03  8.9079045e-04 -1.0042493e-03  2.0168739e-04
  3.3732318e-04 -3.1598906e-04  5.7275332e-04  9.2292190e-05
  3.4787226e-04  9.9977418e-04 -1.7667937e-03  1.5740699e-03
  3.8641030e-05 -8.7259706e-04 -6.2601745e-05 -9.8224724e-04
  5.2811378e-04  6.1919373e-04 -4.7303106e-04  7.6465477e-04
KHL_10813_05_rev_1xTL_1
  1.0000000e+00  1.2525141e-15  8.3292145e-17  4.3985911e-01
  1.5934712e-03  9.8984486e-04  2.0672786e-02  9.9547732e-03
  8.9427970e-02  7.6961739e-03 -1.2872366e-02  5.5180821e-02
  1.2461751e-03  5.2454791e-03  1.6387849e-02 -6.6915520e-03
  2.1420885e-02  8.9126239e-04 -7.6589562e-03  1.9886166e-02
  2.7758903e-03  5.3648033e-03 -3.4546467e-04 -6.1813692e-03
  6.3997221e-03 -2.1020627e-03  5.1332161e-05  1.1035613e-02
  2.1469018e-03  3.8135763e-03 -1.4350031e-03 -2.4314234e-03
  2.8971790e-03 -1.7042419e-03  9.8181228e-04  3.1491958e-03
  1.8881981e-03  1.7595609e-03 -2.2617879e-03  1.5812276e-03
  1.6115452e-03 -6.9380867e-04  6.3649137e-04 -2.4434257e-04
  1.8675752e-03  7.2221072e-04 -3.5109444e-03  4.8372368e-04
  4.2075514e-04 -3.2744530e-04  5.1665288e-04  5.3497885e-04
  1.0433523e-03 -1.1541676e-04 -4.6425849e-04  1.2456294e-03
 -3.9748697e-04 -2.1615706e-04 -7.2787983e-04  3.6455395e-04
  4.5922833e-04 -4.8333780e-04 -7.8131462e-05  1.5527559e-03
 -9.6518698e-04 -3.8984582e-04  7.3600230e-05  7.4240796e-04
  2.3425856e-04 -6.3581842e-04 -1.7380395e-03  1.4799509e-03
 -7.8504413e-04 -5.6345904e-05  5.6366955e-05 -1.0589402e-03
 -3.9642848e-04 -4.3519759e-04  1.1834178e-03 -6.5301395e-04
KHL_10813_06_2x_CR_paint_1
  1.0000000e+00 -2.5068185e-17  8.6427599e-17  3.4618862e-01
  5.1087312e-03  5.1127713e-03  8.7474080e-02 -8.9697889e-03
  9.5699842e-02 -3.9523424e-04 -1.6933327e-02  6.5996908e-02
  8.6182019e-03  6.5226565e-03  8.6261736e-03 -4.0267567e-03
  2.5860370e-02 -1.9335456e-03  5.3380745e-03  2.3319239e-02
  5.5694297e-03  5.6509829e-03 -6.0400967e-03 -3.9024173e-03
  1.0527394e-02 -1.2817063e-03  1.4388257e-03  9.8358950e-03
  2.5650264e-03  2.8495299e-03 -4.2268520e-03  2.0852969e-03
  4.9044072e-03  2.7727706e-04  3.5240367e-04  1.3902520e-03
  1.3017099e-03  1.0910191e-03 -2.6699864e-03  2.0305273e-03
  2.1788973e-03  5.3127444e-04 -4.4611767e-04  1.8761654e-03
  6.9995789e-04  5.4026232e-04 -1.1341116e-03  5.7671973e-04
  1.0050340e-03  2.4150875e-04 -5.7324105e-04  2.1841520e-03
 -2.1499829e-05  3.3844947e-04  9.4211047e-04  1.0099660e-03
  6.1064435e-04  1.5633074e-04  1.2208735e-03  1.0692010e-03
 -1.5041361e-04  1.9442046e-04 -2.1814148e-03 -3.7139722e-05
  6.2552796e-04  4.3889753e-04  6.6315496e-04 -3.3976393e-04
 -3.4526900e-04 -1.2201664e-04 -2.6304282e-04 -2.5064039e-04
  3.2747507e-04  4.8714717e-04  7.5270863e-04  7.9366606e-04
  9.7296559e-06 -2.3491110e-04 -3.2280887e-04  1.9565718e-04
KHL_10813_07_4x_LL_CC_paint_1
  1.0000000e+00  1.9755130e-17 -2.8800826e-18  4.1194923e-01
  9.8898809e-03  1.0038999e-02  6.3118005e-02 -8.4723211e-03
  8.9922032e-02  1.3556362e-04 -2.6639720e-02  6.0216581e-02
  9.9040970e-03  1.2899939e-02  1.1919401e-02 -5.8168076e-03
  2.2288245e-02 -5.9102271e-03 -3.6593699e-03  2.6380308e-02
  5.8126143e-03  9.3920705e-03 -7.8920303e-03 -5.6844141e-04
  7.7883532e-03 -4.1182457e-03  4.2583137e-03  8.9376575e-03
  2.5311234e-03  4.2267420e-03 -6.9326876e-03  1.5649904e-03
  2.9494838e-03 -1.5170022e-03  2.1602189e-03  1.9672076e-03
  1.6019710e-03  1.1394160e-03 -1.4484721e-03  4.4442067e-04
  5.9840718e-05 -6.2135255e-04  2.3634542e-03  3.5166173e-04
  2.2142147e-03 -4.3336864e-05 -2.7548058e-03  1.0194152e-03
 -2.4973118e-04 -5.8127714e-04 -1.5020458e-03 -1.0438017e-04
  1.6560188e-03 -3.8534921e-04 -9.7306889e-04  1.4194612e-03
 -2.6291618e-04 -2.9897142e-04 -1.0014519e-03 -1.2283476e-04
  1.0382081e-03 -5.3843847e-04  5.2592232e-04  4.5133792e-04
 -3.5704636e-04  4.0380588e-05 -6.2101821e-04  9.0981992e-04
  1.1686420e-03 -5.7056633e-04 -4.5946359e-04  2.1283227e-04
 -8.4704528e-04  2.8809935e-04  6.8354897e-04  1.2307894e-04
  8.3622789e-04 -1.8477887e-04  1.3863204e-03  3.3263968e-04
KHL_10813_07_4x_LL_CC_paint_2
  1.0000000e+00 -3.6313146e-17  7.8176226e-17  3.9781181e-01
 -4.7287225e-03  1.1713877e-02  1.4246982e-02 -5.7979536e-03
  8.8782986e-02 -4.7126166e-03 -6.4708637e-03  6.0638440e-02
  2.3840053e-03  7.5719018e-03  1.6320113e-02 -1.0136998e-02
  2.4944020e-02 -2.3016602e-03 -2.9116983e-03  1.9781166e-02
  2.5886157e-03  7.6994410e-03 -5.5085905e-03  1.1812415e-03
  8.2878313e-03 -3.5089077e-03 -1.5134717e-05  7.9077689e-03
  2.2961486e-03  2.5601073e-03 -1.9637268e-03  5.0152535e-04
  3.2997769e-03  2.8652638e-04  1.7386182e-03  3.4068391e-03
  2.0794361e-03  1.2607821e-03 -2.2706959e-03  1.7022840e-03
  1.1184134e-03 -7.8619259e-04 -1.8347758e-04  2.6842754e-03
  8.8579428e-04  4.2738775e-04 -2.1529883e-03 -1.7482096e-04
  3.0801243e-04 -7.8977454e-04  2.1645981e-03  3.8220922e-05
  1.1104996e-03 -2.7262668e-04 -6.7196914e-04  1.6547669e-03
 -1.2439444e-03  1.6307222e-04 -4.2990923e-05  3.1000930e-04
  4.6931837e-04  1.8967786e-04  4.6730455e-04 -9.2542560e-05
  2.5503605e-05 -9.1224395e-05  4.3320958e-04  1.5990137e-04
  9.8845077e-04 -4.7698751e-04  1.6858087e-03 -2.2269951e-03
 -1.1289285e-03 -1.2762499e-04  7.0619637e-05 -5.2002091e-04
  9.2934098e-04  9.0780939e-04 -4.4407662e-04  8.3180356e-04
KHL_10813_07_4x_LL_CC_paint_3
  1.0000000e+00 -6.9174390e-17  1.4643435e-16  4.2794990e-01
  2.0117740e-03  6.9842165e-03  3.3911793e-02 -7.3095450e-03
  8.3214899e-02 -1.4686514e-05 -5.5921039e-03  6.2182476e-02
  4.3297611e-03  8.8771771e-03  7.0891970e-03 -2.5131895e-03
  2.4319885e-02 -2.0056177e-03 -4.0764187e-03  1.4805173e-02
  1.0619382e-03  6.3982145e-03 -2.6651640e-03 -1.0557903e-03
  8.2030393e-03 -1.0703844e-03  3.4579722e-03  8.1031902e-03
  7.6124820e-04  1.9762668e-03 -6.0802904e-03 -1.6141686e-03
  2.8379907e-03 -6.0406407e-04  1.5762721e-03  4.9330023e-03
  6.5055661e-04 -1.0646501e-04 -6.7715830e-04  1.1374968e-03
  8.1206246e-04  2.1540690e-04  5.1911698e-04  1.5943626e-03
  1.8173203e-04  4.2276916e-05 -9.8204592e-04  1.2997489e-03
 -3.7604224e-04  6.1465485e-04  1.8460252e-04 -5.7142110e-04
 -3.8119730e-04 -1.2501658e-04 -6.1691401e-04 -2.8039802e-03
 -4.3521848e-04  4.4302298e-04  1.0053785e-04 -1.7692986e-03
  7.9685685e-04 -8.5793719e-04 -5.2689290e-04 -1.1803911e-03
  1.5646965e-04  1.5810241e-04 -6.7754238e-04 -9.8778729e-05
  6.2698962e-04 -2.8362639e-04 -1.7379409e-05  1.1861562e-03
 -5.5105962e-05  4.0386543e-04 -3.4907231e-04 -5.9702570e-04
 -5.1212360e-04 -5.6521648e-04  4.8146238e-04  1.8499237e-03
KHL_10813_07_4x_LL_CC_paint_4
  1.0000000e+00 -3.1820848e-17  1.4555968e-16  4.2712619e-01
  1.0521976e-02  2.9615452e-03  7.1392468e-02 -6.7615533e-03
  8.1992186e-02 -5.5743330e-03 -6.5326981e-03  7.0338218e-02
  3.8088232e-03  4.8047936e-03  8.5794065e-03 -6.1619552e-03
  1.6290159e-02 -2.7141359e-03 -1.9529205e-04  3.0783981e-02
  2.0583145e-03  4.8760801e-03 -4.3274810e-03  1.2901901e-03
  3.5845787e-03 -1.8191470e-03  2.0069877e-03  9.9431258e-03
  1.4491133e-03  2.7320383e-03 -4.4604264e-03  1.8579758e-03
  5.7636524e-04 -1.2513223e-03  9.0439548e-04  8.2526386e-04
  1.1327797e-03  8.5668952e-04 -1.0126283e-03  3.1735995e-03
 -7.2504422e-04 -6.0437792e-04 -2.1521520e-03 -1.4849640e-04
  5.3992515e-04 -1.7563330e-04 -1.0392623e-03 -2.7203816e-04
 -1.1454824e-03 -2.2797445e-04 -1.2314339e-03  1.4152378e-04
  5.3597312e-04  3.1441353e-04  2.5724260e-03 -1.0200496e-03
 -9.1652680e-04 -2.6171661e-04  2.3546359e-04 -1.1253469e-03
  2.0082166e-04  1.1348213e-03  7.4151582e-04 -1.1541573e-03
 -3.8383035e-04 -2.4191235e-04 -5.0062945e-04  3.3954052e-05
 -4.4232647e-05  1.3469808e-03 -1.4057582e-03 -9.4929641e-04
  3.9161821e-04 -5.0595620e-04  1.0008709e-03 -2.1560898e-04
  7.7335121e-05  8.2981435e-04  3.1165315e-04 -2.4365500e-04
