# Supplementary material for: Geometric morphometric analysis of spore shapes improves identification of fungi
Source: PLoS One. 2021 Aug 5;16(8):e0250477. doi: 10.1371/journal.pone.0250477 (PMC8341628; doi:10.1371/journal.pone.0250477)
Supplement: S1 Appendix — (ZIP) [file pone.0250477.s002.zip › 3_latest/2_3_data_shape/nef/KHL_11200_NEF.nef]

#CONST 1 1 1 0
#HARMO 20
KHL_11200_01_1xCT_1
  1.0000000e+00  2.9797340e-18 -2.1859952e-17  1.0478986e-01
 -6.3670515e-03 -7.5722161e-04 -4.6551983e-02  1.3802917e-03
  1.1510386e-01 -2.2922457e-03  3.2057583e-02  1.5402618e-02
 -9.0450801e-05 -1.4967712e-03 -6.2760516e-03  1.6731342e-05
  3.8650468e-02 -6.0700981e-04 -2.2325012e-03  9.5895749e-03
 -2.9224807e-04 -1.4540921e-03 -2.6340364e-03 -6.7140111e-04
  2.0014849e-02 -4.8533135e-04 -2.8094736e-04  6.4100878e-03
 -5.6949226e-04 -9.9646794e-04 -1.9052968e-03 -1.2592650e-03
  1.2386342e-02 -8.6251554e-04  1.5154012e-03  4.1198201e-03
 -8.2763557e-05 -4.8002324e-04  2.7473891e-04 -1.1902970e-03
  7.6335853e-03 -9.7493985e-04 -7.4515237e-04  3.1894807e-03
  1.8565052e-04 -4.4309969e-04 -6.6603172e-05 -1.8112783e-03
  5.3661367e-03 -7.6773978e-04  1.4329139e-03  2.5809974e-03
  4.4631987e-04 -4.9848382e-04  2.6294310e-04 -1.1339800e-03
  3.6054984e-03 -4.4842080e-04  1.7113555e-04  1.8654186e-03
  2.7208240e-04 -4.6626874e-04 -2.8416957e-04  3.4960651e-04
  2.7586571e-03 -1.8045078e-04 -9.8799831e-05  1.5893462e-03
  1.2878308e-04 -5.5836379e-04  2.4748130e-04  1.0576857e-04
  2.3158946e-03 -3.3391124e-04 -1.5143082e-06  3.7024952e-04
  6.2656930e-05 -3.5936432e-04  8.1824760e-04  3.6229021e-04
KHL_11200_02x_1x_paint_1
  1.0000000e+00 -9.8245352e-18  7.0502887e-17  1.3589962e-01
  3.7574933e-05  1.2958573e-05 -4.1974262e-02  5.7546531e-03
  1.1024993e-01 -5.7095511e-05 -8.3299695e-03  2.5142504e-02
  6.3133524e-05  1.5391355e-05 -5.1815960e-03 -2.0193359e-03
  3.9079261e-02 -8.3139220e-05 -5.7637949e-03  1.5917058e-02
  6.0777053e-05  2.4010408e-05 -2.9185040e-03 -1.1163442e-03
  1.9480360e-02 -1.1273876e-04 -4.1585335e-03  9.6643792e-03
  5.7264272e-05  3.1470089e-05 -1.7828023e-04 -9.1036514e-04
  1.1426923e-02 -1.4195505e-04 -4.0231271e-04  5.2664266e-03
  5.0190963e-05  3.8867070e-05 -2.5952767e-04  2.8445771e-04
  7.3583697e-03 -1.6853049e-04 -1.0992447e-03  3.6830306e-03
  4.2598283e-05  4.3760257e-05  6.4855140e-04 -5.1124687e-04
  5.0297547e-03 -1.9313204e-04  3.7327775e-05  3.0514293e-03
  3.2482535e-05  4.8038737e-05 -2.9488122e-04 -6.2288363e-04
  3.5793363e-03 -2.1578923e-04  1.2456780e-03  2.7109595e-03
  2.2176515e-05  5.2017089e-05 -2.6799289e-04  5.2604382e-04
  2.6195317e-03 -2.3679942e-04  1.4402652e-03  1.8275895e-03
  1.1455244e-05  5.4195038e-05  1.7239356e-04  1.0950872e-03
  1.9552721e-03 -2.5513826e-04  3.3664484e-04  1.4128495e-03
 -3.4534639e-07  5.4055919e-05 -1.2364520e-04  4.9620404e-04
KHL_11200_03a_1xC_paint_1
  1.0000000e+00  9.6854023e-18 -4.5688612e-17  1.4363442e-01
  1.2432411e-03  5.8902133e-05 -1.1418814e-02 -1.0607448e-02
  1.0621842e-01  1.9583386e-03  4.4242791e-03  3.0281969e-02
 -9.1218514e-04 -1.5936091e-03  6.2638362e-03 -3.1189710e-03
  3.9288695e-02  1.5260617e-03 -4.9440730e-03  1.6563465e-02
  8.5844012e-04  1.5181125e-05  1.3061410e-03 -1.5629745e-03
  1.8202238e-02  2.7213613e-03 -2.2938373e-03  7.3260665e-03
  8.4025900e-04 -1.4310729e-04 -2.3937394e-03 -2.9678870e-05
  9.2971465e-03  8.5107045e-04 -8.1466374e-04  6.1495300e-03
  6.6057385e-04 -6.0594898e-04 -1.2627276e-03 -8.1804003e-04
  6.2692256e-03  5.1369398e-05 -1.0587894e-03  4.1398053e-03
  8.2039353e-04 -1.3610245e-04  6.7317003e-04 -1.1948636e-03
  4.0177513e-03  8.4032905e-04  7.0902071e-04  1.3697248e-03
  3.2074002e-04  7.8177603e-06  1.5392321e-03  7.1776144e-04
  2.9219415e-03  3.3970325e-04 -1.3273020e-03  2.2461278e-03
  1.8644720e-04  4.6984556e-04  4.8643399e-04 -1.3890028e-03
  1.8766693e-03 -1.1052742e-04 -2.7523463e-04  1.3549184e-03
  5.0517767e-04 -3.1937145e-04  3.4350012e-04  6.8765736e-04
  1.7940716e-03  2.4809816e-04 -9.6629581e-05 -1.3109730e-04
  5.2830052e-04  3.2173631e-04  8.0361345e-04  3.1196177e-05
KHL_11200_03x_1x_paint_1
  1.0000000e+00  4.1535381e-18 -2.4454575e-17  1.4313621e-01
  7.4116085e-04 -2.0122144e-04 -1.1429503e-02  3.0680887e-03
  1.0885206e-01  7.5242459e-04  1.8201120e-02  2.8687031e-02
  5.1047771e-04 -5.7493655e-05 -5.1884912e-03 -4.1740509e-03
  3.8248041e-02  5.9725739e-04  1.0988814e-04  1.7096825e-02
  1.7957343e-04 -2.1675721e-04  3.6418610e-03 -1.9947056e-03
  1.8610065e-02  6.7597319e-04  2.2934507e-03  8.9269516e-03
  2.5382852e-04 -3.7860339e-04 -1.6269257e-04  6.2041462e-04
  1.0706378e-02  6.9285647e-04 -5.6947217e-04  5.8368292e-03
  1.4363500e-04 -4.2728320e-04  1.3350322e-03  2.5255576e-04
  6.6746829e-03  6.6991500e-04  4.9153818e-04  5.1288964e-03
  1.4385208e-04 -4.7165922e-04 -6.8130030e-04  2.5431903e-04
  4.4210016e-03  7.0570151e-04  5.8546645e-04  3.0249387e-03
  3.0557421e-05 -5.3721828e-04  6.8065362e-04  1.4255200e-03
  3.0886970e-03  7.5889018e-04 -5.4384193e-04  4.1260924e-04
 -5.0710406e-05 -5.4411349e-04  1.1313552e-03  1.3478527e-03
  2.2227612e-03  6.7812629e-04 -9.5621304e-04  1.7048314e-03
 -9.3657590e-05 -5.0631359e-04  5.8786030e-04  4.1349577e-04
  1.6250696e-03  6.4532323e-04 -6.6189857e-04  1.3337164e-03
 -1.1860919e-04 -5.0845670e-04 -2.4167269e-04  1.1278573e-03
KHL_11200_04_1x_1
  1.0000000e+00  6.7397724e-18 -7.8833586e-17  1.2089252e-01
  5.1518652e-04  3.2388166e-04  7.5235587e-04  2.7517839e-03
  1.1089568e-01 -2.4310791e-03  4.4763586e-03  2.0947247e-02
  2.0792148e-03 -2.0891201e-04  1.3030985e-02 -1.1930278e-03
  3.8210645e-02 -1.5163472e-03 -7.4083974e-03  1.1692224e-02
  2.8437955e-04 -8.7815624e-05 -8.8564264e-04 -4.0917283e-05
  1.9298314e-02 -1.0132473e-03 -2.0930673e-03  8.4564252e-03
  9.5574156e-04 -2.2489843e-04  4.4984123e-03 -9.2071505e-04
  1.1723721e-02 -7.5026454e-04  1.6064157e-03  6.4367455e-03
  4.8489270e-04 -2.3180119e-04  9.9564364e-04 -8.0348633e-04
  7.3355143e-03 -8.1791224e-04 -9.6579716e-04  3.2538732e-03
  3.2624611e-04 -2.2695062e-04 -3.7664318e-05 -6.1814275e-04
  5.0372484e-03 -6.7454809e-04 -8.0039379e-04  2.4972732e-03
  1.0785388e-04 -5.8597507e-05 -1.5111327e-03  8.1732982e-04
  3.8223299e-03 -6.2406760e-04  9.6306069e-04  1.4953378e-03
  2.7564756e-04 -2.0128429e-04  5.3380492e-05 -2.0614460e-04
  2.7714387e-03 -4.5692096e-04  1.6763003e-04  1.7277108e-03
  2.5423879e-04 -2.0690238e-04  1.5635521e-04 -1.9023880e-04
  2.1490115e-03 -4.8626534e-04  4.0373010e-04  6.5755899e-04
  1.4713890e-04 -1.1981407e-04 -3.9922825e-04  5.1762779e-04
KHL_11200_05_1
  1.0000000e+00  9.1781485e-18 -7.8805093e-17  1.3226027e-01
 -3.3837285e-03 -1.9061086e-03 -4.0007158e-02  1.0137988e-02
  1.0665543e-01 -8.2661560e-04  4.3289296e-03  2.8328846e-02
  6.0811782e-04 -3.5008037e-03 -1.5478784e-03  1.1418337e-03
  3.6696105e-02 -2.3365910e-03 -8.0435918e-03  1.3781295e-02
 -2.2469671e-03 -8.6885351e-04 -7.6167694e-04  3.5267773e-04
  1.9487154e-02 -2.4308488e-03 -2.1000556e-03  8.5616189e-03
 -6.8909333e-04 -1.0098278e-03  2.2879838e-03  4.8276697e-04
  1.1049458e-02 -1.0477377e-03 -1.2193755e-03  5.6375191e-03
 -5.6135467e-04 -1.2060937e-03  9.0997228e-04  4.2797447e-04
  6.4493221e-03 -1.2711749e-03 -9.2019033e-04  3.2566242e-03
 -1.2543264e-04 -3.2822738e-04 -2.4739868e-04  3.4581643e-04
  4.1637386e-03 -1.1613184e-03  8.9113004e-04  3.4215522e-03
  2.8267399e-04 -1.4790057e-04  3.6384349e-04 -2.8354908e-04
  3.0709303e-03 -1.2225273e-03  6.2592868e-04  1.8797103e-03
 -3.1314044e-04 -2.1369882e-05  1.8785358e-04 -6.5651133e-06
  2.7103451e-03 -8.1054554e-04  8.9789923e-04  1.5761550e-03
 -1.7293375e-04 -2.7384596e-04  7.1646975e-04 -2.2351155e-05
  1.8538479e-03 -2.1420424e-04  3.8602768e-04  1.1131591e-03
 -1.8924549e-04 -3.8428144e-04  2.5430834e-04  7.2526928e-04
KHL_11200_06x_rev_1x_paint_1
  1.0000000e+00 -1.3492388e-17  9.5897768e-17  1.4428955e-01
  2.5614524e-04 -6.1717812e-05 -1.5552294e-02  3.0603625e-03
  1.1000276e-01  2.9624742e-04  1.9287822e-02  2.7605700e-02
  1.1906645e-04  2.5760088e-05 -6.5400497e-03 -3.6700094e-03
  3.9126859e-02  1.3172602e-04 -1.7718046e-04  1.8347817e-02
 -3.1230691e-05 -1.2129009e-06  3.3471957e-03 -2.8726833e-03
  1.9467933e-02  1.3922277e-04  3.4499748e-03  8.8295242e-03
  2.2221798e-05 -6.7627511e-05 -1.3817336e-04  5.3288330e-04
  1.1455668e-02  9.1818797e-05  2.0031980e-04  6.6072218e-03
  1.1863455e-05 -7.6031019e-05  5.7253531e-04  1.5332490e-04
  7.3771400e-03  5.9473488e-05  4.3950662e-04  5.0872899e-03
  3.3474291e-05 -9.2847681e-05 -8.1083893e-04  3.5601741e-04
  5.0106251e-03  7.2136869e-05  2.3447443e-03  1.5364943e-03
  1.1239837e-05 -1.0670096e-04  6.8911722e-04  3.9929822e-04
  3.5872671e-03  4.2000574e-05 -8.1190299e-05  1.3650825e-03
  1.3254638e-05 -1.0706318e-04  5.9992070e-04 -4.0306323e-04
  2.6123078e-03  1.8513844e-05  2.6738323e-04  1.1393297e-03
  2.3888142e-05 -1.1505951e-04 -5.3235797e-05 -6.5917129e-04
  1.9505376e-03 -1.9496465e-06 -5.1186480e-04  9.9060487e-04
  2.8993790e-05 -1.4572800e-04 -3.4270588e-04  6.2277075e-04
KHL_11200_07_paint_1
  1.0000000e+00  3.1052120e-17 -2.4434911e-16  1.2175002e-01
 -4.6199871e-03  3.7671802e-03 -2.3236141e-02  4.7089961e-03
  1.1014455e-01 -6.3774274e-03  9.9303070e-05  2.4323716e-02
  2.2011282e-03  1.7121725e-03  8.2273147e-03  1.1620074e-03
  3.9170326e-02 -3.1410654e-03 -1.4559525e-03  1.3557456e-02
  5.5727041e-04 -6.5302872e-04  9.9808488e-04 -1.9092743e-03
  1.8026459e-02 -2.7875495e-03 -3.2105094e-03  6.4172005e-03
  3.0860813e-04 -2.9090494e-05 -1.9630613e-03 -1.1370517e-03
  1.0558596e-02 -2.4741110e-03 -1.5586578e-03  5.7316203e-03
  1.0919094e-04  7.7930099e-06 -4.8541770e-04 -1.5101640e-03
  7.5158821e-03 -1.9238548e-03  2.4213572e-04  3.7181427e-03
 -1.7109997e-04 -4.3217518e-04 -1.3212116e-03 -8.5156831e-04
  4.7912646e-03 -1.3437546e-03  2.2590273e-04  2.7505640e-03
  3.2514297e-04 -2.4097249e-04 -9.4705894e-04 -5.2399006e-04
  3.4032842e-03 -1.5401866e-03  6.6787554e-04  1.9821335e-03
  2.3934999e-04  4.4452761e-05 -1.6226530e-04 -2.8837998e-04
  2.7847245e-03 -1.2802508e-03  5.3308814e-04  1.4369634e-03
  6.9128395e-05  9.6797172e-05 -1.9144568e-04  1.1632260e-03
  1.9312758e-03 -8.5815751e-04  4.4092150e-04  1.0339453e-03
  3.3792432e-04 -1.8093015e-04 -1.8985813e-04  2.8537607e-04
KHL_11200_12x_1
  1.0000000e+00  1.2960295e-17 -1.4944981e-16  1.4250085e-01
  5.9747172e-04 -1.3232121e-05 -4.3887232e-02  1.3930266e-03
  1.1033371e-01  1.0946590e-04  5.9364618e-03  3.0548128e-02
  3.3504400e-04  3.5922653e-06 -3.4632407e-03 -1.8780243e-03
  3.9247085e-02  7.0408404e-05 -6.4187286e-03  1.7656642e-02
  3.3095341e-04 -7.9262166e-06 -3.4154478e-03 -7.3214008e-04
  1.9599310e-02  6.3428670e-05  7.2793016e-04  1.0625697e-02
  2.9998538e-04 -1.7594981e-05  5.8050032e-04  1.4524088e-04
  1.1563373e-02  6.4024172e-05 -3.1276514e-03  6.0218002e-03
  3.0017116e-04 -2.1617544e-05 -4.8614987e-04  1.7015827e-04
  7.4644926e-03  6.3088239e-05  7.1451957e-04  3.2825769e-03
  2.9988218e-04 -2.5167856e-05 -1.6921083e-03  1.5228863e-04
  5.1337557e-03  4.5318207e-05 -2.3641416e-04  4.0233156e-03
  2.7287626e-04 -2.7785028e-05  1.0506444e-03  2.5367806e-05
  3.6707910e-03  5.4376319e-05  2.7344730e-04  1.1019293e-03
  2.7214080e-04 -2.4054457e-05 -4.7974771e-04 -1.0470274e-03
  2.6972578e-03  4.5194196e-05  9.7230492e-04  1.3312586e-03
  2.5962334e-04 -2.6467505e-05 -3.5696324e-04 -1.1193665e-03
  2.0286853e-03  4.3271983e-05  2.8103672e-04  6.3787132e-04
  2.3860368e-04 -3.7524654e-05  9.2406132e-04  2.0089511e-04
KHL_11200_13_1
  1.0000000e+00  1.6372736e-18 -8.1716809e-18  1.4646791e-01
 -4.0941640e-04 -5.7039551e-05  1.5396508e-02  2.0656579e-03
  1.1017602e-01  3.8042557e-04  5.2302203e-03  3.1665022e-02
 -2.1820262e-04  1.4962451e-05  6.9088618e-03 -1.6111014e-03
  3.9180127e-02  2.4416438e-04 -2.6456083e-03  1.8029395e-02
 -1.7695958e-04  7.0539567e-07  5.1156745e-03 -1.4410982e-03
  1.9519252e-02  2.0670357e-04 -1.1711432e-04  1.1163597e-02
 -1.3542996e-04 -4.9322697e-05  3.3264567e-03  3.3071808e-04
  1.1487307e-02  1.9184463e-04 -1.4648271e-03  7.0176853e-03
 -9.5955802e-05 -3.9953327e-05  1.6449704e-03 -5.3005285e-04
  7.3487373e-03  1.8806205e-04  1.3464524e-03  4.0758438e-03
 -6.0005385e-05 -7.1521423e-05  1.3593420e-04  4.4675451e-04
  5.0243561e-03  1.5619347e-04  7.3463844e-04  3.3020263e-03
 -4.8591868e-05 -9.8315000e-05 -2.6584068e-04  1.2285271e-03
  3.5769218e-03  1.4261247e-04  1.3087193e-04  2.2681228e-03
 -2.1368077e-05 -9.0711865e-05 -1.3576976e-03  4.9888828e-04
  2.5834437e-03  1.3354577e-04  1.1582883e-03  1.3954194e-03
 -2.7204639e-05 -8.4900349e-05 -9.6472622e-04 -1.2853890e-04
  1.9192379e-03  1.1878224e-04  7.0283806e-04  1.0277380e-03
 -3.2501625e-05 -9.5034057e-05 -5.8407016e-04 -2.1406984e-05
