# Supplementary material for: Geometric morphometric analysis of spore shapes improves identification of fungi
Source: PLoS One. 2021 Aug 5;16(8):e0250477. doi: 10.1371/journal.pone.0250477 (PMC8341628; doi:10.1371/journal.pone.0250477)
Supplement: S1 Appendix — (ZIP) [file pone.0250477.s002.zip › 3_latest/2_3_data_shape/nef/KHL_14333_NEF.nef]

#CONST 1 1 1 0
#HARMO 20
KHL_14333_03_1xT_paint_1
  1.0000000e+00  1.5503010e-15  1.4793661e-16  1.8791595e-01
  1.1095313e-02  1.3978356e-03 -1.2981518e-02  7.4639134e-03
  1.0099593e-01  1.7102177e-03 -1.4207209e-02  2.7232044e-02
  8.3928508e-05 -1.7506569e-03  2.0527527e-02  6.4780623e-04
  3.3403928e-02 -5.2749874e-04 -1.2570982e-02  1.1433939e-02
  2.9846433e-03  1.5298437e-03  9.5060470e-03 -2.1980914e-04
  1.4780755e-02 -2.0049123e-04 -2.4593884e-03  1.0060011e-02
  1.2880526e-03  1.9742801e-03  6.8853338e-03 -2.5735739e-03
  7.5518043e-03  3.2551951e-04 -2.8707746e-03  6.2597750e-03
  9.8898902e-04  1.8533607e-03  2.2503062e-03 -2.6972993e-03
  4.7463664e-03  3.4542275e-04 -1.0570624e-03  2.4847787e-03
  7.0023270e-04  1.8461344e-03 -1.5303914e-04 -2.2979472e-03
  4.4824984e-03  1.9700519e-04 -9.2613566e-04  2.2575580e-03
  2.0143463e-05  8.4835086e-04 -9.8506905e-04 -9.7313989e-04
  2.7560829e-03  3.0716471e-04 -5.4101432e-04  2.0564486e-03
 -8.9834784e-05  1.3884914e-03 -1.1339976e-03 -1.5495306e-03
  2.6968661e-03  8.1804403e-05 -4.6638852e-04  5.0491312e-04
  4.3898609e-04  3.4217682e-04 -2.1950492e-03 -7.0670856e-04
  1.7333496e-03 -1.0372543e-04  5.3596384e-05  1.1060066e-03
  4.7833267e-04  9.3053185e-04 -1.1786237e-03 -1.9772784e-06
KHL_14333_07_1xCR_paint_1
  1.0000000e+00  1.0031244e-17 -3.4964623e-17  2.1470174e-01
 -1.3776784e-03 -5.9029943e-03 -2.1605748e-02 -1.4281393e-03
  1.0531330e-01 -1.5228999e-03 -1.2183434e-02  3.2263120e-02
 -1.6422293e-04 -3.4700770e-03  9.8413657e-03  3.9071567e-03
  3.4556331e-02 -2.2066146e-04 -1.5381387e-04  1.4373776e-02
 -6.4814499e-04 -1.9196514e-03  5.1824634e-03  2.1870155e-03
  1.6415365e-02 -9.1502372e-04 -4.7541932e-03  1.0578317e-02
  2.0601397e-04 -2.0103754e-03 -1.4573175e-04  1.8478882e-03
  9.4078940e-03 -4.6067916e-04 -3.2241569e-03  8.6964048e-03
 -9.3930105e-05 -1.5573378e-03 -2.5009036e-04 -7.2715816e-04
  5.5578175e-03 -8.3622579e-04 -3.2996481e-03  6.3236086e-03
  2.7939748e-04 -1.9839915e-03  1.0127878e-03 -1.3501379e-03
  3.9488480e-03 -8.0938315e-04  8.6966999e-04  3.3168097e-03
  6.0165288e-04 -9.3107485e-04  1.1566569e-03 -1.4863509e-03
  2.3119665e-03 -4.2758552e-04  6.4437033e-04  1.9345052e-03
 -3.7791847e-04 -6.5010517e-04  2.4159397e-03 -2.2647850e-03
  1.4433072e-03 -1.0645816e-03  2.8163262e-05 -4.9086214e-04
 -1.2467774e-04 -9.3028506e-04  2.4027315e-03 -1.3986542e-03
  1.4016736e-03 -1.2509583e-03  6.7514248e-04  1.4476652e-03
  3.3697136e-04 -4.6047122e-04 -1.0930013e-04 -6.3001800e-04
KHL_14333_08_rev_1x_1
  1.0000000e+00  4.5092229e-18 -8.9162858e-18  2.1506234e-01
  1.8495364e-04 -1.7479037e-03 -2.2559206e-02  1.8471051e-03
  1.0201559e-01 -3.6102930e-03 -3.1455770e-03  3.3388181e-02
  7.5631026e-04 -4.6099563e-03  1.0903420e-02  1.3330832e-03
  3.5957952e-02 -3.7029852e-04 -3.1432411e-03  1.2932990e-02
  7.9775726e-04 -7.6050158e-04  7.1491718e-03  1.1230280e-04
  1.6499060e-02 -2.1164202e-03 -2.2204803e-03  1.0708127e-02
 -6.0124563e-04  3.1013288e-04  2.6494832e-04 -1.8492437e-03
  9.3036307e-03 -1.3219590e-03 -9.0723414e-04  6.6558541e-03
 -1.9467657e-04 -5.6225867e-04  1.6510571e-04 -3.3968326e-04
  5.4815276e-03 -4.4310983e-04  1.2373992e-03  5.4404073e-03
  9.0219212e-05 -4.2704472e-05  7.4298262e-05 -8.5176847e-04
  3.6652893e-03 -8.1331701e-04  1.5498775e-03  2.5902469e-03
 -1.1280944e-04 -1.0655668e-04 -5.0147472e-04 -5.5927513e-05
  2.4959197e-03  4.7832594e-05  7.3401401e-04  2.1141619e-03
  2.6993205e-04 -8.3600038e-05  8.2224495e-04  6.4012371e-04
  1.8056328e-03 -3.2425894e-04  5.1559115e-05  1.3766711e-03
 -1.6839409e-04  1.8871852e-04 -1.9221596e-04  9.4431913e-04
  8.5438082e-04 -4.0180120e-04 -6.6264018e-05  1.0946670e-03
  2.3972607e-04 -1.0411469e-04  7.4348598e-04 -1.4203682e-04
KHL_14333_11_rev_1x_1
  1.0000000e+00  1.4406075e-15  5.8070371e-17  2.1884384e-01
  2.8935075e-03 -4.9725237e-03 -1.9456887e-02  1.4296891e-02
  1.0258117e-01 -6.1891640e-06 -1.7123037e-02  3.0994387e-02
 -3.0592001e-03 -3.3212661e-03 -1.0994837e-03  5.5851346e-03
  3.1361701e-02 -4.9492708e-04 -2.9286903e-03  1.8924863e-02
 -1.9645083e-03 -1.2869899e-03  3.3094222e-03 -1.5331978e-03
  1.5497755e-02 -1.5976720e-03 -5.0709001e-03  1.0725392e-02
 -1.5608269e-03  3.9408345e-04  3.7939889e-03 -1.3992045e-03
  8.8739617e-03 -5.5237479e-04  8.7742042e-05  8.2384898e-03
 -2.4097188e-04  5.3971146e-05 -8.7498643e-04 -2.7867679e-03
  5.4604366e-03 -1.1202207e-03 -2.2609349e-03  6.0488938e-03
  6.8514970e-05 -5.3919700e-04  2.0596141e-03  8.5964759e-04
  3.4161362e-03 -1.0688641e-03  1.6192277e-03  9.1983286e-04
 -3.9025563e-04 -5.3114316e-04 -1.4840861e-03  2.9772439e-03
  2.5651044e-03 -1.5805118e-03  1.3802275e-03  2.1030629e-03
 -7.0552930e-04 -9.1258209e-04 -9.8683148e-04 -9.0644669e-04
  1.4847623e-03 -1.2597229e-03  2.6167674e-03  9.5727177e-04
 -3.0198841e-04 -5.5917285e-04  3.6253131e-04 -6.7162787e-04
  9.0394466e-04 -5.8770334e-04  1.3829584e-03  1.6237150e-03
 -1.9408406e-04 -8.6950989e-04 -9.0090574e-04  5.3348232e-04
KHL_14333_12_rev_1x_paint_1
  1.0000000e+00 -2.1095286e-17  9.3327305e-17  1.9692138e-01
 -2.6394112e-03 -5.9479360e-03 -5.2510512e-02  1.4147844e-02
  1.0257725e-01  1.1508462e-03 -1.9529904e-02  5.0174546e-02
 -1.1767364e-04 -4.9336545e-03  4.8431199e-03  9.0947411e-03
  3.2823299e-02  4.3048231e-04 -1.4789195e-02  1.4863005e-02
 -1.3120847e-03 -4.3725958e-03 -5.6959683e-04  2.6763645e-03
  1.6959400e-02 -1.6582514e-03 -4.1656078e-03  1.4437704e-02
 -8.5956995e-04 -1.3762168e-03  5.7543875e-03 -2.5521319e-03
  8.6737228e-03 -2.6905589e-03 -5.2526143e-03  8.1719762e-03
 -1.3051542e-03 -1.6540399e-03  9.2434258e-05 -1.6472611e-03
  4.7014358e-03 -1.1910312e-03 -1.1645609e-03  6.4280084e-03
 -1.1781264e-03 -1.2069541e-03  1.5648008e-03 -1.3304790e-04
  2.8875691e-03 -2.4631256e-03  1.2401239e-04  1.8466955e-03
 -1.9944767e-04 -1.3449526e-03 -1.9408344e-03 -2.5831500e-03
  1.9387951e-03 -1.9698792e-03  1.6459242e-03 -4.3133382e-05
 -1.3318814e-04 -6.0138072e-04  8.4282212e-04  9.8576598e-04
  1.2694420e-03 -1.0158925e-03  1.4200458e-03  1.2146489e-04
 -8.2340970e-04 -2.8938328e-04  1.3438733e-03  4.6112926e-04
  6.9215447e-04 -1.0342711e-03 -2.0430556e-04  4.8667823e-04
  8.1801033e-05 -2.6695647e-04  1.4542865e-03 -6.0954092e-04
KHL_14333_18_rev_1x_paint_1
  1.0000000e+00  2.8119436e-17  1.1699252e-18  1.9002382e-01
  2.0274081e-03  2.4621453e-03 -1.3087848e-03 -7.9121859e-03
  1.0278874e-01  3.8132138e-03  5.0124918e-03  3.5547261e-02
  3.6815238e-03  4.6590486e-03  5.3767510e-03 -6.5410634e-03
  3.4097432e-02  1.4513592e-03 -1.6551098e-03  1.3253370e-02
  2.3235763e-03  3.2570088e-03  1.0615417e-03 -2.6689450e-03
  1.6494426e-02 -1.0156237e-04 -2.4192212e-03  9.3705829e-03
  2.1218154e-03  3.7607119e-03 -8.6523156e-04 -1.5310595e-03
  9.9081302e-03 -5.1423456e-04 -4.4205511e-03  8.4330234e-03
  6.9173544e-04  1.2216144e-03 -5.6743353e-04 -4.1659388e-04
  5.3227589e-03 -1.6031939e-03 -9.9249381e-04  5.6646702e-03
  8.0380476e-04  2.1660734e-04 -4.5693991e-04  5.4096815e-04
  2.9885030e-03  1.4321252e-04  6.7553156e-04  2.5121940e-03
  6.6615005e-04  4.2848381e-04  1.5395727e-03  1.0576222e-03
  2.0552472e-03  1.8816825e-04  2.6351759e-04  7.9268790e-04
  1.4392006e-03  1.0016648e-03  1.8555305e-04 -2.5237228e-03
  1.0993844e-03 -1.0791900e-04  4.4955051e-05  1.9594850e-03
  1.0844460e-03  9.1655220e-04 -3.6980413e-04 -1.0165146e-03
  9.7479861e-04 -5.3414911e-04 -1.1726189e-03  1.8465890e-03
  1.1441278e-03  3.7419504e-04  1.6213127e-03 -8.1818698e-04
KHL_14333_19_rev_1x_paint_1
  1.0000000e+00 -1.3748053e-17  6.6761575e-17  1.9442875e-01
 -2.3995081e-04 -1.2676128e-02 -3.3470489e-02  4.4662290e-03
  1.0746332e-01 -1.0118313e-04 -1.0224456e-02  2.7806183e-02
 -4.9554471e-04 -5.1378049e-03  4.1963821e-03  2.6943294e-03
  3.6854080e-02 -1.4582948e-03  8.5639528e-04  5.9631301e-03
 -5.7433587e-04 -3.4623450e-03  3.6394919e-03 -1.6748587e-03
  1.8879244e-02 -1.7090181e-03 -2.9715610e-03  5.3186429e-03
 -3.3692925e-04 -2.1421375e-03 -3.0096409e-04  9.0025667e-04
  1.0126009e-02 -8.0334796e-04  1.0679736e-03  6.5064419e-03
 -4.9715477e-05 -1.6072725e-03  1.3704063e-03 -8.9923882e-04
  7.1782370e-03 -5.8954471e-04 -1.9067773e-04  2.7644608e-03
 -1.5893003e-04 -1.4824401e-03  1.5363162e-03  1.3977918e-03
  4.3547166e-03 -1.3860229e-03  3.6881405e-04  3.2023906e-03
  3.6795562e-05 -5.4319266e-04  2.9431493e-04  8.3273708e-04
  2.7689721e-03 -2.5960076e-04  8.3179108e-04  2.4348124e-03
 -7.4905401e-04 -8.2117844e-04 -9.8943104e-04  2.3362195e-04
  2.6374315e-03 -9.9705298e-04  1.3013070e-03  1.3349341e-03
 -1.9758704e-04 -5.4657884e-04  1.5364431e-03 -7.0631271e-04
  1.8272840e-03 -1.5856904e-04  2.3523874e-04  2.3096422e-03
 -7.3149714e-04 -5.2869422e-04  1.0210951e-03  2.2204591e-04
KHL_14333_20_rev_1x_paint_1
  1.0000000e+00  1.1972496e-17 -5.3981932e-17  2.0231257e-01
  1.8484029e-03 -7.9384421e-03  6.8679703e-04 -1.1353985e-03
  1.0388800e-01 -2.8288815e-03 -3.2016422e-02  2.2047099e-02
  1.9878826e-03 -4.5033696e-03  1.6405061e-02  2.0281037e-03
  3.5811838e-02 -3.0087227e-03 -1.5935308e-02  1.3337370e-02
  1.8195673e-03 -9.9854338e-04  7.6294204e-03 -3.5129778e-03
  1.5629111e-02 -2.4798992e-03 -8.5273983e-03  8.1087342e-03
  1.2448600e-03 -1.6212547e-03  5.8805437e-03 -3.9001663e-03
  1.0016316e-02 -2.0219311e-03 -5.9174074e-04  5.2085406e-03
  1.6940814e-04 -3.4430783e-04  6.9453861e-04  4.3356768e-04
  7.0086369e-03 -2.2662916e-03  2.9224571e-04  5.5140612e-03
  5.2683978e-04  8.6250667e-04 -1.2202072e-03  4.4144990e-04
  4.1632211e-03 -1.6256126e-03 -2.9683441e-04  2.0647235e-03
  6.0395196e-04  3.8656909e-04 -2.8654582e-04 -1.2478482e-03
  3.0404681e-03 -6.8440701e-04 -6.6745696e-04  1.6393934e-03
 -1.5914638e-04  4.7991876e-04  1.2076858e-03 -9.7702140e-04
  1.9072355e-03 -1.2311567e-03 -1.8155394e-03  7.6889167e-04
  2.5298740e-04  2.7413896e-04  6.6455475e-04 -3.2912645e-04
  1.3425418e-03 -1.1662759e-03 -1.6903820e-04  1.5056686e-03
  6.6477265e-04 -4.7779327e-05 -5.5550330e-04 -5.4731690e-04
KHL_14333_22_rev_1x_1
  1.0000000e+00  3.3699503e-18 -2.1265452e-17  2.0966730e-01
  1.0178563e-02 -1.3715211e-02 -5.1179206e-02  1.9937198e-02
  1.0504529e-01  5.8608247e-03 -2.8557211e-03  4.2293267e-02
 -3.6138118e-03 -6.4465474e-03 -7.5343112e-05  6.9962348e-03
  3.3531368e-02  2.0623996e-03  5.8605275e-04  1.5829865e-02
 -3.0779143e-03 -3.0567422e-03  8.8598702e-03  9.2589389e-04
  1.5195080e-02  5.3241611e-04 -2.9451798e-03  1.3021968e-02
 -3.9131580e-04 -1.7477415e-03 -1.3691990e-03 -5.9509704e-04
  6.6934880e-03  1.6665791e-03  1.7096984e-04  2.3711079e-03
 -1.6299933e-03 -2.3471369e-03  3.0371461e-03  7.8245538e-04
  4.9951117e-03 -2.6133811e-04 -1.8621374e-03  5.2467384e-03
 -1.0371745e-03 -2.5786663e-04  8.7642156e-04 -2.1684707e-03
  2.4306458e-03 -4.1973256e-04  2.1538579e-04  1.7248122e-03
 -3.1424337e-04 -6.1517854e-04  2.2839603e-03  4.6617414e-04
  1.8251623e-03  1.1608918e-03 -1.0129375e-03 -2.5463557e-06
 -1.0448190e-03 -6.9440260e-04 -1.1894386e-04  1.6145010e-03
  1.5307223e-03  4.1951828e-04 -1.5346785e-03 -3.5374406e-04
 -1.0792826e-03 -1.4435614e-04  4.4239374e-04  7.8352274e-04
  5.0252657e-04 -2.4589354e-04 -4.0849718e-04  1.4618723e-03
 -2.5548902e-04 -3.4300910e-04 -1.8920353e-03 -5.7975758e-04
KHL_14333_23_1x_paint_1
  1.0000000e+00  1.4491722e-17 -5.0903279e-17  2.0974364e-01
 -3.4125023e-03 -5.2220697e-03 -3.5902846e-02  2.5542847e-03
  1.0687511e-01 -2.7839124e-04 -2.4161013e-02  3.1337354e-02
 -3.6413003e-03 -4.1065238e-03 -1.2137419e-03  1.3213188e-02
  3.4545198e-02 -1.0018927e-03 -7.2581814e-03  9.1469155e-03
 -2.5164376e-03 -2.9584476e-03  2.2973835e-03 -1.7787207e-03
  1.6559455e-02 -2.0259486e-03 -6.3671036e-03  1.1696559e-02
 -1.5541472e-03 -2.0997362e-03  7.0126524e-04 -1.3131957e-03
  8.8847023e-03 -2.1858985e-03  1.1217531e-03  4.4100547e-03
 -2.0696536e-04 -1.9819046e-03  1.8920717e-03  7.2015882e-04
  6.5759369e-03 -1.3397813e-03  2.8404305e-04  2.4947066e-03
  8.3243754e-05 -3.5707274e-04  9.7185575e-04  5.3391423e-04
  4.1408471e-03 -6.9152515e-04 -1.1113408e-04 -1.0039602e-04
 -2.3275613e-04 -2.7814726e-04  2.2995039e-03  2.1381547e-03
  3.0124708e-03 -6.2746655e-04  1.2676667e-05  3.5913167e-04
 -3.8705022e-04  1.9211428e-04  1.0097127e-03 -1.5105318e-04
  2.0793146e-03 -7.4142077e-04 -1.9163820e-04  1.3807860e-04
 -4.5248321e-04 -3.6686395e-05  1.9146576e-03  1.6151427e-03
  1.6015045e-03 -5.6075626e-04 -3.4964199e-04  6.1583209e-05
 -7.3538787e-04  1.5496132e-04  3.4199499e-04 -7.5685872e-04
