# Supplementary material for: Geometric morphometric analysis of spore shapes improves identification of fungi
Source: PLoS One. 2021 Aug 5;16(8):e0250477. doi: 10.1371/journal.pone.0250477 (PMC8341628; doi:10.1371/journal.pone.0250477)
Supplement: S1 Appendix — (ZIP) [file pone.0250477.s002.zip › 3_latest/2_3_data_shape/nef/KHL_14355_NEF.nef]

#CONST 1 1 1 0
#HARMO 20
KHL_14355_01_1xT_paint_1
  1.0000000e+00  1.5488020e-15 -1.9995533e-16  1.3572585e-01
 -4.2099458e-04 -2.9164557e-03  1.1411562e-02  2.0771615e-03
  1.0865906e-01  4.6833802e-03 -1.3724759e-02  2.2282465e-02
 -2.0787635e-03  1.4326354e-03  1.1235373e-02 -5.7989628e-03
  3.8984760e-02 -4.1837910e-04  3.9456482e-03  1.4111996e-02
  9.8219328e-04  1.6256972e-03 -2.1409037e-03 -1.5835899e-03
  1.8505441e-02  2.4416697e-04 -2.2932350e-03  8.9034241e-03
  6.0053843e-04  8.8409436e-04 -1.4206917e-03 -1.6358913e-04
  9.4153568e-03  7.3062376e-04 -2.8230611e-03  5.0843110e-03
  6.7078476e-04  6.8447749e-04  7.8247049e-04  2.0377419e-05
  7.3182665e-03 -1.6694741e-04 -1.4282289e-03  2.0669996e-03
  4.6974872e-04  6.2689070e-04 -1.0813018e-04  7.0271790e-04
  4.3277721e-03 -3.2051827e-04  1.8191984e-03  2.8857995e-03
 -5.9092780e-04  5.1284303e-04 -3.0197206e-04  6.3548303e-05
  3.4217221e-03  7.9567607e-04 -2.9840320e-04  2.7993003e-03
 -5.6853876e-05 -1.3947606e-04 -7.5546699e-04  1.9515339e-03
  2.2975930e-03  2.1520017e-04 -1.8850599e-04  2.4971901e-03
  7.2607645e-05  3.8728030e-04  5.2257439e-04  1.1150135e-03
  1.4105307e-03 -1.2188119e-04 -1.9975460e-03  1.5000948e-03
 -2.9399107e-04  4.0015530e-05 -6.2339894e-05  6.6426604e-04
KHL_14355_02_2xC_paint_1
  1.0000000e+00  6.5449667e-18 -5.9019377e-17  1.2705833e-01
  1.2961436e-03  4.7070509e-04 -2.6432524e-03 -2.4852042e-03
  1.0957434e-01  3.2526169e-03  2.1115847e-03  1.5003152e-02
 -6.3201227e-04  4.0885305e-04  1.2072443e-02 -8.7209386e-04
  3.9526773e-02  1.7400537e-03 -6.4632875e-03  8.7836178e-03
  3.5002497e-04  5.1423873e-04  3.5715029e-03 -7.6751738e-04
  1.9798258e-02  6.2561655e-04 -4.7357742e-03  9.3829603e-03
  4.5394764e-04  9.2252704e-04  1.7987174e-03 -3.3084411e-03
  1.1383250e-02  2.6600457e-04 -1.0170354e-03  7.5550967e-03
  3.8339857e-04  7.4539022e-04  1.2972359e-03 -1.5287653e-03
  7.3395360e-03  2.9249094e-04 -2.6747963e-04  4.4604073e-03
  5.2782415e-04  6.4110878e-04 -9.0705759e-04 -6.2455593e-04
  5.1614541e-03  3.4124234e-04 -5.7152604e-04  2.2767482e-03
  2.9127481e-04  6.1985088e-04 -2.4776997e-05 -6.4984048e-04
  3.8071793e-03  2.1825091e-04 -5.8362741e-04  2.1759510e-03
  1.5508919e-04  4.8729173e-04  2.2277362e-04 -1.9188105e-05
  2.8595591e-03  2.0099405e-04 -1.2616643e-04  1.7382856e-03
  1.9611231e-04  4.6199536e-04 -7.2065513e-04 -3.8361668e-04
  2.1390484e-03  2.0990613e-04  6.4600588e-04  1.4157670e-03
  1.1143011e-04  2.1946707e-04 -4.4562315e-04  8.9682320e-04
KHL_14355_02_2xC_paint_2
  1.0000000e+00 -5.7357274e-18  5.5480821e-17  1.3502907e-01
  3.2687604e-03  4.4079517e-03  1.1892462e-03 -7.3602207e-03
  1.1012883e-01 -1.1701952e-03 -3.0628438e-04  2.5697755e-02
  3.1405324e-04  1.8164419e-03  8.6112753e-03 -3.3569620e-03
  3.8980786e-02  4.6002658e-04 -8.4804491e-03  1.1071739e-02
  1.1614637e-03  1.0808290e-03  9.0529305e-03 -1.6440822e-03
  1.8515491e-02 -3.0746300e-04  7.8311688e-04  9.7415775e-03
  1.2940505e-03  1.2722992e-03  1.3607153e-03 -3.7238033e-03
  1.0689241e-02 -3.6219175e-04 -2.8338871e-03  7.9323924e-03
  1.4432158e-03  1.3065635e-03  3.8864328e-04 -2.7714781e-03
  6.8061168e-03 -8.0078948e-04 -2.6903939e-03  5.4755179e-03
  8.0695533e-04  1.2214159e-03  3.9399767e-04 -3.9933851e-04
  4.6888177e-03 -3.1648780e-04  1.0737137e-03  3.2017839e-03
  1.0086639e-03  7.5231844e-04  3.5591023e-04 -1.4125209e-03
  2.8762407e-03 -5.0303526e-04 -9.0289715e-04  3.0865203e-03
  9.7040205e-04  1.1976067e-03  5.3160574e-04 -1.1189126e-04
  2.4029816e-03 -7.2702161e-04  4.2842297e-04  8.4548935e-04
  5.1345161e-04  7.9433981e-04 -1.2937014e-03  1.6025836e-03
  1.8065073e-03 -2.8016541e-04  1.9701613e-04  1.8673087e-04
  6.1621821e-04  6.6433577e-04  5.1472134e-04  6.9530774e-04
KHL_14355_06_1xC_paint_1
  1.0000000e+00  1.7790653e-17 -1.4136853e-16  1.3153794e-01
 -2.3783775e-03  3.8556851e-03 -1.3455148e-02 -3.5326027e-03
  1.0569857e-01  2.3553230e-03  1.0154493e-02  2.0852983e-02
 -1.5946914e-05 -3.1267750e-03 -1.3198733e-03 -3.2643572e-03
  3.9456877e-02  1.2153927e-03 -1.0529280e-03  1.0686035e-02
  7.2890687e-04 -8.0711308e-04  2.3843436e-04 -3.0444519e-03
  1.8012046e-02  8.1081392e-04 -6.3919267e-05  8.3649631e-03
  7.8252892e-05  1.1080509e-04 -5.7271831e-04 -4.2610583e-04
  1.1350273e-02  6.1971343e-04  8.6877011e-04  5.5028177e-03
  9.9250820e-04 -1.5860127e-03  4.2720861e-04 -7.7961024e-05
  7.0189881e-03  1.3189546e-04 -2.5040866e-05  3.7725084e-03
  2.8365941e-04  2.8322249e-04  5.5878361e-04  4.6437063e-05
  5.2711948e-03  1.5190109e-03 -9.7799727e-04  1.6994703e-03
  4.0828198e-04 -2.1972675e-05 -2.7429863e-04  6.6446732e-04
  3.3147307e-03  1.4937550e-04  2.1151082e-04  2.2084364e-03
  1.2501035e-04 -4.5098225e-04  5.0989613e-05  7.9256253e-05
  2.5968519e-03  1.0472056e-04 -1.9801924e-04  1.6302954e-03
  3.2105459e-04 -1.5918703e-04 -1.2266707e-04  1.2647939e-03
  2.3730037e-03  7.5060583e-04 -3.2830907e-04  6.0509214e-04
  2.6366937e-04  1.1062321e-04 -3.4628030e-04  4.3664241e-04
KHL_14355_06_rev_1xL_1
  1.0000000e+00  3.0239539e-17 -2.2869807e-16  1.3231277e-01
 -2.5451518e-03 -8.1634248e-04 -1.7028849e-02 -4.5406407e-03
  1.0953119e-01 -4.2141435e-03 -3.4835929e-03  1.9276589e-02
 -1.1283565e-04 -5.6599187e-04 -2.9253026e-03 -2.9175808e-03
  3.8511015e-02 -2.3472856e-03 -2.5771173e-03  1.2068105e-02
  7.3527003e-04 -6.0294515e-04  2.0435372e-03 -2.9636428e-03
  1.9076872e-02 -1.6327627e-03 -1.6497757e-03  8.3028792e-03
  3.8432881e-05 -5.6122820e-04 -1.8969222e-03 -2.5663929e-03
  1.1423329e-02 -1.3178836e-03  6.2329452e-04  5.6079066e-03
  6.4483308e-04 -3.3179046e-04  1.7195224e-03 -1.0986126e-03
  7.3471369e-03 -9.3478960e-04  5.0498417e-04  4.8570071e-03
  3.0436919e-04 -2.7228226e-04 -1.2014717e-04 -6.3115406e-04
  4.7874129e-03 -1.0339717e-03 -9.0879917e-04  2.1647284e-03
  2.8484693e-04 -2.1394776e-04 -8.8528410e-05 -1.9062849e-04
  3.5136726e-03 -6.4692146e-04  2.7236425e-05  2.8044929e-03
  3.3192679e-04 -1.9354238e-04  3.4027861e-04  8.6464424e-06
  2.7101668e-03 -5.7146957e-04  8.3545772e-04  1.9909693e-03
  1.2880842e-04 -1.0017608e-04 -6.6919836e-04  6.0667328e-04
  2.0263951e-03 -5.3938554e-04  6.1865807e-04  1.1756293e-03
  1.7959084e-04 -1.5453129e-04 -2.0602372e-04  3.2691754e-04
KHL_14355_07_3x_paint_1
  1.0000000e+00  2.9631503e-18  7.0870727e-18  1.3958485e-01
 -3.8309382e-03  2.9004801e-03  3.6885186e-02  1.7635056e-03
  1.0883438e-01  2.6189899e-03 -7.4983791e-03  1.8949369e-02
  3.7509454e-04  3.8486753e-03  4.1090249e-03 -1.9444995e-03
  3.8405717e-02  3.8073759e-04 -2.1266767e-03  1.3516983e-02
  5.7945979e-04  2.8568627e-03 -1.2927285e-03 -5.5200808e-03
  1.8356431e-02  8.3855228e-04 -6.3684385e-04  8.6867873e-03
  9.5700197e-04  1.8555609e-03  4.7453809e-04 -3.9869880e-03
  1.0315858e-02  5.0991065e-05 -3.0434434e-03  6.0133552e-03
  1.3347349e-03  1.8452894e-03 -6.0405038e-04 -1.0342540e-03
  6.5187315e-03 -8.5924855e-04 -1.2194651e-03  4.1642626e-03
  2.6364245e-04  1.6590724e-03  5.5314420e-04  4.3218915e-04
  4.9767807e-03 -6.1914914e-04 -5.6166605e-04  2.6148623e-03
  1.1833418e-04  9.2279257e-04 -4.2499433e-04  8.5607576e-04
  3.6156263e-03 -4.5378854e-04 -4.6160202e-04  3.2473603e-03
  3.8884221e-04  6.5006153e-04 -3.0949858e-04  7.1542962e-04
  2.3003814e-03  6.0806925e-05  4.8376308e-04  1.2250650e-04
  5.2538240e-04  6.8080225e-04 -6.7504162e-04  1.4385418e-03
  2.1442864e-03 -3.9492032e-04 -6.6318806e-04  1.0819889e-03
  1.6402110e-04  7.5438523e-04 -3.4171141e-04  9.9492801e-04
KHL_14355_07_3x_paint_2
  1.0000000e+00  4.4735802e-18 -6.3871044e-17  1.4458486e-01
  3.4803738e-04  1.3114161e-05  2.7964367e-03  3.6689650e-04
  1.0970652e-01  1.7084220e-03  8.7561834e-03  2.0837973e-02
  3.3544735e-05  3.1488259e-04  7.4736979e-03 -3.7336038e-03
  3.9200134e-02  1.1008297e-03 -1.3589464e-03  1.0131341e-02
  6.1748440e-04  3.5192069e-04 -1.8009383e-03 -3.7918218e-03
  1.9658853e-02  5.6116677e-04 -2.0665707e-03  9.4712386e-03
  4.6863934e-04  2.7495279e-04  1.1971279e-04 -2.1473115e-03
  1.1536299e-02  3.6878498e-04 -7.9841326e-04  7.2053696e-03
  3.3245027e-04  2.3990889e-04  1.7602784e-03 -1.2176894e-03
  7.5695319e-03  3.4141545e-04 -2.0730950e-03  4.1482923e-03
  3.3581958e-04  2.0196231e-04  1.1800326e-03 -3.2406697e-04
  5.1353960e-03  2.9870530e-04 -1.4842265e-04  2.3179367e-03
  4.2022112e-04  1.6455787e-04 -7.0219749e-04  4.7172505e-04
  3.7643843e-03  1.8279920e-04 -1.0622265e-03  2.2530718e-03
  3.7706049e-04  1.8082749e-04 -6.5365171e-04  3.4562620e-04
  2.7898729e-03  1.0686368e-04 -5.1614534e-04  2.0229558e-03
  3.3887924e-04  1.5134310e-04 -6.9812030e-04  8.2824438e-04
  2.1373149e-03  6.9606101e-05 -3.7860871e-04  1.5374099e-03
  2.6984150e-04  1.4958697e-04 -2.6479794e-04  7.8916139e-04
KHL_14355_07_3x_paint_3
  1.0000000e+00 -1.5325595e-18  3.2416147e-17  1.3944749e-01
 -1.4110529e-03  1.2346733e-03  1.3425065e-02 -7.5179828e-03
  1.0845340e-01  3.3971594e-03  1.1062192e-02  2.4176752e-02
  4.5705788e-04  1.2196020e-03  1.4059926e-03 -7.0529625e-03
  3.9145561e-02  2.0062117e-03 -8.4224749e-04  1.4022373e-02
 -3.7879837e-04  6.4558766e-04  6.6284877e-03 -3.0294026e-03
  1.9224605e-02  1.5880465e-03  1.2832631e-03  8.3087628e-03
  2.4014649e-04  7.8152139e-04  2.5049547e-03 -3.5675335e-03
  1.1648671e-02  1.2046198e-03 -1.6840923e-03  5.9462968e-03
  5.3347651e-04  6.5168908e-04  4.2368551e-04 -2.4350060e-03
  7.1113571e-03  1.0307739e-03  1.4424494e-03  3.8882658e-03
  4.8519893e-04  4.0431644e-04  4.9235136e-04 -5.8494678e-04
  4.8537613e-03  9.0254245e-04  1.1248157e-03  2.4439161e-03
  5.6800792e-04  4.1015394e-04 -3.0522182e-04 -3.9221173e-04
  3.5553348e-03  7.6313663e-04  2.9968397e-04  1.6329424e-03
  4.7441083e-04  4.6772998e-04  3.8181414e-06 -5.7171165e-04
  2.7086052e-03  5.5822183e-04 -2.6658213e-04  1.6215291e-03
  3.2264835e-04  3.9792181e-04  6.7053823e-04  2.0011471e-05
  2.0375421e-03  4.3353649e-04 -6.0369194e-05  1.3727301e-03
  4.4270121e-04  3.7593270e-04 -4.0776656e-04  2.6216607e-04
KHL_14355_08_1xTR_paint_2
  1.0000000e+00 -5.7087705e-19 -4.1672403e-18  1.3648890e-01
  5.6096697e-03  4.0109492e-03 -1.5183695e-02 -7.8238460e-03
  1.0750914e-01  1.5925954e-03  5.0617144e-03  2.4022424e-02
  1.9340436e-03  3.3430399e-03 -9.1102825e-03 -5.0232568e-03
  4.0005228e-02  1.4211310e-03 -4.9291834e-03  1.0201899e-02
  2.6486151e-04  8.0899960e-04 -4.4351402e-03 -7.8649411e-04
  2.0012607e-02  1.6010925e-03 -3.4292283e-03  7.3704355e-03
  3.1965389e-04  2.8173084e-04 -5.5818555e-04 -2.2134658e-03
  1.0694449e-02  9.4294891e-04 -2.2991985e-04  6.0801307e-03
  7.8231330e-04  6.9103601e-04 -2.4864521e-04 -2.4195499e-03
  6.8163455e-03  3.4632316e-04 -3.0289918e-04  3.8929715e-03
  6.7656809e-04  4.5263273e-04 -8.2072235e-04  1.0693142e-04
  5.1996126e-03  4.8500751e-04 -1.4723990e-03  1.6658837e-03
 -6.7785632e-05  2.5307611e-04  2.2433908e-03  2.5675157e-04
  3.9486530e-03  3.7288835e-04 -2.0518054e-03  2.3106613e-03
  4.1532954e-04  3.3399509e-04  5.6622451e-04 -3.4477069e-04
  2.6258627e-03  3.3153502e-04 -5.5312503e-04  1.7749243e-03
  5.0214773e-04  4.9193496e-04  1.9609732e-04 -4.0500076e-04
  2.0145245e-03  6.9554075e-05 -5.6243187e-04  2.4088172e-03
  4.5919044e-04  6.3407932e-04 -6.1731684e-05 -8.9305839e-04
KHL_14355_13_rev_2x_R_B_1
  1.0000000e+00  2.1160887e-17 -2.4515702e-17  1.3371701e-01
  1.1878045e-03  2.8494892e-04 -2.8696282e-02 -9.3624850e-03
  1.1043572e-01  8.9990081e-04  4.9820320e-03  1.6446673e-02
  6.1344530e-04  1.3195405e-04 -1.0501531e-02 -4.7999060e-03
  3.9693850e-02  5.3018451e-04 -7.9845890e-03  1.0748659e-02
  3.3567316e-04  7.2965502e-05 -1.7759919e-03 -3.2183380e-03
  1.9871497e-02  3.8722821e-04 -8.8202003e-04  8.0072021e-03
  2.0927678e-04  4.0102762e-05  2.0974518e-03 -2.4564797e-03
  1.1833938e-02  3.9541219e-04 -1.6406683e-03  3.8397591e-03
  2.5905899e-04  1.9414425e-05  3.3191499e-04 -2.0674836e-03
  7.7229891e-03  3.0094319e-04 -5.4529650e-04  4.4606975e-03
  2.7419533e-04 -3.9919521e-06 -3.6893713e-04 -1.5747850e-03
  5.3438975e-03  2.8856453e-04  6.8803535e-04  3.2827272e-03
  2.7557006e-04 -1.6574449e-05 -6.6664217e-04 -1.4059339e-03
  3.8668808e-03  2.8037904e-04  1.1016597e-03  2.4471208e-03
  2.3571746e-04 -7.9720335e-05  3.1456216e-04  3.9309737e-04
  2.9183263e-03  2.6148980e-04  2.8826305e-04  2.2490390e-03
  2.3599510e-04 -9.3077036e-05 -8.5402535e-06  6.3461805e-04
  2.2447106e-03  2.5143066e-04  1.2153733e-04  1.9634976e-03
  2.3956809e-04 -6.8605422e-05 -4.6178449e-04 -2.9917648e-04
KHL_14355_13_rev_2x_R_B_4
  1.0000000e+00 -1.2843808e-17  8.9446344e-17  1.4182559e-01
  2.1961440e-03  2.5448024e-04 -1.7731663e-02 -2.1791692e-03
  1.0800443e-01  2.6676059e-03  2.4228755e-02  2.2134227e-02
  8.5250209e-04  6.3394789e-04 -5.2732377e-03 -5.5227816e-03
  4.0055135e-02  1.7062517e-03 -5.4880348e-03  1.1889619e-02
  1.5786715e-04  3.7799606e-04  1.1319133e-03 -2.9650007e-03
  1.9756153e-02  1.0424852e-03  1.0533118e-03  9.7012306e-03
  5.5731021e-05  4.4746783e-04  2.0099292e-03 -3.4398631e-03
  1.1629967e-02  9.4112500e-04  1.6961501e-03  5.8995660e-03
  2.2349455e-04  2.1611868e-04  3.6073285e-04 -1.1284033e-03
  7.6083308e-03  9.6414378e-04  1.2345992e-03  2.5922443e-03
  1.6756136e-04  1.1413960e-04  7.7405755e-04 -3.1620504e-05
  5.4074019e-03  6.7622967e-04 -5.6375268e-06  3.0715735e-03
  2.3579547e-04  1.8947025e-04  1.8063130e-05 -5.9704958e-04
  3.8955944e-03  6.3128408e-04  4.9980718e-04  1.8377088e-03
  3.2379243e-04  3.4379494e-05 -9.3477422e-04  9.6374793e-04
  3.1156478e-03  6.3128379e-04 -1.2396246e-03  5.4617861e-04
  1.7009822e-04  1.0771489e-04  3.4807585e-04  3.8417208e-04
  2.3986737e-03  4.2884189e-04 -8.1632870e-04  1.3897465e-03
  2.3107500e-04  7.5604839e-05 -3.7320798e-04  7.6669842e-04
KHL_14355_14_4x_1
  1.0000000e+00 -4.3471518e-18  3.4031945e-17  1.3803817e-01
  1.2021813e-03  7.0961274e-05 -4.7253001e-02 -3.5238412e-03
  1.1025165e-01  4.4980152e-04  1.0317575e-02  2.1710611e-02
  4.9832881e-04  7.8962064e-05 -1.0789584e-02 -3.7803206e-03
  3.9392175e-02  2.7679235e-04 -5.3251773e-03  1.1540067e-02
  3.6734036e-04  5.4447085e-05 -4.1311587e-03 -2.3524443e-03
  1.9773916e-02  1.7967920e-04 -4.4480276e-03  7.9820679e-03
  2.4722083e-04  5.8413685e-05  1.9069166e-03 -2.4097206e-03
  1.1665538e-02  1.2061449e-04 -2.0282706e-03  5.9761662e-03
  2.8513661e-04  6.1875366e-05 -3.1600600e-04 -2.4488546e-03
  7.5761353e-03  7.3461129e-05 -1.3294754e-03  4.9660465e-03
  2.8503885e-04  3.3269603e-05 -6.1751581e-04 -8.3268330e-04
  5.2007257e-03  4.3736614e-05  5.5131554e-04  3.9312472e-03
  2.9085394e-04  3.3549273e-05 -1.2763808e-03 -7.2810978e-04
  3.7526873e-03  4.4025407e-05 -1.9768018e-04  1.8774118e-03
  2.6702457e-04  2.5626261e-05 -4.4353749e-04 -2.1077154e-04
  2.7867973e-03  1.2423484e-05 -5.2529616e-04  1.8399879e-03
  2.4589552e-04  2.6790035e-05  2.0435751e-04 -1.7989198e-04
  2.1091573e-03  3.7725846e-07 -4.6733628e-04  1.0447788e-03
  2.3293229e-04  1.0683422e-05  3.8675554e-04  7.3198935e-04
KHL_14355_14_4x_2
  1.0000000e+00 -9.8128250e-18  7.8697180e-17  1.3411176e-01
  1.8480836e-03 -8.8415354e-05  2.1518093e-02 -1.2709480e-03
  1.0921849e-01 -1.8775720e-03 -1.8992660e-02  1.8609130e-02
  8.3994232e-04 -3.2747517e-04  7.5924819e-03 -4.6281282e-03
  3.9330943e-02 -1.2090452e-03 -1.5260472e-03  9.9116617e-03
  4.8058216e-04 -8.0599872e-05  2.6749368e-03 -1.2558556e-03
  1.9891555e-02 -9.0717447e-04  6.5889952e-04  6.3579751e-03
  2.4423927e-04 -5.4589283e-06 -5.1621147e-04 -2.6191502e-04
  1.1707616e-02 -7.8912839e-04 -1.0707793e-03  3.6664992e-03
  3.3882319e-04  5.6663646e-05  8.9745219e-04  5.5167564e-04
  7.6219692e-03 -5.4521467e-04 -1.2387668e-03  4.2679777e-03
  2.4975355e-04  1.9938255e-06 -2.1131664e-04 -2.5219551e-04
  5.3643608e-03 -5.2181900e-04 -1.4260601e-04  2.6509816e-03
  2.5357667e-04 -2.3908613e-05 -1.4009677e-05 -6.5771273e-04
  3.9010066e-03 -4.6725678e-04 -1.8985034e-04  1.9676587e-03
  2.5769947e-04  8.8403236e-06  2.0564313e-04 -2.5098476e-04
  2.9685761e-03 -4.4708951e-04  3.2460677e-04  1.1336944e-03
  2.4917651e-04  5.1704402e-05  2.6674247e-04  2.9589249e-04
  2.2740461e-03 -3.6205331e-04  3.7917761e-05  1.4216893e-03
  2.6198309e-04  6.9022394e-05  6.3801890e-04  4.8914434e-04
KHL_14355_14_4x_4
  1.0000000e+00  3.3431941e-17 -2.4346183e-16  1.2437411e-01
 -3.6352671e-03 -3.5210221e-05 -2.8440917e-02 -3.8998633e-04
  1.1190337e-01 -3.5858437e-03  1.0131426e-02  1.3925926e-02
  1.0385314e-03  3.1239537e-05  7.4016691e-03  4.8596843e-07
  3.8390750e-02 -1.9274688e-03 -7.9819418e-03  1.0030507e-02
 -1.6686654e-04  4.3487685e-04 -1.8356044e-03  2.9783741e-03
  2.0064180e-02 -1.3814469e-03  1.7743725e-03  7.0821441e-03
  4.7057166e-04 -5.2002665e-05  3.0603606e-03 -8.6956395e-04
  1.1427990e-02 -1.1119063e-03 -2.6348861e-03  5.1721041e-03
  1.1296150e-04 -4.0264810e-05  3.2833267e-04 -8.9046643e-04
  7.5788804e-03 -8.5247745e-04 -8.9438861e-04  4.6196522e-03
  1.3819634e-04 -1.1718662e-04  5.3397981e-04 -1.5867882e-03
  5.3807165e-03 -9.2549130e-04  1.9135633e-04  2.2902446e-03
  2.0907902e-05  1.4380770e-04 -3.5141931e-04  3.1327860e-04
  3.8499698e-03 -8.1905056e-04 -3.2559845e-04  1.7997442e-03
  2.1701569e-04  4.9544247e-07  1.1679855e-03 -8.8095055e-04
  3.0669735e-03 -7.2497772e-04  1.1338233e-03  1.5133962e-03
  9.8258291e-05  1.5407916e-04  2.7443704e-04  2.0808438e-04
  2.2583897e-03 -7.5694221e-04  1.3156824e-04  4.6469401e-04
  1.1872683e-04  1.0929070e-04  4.4972805e-04 -2.1675478e-04
KHL_14355_14_4x_6
  1.0000000e+00 -4.0051906e-18  3.0902755e-17  1.3180904e-01
  2.5748735e-03 -3.7305848e-04 -1.4207902e-02 -1.1106181e-03
  1.0705929e-01  2.0027395e-03 -2.3962495e-03  1.8985660e-02
  1.4493911e-03 -2.0267946e-03 -4.2640339e-03 -2.5921217e-03
  3.6656458e-02  5.2056003e-04  2.0826575e-03  1.0072173e-02
  2.1605120e-04 -8.9221221e-05  3.5882200e-03 -1.2405512e-03
  1.9929872e-02  4.8883064e-04 -2.9194312e-03  6.6050620e-03
 -4.4808116e-04 -2.2731726e-05  2.1545455e-03 -8.6986729e-04
  1.1281133e-02  7.5368692e-04 -3.0994508e-03  4.1770268e-03
  6.1627554e-04  6.6838977e-05  9.0111827e-04 -9.6500584e-04
  6.8873530e-03 -6.3114764e-04 -6.6221994e-04  3.3116638e-03
  5.2816055e-04  4.1489299e-05  3.3419462e-04  7.3402148e-04
  5.0774082e-03 -5.0028168e-05  7.5525848e-05  2.0315657e-03
  3.4782844e-04  3.8003527e-04  3.1133192e-04  5.4490078e-04
  3.6023719e-03 -9.1383760e-05  2.3574902e-04  1.4086904e-03
 -8.7247680e-05  1.9610895e-04 -4.8645098e-04  8.6743969e-04
  2.9447919e-03 -5.4012625e-05  9.8024428e-05  1.8146308e-03
  3.0919833e-05 -2.6135192e-04 -1.8504989e-04  7.0787868e-04
  1.6519306e-03  1.9452777e-04  9.3692355e-04  5.3026511e-04
  9.1239372e-05  3.2296230e-04 -4.5120089e-04 -1.6494972e-04
KHL_14355_21_1xCL_paint_1
  1.0000000e+00  1.5073149e-17 -9.2106689e-17  1.3074163e-01
 -2.1948462e-03 -1.3778153e-03  2.3743229e-02 -4.8430169e-03
  1.1053408e-01 -3.0157717e-04 -3.7209847e-03  2.5558327e-02
  6.1142352e-04 -9.0539540e-04  5.2080515e-03 -3.3731936e-03
  3.9755314e-02  3.9842913e-04  8.6761759e-04  1.2635710e-02
  6.1269984e-04  3.4428185e-04  3.1859327e-03 -4.7285937e-03
  1.9508939e-02  6.0749546e-04  5.5654255e-04  8.5506767e-03
  1.0229996e-04  1.0728691e-04  1.6312649e-03 -2.2752312e-03
  1.1406416e-02  3.4940191e-05 -1.0229332e-03  5.2149998e-03
  3.6885751e-04 -2.0243030e-04  1.6598754e-03 -1.7828314e-03
  7.7200427e-03 -1.4506326e-05 -6.2928291e-05  3.4127060e-03
  5.7624177e-04  9.4814407e-05  1.4536794e-03 -2.0863551e-04
  5.3304651e-03  2.8995840e-04 -6.7190259e-04  2.0414021e-03
  3.0376862e-04  3.4325750e-04  1.8402068e-04 -1.5689833e-03
  3.5359119e-03  1.2223350e-05  9.9760652e-04  2.1737707e-03
  2.3987629e-04 -1.0940685e-05  4.3188476e-04  1.7299394e-04
  2.8911540e-03 -2.1863975e-04 -4.1290999e-04  2.0761157e-03
  5.0458094e-04  1.0533183e-04 -5.5285371e-04 -1.2362019e-04
  2.3109434e-03  4.9581722e-05 -1.4843056e-04  5.0278973e-04
  2.7853951e-04  3.0558784e-04  4.6184042e-04  4.2804973e-05
KHL_14355_21_rev_1xBR_paint_1
  1.0000000e+00 -1.3303730e-17  8.4288172e-17  1.3493755e-01
 -4.0862976e-03 -2.7970046e-03 -7.2350003e-03 -6.3212528e-04
  1.0523114e-01 -1.3408616e-03 -1.0128941e-02  2.1340907e-02
 -4.1311907e-04 -1.7281439e-03 -2.7029066e-03 -3.4773509e-03
  3.8901510e-02 -1.9978867e-03  7.6548943e-03  9.4799157e-03
  7.9010178e-04 -1.3615524e-03  7.3670089e-03 -4.7859770e-04
  1.9387106e-02  3.5902149e-04  2.8959813e-03  6.7143008e-03
  5.4431195e-04  4.1620302e-04  3.4029506e-03 -2.6381969e-03
  1.0657854e-02  4.3349584e-04 -1.1591615e-03  6.0462227e-03
 -1.5735553e-04  5.4875619e-04 -7.5093967e-04 -1.6821087e-03
  6.4729333e-03  3.9152714e-05 -6.7780608e-04  3.8934898e-03
  8.8650746e-04  3.7368794e-04  3.1711324e-04  8.8376030e-04
  4.9693944e-03 -1.8267431e-04 -1.3889758e-03  2.7156206e-03
  2.2216722e-04  4.5233249e-04  9.8016440e-04 -1.4362631e-04
  3.4003058e-03 -1.9437229e-04  8.7202431e-04  2.6984348e-03
  1.0469525e-04 -1.7072345e-04 -1.0559585e-03 -7.9335483e-04
  2.8311913e-03 -1.7408272e-04 -1.3247815e-03  2.1795263e-03
  4.7578573e-04  5.6927035e-05  7.9046200e-04 -3.4152063e-04
  1.1390932e-03 -4.8824540e-04 -1.8811516e-04  2.1866991e-03
  2.5534438e-04  1.5723019e-04  8.4797287e-04  3.8901015e-04
