# Supplementary material for: Geometric morphometric analysis of spore shapes improves identification of fungi
Source: PLoS One. 2021 Aug 5;16(8):e0250477. doi: 10.1371/journal.pone.0250477 (PMC8341628; doi:10.1371/journal.pone.0250477)
Supplement: S1 Appendix — (ZIP) [file pone.0250477.s002.zip › 3_latest/2_3_data_shape/nef/KHL_9093_NEF.nef]

#CONST 1 1 1 0
#HARMO 20
KHL_9093_01_rev_1xB_paint_1
  1.0000000e+00  1.1606537e-18  2.8009027e-17  2.7030847e-01
  3.4947991e-03 -2.6806438e-05 -1.4249058e-02  1.0949666e-02
  1.0516870e-01  3.5661160e-03 -2.5217599e-02  2.8911242e-02
  3.0804748e-04  1.9219937e-03  8.8429937e-03 -1.8368427e-03
  3.3135488e-02 -1.3623792e-03 -8.1471424e-03  2.8404636e-02
 -8.6588453e-05  1.7276067e-03  3.0947741e-03  4.3728531e-04
  1.4315958e-02 -1.7993371e-03 -1.2507564e-03  1.2926722e-02
 -2.1791351e-04  1.2975471e-03 -2.5126425e-03 -1.7838218e-06
  7.2861094e-03 -1.8498961e-03  1.4671503e-03  6.8892158e-03
 -7.3407377e-04  5.1674622e-04  4.0176417e-04  1.1877214e-03
  4.3260152e-03 -1.3050465e-03 -6.1789156e-04  9.2923453e-04
 -6.5570027e-04  2.4582182e-04  1.4552938e-03 -1.2474757e-03
  2.5057380e-03 -1.5142650e-03 -1.1909838e-04  4.1053887e-03
 -4.0544595e-05 -3.2787002e-04 -1.1649716e-03  2.3228040e-03
  1.5206664e-03 -1.2549405e-03 -7.4680380e-04  2.6211819e-03
  9.6887316e-05  4.3148867e-05  2.6094682e-04 -9.4187955e-04
  1.0280037e-03 -9.9105166e-04 -1.6927779e-03  1.2571745e-03
  1.9926259e-04  8.2673381e-07  4.0259918e-04  7.6836773e-04
  3.0510018e-04 -7.5566101e-04  2.2372612e-03  1.0288997e-03
  1.7874388e-04  2.2947093e-04  6.4180001e-04 -6.6323345e-04
KHL_9093_06_1x_paint_1
  1.0000000e+00 -9.3339278e-18  2.6914209e-17  2.9915849e-01
  3.8625044e-03 -3.0748906e-03 -1.3413914e-02  9.4269166e-03
  9.5528551e-02  6.3005970e-03 -3.8384626e-03  3.2936190e-02
 -3.1915556e-03 -2.1309887e-03  6.5873053e-03  7.5077203e-03
  3.3450557e-02  6.1109920e-05 -6.6499027e-03  1.9141132e-02
 -3.2868058e-03  3.6782674e-04  5.7863377e-03 -2.6204633e-03
  1.4511697e-02  9.5321990e-04 -5.3470192e-03  1.0186270e-02
 -2.9642214e-04 -2.6925071e-04  1.1781904e-03 -2.5329101e-03
  6.1521850e-03 -1.5842811e-03 -1.4323017e-03  7.8798699e-03
  6.8241273e-04  1.2499676e-03  1.2569716e-03 -1.9127684e-03
  3.9897004e-03 -1.0020160e-03  7.0643416e-04  3.4503916e-03
 -2.8950541e-04  1.3768952e-03 -7.6368109e-04  1.3183311e-03
  2.4111065e-03 -4.2598627e-04  3.5735215e-04  3.9008164e-03
 -1.2005060e-03  6.9407774e-05 -1.5312317e-03  7.8621926e-04
  7.7823554e-04  2.7613858e-04  7.5526813e-04  2.0797694e-04
 -3.3528769e-04 -7.0635265e-04 -4.2047366e-04 -2.1578472e-04
  8.5713525e-04 -2.9071863e-04  4.1062558e-04  1.0528034e-03
 -1.6047527e-04  1.5058153e-04  1.8820354e-03 -5.8420507e-04
  3.8784323e-04  6.3543789e-05  5.2110239e-04  1.6009397e-03
 -4.8011230e-04  6.2486937e-04  2.2804769e-03 -6.0397641e-04
KHL_9093_08_rev_1x_1
  1.0000000e+00  1.6502902e-17 -6.1652151e-17  2.7226944e-01
  5.8114146e-05 -8.8588411e-04 -1.0826302e-02 -1.5056538e-03
  1.0602624e-01  8.5762467e-03 -1.2861929e-02  3.5913927e-02
 -1.6902215e-03 -3.3275635e-03  2.2586018e-03  6.7135837e-03
  3.4751608e-02  3.7992267e-03 -7.6828968e-03  1.5398348e-02
 -5.3345596e-04 -1.3467464e-03  2.1910807e-03 -2.8928484e-03
  1.5557848e-02  8.1089303e-04 -2.2301526e-03  1.1635983e-02
  2.9414928e-04 -7.8703470e-04  2.2945211e-03 -2.7670710e-03
  8.5625635e-03  9.4541704e-05 -1.0235807e-03  7.2023230e-03
  6.5656343e-04 -3.2917654e-04  1.9858815e-03 -9.2502012e-04
  5.3956574e-03  4.0843303e-05 -1.3330744e-03  4.1282276e-03
  6.7042486e-04  9.6350982e-05  8.9703251e-04  4.1136013e-04
  3.4167307e-03 -5.2859764e-05 -8.9047788e-04  2.6851491e-03
  3.6534911e-04  5.1451289e-04  1.4726662e-04  1.2430037e-05
  2.0800033e-03 -2.8181096e-04 -5.2610228e-05  1.9924635e-03
 -1.4127392e-04  5.0046479e-04  6.2181446e-04 -1.4619009e-05
  1.4405706e-03 -4.6130160e-04  3.3469452e-05  1.1688632e-03
 -5.7995888e-05  1.0018121e-04 -6.6624502e-04  1.0246977e-03
  1.3482126e-03 -3.7073796e-04 -6.4265602e-04 -2.4099695e-04
 -3.3173833e-05  1.0798579e-04 -7.2169556e-04  3.2461228e-04
KHL_9093_16_1xT_1
  1.0000000e+00  1.3997555e-15  1.4983203e-16  2.7400332e-01
  3.9457792e-03  2.5778800e-03  3.8390788e-04 -1.6640766e-03
  1.0195904e-01  6.9374617e-03 -1.4847368e-02  4.2532007e-02
 -1.0288673e-03  1.9252003e-03  1.1736260e-02  3.6423836e-03
  3.2353583e-02  1.6531522e-03 -9.0782976e-03  1.7524925e-02
  3.4585024e-04  3.0841150e-03  1.4910004e-03 -2.7847733e-03
  1.4111286e-02 -1.1261938e-03 -2.3436136e-03  1.3776783e-02
 -1.5558427e-04  1.8580797e-03  2.3257861e-03 -1.6940552e-03
  7.2573298e-03 -8.0953168e-04 -4.6138356e-04  8.8976643e-03
  1.0081054e-03  1.5123536e-03 -6.1708449e-04 -1.2813198e-03
  4.0343540e-03 -1.6019934e-04 -9.9991050e-04  4.5152842e-03
  3.5059353e-04  1.5807778e-03  1.7290521e-03  1.3431345e-05
  1.5163255e-03 -3.3178332e-04  1.8145903e-03  2.9562395e-03
  4.6481678e-04  1.5005180e-03 -1.2327696e-03  1.1882316e-03
  1.4582078e-03 -4.8809692e-04 -5.6661857e-04  2.3874028e-03
 -3.3750178e-04  1.2538530e-03 -1.0890257e-03  2.6968144e-04
  5.3641567e-04  2.1030499e-04  1.3430355e-03  2.0862073e-04
 -4.7996305e-04  4.1893456e-04 -9.3421995e-04  3.4232141e-05
  3.1974468e-04  1.6295686e-04  2.9846565e-04  9.2782743e-04
  2.1003124e-04 -1.2700209e-04 -1.4000194e-03  1.2039596e-04
KHL_9093_17_2xR_paint_1
  1.0000000e+00 -7.8242982e-19  2.4902437e-17  2.7794209e-01
  3.8158209e-03 -5.6560420e-03  2.6939159e-02 -1.6389736e-03
  9.8107042e-02  7.1059133e-03 -1.6367516e-02  4.4707126e-02
  2.2909193e-03 -1.0000421e-03  1.1076863e-02  3.2846321e-03
  3.1159983e-02  4.9255348e-04 -1.2556502e-02  1.7764768e-02
  5.7154313e-04  1.0003974e-03  6.6843173e-03 -4.0613146e-03
  1.6011476e-02 -1.6587292e-03 -6.8281120e-03  1.2759528e-02
  2.0575841e-03  1.7373939e-03 -6.2960085e-04 -4.2489834e-03
  7.7168218e-03 -5.7033305e-04 -3.7595791e-04  1.0813139e-02
  5.7088594e-04  1.3234762e-03 -2.5382090e-03 -3.2699160e-03
  4.1979998e-03 -7.8334414e-04  3.1952033e-03  4.4791325e-03
  2.7996464e-04  5.0328215e-04 -1.4474132e-03  5.9371235e-03
  1.3716095e-03 -1.0060935e-03  1.0205283e-03  2.1233956e-03
 -3.5718826e-04  3.5858424e-04  3.9047971e-04  1.7288196e-03
  1.7928247e-03 -9.7020018e-04 -2.1438956e-03  1.2509233e-03
  3.5044511e-04  6.9031686e-04 -6.6091376e-04 -1.4026349e-03
  6.6327543e-04 -2.6744261e-04 -3.4729663e-04 -1.9817411e-05
  1.5372495e-04  2.0697926e-04  5.2614020e-04 -6.1219029e-04
  4.4991025e-05 -8.3436377e-04  7.2008472e-04  6.5079761e-04
  1.0453462e-03  6.1974242e-04 -3.6138096e-04 -1.1293658e-03
KHL_9093_17_2xR_paint_2
  1.0000000e+00 -1.0021207e-17  8.5398815e-19  2.6397085e-01
  3.7825870e-03  1.8497755e-03  9.9282766e-03 -5.2824975e-03
  1.0628172e-01  2.3112392e-03 -2.0997301e-02  3.4452868e-02
  2.4157315e-03  2.1396364e-03  1.3515070e-02  7.2983152e-04
  3.5075558e-02 -4.3655235e-04 -9.3752617e-03  1.7390315e-02
  1.9111772e-03  2.6413226e-03  6.5304222e-03 -3.8914564e-03
  1.6280517e-02 -1.5631726e-03 -3.3133456e-03  1.2918167e-02
  1.5478675e-03  1.9842475e-03  2.2427179e-03 -1.3942779e-03
  8.8193204e-03 -1.4150504e-03  8.7182291e-04  6.9124115e-03
  1.5010263e-03  1.6155645e-03  1.7864828e-04 -2.8238017e-03
  5.1972669e-03 -1.1403562e-03  1.6445837e-03  3.3096627e-03
  1.4878409e-03  1.2890738e-03  9.7227491e-04 -1.6480299e-03
  3.3365008e-03 -1.1227814e-03 -2.1947954e-04  2.2393949e-03
  1.6291319e-03  1.1367687e-03 -5.9313180e-04  9.6864528e-04
  2.2397384e-03 -1.2106286e-03 -3.9293314e-04  1.9762416e-03
  1.4053535e-03  1.3909076e-03 -8.7122333e-04 -1.1170322e-04
  1.6737263e-03 -1.1225189e-03 -6.4687966e-05  1.2613830e-03
  9.2702495e-04  1.3257223e-03 -2.2976234e-04  3.9021642e-04
  1.4249146e-03 -8.1344542e-04 -7.4288597e-04  5.8622925e-04
  6.1113193e-04  1.0574745e-03 -7.6564711e-04  4.9317906e-04
KHL_9093_18_1xR_1
  1.0000000e+00 -1.3044625e-17  4.2447802e-17  2.5136311e-01
  1.6358176e-03 -2.5574524e-03 -2.8985590e-02 -6.2099515e-03
  1.0636898e-01  3.8818115e-04  9.0669746e-03  3.9725625e-02
  1.0160301e-03 -2.6118274e-03  4.9246369e-03  3.7000681e-03
  3.6094030e-02  7.0530891e-04 -6.3510911e-03  1.7521678e-02
 -5.4194753e-04 -1.5474880e-03  2.5665147e-03  1.2382815e-03
  1.7257865e-02 -1.6392729e-04 -3.4185715e-03  1.3114854e-02
 -4.4002432e-04 -3.1758933e-04  2.2061181e-03 -9.9184825e-04
  8.7856426e-03 -7.3556409e-04 -9.5115198e-04  9.4677663e-03
  2.4884048e-04 -3.1169042e-06  1.2485470e-04 -2.4125999e-04
  4.2439750e-03 -3.6365504e-04 -1.3644188e-03  6.0419877e-03
  4.5282166e-04 -4.7991258e-04 -2.9213008e-04  2.7283484e-04
  2.3383115e-03  1.7534536e-04 -5.9756648e-04  2.6544023e-03
 -2.1160984e-05 -7.3332630e-04 -6.3069526e-06  2.1682835e-04
  1.6571507e-03  2.2337598e-04 -7.7017067e-04  2.4586908e-03
 -4.1533435e-04 -3.5324937e-04  5.4693397e-04  2.4993785e-04
  1.1000029e-03 -2.5516218e-04 -2.4020981e-04  1.1269208e-03
 -2.9257438e-04  1.0697339e-04  2.0368872e-04  3.2469778e-04
  3.9688437e-04 -4.5108002e-04  6.6217267e-04  1.0000022e-03
  3.3509189e-05  1.3281185e-04 -1.5509799e-04  1.0146554e-03
KHL_9093_22_rev_1xBL_paint_1
  1.0000000e+00  7.9593340e-17 -2.7385123e-16  2.6885315e-01
 -1.6658738e-03 -2.5732313e-03 -1.7084683e-02  1.2587347e-03
  1.0534356e-01  1.7509514e-04 -3.1864847e-02  4.8483647e-02
 -2.1315698e-03 -3.9132892e-03  5.4557337e-03  4.2925312e-03
  3.4074131e-02 -2.1062130e-03 -1.1111378e-02  1.8907813e-02
  3.8687909e-04 -1.7697734e-03  8.4514978e-04 -7.0986364e-03
  1.5652034e-02 -2.4275476e-03 -1.1350988e-03  1.0129485e-02
  9.3225730e-04 -9.4824037e-04  1.4623976e-03 -6.8402642e-04
  8.2974705e-03 -2.0402330e-03  2.5858768e-03  7.8525061e-03
  5.8846425e-04 -1.1344747e-04 -8.4072031e-04  1.6840624e-03
  4.6590104e-03 -1.7117326e-03  1.2973564e-03  5.6567906e-03
 -3.0658657e-04  1.6633470e-04 -8.8882167e-04  7.3094066e-05
  2.6557714e-03 -1.5681013e-03  6.7172377e-04  1.7508923e-03
 -6.7449353e-04 -4.8257303e-04 -7.3736689e-04  1.0172115e-03
  1.8871992e-03 -1.7093629e-03  2.0734803e-04  7.1818303e-04
 -4.2098457e-04 -6.7772068e-04 -5.9737345e-04 -7.5328636e-04
  1.5870091e-03 -1.3399816e-03  7.0965073e-04 -6.2955609e-04
 -1.3179540e-04 -8.0617545e-04  2.3788419e-04  8.1898279e-04
  1.2337073e-03 -9.4076683e-04  9.5948142e-04  6.9035009e-04
 -1.0617639e-04 -3.8586701e-04  7.7363377e-04 -3.2712540e-04
KHL_9093_23_1xTR_1
  1.0000000e+00  2.1894442e-17 -8.2134208e-17  2.6615485e-01
 -3.4656355e-03 -9.9413431e-03 -3.8949857e-02 -4.0676202e-03
  9.7965258e-02 -5.9981048e-03 -9.0671401e-03  3.9613041e-02
  7.8107662e-04 -7.9881679e-03  2.1001296e-04  1.9036188e-03
  3.4355170e-02 -3.0356471e-03 -1.0787418e-03  1.8644888e-02
 -1.2531379e-03 -4.0983802e-03  2.1018120e-03 -4.4110627e-04
  1.5699143e-02 -3.3984101e-03  7.6633350e-04  1.0694381e-02
 -1.2628845e-04 -2.6699276e-03  1.8143338e-03 -2.7586093e-03
  7.4958612e-03 -2.0764293e-03  1.6606631e-03  6.2715614e-03
 -2.1484566e-04 -2.0369029e-03 -1.6840584e-04 -1.0465693e-03
  4.3307040e-03 -1.1285958e-03  2.0961318e-03  2.6798088e-03
 -8.8441548e-05 -2.0518165e-03  2.8957311e-04 -1.7850241e-03
  2.3294822e-03 -4.2933358e-04  6.9584590e-04  1.2442663e-03
  6.6145601e-05 -1.1099179e-03  6.5187241e-04  1.0194660e-03
  2.3824920e-03  2.3097178e-04  2.6011956e-03  6.9057459e-04
 -1.8319811e-04 -1.3245539e-03  8.6463660e-04 -1.0821429e-04
  1.2951972e-03  1.7778684e-04 -5.2965019e-04  3.4381233e-04
 -2.7040609e-04 -7.7616176e-04  4.5850673e-04  1.7226193e-05
  1.2035818e-03  1.1193086e-04  8.7116597e-04  3.6743521e-04
  1.5727944e-04 -5.0653199e-04  7.1756201e-04  1.1080445e-03
KHL_9093_24_1xB_paint_1
  1.0000000e+00 -7.5613258e-18  2.9042129e-17  2.6077217e-01
 -1.1038603e-03 -1.8286074e-04 -1.4821748e-02  8.2753577e-04
  1.0570713e-01 -2.2473358e-03 -1.3021430e-02  4.3332366e-02
 -3.9709086e-04 -1.7036182e-04  3.3820582e-04  5.8197078e-03
  3.4583659e-02 -2.0547660e-03 -9.7921229e-03  2.1469681e-02
 -1.0487550e-04 -7.5759064e-04  4.1411455e-03 -5.2124245e-03
  1.5494968e-02 -1.9921504e-03 -3.4115186e-03  1.3966861e-02
 -1.7137972e-04 -6.0926397e-04 -1.4939029e-03  3.4998826e-04
  7.8732687e-03 -1.9316854e-03 -1.7781952e-03  1.0574162e-02
 -4.5599535e-05 -7.0637647e-04 -2.3408087e-03 -1.8312169e-03
  4.3356784e-03 -2.0961125e-03  1.1171214e-03  2.1513325e-03
  2.8645703e-04 -5.9182947e-04  2.5359194e-03 -3.2253821e-04
  2.3744879e-03 -1.8736440e-03 -1.0774041e-05  2.6490721e-03
  2.4289524e-04 -4.8541717e-04 -7.7145987e-04 -1.8821137e-04
  1.2860692e-03 -1.7130534e-03 -5.1734052e-04  7.9759917e-04
  3.0569055e-04 -3.8832467e-04 -9.6521776e-05 -9.4749588e-04
  6.9900451e-04 -1.4904671e-03  4.6847560e-04 -7.4706204e-05
  3.1273297e-04 -1.9495866e-04  5.8570076e-04  5.6806170e-04
  2.7492654e-04 -1.1600446e-03 -3.8386233e-04  1.6258845e-03
  2.5302977e-04 -8.6349182e-05  8.0589647e-04  3.9958396e-04
KHL_9093_24_rev_1xR_1
  1.0000000e+00 -1.8034408e-17  7.0738730e-17  2.5417715e-01
  5.9129723e-03  4.3252143e-04 -9.5990523e-04 -7.9050380e-03
  9.7583766e-02 -2.4599105e-03 -1.6021946e-02  3.5141045e-02
  1.9161179e-03 -1.8394490e-03  8.3107493e-03  2.9664887e-03
  3.3629894e-02 -2.9561256e-03 -9.5692994e-03  1.8595697e-02
  1.3435162e-03  5.4944407e-04  4.5194648e-03 -3.4579979e-03
  1.3922392e-02 -4.0671531e-03 -1.3142369e-03  1.3211909e-02
  2.2462911e-03  1.3641186e-03  1.2411553e-03 -2.6841824e-03
  8.2637681e-03 -1.7676503e-03  1.0326614e-03  7.1237506e-03
  7.6277697e-04  1.3601286e-04 -6.8507108e-04  1.3096251e-03
  4.1516968e-03 -1.4653281e-03  8.8443415e-04  4.5703396e-03
  1.4531578e-03  1.1089933e-03 -5.7581761e-04 -1.9895495e-03
  3.0521453e-03 -2.3861076e-03  9.0040417e-04  3.7441216e-03
  1.0326547e-03  7.8909573e-04 -7.0766558e-04  3.0128045e-03
  6.7054775e-04 -9.5953477e-04  2.8408733e-03  1.6774387e-03
  3.2094796e-04  4.3050531e-04 -1.1844611e-03 -1.8313193e-04
  4.1685615e-04 -6.0481308e-04  1.8778616e-04 -7.2370366e-04
  1.5643429e-03  4.9605018e-04  7.6355525e-04 -8.2731730e-04
  9.6076228e-04 -7.3346730e-04 -1.0307569e-03 -1.4236132e-04
  8.1255118e-04  2.3491931e-04 -1.8327214e-04  2.1439143e-03
KHL_9093_25_1xTR_1
  1.0000000e+00 -5.5724447e-18 -3.3928228e-17  2.5619821e-01
  5.3762989e-03  2.1619581e-03  2.5103534e-02  9.3853439e-03
  1.0442730e-01 -3.3792531e-03 -2.7686097e-02  2.9869801e-02
 -1.8118085e-03  2.7435098e-03  1.2274174e-02  7.5216010e-03
  3.5909308e-02 -2.4913658e-03 -5.9671513e-03  1.3594449e-02
 -1.8198608e-04  2.0576696e-03  3.6788079e-03 -4.5994702e-03
  1.7284610e-02 -2.5260242e-03 -4.1448785e-04  2.0123325e-02
 -5.0802385e-04  5.7549751e-04 -3.3823452e-03 -1.6909694e-03
  8.9629625e-03 -3.6187587e-04 -5.4594663e-04  6.6899423e-03
  1.8680289e-04  1.0363532e-03  1.7726683e-03 -5.1692564e-03
  4.3311253e-03 -8.8858592e-04 -4.5627253e-04  5.7559661e-03
  8.2769174e-04  7.9129501e-04 -1.6613377e-03 -1.2323955e-03
  2.6679447e-03 -1.6100237e-03 -5.4791668e-04  1.4310465e-03
  1.1509465e-03  5.4164692e-04  2.3456057e-04 -2.2326800e-05
  1.9001623e-03 -1.4115506e-03 -1.0362217e-04 -5.9973907e-04
  6.7643060e-04  1.0115974e-03  1.3104646e-04  4.1581807e-04
  3.2187563e-03 -1.3312343e-03  1.3083973e-03  1.2087473e-03
 -4.9377671e-04  9.4499144e-04 -8.6353664e-04  1.7321643e-03
  9.1746652e-04  1.4191397e-04  2.7690926e-03  3.0978517e-03
 -5.9313734e-04  2.2596447e-05 -7.6373323e-04  4.0722873e-04
