# Supplementary material for: Geometric morphometric analysis of spore shapes improves identification of fungi
Source: PLoS One. 2021 Aug 5;16(8):e0250477. doi: 10.1371/journal.pone.0250477 (PMC8341628; doi:10.1371/journal.pone.0250477)
Supplement: S1 Appendix — (ZIP) [file pone.0250477.s002.zip › 3_latest/2_3_data_shape/nef/KHL_9569_NEF.nef]

#CONST 1 1 1 0
#HARMO 20
KHL_9569_02_1
  1.0000000e+00  4.9842005e-18 -8.7503521e-18  2.7297934e-01
 -5.5322832e-04 -8.0345164e-03 -7.0735926e-03  1.0216827e-02
  1.0052516e-01  6.8819596e-03 -2.2212240e-03  3.2908622e-02
 -2.1352230e-04 -3.6984875e-03  6.4788500e-03  5.3958350e-03
  3.4224726e-02  2.2650927e-03 -9.8756696e-03  1.4354077e-02
 -2.8045183e-05  2.2933796e-04  2.2299360e-03 -2.8962008e-03
  1.5147776e-02 -1.1185169e-03 -1.5447844e-03  9.4542519e-03
  4.4097421e-04  3.0020639e-04  2.3960288e-03 -1.6629184e-03
  9.6881411e-03 -6.5949024e-04 -9.4268444e-04  7.3043447e-03
 -7.9587860e-05  5.4142607e-04  1.0442835e-03  2.7379376e-03
  5.2745198e-03  4.5329366e-04 -1.2081286e-03  3.8226685e-03
 -8.7343538e-04 -2.1958169e-04  1.2219992e-04  2.2470277e-03
  3.2269223e-03 -4.4826698e-04 -6.6352581e-04  3.1309404e-03
 -5.9267831e-04 -2.0989623e-04  1.8440329e-03  1.4358357e-03
  2.3962063e-03  3.4308300e-04 -1.5045414e-03  5.2351648e-04
 -7.1395186e-04  5.3272860e-04  1.3548426e-03  2.5924995e-04
  8.2433328e-04 -2.7469718e-04  5.1269315e-04  3.3729199e-04
 -2.9165573e-04  1.4997078e-04  1.8259769e-06  9.4058240e-04
  1.2216809e-03 -4.3145316e-04 -4.2661676e-04 -3.4851873e-05
 -5.0720210e-04  4.9392434e-04  2.8765107e-04  1.2186751e-03
KHL_9569_03_1
  1.0000000e+00 -1.6957903e-17  5.9271079e-17  2.9613094e-01
 -4.8410834e-04  1.3748649e-04  2.2168142e-03 -1.7284185e-03
  1.0585526e-01  4.7439976e-03 -1.2081984e-02  4.1164657e-02
 -8.1907693e-04 -3.8316667e-04  5.5264399e-03  2.5368253e-03
  3.4367821e-02  2.1630330e-03 -6.4961184e-03  1.5170287e-02
 -2.6318354e-04 -9.4482016e-05  9.8017162e-04 -2.7499829e-04
  1.5298093e-02  7.0081565e-05 -3.2884884e-03  1.1046497e-02
  4.0940829e-05  6.1632095e-05 -1.2891920e-03 -1.7107277e-03
  7.9687707e-03 -7.3963845e-04 -6.4796981e-04  6.6063280e-03
 -4.3429815e-05 -4.5747069e-05 -1.4753538e-04 -6.3270713e-04
  4.8781861e-03 -9.7716419e-04 -9.1870670e-04  3.6238833e-03
  1.4328154e-04 -1.6206467e-05 -1.5554425e-03 -6.9956722e-04
  3.2399805e-03 -8.4464218e-04 -4.1721165e-04  1.3680093e-03
 -5.8526435e-05 -5.3434228e-05  3.8828970e-04 -1.7181229e-04
  2.2542633e-03 -7.8154308e-04 -1.4078404e-04  1.8464995e-03
 -1.1227882e-05  5.0439464e-05  1.3952922e-05 -9.7713146e-04
  1.5701911e-03 -5.2782831e-04 -2.5132537e-04  1.2250715e-03
 -4.6911389e-05 -1.4290572e-04  3.6031524e-04  7.8213789e-04
  8.9384150e-04 -4.0688747e-04  7.4918738e-04  1.3879924e-03
  5.8498143e-05  4.5708944e-06 -5.1629588e-04 -5.8999303e-04
KHL_9569_04_1
  1.0000000e+00  6.1025222e-17 -1.7870539e-16  2.9881110e-01
  1.5908883e-03  7.9225717e-05  8.0060858e-03 -2.2703466e-03
  1.0690862e-01 -5.2993618e-03 -7.4000298e-03  3.2258801e-02
  1.8091067e-03  6.2769881e-04  1.1592199e-02  1.7933426e-03
  3.5958768e-02 -3.8052786e-03 -2.9867797e-03  1.3804874e-02
  9.5432304e-04  5.1198428e-04  1.4803854e-03 -2.5766875e-03
  1.6707145e-02 -3.1232554e-03  2.5222339e-04  7.0774486e-03
  8.3674260e-04  9.1978732e-04  1.4175958e-03  3.7843157e-04
  8.6900282e-03 -2.5805793e-03 -1.6154710e-03  5.7151988e-03
  5.9837370e-04  1.1406189e-03  1.5286814e-05  1.4093154e-03
  4.8912725e-03 -2.4436701e-03 -1.0404260e-03  2.0288616e-03
  4.0957236e-04  1.3524294e-03 -5.9605332e-04  2.9248779e-03
  2.9290567e-03 -2.0809664e-03  4.8173148e-04  2.7167066e-03
  4.4669763e-04  1.2192370e-03  1.7875176e-03  5.3367965e-04
  1.5961929e-03 -1.8820870e-03 -1.4234768e-03  1.9164076e-03
  3.2295698e-04  1.2851633e-03  1.9621106e-03  1.3890333e-03
  8.8212330e-04 -1.7170338e-03 -1.6406900e-03  9.8284123e-04
 -6.9417545e-06  1.2281811e-03 -7.7030588e-04  1.2103026e-03
  5.6309941e-04 -1.5320241e-03 -4.0767174e-04  4.5972132e-04
 -1.5802007e-04  1.0277172e-03 -1.4264746e-03 -3.4670042e-04
KHL_9569_05_1x_1
  1.0000000e+00  1.4529212e-18 -3.1913583e-17  2.8964951e-01
  2.1841115e-03 -4.8225172e-03 -1.5128476e-02 -4.9499115e-03
  1.0481133e-01  6.6137874e-03 -1.0771566e-02  3.4213488e-02
  7.4206346e-04 -1.8059112e-03  5.6602123e-03 -8.4041188e-04
  3.3083570e-02  2.4361045e-03 -4.4042943e-03  1.3854929e-02
  6.3709276e-04 -1.4969793e-03  4.0084270e-03 -1.7236231e-03
  1.6148380e-02 -2.0242332e-04 -2.4077081e-05  6.3041242e-03
  2.2361428e-03  1.3388967e-05  1.2713073e-03 -5.7516705e-04
  9.3875617e-03  4.2453803e-04 -1.6751035e-04  5.9733816e-03
  6.2481302e-04  4.9801459e-04  2.1661612e-04 -6.8878785e-04
  5.5620637e-03  8.1867441e-05  1.6783775e-04  2.5883859e-03
  1.0629326e-03 -1.5653384e-04 -6.0404779e-04 -3.7940131e-04
  3.9922716e-03  3.9498720e-04 -3.5891403e-04  2.9504425e-03
  4.5769172e-04 -1.5273848e-04  1.1418103e-04  3.9872564e-04
  2.2660780e-03 -1.4353810e-04 -3.7094771e-04  2.9627304e-03
  8.1275355e-04 -4.9589564e-04  4.9895191e-04  8.3330907e-05
  1.5271982e-03  4.3780092e-04  1.3214363e-03  8.0747081e-04
  6.9925832e-04  4.0028354e-04 -1.1638474e-04 -5.2946875e-04
  6.2761683e-04  2.0137987e-04 -1.8976763e-04  1.0144638e-03
  3.7389536e-04 -1.9411078e-04 -8.2842973e-04 -1.8610777e-04
KHL_9569_05_1x_rev_1
  1.0000000e+00 -2.7943888e-17  1.0433508e-16  2.6538744e-01
  2.3094941e-03  3.7775920e-05  7.8274529e-03  8.6400646e-03
  1.0393113e-01 -7.5785844e-03  1.5921201e-03  3.4074683e-02
  4.4960583e-04 -1.4668301e-03  9.8073377e-03 -2.2930864e-03
  3.3406278e-02 -3.6962956e-03 -6.0325365e-03  1.7671525e-02
 -6.2918573e-04  8.5763093e-04  5.0164963e-03 -2.6949985e-03
  1.4770116e-02 -2.7679445e-03 -4.0034546e-03  1.2637340e-02
  8.1009382e-04  1.5157582e-03  3.0095913e-03 -3.6914663e-03
  7.9854454e-03 -1.7087869e-03  2.7723209e-03  9.0630940e-03
  1.0038111e-03  1.2931041e-03 -1.2825031e-03 -1.0087411e-04
  3.9120756e-03 -1.5000976e-03 -6.3490493e-04  2.7117520e-03
  8.0444544e-04  6.8586484e-04 -5.2286177e-04  9.8936448e-04
  2.4014328e-03 -9.7046444e-04 -1.4507950e-03  3.8330808e-03
  4.5687556e-04  5.9734909e-04 -3.0598607e-04 -1.3637679e-04
  1.3401947e-03 -1.6430259e-03  2.8786373e-04  1.9105988e-03
  9.0312376e-04  6.6898424e-04  4.6958357e-04 -2.7938444e-04
 -6.7794268e-05 -9.4020158e-04  2.4299049e-04  2.8942001e-03
  6.8725992e-04  3.9531820e-04 -9.2223309e-04  5.1351941e-04
 -4.8193006e-04 -4.9220060e-04  2.8184919e-04  9.4796393e-04
  3.4328467e-04  1.3168486e-04 -4.8564962e-04  2.3154323e-04
KHL_9569_06_1
  1.0000000e+00  1.4708292e-17 -4.7413649e-17  2.9823255e-01
  2.2118117e-03  7.9665252e-04  2.7132423e-03  9.5070500e-03
  1.0089484e-01  9.0584089e-04 -2.1023760e-02  4.6077890e-02
 -1.1411718e-03  2.3777536e-03  4.7521346e-03  2.4479109e-03
  3.3138705e-02 -2.6711031e-03 -9.5478869e-03  2.0711328e-02
 -1.4532663e-03  1.6175210e-03  1.4877579e-03 -2.4557739e-03
  1.4851687e-02 -1.6638260e-03 -5.0175326e-03  1.1560320e-02
 -1.3074713e-04  6.4770408e-04 -1.3467048e-03 -2.5721342e-03
  5.9507420e-03 -2.3584444e-03 -1.3964099e-03  8.0687447e-03
  5.7260122e-04  4.8253582e-04 -2.8057554e-03 -1.0504475e-03
  3.0447781e-03 -3.2299987e-03 -6.4190871e-04  2.2737839e-03
  1.4374557e-04  6.4963713e-06 -2.0695620e-03  6.7067265e-04
  3.0437427e-03 -3.2373683e-03 -3.8418591e-04  8.2614862e-04
 -1.1075379e-04 -4.6379731e-04 -1.5940948e-04  5.5990619e-04
  2.4651033e-03 -1.8603900e-03  5.1376482e-04 -4.4621912e-05
  1.3542993e-04 -4.5531716e-04  1.2219883e-03  7.8956943e-04
  1.4515998e-03 -1.2327913e-03 -6.0331120e-04 -3.5300413e-04
  3.0332495e-04  3.7983572e-04  4.8547477e-04 -7.9616859e-04
  6.6561601e-04 -1.8214381e-03  3.4440774e-05  4.2737087e-04
  1.8005175e-05  2.1885212e-04 -1.2398365e-04 -5.5968052e-05
KHL_9569_07_1
  1.0000000e+00 -2.5709494e-17  9.6119224e-17  2.6779870e-01
  4.1767447e-03 -3.6584647e-04 -5.6877547e-02  9.0720875e-04
  1.0661233e-01  3.3882669e-03 -4.2507305e-03  3.7945872e-02
 -6.3683763e-05 -6.7434794e-04 -2.1476460e-03  1.5519116e-03
  3.5648452e-02  1.5289884e-03 -7.1707247e-03  1.9391106e-02
 -4.2647402e-04 -4.6829488e-04  4.7613027e-03 -3.4149037e-03
  1.6306382e-02  6.0729223e-04 -6.2926922e-03  1.1080906e-02
 -2.9605663e-05 -8.4635079e-04  2.5416266e-03  1.7634716e-05
  8.2577143e-03 -6.1277983e-05 -7.3184528e-04  8.0823775e-03
  3.8914931e-04 -8.1955605e-04  4.5021843e-06 -4.7424100e-04
  4.6412060e-03 -3.0458814e-04 -2.0778688e-04  4.5386781e-03
  5.4278205e-04 -8.0089536e-04  3.3397053e-04  1.7513934e-04
  2.8423033e-03 -4.1081297e-04 -8.1872031e-04  2.4708033e-03
  7.2010216e-04 -5.9982949e-04 -4.1061787e-04 -6.8366914e-04
  1.6412884e-03 -4.6077683e-04  1.4602454e-03  1.9080297e-03
  6.9454835e-04 -5.0657234e-04  4.3050524e-04  2.2489629e-04
  1.0971043e-03 -4.1701161e-04  7.5277472e-04  1.6127934e-03
  6.5622307e-04 -2.7977654e-04  4.6145879e-04 -5.1632070e-04
  7.4088671e-04 -2.8392378e-04  3.8969833e-04  9.9434777e-04
  6.0699285e-04 -2.2165033e-04 -1.9620346e-04  5.2561347e-04
KHL_9569_10_1
  1.0000000e+00  3.4719690e-17 -5.9503464e-17  2.9016774e-01
  3.7702521e-03  1.2758625e-03  3.3289223e-02  8.5611699e-03
  1.0547485e-01 -6.5252151e-03 -2.4946726e-03  3.5577096e-02
  8.0496449e-04  5.1216986e-04  6.9596136e-03 -5.6908072e-04
  3.3990289e-02 -3.9531150e-03 -4.6540864e-03  1.6642609e-02
  4.5668508e-04  5.8422996e-04  3.4292960e-03 -1.9833596e-03
  1.5144032e-02 -2.3871310e-03 -9.3456601e-04  1.1549024e-02
  8.8484209e-05  8.2071734e-04 -3.7102328e-04 -1.4299119e-03
  7.7481514e-03 -1.6213162e-03  5.9437796e-04  7.4035255e-03
  2.2549720e-04  1.1851358e-03  2.4367953e-04  8.5911250e-04
  4.2577243e-03 -1.3107490e-03  6.8347362e-04  3.2528742e-03
  2.6208407e-04  1.1306863e-03  3.8706947e-05  1.1353683e-04
  2.4094317e-03 -1.2091183e-03 -3.5384557e-04 -2.9285609e-04
  2.5687342e-04  1.0333839e-03 -4.0319594e-04 -4.0188890e-04
  1.6820138e-03 -7.5879399e-04  8.1605533e-04  8.8130041e-04
  4.5659641e-04  1.1011187e-03  1.1307570e-03  1.0479524e-03
  1.1496459e-03 -6.5881730e-04 -2.3712408e-04  1.5984127e-04
  3.4671225e-04  9.0275496e-04  1.4740920e-04  5.4977306e-04
  9.7892630e-04 -4.9201379e-04 -1.1076108e-04  8.4885433e-04
  2.0701398e-04  6.4099670e-04 -9.0715146e-04 -2.7396486e-04
KHL_9569_11_1x_rev_1
  1.0000000e+00  1.6692002e-17 -5.4672022e-17  2.8668324e-01
  7.8565898e-03  9.5031762e-03  6.8409427e-04 -9.4172116e-03
  9.9417324e-02  3.7433213e-03 -1.2293685e-02  3.6656563e-02
 -9.8658857e-04  6.0988406e-03  1.0443874e-02  2.4384522e-03
  3.3303866e-02 -3.1866046e-04 -4.7021692e-03  1.7691823e-02
 -1.1975990e-04  4.2909778e-03  1.4951080e-03 -1.7286162e-04
  1.4629029e-02  4.4803398e-04 -3.3111460e-03  1.0310347e-02
  4.3588437e-04  3.6612930e-03 -8.8841749e-04 -2.4005956e-04
  6.4988171e-03 -1.6349346e-03 -1.2395195e-03  8.7415486e-03
 -5.3343015e-04  2.8224699e-03 -1.4980396e-03  2.4005563e-04
  4.1135221e-03 -1.0353407e-03  3.8966677e-04  3.3588806e-03
 -5.5502450e-04  1.3046364e-03 -1.2403362e-03 -4.1564029e-04
  2.3307406e-03 -2.9489062e-05  1.0998875e-03  2.8282782e-03
  2.5266047e-04  8.2696477e-04  1.8865593e-04  6.0847100e-04
  7.5653289e-04  9.8364686e-05 -3.3552022e-04  1.9412247e-03
 -1.4713505e-04  1.5392887e-03  7.2940135e-04  1.0885850e-03
  9.2377127e-05 -3.8055056e-04 -3.3908308e-04  5.9732126e-04
 -7.5604325e-04  1.2754184e-03 -3.4544942e-04  1.6253136e-04
  1.6875256e-04 -4.4245161e-04 -2.5226151e-04  2.4180310e-04
 -3.6908721e-04  5.9325223e-04 -2.6438250e-04 -8.0353338e-04
KHL_9569_12_1
  1.0000000e+00  3.2794996e-17 -1.1093671e-16  2.8674680e-01
  4.0903140e-03  1.4960158e-03 -2.7008600e-03 -3.3173481e-03
  1.0009318e-01 -4.3244559e-03 -1.6766880e-02  3.5807836e-02
 -1.8075143e-03  1.1081591e-03  6.1662997e-03  3.0871473e-03
  3.3364504e-02 -4.6012743e-03 -3.4961694e-03  1.9311737e-02
 -6.2385855e-05  5.9636326e-04  4.1134032e-04 -2.2134577e-03
  1.4498748e-02 -2.9694801e-03  1.4312439e-03  7.3624100e-03
  9.5229215e-04  1.7427597e-03  7.0502569e-04 -2.6320926e-03
  9.3411784e-03 -2.3948883e-03 -3.1858290e-04  6.5687953e-03
  1.2248331e-04  2.0884344e-04  4.6944457e-04 -2.1496371e-04
  4.7463613e-03 -1.1309788e-03  1.0633088e-03  2.2250863e-03
  1.4346425e-03  8.5773379e-04 -3.0633792e-04 -1.1095298e-03
  3.4170452e-03 -1.6094741e-03  1.1340616e-03  2.0713247e-03
  6.1363558e-04  4.2936042e-04 -8.4074577e-04  5.8364642e-04
  2.9954230e-03 -5.9671159e-04  5.1756046e-04  1.0183875e-03
  5.1340876e-04 -3.2631795e-04  7.8780719e-04  1.0276307e-03
  1.2054498e-03 -5.0760571e-04  6.3160707e-04  1.7832701e-03
  5.1221464e-04  6.8168216e-04  2.4432592e-04  1.1292205e-05
  1.2376276e-03 -9.1175719e-04 -2.7694078e-04 -4.6085501e-04
  5.1429662e-04  1.2711341e-04  4.9017665e-05  8.3301129e-04
KHL_9569_13_1
  1.0000000e+00 -2.5187725e-17  8.3004132e-17  2.6802707e-01
 -7.8632672e-04 -5.2674480e-04  1.5906926e-02  8.1775849e-03
  1.0636629e-01  5.3799803e-03 -8.5934015e-03  4.3023120e-02
  5.4923250e-04  1.4744607e-03  4.3387539e-03 -3.2237047e-03
  3.4811909e-02  3.7094261e-03 -5.7260458e-03  1.6030086e-02
  5.9559703e-04  1.2840003e-03  1.7850278e-03  1.0349561e-03
  1.5304972e-02  1.9801399e-03 -3.0299802e-03  1.1003898e-02
  2.0828434e-04  1.2402330e-03  2.1278539e-03  3.0244659e-03
  7.6134183e-03  1.2572385e-03 -1.2177190e-03  6.3267060e-03
  3.6458164e-05  1.7238863e-03  8.5078883e-04 -2.2187511e-04
  4.1478848e-03  6.3607140e-04 -8.6316877e-04  5.0737478e-03
 -3.0227187e-04  1.6148152e-03  1.2008764e-03 -1.5447842e-04
  2.3479555e-03  3.7444423e-04 -1.6472236e-04  3.6912672e-03
 -5.5401180e-04  1.6224845e-03  1.5291091e-03 -1.8905147e-03
  1.4563950e-03  5.2782647e-04 -2.7486378e-04  8.1093853e-04
 -3.5151280e-04  9.7527112e-04 -8.0211833e-04  7.3821957e-04
  8.9388176e-04  1.8865175e-04  5.5373292e-05  2.6037082e-03
 -1.8571964e-04  6.5959910e-04 -2.0952710e-03  6.5393004e-04
  6.5337673e-04  2.6270276e-04 -6.3572977e-04  1.7086189e-03
 -2.3834430e-04  4.8512754e-04 -1.1200478e-03 -3.6679591e-04
KHL_9569_14_1
  1.0000000e+00  1.7339937e-17 -5.0746662e-17  3.2001326e-01
 -1.5088463e-03 -6.4465375e-04  1.4606575e-02  5.4489542e-03
  1.0644671e-01  5.3625288e-03 -1.2236353e-02  3.8859310e-02
  3.1128398e-04 -3.8549239e-04 -3.7027078e-03  1.6686523e-03
  3.4591045e-02  2.4436503e-03 -4.9808561e-03  1.7918991e-02
  2.5320008e-04  2.8589261e-04 -2.2028595e-03 -6.1000232e-03
  1.4970262e-02  8.8921487e-04  2.3591581e-04  9.1101616e-03
  5.6967462e-05 -4.9521837e-04  8.9631674e-04  1.6014325e-03
  7.5864178e-03 -3.0606975e-05  8.2875277e-05  3.8934603e-03
  2.9072550e-04 -5.5530280e-04 -4.6130851e-04  2.2218875e-03
  4.3918784e-03 -8.3734157e-04 -1.4355908e-03  3.3468351e-03
  4.5696226e-04 -1.8777016e-04 -1.2565819e-03 -1.2247734e-03
  2.8054515e-03 -1.2463999e-03 -1.6548461e-03  2.7223721e-03
  3.6800207e-04 -1.1737154e-04  3.4014411e-04 -1.2975555e-03
  1.9109335e-03 -1.2797605e-03 -6.0912792e-04  1.1818136e-03
  3.6300242e-04 -2.4571541e-04  7.3305980e-04  8.5697118e-04
  1.3414104e-03 -1.1538652e-03  1.0498014e-03  1.3566107e-04
  4.7018384e-04 -1.6908852e-04 -3.8681872e-04  9.0669465e-04
  1.0599954e-03 -9.5234207e-04  1.4235104e-03 -2.9361155e-04
  3.9561160e-04  5.3618605e-05  7.3946756e-05 -6.6451637e-04
KHL_9569_15_1
  1.0000000e+00  1.5402978e-17 -6.4153917e-17  2.4752870e-01
 -1.2524010e-04 -1.2258824e-02 -2.7645916e-02  2.8507812e-03
  1.0222584e-01 -2.6125711e-03 -3.7131387e-03  3.4805967e-02
  3.1289996e-04 -6.9582998e-03  9.3203653e-03  4.7412092e-03
  3.5018852e-02 -3.8581843e-03 -8.1054090e-03  1.5767502e-02
 -1.3235415e-03 -2.6930084e-03  2.3885712e-03 -2.7736113e-03
  1.6011760e-02 -3.7658315e-03 -2.6685757e-03  9.9415698e-03
  3.0667521e-04 -1.2763843e-03  1.7212603e-03 -4.2575847e-05
  8.6412831e-03 -2.7051949e-03 -1.7570239e-03  7.0949421e-03
 -3.3220280e-05 -1.0996639e-03  3.4935343e-04 -6.7265352e-04
  4.6194959e-03 -2.1990760e-03 -6.9065175e-04  6.7731533e-03
  6.7707841e-04 -7.3130198e-04  1.5045196e-03  4.9536317e-04
  2.5754397e-03 -2.3219611e-03  1.0422956e-03  2.6105372e-03
 -2.2087615e-04 -6.8588104e-04  1.5053610e-04  1.8245867e-04
  1.1850890e-03 -1.1740092e-03  1.1831303e-03  3.6790607e-03
 -1.4535477e-04 -6.2476416e-04 -6.0854507e-05 -1.1243446e-03
  2.8897934e-05 -6.8205919e-04  3.4656611e-04  1.4737703e-03
  2.9199635e-04 -1.1455487e-04  1.6488012e-03  4.3244008e-04
  5.5039404e-04 -4.4261082e-04  7.4506648e-04  4.3627718e-04
  3.2050569e-05 -3.5001210e-05  8.2928514e-04 -1.4357076e-03
KHL_9569_16_1
  1.0000000e+00  2.2862895e-17 -8.6382091e-17  2.6073898e-01
  2.0754650e-03  1.2983228e-04 -1.0544023e-02 -6.8775084e-06
  1.0816804e-01  4.0058439e-03 -1.4289932e-03  3.8305941e-02
  7.9352192e-04  5.9650246e-05  3.5010070e-03  2.1858004e-03
  3.7187245e-02  2.5846711e-03 -4.7748761e-03  1.7381428e-02
  7.2906017e-04  6.2090011e-04  3.3839776e-03 -2.9438436e-03
  1.7655483e-02  1.6925220e-03 -4.8401149e-03  1.0602037e-02
  7.5670899e-04  7.2771231e-04  1.9440945e-03 -3.1109558e-03
  9.3957202e-03  1.1274076e-03 -1.1476614e-03  7.0257814e-03
  6.5034320e-04  6.8339596e-04  1.8110065e-03 -1.8105547e-03
  5.3441417e-03  6.9941680e-04  4.2469591e-04  5.2327462e-03
  6.7757900e-04  5.4424768e-04  1.0828717e-05  2.8659917e-04
  3.1561691e-03  4.2088951e-04  8.1197063e-04  3.7183135e-03
  6.2920120e-04  5.4649356e-04 -1.0043464e-03  4.8187736e-04
  1.9521609e-03  1.8555378e-04  1.2604953e-04  3.0513199e-03
  4.1122017e-04  5.5151149e-04 -9.2181086e-05  3.5620498e-04
  1.1232068e-03  1.0566363e-04  8.0062561e-04  1.6036284e-03
  2.9800423e-04  5.0980008e-04 -3.0257074e-04  4.9440198e-04
  7.7017652e-04  6.3076058e-05 -6.0663578e-04  4.9394531e-04
  1.6223672e-04  4.6197109e-04 -1.2750616e-04  4.7175726e-04
KHL_9569_17_1
  1.0000000e+00  1.4625427e-17 -4.4756596e-17  2.5828260e-01
  3.2770738e-03 -2.1791590e-03 -1.8349945e-02 -1.4468816e-03
  9.8355819e-02  9.3070951e-03  1.1568391e-03  3.8078863e-02
 -1.0363161e-03 -5.0902957e-03  2.4212228e-03  5.4164123e-03
  3.3425982e-02  2.7632916e-03 -7.8315123e-03  1.7688819e-02
 -4.7035787e-04 -1.2854825e-03  5.8369500e-03 -2.0334836e-03
  1.4980323e-02  1.1342779e-03 -2.7033014e-03  9.6193538e-03
  1.3245694e-03 -4.4982629e-04  3.0614610e-04  7.4973646e-05
  7.7965115e-03  5.2327087e-05 -1.0574189e-03  7.7477597e-03
  6.6714868e-05  2.3019582e-04  1.7353225e-03 -5.7045226e-04
  4.9004026e-03  1.5013346e-04 -1.9799722e-03  3.9888281e-03
  2.7855492e-04 -5.5009310e-04  1.9292470e-04  9.7413572e-04
  2.7462811e-03 -1.2329948e-04  1.9575576e-04  2.8352119e-03
  2.6829754e-04 -1.5490676e-04  8.9646999e-04 -3.6494468e-04
  1.6970436e-03 -1.5166040e-05  8.1684756e-04  2.3341899e-03
  5.4364913e-04  1.8473428e-04  2.3354805e-04 -3.5976597e-04
  1.0902800e-03  3.0537882e-04 -1.2569194e-04  1.3721538e-03
  7.1738259e-05 -9.0591009e-05  7.1731231e-04  1.0538430e-03
  5.3029921e-04  2.8981498e-04 -6.7751839e-04  1.3331114e-04
  1.4671188e-04  7.2774637e-05 -1.6169689e-04  5.4845599e-05
KHL_9569_22_1
  1.0000000e+00 -3.8533142e-17  4.0140270e-17  2.7308557e-01
 -2.4994567e-04 -3.2299494e-05  1.4492220e-02  4.5831301e-03
  1.0727347e-01  4.9920934e-04 -3.0667018e-03  3.6453183e-02
 -1.3502847e-04 -3.4490690e-05  5.2027944e-03  6.6381488e-03
  3.5997850e-02  1.7911079e-04 -3.3701699e-03  1.7635108e-02
 -9.1298642e-05  1.2060046e-04  2.0832318e-03 -4.5193722e-03
  1.6487996e-02 -1.7285955e-05  3.6437937e-04  1.0833718e-02
 -5.9540479e-05  1.2656122e-04  8.9123597e-05 -3.1649443e-03
  8.6570031e-03 -1.5831964e-04  5.6889367e-04  8.0444637e-03
 -4.7409779e-05  1.0983979e-04 -2.2655741e-04  6.0722341e-05
  4.8848739e-03 -2.3146674e-04 -5.1211805e-04  4.6295157e-03
 -4.5543695e-05  1.2962300e-04  2.4908600e-04  1.5492026e-04
  2.8629231e-03 -2.6575308e-04  3.2251987e-04  1.6849012e-03
 -4.4048341e-05  1.4337489e-04  5.8304640e-04  6.4745249e-04
  1.7521964e-03 -2.8850416e-04 -1.3935286e-04  8.2141185e-04
 -3.7203634e-05  1.6903831e-04  2.0119938e-04 -2.0768327e-05
  1.1243866e-03 -2.8159943e-04  3.1823727e-04  2.8557611e-05
 -2.9254246e-05  1.8560796e-04 -6.1630188e-04 -1.4396460e-04
  7.8478326e-04 -2.6195964e-04  5.2811937e-04  2.7548312e-04
 -4.4063611e-05  1.9222597e-04  8.3414435e-05  2.8933545e-04
KHL_9569_23_1
  1.0000000e+00 -2.3579698e-17  8.1246199e-17  2.9032623e-01
 -1.4107576e-04  4.0895624e-03  1.6840197e-02  5.3787323e-03
  9.4701909e-02 -2.3747430e-03 -8.3814782e-03  4.6302430e-02
 -8.7388441e-04  5.4708216e-03  1.0694365e-02 -4.8978533e-04
  3.1135384e-02 -3.4047714e-03 -8.5712867e-03  2.0989787e-02
  1.8528697e-04  5.8819382e-03  1.8177121e-03 -1.2939259e-03
  1.3016962e-02 -4.1198537e-03  2.5866501e-04  1.1282409e-02
  1.0385962e-03  2.9333989e-03 -1.9235644e-03 -2.0637259e-03
  6.3362722e-03 -9.7515302e-04  1.3330980e-03  6.2351475e-03
  1.1115212e-03  2.4210349e-03 -8.2523362e-04  1.0658115e-03
  3.7407736e-03 -1.4055160e-03 -1.0170280e-03  3.1995828e-03
  1.2016093e-04  1.2038722e-03 -2.8634897e-03 -9.3876846e-04
  1.9274232e-03 -1.1354915e-03  1.4453541e-03  3.1996875e-03
  1.3505691e-03  7.2794661e-04  1.6386751e-04 -1.0803682e-03
  6.9983792e-04 -2.6745523e-04  8.2010854e-04  1.2026877e-03
  7.1095416e-04  1.1000145e-03 -1.8225556e-03  1.1090120e-03
  4.7150814e-04 -2.9925712e-04 -5.2823055e-05  7.7672407e-04
  5.8953984e-04 -1.9711823e-04 -1.5394949e-03 -1.9007495e-04
 -2.4215502e-05 -3.8600466e-04  6.9439643e-04  1.2431479e-04
  4.3290528e-04  8.3629083e-06  2.8779678e-04  4.6943662e-04
KHL_9569_24_1
  1.0000000e+00 -2.3795078e-17  7.2835855e-17  3.1897516e-01
  8.0979710e-04  3.2747038e-04  1.6350985e-02  5.6226018e-04
  1.0491937e-01  9.0385341e-04  1.1124683e-03  3.6713669e-02
  8.8960672e-04  6.7216871e-04  6.7972438e-03 -1.3788462e-03
  3.3816516e-02 -3.3105988e-04 -2.1736253e-03  2.2432602e-02
  7.6319411e-04  8.9415621e-04  2.6293560e-03 -1.5896357e-03
  1.4687936e-02 -9.0238892e-04 -2.3248740e-03  1.1858872e-02
  5.4947451e-04  9.3859117e-04  4.9066430e-04  1.2578818e-03
  7.2714779e-03 -1.2143423e-03 -2.4263176e-03  5.6790145e-03
  2.9458676e-04  9.8101042e-04  1.7667226e-04 -2.0917041e-04
  3.8009276e-03 -1.3457689e-03  1.5778219e-03  2.6161323e-03
  8.1787562e-05  8.6271156e-04 -1.6687680e-04  9.9871750e-04
  2.1988118e-03 -1.3257476e-03 -3.5197623e-04  1.3117026e-03
 -6.9763997e-05  6.9782873e-04 -1.8490781e-04  1.3002589e-03
  1.3471642e-03 -1.1975877e-03  1.7181783e-04  1.2499506e-03
 -1.1185292e-04  5.4416759e-04 -1.3012569e-03 -2.4918653e-04
  9.1874636e-04 -9.6997606e-04 -5.7625911e-04  5.0312568e-04
 -1.0838323e-04  3.4131685e-04 -1.0094136e-03  2.8222058e-04
  6.6077041e-04 -7.2821834e-04 -6.9720121e-04  4.0464481e-04
 -4.1732416e-05  1.8164079e-04 -7.0862090e-04  3.5650865e-04
KHL_9569_25_1
  1.0000000e+00 -2.2530259e-17  9.3155556e-17  2.4319526e-01
  2.0924741e-03 -1.9122034e-03  8.0012704e-03 -5.4416381e-03
  1.0791803e-01 -4.7535469e-03  1.0210788e-02  2.9450621e-02
  9.6627559e-04 -2.1476512e-04  9.8465510e-03  5.5325619e-03
  3.6248260e-02 -2.2914161e-03 -1.9187361e-03  1.5242704e-02
  2.6327027e-04 -1.9865303e-04  7.7033038e-03 -3.3303870e-03
  1.6918488e-02 -1.5176647e-03 -2.3579436e-03  1.1563610e-02
  4.1187862e-04  4.7788058e-04  3.5945200e-03 -4.0073098e-03
  9.0521057e-03 -1.0735509e-03  2.6691902e-04  7.0850163e-03
  6.3943547e-04  6.3184132e-04  2.1358788e-04 -1.3633150e-03
  5.4079939e-03 -2.0944593e-04  1.1386546e-03  5.3896425e-03
  5.5965408e-04  3.5311686e-04 -3.3790491e-04 -4.3200810e-04
  3.7825782e-03 -3.6847384e-05  9.4098768e-04  3.1544167e-03
  4.6520720e-04  5.8056116e-04  5.6535240e-04  9.7922035e-04
  2.5815796e-03 -3.0674777e-04 -3.4483799e-04  2.0997968e-03
  5.0586327e-04  5.7038488e-04  1.0064337e-05 -3.2558237e-04
  1.6890463e-03 -4.1693400e-04  4.5958923e-04  1.7260377e-03
  6.4198523e-04  3.8809443e-04 -5.0914053e-04 -4.3803817e-04
  1.0502345e-03 -1.9380755e-04  6.2456005e-04  1.5156294e-03
  5.0179699e-04  2.4544326e-04 -5.4578068e-04  6.7668442e-04
KHL_9569_26_1
  1.0000000e+00  3.2349108e-17 -8.3214090e-17  3.1794918e-01
  1.6072418e-03  2.8360884e-04  1.7098714e-02 -4.1549334e-03
  1.0439341e-01 -1.2862362e-03 -1.0040288e-02  3.8472272e-02
  1.4016220e-03  5.9433359e-04 -6.8067064e-04 -1.4203490e-03
  3.3269780e-02 -1.6016202e-03 -7.5528242e-04  2.7051502e-02
  1.2768226e-03  8.1732589e-04 -1.6648378e-03 -4.7562392e-03
  1.4172496e-02 -1.9526367e-03 -1.3613104e-03  1.3115955e-02
  1.1451747e-03  1.0496432e-03  3.6121489e-04  1.3479768e-03
  6.8296224e-03 -2.1597939e-03  1.2050996e-04  3.2977895e-03
  9.8588175e-04  1.1689936e-03  4.5779936e-04  1.4145248e-03
  3.5290966e-03 -2.1543941e-03 -1.6453177e-03  1.9871823e-03
  8.4137294e-04  1.2020550e-03  2.3153976e-03 -5.1544248e-04
  1.9804826e-03 -1.9882227e-03 -1.1188217e-03  2.2311858e-03
  6.9096205e-04  1.1803042e-03  1.1799048e-03 -6.6203491e-04
  1.2484175e-03 -1.7204287e-03  9.2426906e-05 -6.2898809e-04
  5.7299513e-04  1.1068609e-03  8.7211947e-04  7.7696852e-05
  8.9305487e-04 -1.3392587e-03  9.5465306e-04  6.6228885e-04
  4.7732674e-04  9.8753755e-04 -8.2631993e-04  6.2099662e-04
  6.8714054e-04 -9.2939840e-04  5.8059451e-04  1.2186028e-03
  4.3159562e-04  8.2075308e-04 -2.6060817e-04 -1.4130981e-03
