# Supplementary material for: Geometric morphometric analysis of spore shapes improves identification of fungi
Source: PLoS One. 2021 Aug 5;16(8):e0250477. doi: 10.1371/journal.pone.0250477 (PMC8341628; doi:10.1371/journal.pone.0250477)
Supplement: S1 Appendix — (ZIP) [file pone.0250477.s002.zip › 3_latest/2_3_data_shape/nef/KHL_9943_NEF.nef]

#CONST 1 1 1 0
#HARMO 20
KHL_9943_01a_3x_paint_1
  1.0000000e+00  1.5540743e-15 -1.0377016e-17  1.3229352e-01
  2.8285752e-03 -9.0539974e-03 -2.3949364e-02  9.0753924e-04
  1.0287785e-01 -6.0618714e-04  8.0736651e-03  2.7539948e-02
  2.0202741e-03 -5.3640494e-03 -4.1020811e-03 -9.4108061e-04
  3.6243631e-02  1.0476533e-03  1.1819895e-03  1.3583361e-02
 -1.1261697e-03 -2.1614632e-03  3.4294749e-03 -1.6872846e-03
  1.7778817e-02 -4.4019240e-04 -2.6120659e-03  1.0026171e-02
 -1.5412758e-04 -1.8462628e-03  2.0767183e-03 -1.5062925e-03
  1.0468543e-02  2.0178765e-04 -1.8173322e-03  5.1183802e-03
 -3.3548644e-05 -1.1743810e-03  2.0926009e-03 -6.0776690e-05
  6.0075441e-03 -6.4935102e-05 -7.0513425e-04  4.2523452e-03
  6.0201072e-05 -1.0223571e-03  1.1592728e-03  2.4356636e-04
  4.0586267e-03 -5.0437875e-04 -2.1778056e-04  3.6900913e-03
  2.7556482e-04 -2.4138528e-04  8.2024767e-04 -2.7649381e-04
  2.4852123e-03 -1.0876414e-05  4.7153004e-04  2.4530280e-03
 -2.6508134e-04 -3.8197440e-04  9.9927899e-04  6.1422335e-04
  1.9531968e-03 -4.9136144e-05 -1.2699384e-04  1.4796296e-03
  5.9668477e-05 -2.9758613e-04  3.8233290e-04  6.7107513e-04
  1.4206462e-03  4.1215233e-04  9.9651341e-05  8.7477981e-04
 -1.4185216e-04 -1.3966043e-04 -4.5022978e-04  9.2697349e-04
KHL_9943_01a_3x_paint_2
  1.0000000e+00 -4.9889903e-18  1.4759663e-17  1.3415890e-01
  3.0504275e-03 -1.5447044e-04 -5.6723620e-02 -3.0589802e-04
  1.1050331e-01  9.6952770e-04 -1.1288218e-02  2.6710482e-02
  4.5629101e-04 -2.4659156e-04 -1.6708006e-02 -1.3302524e-03
  3.9005147e-02  5.6666694e-04 -5.7978335e-03  1.2469386e-02
 -2.4880022e-04 -3.8243755e-04 -4.5182160e-03 -1.2856104e-03
  1.9338145e-02  1.6021411e-04 -3.2605085e-03  9.0968761e-03
 -4.4514380e-04 -4.4913317e-04  4.2852320e-04 -1.7227361e-03
  1.1259013e-02  7.8648369e-05 -1.0029860e-03  4.8894956e-03
 -2.5156945e-04 -5.7329271e-04 -2.8031817e-04 -6.5629265e-04
  7.2747726e-03 -7.4077514e-05 -2.4085556e-04  3.9699881e-03
 -8.2299468e-05 -6.0126626e-04 -6.2935764e-04 -3.8411713e-04
  5.0673735e-03 -1.8823470e-04 -1.7197188e-04  3.9432056e-03
  1.0417862e-04 -5.4791371e-04 -1.4393794e-03 -7.4083490e-04
  3.7463369e-03 -7.0730057e-05 -5.3044907e-04  1.4807351e-03
  1.2297286e-04 -5.1729702e-04 -9.2506759e-05 -2.7964864e-04
  2.8292107e-03 -7.8113657e-05 -1.4135217e-05  1.6222461e-03
  1.6948384e-04 -4.5971010e-04  3.6653015e-04  9.3174931e-05
  2.2680743e-03 -3.7470931e-05 -9.0651862e-04  1.4933970e-03
  2.3600084e-04 -3.7728484e-04  8.3466318e-06  2.3028897e-04
KHL_9943_03a_1xC_paint_1
  1.0000000e+00 -8.3445222e-18  1.6449324e-17  1.3197484e-01
 -9.9478239e-03 -6.2326662e-03 -6.4673883e-02 -4.2098914e-04
  1.0147741e-01 -3.2285982e-04 -1.6849206e-02  2.6144764e-02
 -2.4155301e-03 -6.1174150e-03 -1.1561572e-02 -9.1111019e-04
  3.7687396e-02  2.8387211e-04 -3.7604819e-03  1.5080929e-02
 -4.3722980e-04 -3.6992992e-03 -3.1645267e-03 -5.7951461e-04
  1.8316394e-02 -7.4049063e-04 -2.9892347e-03  8.8958308e-03
 -6.2505904e-04 -2.4949151e-03  2.4716305e-04 -3.5142016e-04
  1.1208344e-02 -1.0315525e-03 -3.6493495e-03  5.5525720e-03
  1.3529997e-04 -1.9190204e-03  2.4319123e-03 -1.3283460e-06
  6.4833512e-03 -8.0226352e-04 -1.4935306e-03  3.8750127e-03
  2.5573994e-04 -1.6451214e-03 -7.5192310e-04  5.0339904e-04
  4.2646631e-03 -8.6303098e-04 -9.7813574e-04  2.0714266e-03
 -2.1065491e-04 -1.4601461e-03  1.9314076e-04  2.6904253e-05
  3.7365851e-03 -6.0807684e-04  3.2054231e-04  2.6245418e-03
  1.8078534e-04 -9.0311994e-04  7.3010456e-04  2.6300268e-04
  2.0067777e-03 -1.0964643e-03 -4.4722163e-04  1.1771979e-03
  8.8537114e-05 -6.6432336e-04  3.5513424e-06  1.5823149e-04
  1.9735134e-03 -7.6473627e-04  5.5140463e-04  1.0669408e-03
 -1.9254239e-04 -1.0601710e-03  2.1286338e-04  5.4579210e-05
KHL_9943_03a_rev_3x_T_CT_B_1
  1.0000000e+00 -2.3221893e-17  1.9038651e-16  1.2145448e-01
  7.5372172e-03 -8.3563321e-04 -2.9840261e-02  2.3291001e-03
  1.0796186e-01  4.3122319e-03  5.1004516e-03  2.3117152e-02
  1.0676975e-03  2.7406063e-05 -5.6201276e-03 -1.4766553e-03
  3.8094108e-02  2.3176547e-03  5.9027940e-04  1.3258694e-02
 -1.2974733e-04 -2.1419352e-04 -6.1369325e-04 -1.0062020e-03
  1.9163314e-02  1.6449032e-03 -1.1957684e-03  8.0934085e-03
 -9.6522424e-05 -1.5031668e-04 -5.1361111e-05 -1.3979009e-03
  1.1452344e-02  1.1373057e-03 -1.6842997e-03  5.7125650e-03
 -1.4210811e-04 -2.5389527e-05  7.7276319e-04 -1.7510963e-03
  7.1206027e-03  7.5787126e-04  2.9807536e-05  4.5433562e-03
 -2.9541655e-04 -1.9537368e-04  1.8660330e-03 -8.0250771e-04
  5.1186737e-03  8.8420969e-04 -5.6908000e-04  2.4840178e-03
  2.2851960e-04 -2.5605987e-04  2.7400444e-04 -1.2158005e-04
  3.6879214e-03  7.0164261e-04 -2.2742611e-04  2.1412617e-03
  4.2787625e-04 -1.2799736e-04 -3.3724176e-04 -9.7533646e-05
  2.6921427e-03  6.9963219e-04  1.2733648e-04  1.4595611e-03
  2.0835641e-04 -1.2496806e-05  4.0240807e-04 -7.9506234e-05
  2.0080505e-03  7.8224370e-04  2.6748359e-04  6.2116471e-04
  2.1478311e-04 -6.6375691e-05  1.7695457e-04  4.4485844e-04
KHL_9943_03a_rev_3x_T_CT_B_2
  1.0000000e+00  4.1743992e-19 -1.2340568e-18  1.2830961e-01
 -4.2356935e-03 -6.9968998e-04  1.8729600e-02  3.0684602e-03
  1.0969321e-01  4.2668825e-03 -1.0825192e-03  2.5891623e-02
 -2.8337303e-03  2.5459256e-04  1.3312518e-02 -1.2296869e-04
  3.8323821e-02  2.2711835e-03 -4.4472304e-04  1.5722630e-02
  2.7260852e-04  1.2736625e-05  1.3870997e-03  1.1622487e-03
  1.8488574e-02  1.6986809e-03  5.9684253e-04  1.0028409e-02
 -5.3464925e-04  8.6949686e-04  4.1623676e-03 -1.7502652e-03
  1.0272498e-02  1.7670407e-03  1.4531124e-03  5.2433462e-03
  3.1579570e-04  9.5330272e-04  6.3010539e-04 -1.8109456e-03
  6.6844849e-03  1.3272751e-03 -4.8469041e-05  3.9325751e-03
  6.7865535e-04  5.3589596e-04 -1.0985269e-03 -5.3768755e-05
  5.0302800e-03  5.5397931e-04 -2.2554697e-03  4.7591946e-03
  2.0232972e-04  1.6973039e-04  3.2079795e-04  1.4323235e-03
  3.0537627e-03  6.7050203e-04  7.8190241e-05  2.7901161e-03
 -1.5840483e-04  4.6122741e-04  1.3032278e-03  3.5912645e-04
  1.9614915e-03  6.5545493e-04  9.2226200e-04  1.7084524e-03
  3.2078497e-05  5.4732810e-04  2.2189194e-04 -1.2567973e-05
  1.6615543e-03  3.8666797e-04 -1.2766153e-04  1.8715345e-03
 -2.2390997e-05  5.6818051e-04  9.5934384e-05 -2.0361828e-04
KHL_9943_03a_rev_3x_T_CT_B_5
  1.0000000e+00  1.8213400e-18 -3.4415140e-17  1.3152794e-01
  5.1656669e-03 -3.2852813e-03 -5.5132651e-02 -5.9509963e-04
  1.0684400e-01  1.3532878e-03 -1.2382676e-02  2.4411094e-02
 -3.8578231e-04 -4.3649874e-03 -1.6825230e-02 -1.3299628e-03
  3.6679040e-02 -1.1406255e-03 -1.5545664e-03  1.4608062e-02
 -6.8450270e-04 -3.4685908e-03 -1.2147136e-03 -1.3953609e-03
  1.9749943e-02 -7.6146062e-04 -2.6362999e-03  9.8059386e-03
  2.0481144e-04 -2.5304271e-03 -1.4767494e-04 -1.9485081e-04
  1.1142614e-02 -4.6065386e-04 -7.2828029e-04  7.1668734e-03
 -2.4781840e-04 -2.3159665e-03 -7.1810740e-04  3.0702276e-04
  6.4887887e-03 -5.0739007e-04 -1.3341063e-03  4.0202661e-03
 -1.0748202e-03 -2.3490031e-03  6.5977878e-04 -3.9712960e-04
  4.1363759e-03 -7.9340728e-04 -1.2035272e-03  2.4007372e-03
 -4.2623102e-04 -1.9157121e-03 -1.1580524e-04 -1.4336340e-03
  3.1269999e-03 -7.1503543e-04 -2.1352011e-04  2.1432636e-03
  2.3614630e-04 -1.3665881e-03  9.3514493e-05 -9.8837906e-04
  2.6950075e-03 -3.1446740e-04  2.2745726e-05  1.9461027e-03
  1.8293565e-04 -1.2371864e-03  1.4687455e-03  6.2780688e-04
  1.9751861e-03 -2.5074343e-04  6.5100787e-04  1.9194913e-03
  1.1398104e-04 -1.0465752e-03  1.3871731e-03  3.8409952e-04
KHL_9943_04a_rev_3xL_paint_1
  1.0000000e+00  1.2917786e-17 -1.0087967e-16  1.3349731e-01
  5.1813131e-05  1.2975310e-05 -1.8884458e-03  1.4642372e-03
  1.1044434e-01 -8.7399298e-05  2.7402530e-03  2.7217942e-02
  6.2357827e-05  1.5224806e-05  1.7529741e-03  1.6543628e-05
  3.9265263e-02 -9.5239963e-05 -2.6181723e-03  1.2667328e-02
  5.8523048e-05  1.8517964e-05  1.8783261e-03 -1.0271504e-03
  1.9675416e-02 -1.0049996e-04 -2.8052612e-04  8.6245705e-03
  4.6573396e-05  2.3222850e-05  1.9977757e-04 -1.5106017e-03
  1.1612796e-02 -1.1392946e-04 -1.7107151e-03  5.3976189e-03
  3.6061201e-05  3.5480256e-05 -6.6844953e-04  3.1722044e-04
  7.5479984e-03 -1.2652873e-04 -9.7573549e-05  3.6031022e-03
  3.0957573e-05  3.0726231e-05  3.3468453e-04 -2.2999113e-03
  5.2140503e-03 -1.3456887e-04 -3.4872484e-04  3.5196934e-03
  1.9562276e-05  4.2705289e-05 -7.6187924e-05  2.2060845e-05
  3.7614847e-03 -1.4801654e-04  5.0439429e-04  2.0123632e-03
  7.7287655e-06  4.4937961e-05 -3.3157848e-04 -1.6068964e-05
  2.7942924e-03 -1.5662888e-04 -1.3443960e-04  1.7031187e-03
 -5.1948895e-06  4.9676119e-05 -6.6823173e-04  1.0041144e-03
  2.1262922e-03 -1.6565029e-04  1.1118428e-04  1.0063293e-03
 -1.5254808e-05  4.8999917e-05 -5.1162042e-05  9.0732324e-04
KHL_9943_04a_rev_3xL_paint_2
  1.0000000e+00  2.7336787e-17 -2.0016140e-16  1.3200788e-01
  1.1912929e-03  3.4174003e-03  2.7519315e-02  1.5868078e-03
  1.0819261e-01 -1.2291630e-03  1.1835297e-02  2.4564292e-02
 -2.3752510e-03  4.1436438e-03  3.7658672e-03 -8.3130767e-04
  3.7006795e-02  1.5687724e-03  3.7152895e-03  1.4607472e-02
 -5.9161424e-04  3.4609133e-03  2.1734080e-03 -1.6961588e-03
  1.9027947e-02  1.6830220e-03  3.8584515e-03  1.0003997e-02
  4.9119753e-04  2.5436024e-03  2.5077376e-03 -8.5882373e-04
  1.0840123e-02  1.0129628e-03  1.0108338e-03  6.3412015e-03
 -6.5420785e-05  1.8438114e-03 -4.1840123e-04 -3.3471822e-04
  7.0385135e-03  6.5679381e-04  1.2120296e-03  4.0022364e-03
  2.0748206e-04  1.1534213e-03  4.9836457e-04 -1.1709551e-03
  4.3160489e-03  6.5167237e-04 -1.1399882e-03  3.2860839e-03
  1.2722189e-04  1.0394047e-03  2.0510911e-04 -5.0277068e-05
  3.2994835e-03  5.2752629e-04  1.7778241e-04  2.6293210e-03
  1.6450430e-04  7.8387383e-04  1.0392032e-03  8.4434298e-05
  2.2591770e-03  3.2637444e-04  4.5467307e-05  1.3329443e-03
 -3.7090439e-04  8.8404146e-04 -3.0053920e-04  5.0747582e-04
  1.4153265e-03  6.3918556e-04 -9.6058871e-04  1.4389091e-03
 -3.0552333e-04  9.2932430e-04 -2.9313995e-04  2.3927580e-04
KHL_9943_04a_rev_3xL_paint_4
  1.0000000e+00  2.2978433e-17 -1.7926904e-16  1.2828198e-01
  6.9868552e-03  1.2337130e-02 -1.9952357e-02  2.1464244e-03
  1.1238339e-01  1.2893743e-03  7.3899083e-03  2.4885528e-02
 -1.8964262e-03  9.7148968e-04 -4.0007197e-03 -1.1061126e-03
  3.7030484e-02  4.5982205e-03 -5.4482349e-04  1.2137071e-02
  1.0639583e-03  3.0370971e-03  7.2522044e-04 -5.8813657e-04
  1.8996480e-02 -3.7208340e-04  9.0890658e-04  8.7412187e-03
 -1.9098993e-03  1.7806589e-03 -7.8635061e-04 -2.3727306e-03
  1.1445171e-02  2.0821662e-03 -2.1024183e-03  6.7561797e-03
  1.9975904e-04  6.2968273e-04  1.8024070e-03 -1.7784312e-04
  6.3342492e-03  4.2780675e-04 -2.6540173e-05  1.5867890e-03
 -4.1914292e-04  1.3366801e-03 -2.5248687e-03 -1.9517553e-04
  5.2783328e-03  8.0353607e-04  1.7523435e-06  3.8432866e-03
 -1.6169111e-04  2.5944928e-04  9.2945478e-04 -1.3023165e-03
  3.0325059e-03  7.1699630e-04 -1.2974615e-03  1.2033089e-04
 -7.3332595e-06  8.3869666e-04 -1.0371330e-03  1.0128833e-03
  2.7324446e-03  2.0739095e-04  1.1869621e-03  1.7367579e-03
 -3.0937561e-04  1.8368006e-04 -1.4593064e-04 -7.4856195e-04
  1.8303942e-03  3.4304290e-04 -1.0973205e-03  1.7487752e-03
 -2.7245696e-06  2.5947955e-04  3.5004290e-04  1.8042015e-03
KHL_9943_05_1xB_1
  1.0000000e+00 -1.1553906e-17  7.6669848e-17  1.5082551e-01
  1.1216563e-03 -6.7100540e-05 -3.5533063e-02 -1.0214036e-04
  1.0950429e-01  3.8619171e-04  1.1449065e-02  3.1701238e-02
  4.6205598e-04 -5.7459355e-05 -5.9982989e-03 -3.5797927e-03
  3.8633325e-02  2.7291255e-04 -2.8272665e-03  1.5827266e-02
  2.4037923e-04 -1.3255867e-04  3.5334356e-03 -3.0351858e-03
  1.9054066e-02  2.1965199e-04 -2.4960908e-03  8.7524317e-03
  3.2429574e-04 -2.3251390e-04 -9.3328568e-04 -1.0929872e-03
  1.1054005e-02  1.5627637e-04 -2.9653468e-03  5.9677136e-03
  2.9479388e-04 -2.8843621e-04 -4.1854371e-04 -7.9644183e-04
  6.9662221e-03  1.1538878e-04  5.2899834e-04  3.9062942e-03
  2.7292234e-04 -3.4271376e-04 -3.7015112e-04 -1.6874689e-04
  4.7395144e-03  7.5163487e-05 -1.1438117e-03  2.7566192e-03
  2.4785921e-04 -3.6602805e-04 -2.6688916e-04 -4.9350598e-04
  3.3390819e-03  4.7417229e-05 -2.1623312e-04  1.6187101e-03
  2.1874859e-04 -3.8804928e-04 -3.6794201e-05 -4.0355629e-04
  2.4640078e-03  1.8584344e-05 -6.8690820e-04  9.2153026e-04
  2.0463439e-04 -4.2389694e-04 -5.0820038e-04  7.9142053e-04
  1.8521401e-03 -2.9252236e-05  3.7745402e-04  1.3779684e-03
  1.7673382e-04 -4.2636597e-04 -3.4738119e-04  9.4376610e-04
KHL_9943_05a_2x_TR_B_1
  1.0000000e+00 -4.8202416e-18  3.2805771e-17  1.3007967e-01
 -9.5402265e-03  5.0604361e-05 -5.1980697e-02  3.7492378e-04
  1.0973479e-01 -2.8860666e-03 -1.7623631e-03  2.7203107e-02
 -2.1139666e-03 -1.9117902e-05 -1.1649664e-02  9.4187156e-05
  3.7898638e-02 -1.9686962e-03 -5.3139634e-03  1.4453156e-02
 -6.6038739e-04 -2.8649128e-04 -3.7245054e-03 -1.2643754e-03
  1.9098111e-02 -1.4816721e-03 -1.0040779e-03  9.3039335e-03
 -2.0870797e-04 -2.6406221e-04 -1.2250765e-03 -1.0571749e-03
  1.0906545e-02 -1.1958291e-03 -1.7987670e-03  6.3870162e-03
 -1.2619331e-04 -3.0936328e-04 -7.1837717e-04 -1.2269466e-03
  7.1320441e-03 -1.0462222e-03 -2.8529582e-04  4.2543306e-03
 -5.3368563e-05 -6.4733400e-05 -2.5498698e-04  1.6591698e-04
  4.7826253e-03 -7.5260221e-04 -4.8784928e-04  3.7365033e-03
  4.5208198e-06 -4.7287979e-05  1.3455153e-04  3.1311703e-04
  3.3393224e-03 -9.1543203e-04 -5.4987272e-04  1.2533284e-03
  4.2160634e-05 -5.3047552e-05  4.1911750e-04  3.2082592e-04
  2.5123717e-03 -6.3710732e-04  5.7976125e-05  1.5079010e-03
  8.1038645e-05 -5.1547293e-06  7.1293985e-04  6.0562400e-04
  1.8003009e-03 -5.1430411e-04 -3.2587412e-04  1.1639972e-03
 -1.5749438e-05 -9.4956366e-05  2.7044922e-04  1.2872538e-04
KHL_9943_05a_2x_TR_B_2
  1.0000000e+00 -7.3401862e-18 -5.9369153e-19  1.1734537e-01
  9.3441095e-05 -1.9214195e-03 -4.1977355e-02  3.3672645e-04
  1.0662366e-01  1.3042117e-03 -2.2550044e-03  2.5740452e-02
  2.0952032e-03 -3.6460535e-03 -9.9498621e-03  2.3658378e-04
  3.8830319e-02 -1.8019408e-04  2.5867484e-04  1.3474821e-02
  4.9396372e-04 -2.5200461e-03 -3.2483216e-03 -1.5302697e-04
  1.9236761e-02 -2.2571136e-04 -3.9613356e-03  8.1377594e-03
 -1.3545658e-03 -2.5958063e-03  1.7140721e-03 -1.1571006e-03
  1.1218728e-02 -1.1221904e-03 -2.0107515e-03  5.3098664e-03
 -5.3645395e-04 -1.8546826e-03  2.6380423e-03 -1.2225057e-03
  7.3834279e-03  6.8813399e-05 -5.5421524e-05  3.8752624e-03
  5.8468833e-04 -9.4530933e-04  2.8689160e-05 -4.6102769e-04
  4.7064819e-03 -4.1640950e-04 -3.5695447e-04  2.8023070e-03
 -5.4564603e-04 -1.7907241e-03  7.2321974e-04 -3.7853498e-04
  2.6638093e-03 -6.6249678e-04  2.3989769e-04  1.5887164e-03
  1.7243364e-04 -7.3743713e-04  3.0960383e-04 -8.0949373e-04
  3.1536519e-03  1.5904825e-04  1.0055579e-05  1.4956358e-03
  1.0053695e-03 -3.3953191e-04  6.8487268e-04 -3.8847627e-04
  2.1678896e-03 -1.5798586e-04  1.1460795e-03  1.1493557e-03
  1.1445688e-04 -7.0535749e-04  1.1016015e-03  3.8899571e-05
KHL_9943_05a_rev_1xC_paint_1
  1.0000000e+00  2.3040063e-17 -1.8735513e-16  1.1909769e-01
  4.7613312e-03 -1.0035342e-04 -5.5020689e-02 -7.6364392e-04
  1.1040968e-01  1.2783569e-03 -7.4453927e-03  2.4146869e-02
  1.7132331e-04 -2.5471380e-04 -8.8579735e-03 -8.4360000e-04
  3.9380255e-02  5.0994244e-04 -8.4333397e-03  1.3801249e-02
 -2.2143220e-04 -2.0843756e-04 -3.8565173e-03 -2.6288756e-03
  1.9607414e-02  2.0074166e-04 -5.5654318e-03  8.4171274e-03
 -4.5875515e-04 -4.8588695e-04 -1.0551367e-04 -8.2632385e-04
  1.1547000e-02 -7.3614634e-06 -4.0518525e-03  5.5205328e-03
 -3.8848916e-04 -5.0887354e-04  7.5472814e-04 -1.1012175e-03
  7.3162098e-03 -1.1867557e-04 -8.4807886e-04  3.5297914e-03
 -1.7419305e-04 -5.6961986e-04  2.0076646e-04 -5.4740132e-04
  5.1351243e-03 -2.6565375e-04 -7.6454660e-04  3.1091156e-03
 -1.4239479e-05 -5.0156332e-04  6.1001710e-05 -8.4765579e-04
  3.8146022e-03 -2.6694178e-04 -6.8012342e-04  2.1128104e-03
  2.6492263e-04 -5.6478254e-04 -1.4967917e-03  4.9939109e-04
  2.9488153e-03 -3.1349649e-04 -5.0834628e-04  2.1863899e-03
  1.3449254e-04 -5.1706444e-04  6.8284794e-04  9.9222242e-04
  2.3402164e-03 -2.1187935e-04 -2.8616013e-04  1.2124727e-03
  1.7524030e-04 -2.9865667e-04  8.0927593e-04 -7.9834027e-05
KHL_9943_06a_2x_paint_1
  1.0000000e+00  1.5511306e-17 -1.1034382e-16  1.2731684e-01
 -1.9655566e-03  2.3573974e-03 -4.6894756e-02  3.6236064e-03
  1.0941823e-01 -3.9213074e-03  4.9169765e-03  2.5079157e-02
 -1.5617660e-03  1.2517656e-03 -1.4969150e-02 -2.1025251e-04
  3.9431170e-02 -1.6805130e-03 -5.0635610e-03  1.4861948e-02
 -1.1648287e-03 -1.7258726e-04 -3.1850365e-03  2.5393577e-04
  1.9668017e-02 -7.5039465e-04 -2.8163917e-03  8.0458226e-03
  2.4792686e-04 -3.9167655e-04 -2.1301514e-03 -9.9535047e-04
  1.0664895e-02 -1.1268503e-03 -2.9751165e-04  5.7007703e-03
  5.6431901e-04  2.7860735e-04 -4.0009274e-03 -1.4052756e-03
  6.7676722e-03 -9.2819660e-04 -4.7667052e-04  6.8536832e-03
  4.5075067e-04  9.4536141e-05  3.6389518e-04 -7.6096377e-04
  5.0357582e-03 -3.9608362e-04 -1.3401888e-03  3.7152375e-03
  1.2036786e-04 -6.2331605e-04  6.5696279e-04 -5.9450238e-04
  3.6898815e-03 -1.6490804e-04  1.4178112e-04  1.4119521e-03
  2.7031202e-04 -2.2908769e-04 -7.4666120e-04  9.6358589e-04
  2.6586417e-03 -5.5467117e-04  1.9756299e-03  1.4013819e-03
  2.3006613e-04  2.2926935e-04 -1.5164800e-03  2.6625447e-04
  2.0962817e-03 -6.6582650e-04  1.4866521e-03  1.4142403e-03
  1.9454259e-04  5.6936570e-06  3.0483986e-04  7.8797914e-05
KHL_9943_06a_2x_paint_2
  1.0000000e+00  8.9322939e-18  2.0005711e-17  1.2658058e-01
 -2.5932115e-03  2.2123080e-04 -2.9798918e-02  2.6385278e-03
  1.1053467e-01 -1.4591840e-03 -4.8117490e-04  2.4775396e-02
 -5.7018006e-04 -1.5593423e-04 -5.9460203e-03 -1.7791211e-03
  3.9325358e-02 -9.2010640e-04 -1.1588726e-03  1.4086223e-02
 -1.3393813e-04 -3.5372220e-04 -8.0545350e-04 -4.0817536e-03
  1.9589179e-02 -7.2950004e-04 -2.7603269e-03  8.9399741e-03
 -9.3034927e-05 -1.4563487e-04 -3.2797558e-04 -1.5986419e-03
  1.1607528e-02 -6.6477017e-04 -1.8013557e-03  5.5285522e-03
  2.0498094e-05 -6.4736201e-05  1.0045726e-03 -6.1558739e-04
  7.5669895e-03 -6.0962312e-04 -1.3566819e-03  3.4693060e-03
  8.3061119e-06 -2.5572536e-05  8.5326830e-04 -1.2501601e-04
  5.2480749e-03 -4.4285608e-04 -1.0814138e-03  3.5172064e-03
 -1.4170888e-05 -1.0488805e-04  5.7936713e-04 -1.0319408e-03
  3.8558353e-03 -4.0716693e-04 -2.0996805e-04  2.4961109e-03
 -4.8162611e-05 -3.5756145e-05  1.6839440e-04 -1.8891051e-04
  2.9479088e-03 -3.9509645e-04  5.9749577e-04  1.5069998e-03
 -1.1702117e-04  4.8257773e-05 -6.5498169e-04  8.2904592e-04
  2.2052813e-03 -4.2286059e-04 -1.2699046e-04  2.6268346e-04
 -8.0943724e-05  4.0293666e-05 -2.4221507e-04  7.6180301e-04
KHL_9943_07a_1xTR_paint_1
  1.0000000e+00 -1.8558758e-17  1.0249804e-16  1.1561060e-01
 -3.0815699e-03  2.3353457e-04 -5.5279106e-02  3.4908364e-03
  1.1019058e-01 -1.8271063e-03  1.7934250e-02  2.2558854e-02
 -4.4737689e-04 -4.7976612e-05 -1.8053599e-02  1.3849818e-03
  3.9319868e-02 -1.2456462e-03  5.8335787e-03  1.2049085e-02
 -3.2966507e-04 -1.4735484e-04 -2.8576054e-03 -6.2014178e-04
  1.9660468e-02 -1.0020027e-03 -3.6270874e-03  8.3278809e-03
 -4.2405391e-04  2.3502134e-05  1.1180734e-03 -1.7165525e-04
  1.2244454e-02 -8.4534550e-04  1.2282183e-03  5.9033219e-03
 -3.7898909e-04 -5.5196191e-05 -8.2730736e-04 -4.5137053e-04
  7.6025623e-03 -7.6711110e-04  1.8140288e-04  3.2861799e-03
  2.1674640e-05 -2.0127474e-04 -3.1166580e-04 -8.5850386e-04
  5.0454125e-03 -5.3890401e-04 -2.4756999e-04  2.7463481e-03
  1.1322547e-04 -1.1309423e-04  5.9880727e-04 -1.4266987e-05
  3.8775853e-03 -4.3478352e-04  1.0689975e-03  2.2566639e-03
 -4.3444073e-05 -1.0510270e-04  3.2766226e-04 -3.3995638e-05
  2.8578918e-03 -3.6994049e-04  5.0766944e-04  1.5283231e-03
  1.3257400e-04 -1.0388388e-04  9.1611223e-04  4.9835418e-04
  2.0173987e-03 -1.7690649e-04  7.3574518e-04  1.3073224e-03
  2.4104206e-04 -2.9333931e-04  1.4741654e-04 -5.6500881e-05
