# Supplementary material for: Geometric morphometric analysis of spore shapes improves identification of fungi
Source: PLoS One. 2021 Aug 5;16(8):e0250477. doi: 10.1371/journal.pone.0250477 (PMC8341628; doi:10.1371/journal.pone.0250477)
Supplement: S1 Appendix — (ZIP) [file pone.0250477.s002.zip › 3_latest/2_3_data_shape/nef/KHL_9955_NEF.nef]

#CONST 1 1 1 0
#HARMO 20
KHL_9955_05_1xC_1
  1.0000000e+00  2.7341362e-17 -8.0469622e-17  4.2153569e-01
  4.3230463e-03  4.0190784e-03  1.5070672e-02 -3.6408488e-04
  9.0295107e-02  6.0969874e-03 -8.5064973e-03  5.9687311e-02
  1.5327191e-03  4.6581414e-03  1.0380687e-02  2.7287586e-03
  2.2825403e-02  5.2447097e-05 -4.0809653e-03  2.1387791e-02
  8.2107899e-04  4.2950895e-03 -6.9911653e-05 -2.6520358e-03
  7.1814446e-03 -1.5128738e-03  4.1816102e-04  9.1147675e-03
  5.5584602e-04  2.2973931e-03 -2.2394930e-03 -1.5785311e-03
  2.5248932e-03 -1.1815409e-03  8.1024577e-05  2.3386175e-03
  5.8096709e-04  1.0816211e-03 -1.2239692e-03  3.0273083e-04
  9.4241224e-04 -8.0996630e-04 -4.6008055e-05 -1.9324098e-05
  4.5593590e-04  7.7734091e-04 -3.5507634e-04  5.0575017e-04
  4.7327416e-04 -5.9370102e-04 -1.7055203e-04  1.1669772e-03
  3.7508420e-04  4.6650071e-04 -4.5342356e-04  7.1901583e-04
 -1.4523502e-05  1.6638264e-04  2.5141528e-04 -4.7677389e-06
  4.2482075e-04  3.8153704e-04 -5.4684073e-04  2.1525525e-06
 -3.8909107e-04  2.3585508e-04 -6.6148947e-05  2.4904216e-04
  3.2519996e-04  3.4931271e-04 -8.6206082e-06 -1.9848331e-05
 -4.4885965e-04  2.6843257e-05 -3.6209884e-04  3.4194058e-05
  1.4797721e-04  1.0033526e-04  1.7014379e-04  8.8079670e-04
KHL_9955_05_rev_1xL_1
  1.0000000e+00  4.2209366e-17 -4.0451660e-17  3.9272846e-01
  3.8119766e-03  1.4589984e-03  3.3358892e-02 -3.9611918e-03
  9.5362760e-02 -1.6425326e-03 -1.1272126e-02  6.7866533e-02
  2.7514283e-03  2.7077673e-03  7.2816870e-03 -6.9236342e-05
  2.5424010e-02 -1.4162714e-03  4.2559609e-05  2.2481200e-02
  2.0019281e-03  3.1333130e-03 -5.8790638e-06 -2.7046979e-03
  8.2558198e-03 -1.0593004e-03  2.5126749e-03  7.2831729e-03
  1.3218618e-03  3.0138308e-03 -3.5334679e-03  3.7848072e-04
  2.7468389e-03 -5.8615178e-04  1.2549448e-03  3.7611342e-03
  8.5453504e-04  2.3537679e-03 -1.7505142e-03  1.5714385e-03
  9.4853555e-04 -2.0676195e-04  8.1972459e-04  1.3007417e-03
  5.0117818e-04  1.4623999e-03 -6.3159951e-04  7.5794551e-04
  3.8823101e-04  7.0298264e-05  5.3888568e-04  4.7252588e-04
  2.6109240e-04  6.9089967e-04  6.0968906e-05  9.6222000e-05
  2.1401028e-04  2.0970021e-04  2.7472642e-04  2.5570149e-04
  8.5652505e-05  2.5901642e-04 -1.2091048e-04  1.3416769e-03
  1.8503731e-04  2.1856192e-04  5.7524308e-04 -2.1196146e-04
 -4.5684618e-05  7.4767622e-05 -5.5243541e-04  8.2873913e-05
  2.1402137e-04  1.6160834e-04 -9.1636669e-05 -5.9675239e-04
 -1.1214022e-04  1.3172606e-04  1.5094371e-04  2.7972334e-04
KHL_9955_08_1xB_1
  1.0000000e+00  2.0481088e-17  1.6216355e-17  4.0576277e-01
  3.6936920e-03  1.9646734e-03  3.6365491e-02  3.5673757e-03
  8.9041109e-02 -5.8660999e-03 -8.2624367e-03  6.6363116e-02
 -2.4843407e-03  3.5561176e-03  3.0769016e-03 -1.0013454e-04
  2.3058585e-02 -3.0609165e-03 -2.7140985e-03  2.1677264e-02
 -1.1322807e-03  4.2200291e-03 -2.8353853e-03 -2.1117306e-03
  7.4060906e-03 -1.9641519e-03  1.0462897e-03  8.6288518e-03
  9.1251898e-04  3.0613151e-03 -2.5804918e-03  6.9024379e-04
  1.7826270e-03 -1.0698528e-03  1.2995642e-04  2.6864770e-03
  6.1386283e-04  8.9652444e-04 -1.8176794e-03  3.2554191e-04
  3.9007579e-04 -5.2048111e-04  5.4524681e-04  1.0067341e-03
 -1.8169215e-04  3.4481296e-04 -5.6104113e-04 -4.1826428e-04
 -2.2098179e-04 -3.9571730e-04  5.8113905e-04  7.9830796e-04
 -4.1782524e-05  5.2798870e-04 -1.2597168e-04  1.2948269e-05
 -4.5072095e-04 -1.1513003e-05  7.0683928e-04  3.9765888e-04
  1.4604962e-04  4.2641323e-05 -4.3377404e-04  1.5086781e-04
 -1.7434795e-04  2.4708163e-04 -2.7115476e-04  2.6619849e-04
 -1.3204617e-04 -2.8370171e-04 -5.9113603e-04  1.8607748e-04
  6.0350240e-05 -3.6736398e-04 -6.7231501e-04 -6.4068734e-04
 -1.0214768e-04 -1.2251965e-05 -8.5166412e-05  6.5256045e-04
KHL_9955_08_rev_2x_1
  1.0000000e+00 -2.7056091e-17  6.9184323e-17  3.9601444e-01
 -4.2337843e-04  7.4208950e-04  2.1467885e-02  4.2537615e-03
  9.7177503e-02  1.3402199e-03 -1.1090304e-03  6.1749499e-02
  1.2967887e-05  1.5025314e-03  2.3154116e-03 -7.8486702e-04
  2.6559425e-02  8.8596402e-04 -3.5065486e-03  2.2066641e-02
  7.3133264e-05  1.8810153e-03 -2.5364313e-04 -2.8370660e-03
  8.6551008e-03  5.0707927e-04  8.7076783e-04  9.4843490e-03
  5.7170183e-05  1.7954729e-03 -9.5487172e-04 -9.4478130e-05
  2.7489216e-03  2.4535997e-04  7.5782976e-04  2.9326649e-03
 -1.4768235e-05  1.4432361e-03 -1.1236562e-03  8.3353277e-04
  7.9564255e-04  1.4989265e-05  2.4825418e-04  2.1512933e-03
 -1.4292724e-04  9.3615698e-04 -2.1433853e-04  4.9684403e-04
  2.7220227e-04 -8.0766368e-05  9.2233731e-04  1.2364010e-03
 -2.4658577e-04  4.0680063e-04 -5.3006620e-04 -2.5192746e-04
  2.6460378e-04 -5.1004077e-05  9.5278055e-05 -4.1636659e-04
 -3.1369486e-04 -5.4692062e-05 -9.1758235e-04  4.5355767e-04
  3.3769682e-04  1.9703052e-06 -2.7881375e-04  1.5858322e-04
 -3.3994135e-04 -3.2219509e-04 -2.7919492e-04  3.1379823e-04
  3.6021628e-04  1.1027137e-04 -4.6918102e-05 -8.3585935e-04
 -2.7463739e-04 -3.9746605e-04 -6.3569683e-04 -2.0545605e-04
KHL_9955_08_rev_2x_2
  1.0000000e+00  1.8785843e-17 -3.9613626e-17  4.0287790e-01
 -3.7722122e-03  1.0753175e-03  1.4439271e-02  5.6981277e-03
  9.4967681e-02  3.4819439e-03 -1.2924487e-03  6.1308641e-02
 -2.5170741e-03  2.2971506e-03  8.5004719e-03 -1.0121325e-03
  2.5347975e-02  2.0956287e-03 -6.5794953e-05  1.9703147e-02
 -9.5635357e-04  2.2947185e-03 -1.3711326e-03  3.6881134e-04
  8.7015885e-03  6.6308712e-04 -5.3871370e-05  8.0820661e-03
 -2.5546388e-04  1.8033537e-03 -1.8020502e-03 -3.0573419e-04
  3.4794475e-03 -4.2898829e-04 -8.1332252e-04  4.2816699e-03
 -1.1030731e-04  1.0417402e-03 -7.5581174e-04  3.1626663e-04
  1.5616169e-03 -8.1741146e-04 -7.3515846e-04  4.4567035e-04
 -2.2685607e-04  5.1158262e-04 -5.6565117e-04 -4.3057136e-04
  7.5437877e-04 -8.8120077e-04 -7.8959265e-04  1.1510356e-03
 -4.0375651e-04  1.8311703e-04  2.0296960e-04  1.4003145e-04
  3.5089513e-04 -5.8565812e-04 -2.0034338e-04  4.8357396e-04
 -3.5230548e-04  7.2949585e-05 -4.2849770e-04  9.4319335e-05
  1.9085970e-04 -3.4188108e-04  4.2544006e-05  1.3720175e-04
 -2.2699753e-04  1.4623603e-06  1.7786901e-04  1.3953798e-04
  1.3983225e-04 -3.4032536e-04  1.8791942e-04  7.2372806e-04
 -2.2955580e-05 -4.6079573e-05 -1.3697334e-04 -4.1851733e-04
KHL_9955_09_1xC_1
  1.0000000e+00  2.6552699e-17 -7.6694923e-17  4.0203512e-01
  8.0468650e-04  7.2526934e-03  2.9759303e-02 -1.0712671e-02
  8.5978389e-02  2.4786216e-03 -3.4038543e-03  5.9950352e-02
  1.6842935e-03  9.1881977e-03  2.9038843e-03  9.5506335e-04
  2.3810681e-02 -2.4048414e-03 -4.3111230e-03  1.8290773e-02
  8.1643905e-04  4.7078205e-03 -2.9492382e-04 -1.9325660e-03
  9.7682396e-03  2.1638909e-04  1.0588221e-03  8.5806390e-03
  8.0529603e-04  3.2025279e-03 -2.5626934e-03 -1.1721765e-04
  3.5779254e-03 -1.3335376e-03  6.8338164e-05  3.5472539e-03
  1.1269039e-03  1.3067638e-03 -2.0903606e-03  1.2622192e-03
  1.7625570e-03  4.6790330e-04  2.1901825e-04  1.2713331e-03
  2.2575342e-04  1.0495568e-03 -9.9727070e-04  1.3051137e-03
  5.3599792e-04 -5.3468733e-04  5.0715248e-04  1.0914285e-04
 -1.8723468e-04  5.7684221e-04 -6.2818542e-04  9.6126925e-04
  8.6432370e-05  3.5870055e-04  4.4830082e-04 -2.0811205e-04
 -1.7571196e-05  2.4636270e-04 -3.4749799e-04  7.5177026e-05
  2.1089518e-04  1.0125144e-05 -4.1184054e-04  3.7430029e-04
 -8.2082972e-05  3.3387840e-04 -4.0525238e-04 -2.4479628e-04
 -4.9966474e-04  8.1103546e-05 -3.7609303e-05 -7.0449110e-04
 -3.2406422e-05  1.3403503e-05  2.2899087e-04 -2.7264094e-04
KHL_9955_10_2xR_1
  1.0000000e+00  1.0308311e-17 -2.8399763e-17  4.0063922e-01
 -1.4828220e-03  3.1852357e-03  1.7190496e-02  3.9038090e-03
  9.3600831e-02 -7.8878714e-03 -2.1462312e-03  5.9271369e-02
 -1.2604343e-03  3.5956641e-03  7.1198837e-03 -1.0705745e-03
  2.5012003e-02 -3.1888452e-03 -1.7108832e-03  1.7864553e-02
 -2.9481848e-04  3.3814952e-03  6.5404445e-04 -1.0817843e-03
  9.4293493e-03 -2.4533164e-04  5.4599944e-04  9.4798322e-03
  3.2884656e-04  2.2380840e-03 -2.8768304e-03 -6.5812968e-04
  4.3664921e-03 -6.9553371e-05  1.1570712e-03  3.2270766e-03
  7.4785209e-04  1.0698350e-03 -1.5550955e-03  3.5923406e-05
  2.1561687e-03 -3.1531447e-04  1.0972584e-03  7.9135596e-04
  3.5888202e-04  3.3653383e-04 -1.2573575e-03  1.5318151e-05
  9.7320556e-04 -3.2019852e-04  6.0615147e-04  5.7822205e-04
  5.8895940e-05  2.8986779e-04 -5.2286279e-04  5.2472208e-04
  5.2680990e-04 -3.4658282e-04  5.5300821e-04  9.2065315e-05
  1.0272550e-04  3.2671370e-04  4.6180945e-04  2.9704959e-04
  3.8873446e-04 -3.5104338e-04  1.7029188e-04  1.5123576e-04
  6.6009734e-05  2.5769227e-04  2.9916443e-05  1.5649102e-06
  2.5912499e-04 -4.6389475e-04 -4.7586269e-04  1.1052720e-04
  4.9142737e-05  1.2909997e-04 -3.8985140e-06 -3.4724087e-05
KHL_9955_10_2xR_3
  1.0000000e+00 -7.8348361e-17  2.1000742e-16  4.2617949e-01
 -1.1503450e-03  5.2874485e-03  2.3352021e-02 -1.3820887e-03
  8.9420084e-02 -1.3703688e-03 -8.9523823e-03  5.9687564e-02
  1.3433969e-03  6.6014137e-03  8.0000631e-03 -1.5871461e-03
  2.4463100e-02 -4.7833829e-04 -2.1153324e-03  2.2083736e-02
  2.4695018e-03  4.3043612e-03 -1.7004893e-03 -2.6324647e-03
  7.0368698e-03 -1.4029896e-03  1.7238651e-04  8.5707644e-03
  1.8654182e-03  2.3544635e-03 -2.6896656e-03 -7.6088178e-04
  1.2391522e-03 -4.4910614e-04  2.1622457e-03  1.0177422e-03
  9.6160669e-04  1.8194355e-03 -1.3517774e-03  9.5603105e-04
  1.9043445e-04  2.8102605e-04  6.9428857e-04  3.9907528e-04
  7.4356582e-04  1.3454881e-03 -5.3034002e-04  6.9336248e-04
  1.5887426e-05 -8.2382874e-06  6.7190364e-04  3.1304710e-04
  6.3600865e-04  3.2536379e-04  1.7301126e-04 -2.8738529e-04
 -5.2677672e-05  1.0389736e-04  6.5340969e-04 -1.6828031e-04
 -6.2695194e-08 -2.5750315e-04 -2.0584235e-04  4.9445343e-04
  2.4088805e-04  1.2809019e-04 -4.3376985e-05 -4.5215953e-04
 -2.8972831e-04 -3.6827355e-04  5.4118318e-04 -4.2241469e-04
  2.1865645e-04  5.5404868e-05 -1.8745154e-04  2.0016234e-04
 -1.3294082e-04 -1.4361657e-04 -7.3815141e-05 -1.6394975e-04
KHL_9955_10_rev_1xR_1
  1.0000000e+00 -6.5122473e-17  1.3639140e-16  4.0089876e-01
  2.1759364e-03  2.4373990e-03  8.0703654e-03 -1.9001869e-03
  9.2571032e-02  4.8968061e-04 -1.5126165e-02  6.3161666e-02
  6.1120488e-04  3.1157963e-03  4.7568820e-03 -2.5052580e-03
  2.4437310e-02 -3.1899631e-03 -1.3099282e-03  2.0681753e-02
  1.2471509e-05  1.9637172e-03 -5.9879511e-04 -4.7013154e-04
  9.3423807e-03 -3.0516384e-03  1.3430730e-03  7.7689103e-03
  1.6773401e-04  8.9330908e-04 -2.0419849e-03  6.7662727e-05
  4.0678308e-03 -1.7439449e-03  1.0306721e-03  3.4793519e-03
  4.1602871e-04  6.7602149e-04 -9.6162662e-04 -1.7407339e-04
  1.4357934e-03 -8.3382908e-04  9.2216242e-04  1.4832259e-03
  2.3539281e-04  7.5270699e-04  1.9816858e-04  1.7277680e-04
  3.6372758e-04 -5.2750038e-04  2.8756832e-04  9.8837463e-04
 -2.7691921e-05  6.1318851e-04 -2.3044906e-04 -1.3063052e-04
  8.9341931e-06 -2.1874048e-04  6.7082731e-04  3.0434742e-04
 -1.0105515e-04  9.1146387e-05 -1.7219892e-04  4.4393229e-04
  6.9863484e-05  5.6249673e-05 -2.5675907e-04  2.7961661e-04
  7.8402413e-05 -1.2921073e-04  2.0398070e-04  2.7214442e-04
 -6.3161916e-05  2.8921107e-04  4.1236041e-04 -1.8984890e-04
  3.0598348e-04  8.1245695e-06 -5.6238425e-04 -2.0227723e-04
KHL_9955_17_1x_1
  1.0000000e+00 -1.5876580e-17  1.0509213e-17  3.8409554e-01
  1.8703567e-03  9.7484364e-03  3.8524648e-02 -1.1111564e-03
  8.7132134e-02 -2.9742140e-03 -6.8759903e-03  5.9775354e-02
  3.0636956e-03  9.5869733e-03  1.1656242e-02 -5.6818163e-03
  2.2853524e-02 -1.5232615e-03 -2.7600582e-03  2.5162909e-02
  2.6855849e-03  6.2007786e-03 -3.1689404e-03 -1.3931629e-03
  7.5330472e-03 -3.4884483e-04  1.4633183e-03  8.2920758e-03
  2.4698758e-03  3.7649966e-03 -3.8649037e-03  1.1728650e-03
  3.0900912e-03 -8.2692824e-04  7.7137678e-04  1.8732771e-03
  2.5222833e-03  2.0022262e-03 -8.8515879e-04  1.7845998e-03
 -8.3202335e-05 -2.4928684e-04 -3.7209977e-04  8.5252846e-04
  1.3612601e-03  1.2439226e-03 -1.0580336e-03  9.5786910e-04
  7.9432564e-05  3.1356807e-04  4.7263735e-04 -3.0559156e-05
  1.2147551e-03  5.6631816e-04 -8.0593676e-04  6.9080191e-04
 -2.8698705e-04 -4.2789928e-05 -8.7552917e-05  3.6355902e-05
  3.3498501e-04  5.7437406e-06  3.8191055e-05  7.4430608e-05
 -2.7335591e-04  1.1690588e-04  3.2138861e-04 -1.8342180e-04
  2.6952313e-04  5.5495669e-04 -3.1888659e-04 -2.3260881e-05
 -1.4115579e-04  8.9113886e-05  1.4201071e-04  4.3417695e-05
  4.0103640e-04 -1.3164676e-04  1.0401010e-04  1.9674290e-04
KHL_9955_19_1xR_1
  1.0000000e+00  1.0264879e-18 -6.1351659e-18  4.0836261e-01
 -6.8345303e-05  4.8320822e-03  2.1697546e-02 -1.5619635e-03
  8.5392413e-02  4.7663511e-03 -1.3149520e-02  6.3135282e-02
  1.4181725e-03  5.3976201e-03  3.3538447e-03 -2.7923850e-04
  2.0975377e-02 -2.4986008e-03 -2.9905863e-03  2.0627801e-02
  1.7075681e-04  4.1825483e-03 -7.3963876e-04 -2.5904758e-03
  8.0074745e-03 -1.9449245e-03  1.3300292e-03  6.5690955e-03
  2.1408537e-04  1.1069780e-03 -1.2497633e-03  1.3304380e-03
  3.4339598e-03 -6.3819925e-04  1.0657722e-03  3.0998727e-03
  4.0223275e-04  1.0688965e-03 -4.0127496e-04 -3.9326498e-04
  1.3080731e-03 -2.4754216e-04 -3.8246422e-04  1.5418446e-03
  2.8770205e-04  8.2865067e-04 -3.1727622e-04 -2.5692475e-04
  2.5148128e-04 -1.9633107e-04  2.5690376e-04  4.4790002e-04
  2.7266443e-04  2.9011056e-04 -4.7107174e-04 -1.2010101e-04
  5.7482619e-05 -1.5010284e-04  3.8961395e-04  6.2759734e-04
  5.6893184e-04  1.1304401e-04 -3.8633337e-04 -4.0545392e-04
 -7.3825754e-05  2.2112773e-04  3.7217103e-04 -4.3052460e-05
  5.5787409e-04  2.5569138e-04  4.7002296e-05 -1.2535402e-04
 -3.5959443e-05  2.8111489e-04  1.0669570e-04 -2.5095461e-04
  4.7293753e-04  2.4826814e-04 -8.1628334e-04  3.2806627e-04
KHL_9955_20_1xR_1
  1.0000000e+00 -3.0383367e-17 -1.6412653e-17  3.7927181e-01
 -7.0063139e-04  6.7800877e-04 -2.5958725e-03  4.7075919e-04
  9.6937764e-02 -4.2461022e-03 -8.7406692e-03  6.2078284e-02
  6.0217169e-04  1.3247123e-03  1.0319424e-02  1.9708924e-03
  2.7087424e-02 -2.4676774e-03  2.4290103e-04  2.2149272e-02
  9.2098011e-05  1.3951427e-03  1.8791679e-03 -7.3541722e-04
  9.3867058e-03 -1.1309348e-03  1.5590229e-03  1.0260796e-02
  1.5514626e-04  1.4360575e-03  1.5936134e-04 -1.0415381e-03
  3.3889750e-03 -4.6166525e-04  8.8908694e-04  4.3065599e-03
  1.5715948e-04  1.3521722e-03 -1.4322391e-03 -3.6984836e-04
  1.3985188e-03 -1.6410106e-04  1.2243065e-03  1.5415914e-03
  2.6013743e-04  1.1455093e-03 -7.2004090e-04  4.6223827e-04
  7.2854710e-04 -5.7463678e-05  3.3070016e-04  6.8533251e-04
  2.0434792e-04  8.2231824e-04 -7.6567573e-04  4.9256929e-04
  5.6378742e-04 -1.0089470e-04  3.4930577e-06 -9.8419718e-05
  1.6775604e-04  5.3188983e-04  5.0430688e-05  5.3266441e-04
  5.4711659e-04 -8.0522876e-05  5.6896208e-04  1.3947771e-04
  2.0697171e-05  2.8091765e-04 -2.9516870e-04  1.3002151e-04
  3.8827389e-04 -7.5428568e-05  1.5924895e-05 -2.1145836e-04
 -3.0374529e-05  9.3274264e-05  1.1761828e-04 -5.4152869e-04
KHL_9955_20_rev_2x_1
  1.0000000e+00  2.2248192e-17 -6.6571970e-17  3.9992585e-01
  1.7306717e-03  1.6428819e-03  2.0701604e-02 -1.8239626e-04
  9.6462300e-02 -1.9117260e-03  1.1976147e-03  5.8647683e-02
  1.4881339e-03  2.8736498e-03  8.9101407e-03  1.0044588e-03
  2.6146365e-02 -7.3972795e-04 -3.2032012e-03  2.2675638e-02
  1.3453235e-03  3.0955328e-03  6.4876230e-04 -4.5767750e-03
  8.9948406e-03 -2.2424429e-04 -2.0314740e-04  1.0233061e-02
  1.2353163e-03  2.9693264e-03 -1.8309720e-03 -3.6910604e-04
  3.3869134e-03 -1.2067265e-04  2.7693393e-04  3.9116531e-03
  9.6869261e-04  2.2205955e-03 -2.0399451e-03  2.6669896e-04
  1.4111019e-03 -1.3084877e-04  1.1547049e-03  1.1303315e-03
  5.7377793e-04  1.3572136e-03 -1.3375326e-03  1.2667320e-03
  6.3565385e-04 -7.4162950e-05  1.3915696e-03  7.8557924e-04
  2.0020054e-04  6.1161380e-04 -3.0535495e-05  1.0875401e-03
  2.1520476e-04  3.7808023e-05 -3.8025485e-04  6.5662453e-04
 -8.7473368e-05  1.4125215e-04 -1.7750290e-04  2.5551523e-04
  8.7293298e-05  1.4537182e-04  2.7783039e-04  1.2674564e-04
 -1.7266663e-04 -2.4635852e-05 -1.9207867e-04  2.9505249e-05
  4.6515647e-05  2.0369488e-04 -5.0193209e-05 -1.4601423e-04
 -8.9837895e-05 -7.5691767e-06  2.8513535e-04  4.4835787e-05
KHL_9955_20_rev_2x_2
  1.0000000e+00 -2.8417014e-17  7.2026690e-17  4.1761284e-01
  1.8729951e-03  6.4661244e-03  3.9386705e-02 -4.0772577e-03
  8.3566715e-02 -5.2137139e-03 -4.9613314e-03  6.1327209e-02
  2.1512013e-04  8.4141019e-03  8.5543515e-03 -5.3504799e-03
  2.1965352e-02 -1.3772590e-03 -1.1395829e-03  2.2150429e-02
  1.7237160e-03  7.0062656e-03 -3.1790251e-03  2.8052068e-04
  6.9938582e-03 -1.8794627e-03  2.1417794e-03  7.2179127e-03
  2.0963435e-03  3.4058196e-03 -3.4918748e-03  8.3748277e-04
  1.6701672e-03 -5.3771935e-04  4.2867823e-04  1.8516949e-03
  1.3908624e-03  1.8704339e-03 -1.4832501e-03  1.1922602e-03
  8.7116846e-04 -3.3449107e-04 -3.9036871e-04  1.0520796e-03
  6.9105764e-04  1.2537928e-03 -1.5353031e-03  8.8253604e-04
  4.4980460e-05 -9.4832202e-04 -3.2152044e-06  3.6463938e-04
  5.5316848e-04  5.9415286e-04 -1.9633553e-04  5.1869099e-04
 -4.5007826e-04 -1.8716691e-04 -4.6791939e-05  5.9204773e-04
 -1.2952002e-04  3.7164445e-04 -5.0927177e-04  1.1492531e-04
  2.6802597e-04 -2.7191106e-04  7.2057389e-04 -4.3580977e-04
 -9.4707874e-05  6.3370444e-04 -2.1340633e-04  3.7072632e-04
 -1.7267068e-04 -4.3998672e-04 -9.2334682e-05 -2.0055905e-05
  1.2862704e-04  3.4783331e-04 -1.0495253e-04 -4.6195244e-05
KHL_9955_22_1xT_1
  1.0000000e+00  7.5037571e-18 -2.2350467e-17  3.4466765e-01
  9.1488935e-04  3.1214734e-03  2.5270069e-02 -7.5312616e-03
  9.4102990e-02 -7.8022309e-03  2.0998483e-03  5.4514907e-02
  1.5337989e-03  6.1450158e-03  1.1428949e-02 -3.7990876e-03
  2.5911592e-02 -1.9671221e-03 -2.1198137e-03  2.3041059e-02
  2.0816512e-03  4.8557645e-03  5.7142725e-04 -4.0674155e-03
  1.0993397e-02 -1.3308751e-03  1.1085722e-03  9.4199044e-03
  2.5417876e-03  3.8692639e-03 -1.3228798e-03  1.2937624e-03
  5.0348351e-03 -1.2467488e-03  1.1304439e-03  4.4671781e-03
  1.8422580e-03  2.3918431e-03 -1.4590222e-03  1.8198952e-03
  1.9715906e-03 -8.6616707e-04  1.0549498e-04  2.1146009e-03
  1.0581181e-03  1.6718629e-03 -1.2676637e-03  1.4621222e-03
  1.0047068e-03 -3.8598309e-04  5.3467865e-04  9.0669488e-04
  5.4810051e-04  1.1572442e-03 -1.4229907e-03  6.6637550e-04
  5.2754194e-04 -2.6847585e-04 -1.4180135e-04 -2.6102425e-05
  5.9692401e-04  7.4012146e-04 -8.4337900e-05  2.5581685e-04
  4.2338504e-04 -1.6411427e-04  4.8306519e-05 -1.7660820e-05
  1.6548060e-04  3.9980652e-04 -9.1813619e-04 -1.6886437e-04
  3.3510685e-04 -2.2139329e-05  1.0300801e-04  2.9235465e-04
  1.1838823e-04  3.1554981e-04 -8.8739320e-04  2.1337254e-04
