# Supplementary material for: Geometric morphometric analysis of spore shapes improves identification of fungi
Source: PLoS One. 2021 Aug 5;16(8):e0250477. doi: 10.1371/journal.pone.0250477 (PMC8341628; doi:10.1371/journal.pone.0250477)
Supplement: S1 Appendix — (ZIP) [file pone.0250477.s002.zip › 3_latest/2_3_data_shape/nef/LR_15736_NEF.nef]

#CONST 1 1 1 0
#HARMO 20
LR_15736_01_1xR_1
  1.0000000e+00 -7.0630503e-18  2.2112259e-17  5.0967388e-01
  2.9187545e-03 -1.1128938e-03  3.5063979e-02  8.5453233e-03
  6.4716623e-02 -6.6386897e-03 -1.4003642e-02  8.6180051e-02
 -1.2991594e-03  3.5374947e-03 -8.4042410e-03 -3.3670826e-03
  1.0960509e-02 -1.0392827e-04  5.5434332e-03  7.3176540e-03
  4.9916137e-05  1.9804154e-03  1.0251140e-03  1.0557378e-03
  1.6042481e-03  3.1111893e-05  4.5981348e-05  2.3710004e-03
  5.5147637e-05 -1.0440455e-03 -2.6515113e-03  1.1805392e-03
  7.1989687e-04  7.2010509e-04 -1.3416324e-03  5.6778938e-04
 -1.3766983e-03  5.2399723e-04  2.3378767e-03 -6.0109055e-04
 -8.3119308e-04 -1.5095626e-04  2.3241785e-03 -4.8537557e-04
 -2.3543879e-03  3.9501568e-04 -8.6241941e-04  9.1611712e-04
  1.1510274e-03  6.6289856e-04  1.9008636e-03  1.4416481e-03
 -1.1912506e-03  1.0054772e-03 -2.2565092e-03 -9.4432321e-04
 -1.4596208e-04  3.1872635e-04 -2.4149555e-03 -2.2746695e-03
 -6.5828203e-04  3.3070959e-04  2.0781230e-03  3.4110857e-04
  1.0705528e-03 -8.9489982e-07  7.0340639e-05  1.6360048e-03
 -5.5019007e-04 -1.0593349e-04 -9.4805012e-04 -1.0570372e-03
  1.0168410e-03  6.9294954e-04 -2.4912198e-04  1.1494638e-03
 -1.0712739e-04  1.5244134e-03  3.6824870e-04  9.5158198e-04
LR_15736_06_1xR_1
  1.0000000e+00  1.5084117e-17 -5.3986242e-17  5.3178723e-01
  3.7914636e-03  5.9423471e-03  3.7527979e-02 -2.7357938e-03
  6.8511097e-02  6.7859513e-04 -3.2902250e-03  9.1202667e-02
  4.2972240e-03  4.6657676e-03 -1.1247187e-02 -1.0024077e-03
  9.1349934e-03  2.1312535e-03  2.7530915e-03  6.9170371e-03
 -6.5544044e-04 -3.7929116e-05 -4.8365898e-03  9.9335980e-04
  1.4366208e-03  1.5712369e-03 -6.3367979e-04 -1.0116356e-03
 -1.3180402e-03 -1.4128047e-03  2.0157686e-03 -1.7845722e-04
  9.0226587e-04  7.9793717e-04 -4.7792575e-04 -7.0069773e-05
  1.4301763e-04 -1.2345973e-04 -1.8506001e-03 -1.0485293e-03
  2.0277211e-03  7.6734520e-04 -1.7869827e-03 -7.3128600e-04
 -3.3889157e-05  3.3644436e-04  1.2387034e-03  2.3416778e-05
  1.2651378e-03  8.0219230e-04 -2.4423883e-04  7.5053828e-04
  1.0238746e-03  4.5879905e-04  7.7430969e-04 -6.3170229e-04
 -5.1444992e-04  1.5340245e-04  1.7024448e-03  5.5614010e-04
  1.5425390e-03  7.9443711e-04 -2.1480440e-04 -9.3225587e-04
 -2.7806754e-04 -8.9827220e-04 -5.7271265e-04  5.2570469e-04
  4.9469490e-04 -1.1474427e-04 -3.2273950e-04  2.2282033e-03
  3.1867701e-04 -2.2686023e-04  4.4004095e-05 -1.7583726e-03
  3.9983807e-05 -8.0835516e-04 -2.5468755e-03 -1.3220345e-04
LR_15736_07_1xBL_1
  1.0000000e+00 -5.4168674e-17  5.9245833e-17  5.3273373e-01
  1.9986118e-03  1.1627899e-02  4.7154427e-02 -1.0584498e-02
  6.7131107e-02 -1.7959449e-03 -3.4491769e-03  8.6904115e-02
  4.6427871e-03  7.9010095e-03 -1.0212485e-02 -9.0880872e-04
  7.9740315e-03 -2.3944817e-04  6.3521866e-03  7.2100192e-03
  9.7143946e-04  2.4636809e-03 -6.5883779e-03 -2.7010041e-03
 -2.1476570e-04 -1.4528546e-04  2.0578441e-03 -5.0105680e-04
  6.6970331e-05 -6.4127531e-04  4.8537648e-04  2.4038591e-03
 -1.0675313e-04  7.4750537e-04 -2.4835137e-03 -1.3094343e-03
  9.0631406e-05 -6.3763751e-04 -8.7613130e-04  1.0530773e-03
 -6.8086883e-04  1.0116568e-03 -1.2699388e-04  3.2066940e-03
 -1.2390487e-05 -3.3130245e-04  1.0060092e-03 -1.0168716e-03
 -1.4076005e-03  5.3448858e-04 -5.7600046e-04  7.1351107e-04
  3.9367110e-04  3.5948277e-04 -6.5308075e-04  6.8722853e-04
 -1.8287511e-04 -1.0272962e-03 -7.8854688e-04 -3.3180665e-03
 -8.8111430e-04  3.1667897e-04 -4.4680179e-04  8.2673109e-04
  1.4663117e-03 -1.6150489e-03  4.5300121e-04 -1.4946358e-03
 -2.0739475e-04 -6.4061681e-04 -2.4385086e-03 -1.9020843e-03
  1.3737850e-03 -1.4687935e-03 -1.7664375e-04  1.4501492e-03
  8.4250139e-04 -1.4195960e-03 -5.1075591e-04  1.3672620e-03
LR_15736_09_1xB_1
  1.0000000e+00  1.0629446e-16 -1.5033023e-16  5.3339401e-01
 -2.9916321e-03  2.2317542e-03  3.8467499e-02  5.6719707e-03
  7.2892958e-02  3.9874243e-05 -5.4659521e-03  8.3896175e-02
  1.9042389e-04  4.6227411e-03 -9.3340646e-04 -2.7023207e-03
  1.0043934e-02 -2.8300199e-03 -1.1849795e-03  8.2307415e-03
 -1.1138762e-03  4.0001962e-03 -2.0037007e-03 -2.7867950e-03
  7.5790678e-04 -3.8081837e-03  1.4765687e-03  2.3058326e-03
 -1.3937818e-03  1.8641067e-03 -4.8824913e-04  2.8035751e-03
  1.7092442e-04 -1.3087035e-03  8.2007103e-04 -3.8544065e-04
 -9.0784229e-04  1.0158243e-03  1.3212607e-03  1.9932644e-03
  1.5059158e-05  3.8470651e-04  8.7800433e-04  1.0236130e-03
 -4.8971707e-04  9.1090144e-04  1.5413710e-03  2.3509491e-04
  2.0091345e-06  8.7627028e-04 -3.1463122e-04 -8.1522548e-04
 -2.5648571e-04  7.0129322e-04 -1.7608963e-03 -9.6292016e-04
  6.8502288e-06  8.5445509e-05  1.4683007e-03  2.1491855e-04
 -6.7785718e-04 -2.4412959e-04 -6.7456647e-04  1.0199268e-04
  7.8760155e-04 -2.6128150e-04 -1.5601581e-03 -9.6293944e-04
 -2.5222458e-04 -1.1060412e-03 -1.6784863e-03  1.1437859e-04
  3.8940347e-04 -4.4031570e-04  1.6510644e-03 -6.2577678e-05
  2.8331237e-04 -1.2953605e-03  4.1861007e-04 -3.8999010e-04
LR_15736_11_2x_1
  1.0000000e+00 -5.5675624e-17  7.6159490e-17  5.5546101e-01
 -1.4943324e-04  3.7298411e-03  2.5593008e-02 -6.8630337e-04
  6.7864312e-02 -3.7014790e-03 -5.5691425e-03  8.5066733e-02
 -6.7861370e-04  5.0404359e-03 -5.0203777e-03  3.4835784e-03
  5.9665612e-03 -2.8324425e-03 -3.0105068e-03  7.2953741e-03
  9.4036946e-04  2.2666655e-03 -4.3135894e-03 -1.0081407e-03
 -2.0631455e-03 -1.6328850e-03 -1.7083531e-03  1.2634696e-03
  9.2876669e-04 -1.2408045e-03 -3.0875629e-03 -1.1344382e-03
 -1.4969611e-03 -1.4426486e-03 -1.1909479e-03  1.0405604e-03
  1.1144587e-04 -3.2876719e-03 -1.4608147e-03 -8.3650727e-04
 -5.7804625e-06 -9.2220606e-04  2.7403378e-03 -3.2466456e-04
  6.0729420e-05 -2.9944943e-03  1.9582224e-03  5.3250182e-04
  4.0823861e-04 -1.2273910e-05 -1.0207580e-03 -1.1204992e-03
  4.3905230e-04 -1.7181563e-03 -7.4225889e-04  4.5950962e-05
  8.0526268e-04  4.1055682e-04 -2.3186875e-03 -1.0620083e-03
  1.2513996e-03 -8.6176993e-04  8.9783240e-04 -1.8834640e-03
  1.1132688e-03  2.1438060e-04  3.9565847e-04  6.7014236e-04
  9.5085624e-04 -1.1267572e-04  1.6735745e-03  2.5951499e-03
  7.4818626e-04 -2.0886520e-04  1.8575721e-03  2.6167079e-04
 -6.5412217e-04 -1.5443688e-04 -1.5323289e-03  2.8615623e-04
LR_15736_11_2x_5
  1.0000000e+00  1.3095301e-15 -2.2361275e-16  5.7321105e-01
  5.7914717e-03  6.1536512e-03  4.7753608e-02 -6.7577359e-03
  5.4590115e-02 -6.2341705e-04 -5.8570085e-03  8.9491037e-02
  2.1161977e-03  7.9023711e-03 -1.8081303e-02  2.9903855e-03
  7.3784991e-03 -1.8484912e-03  3.7117258e-03  1.8307458e-03
 -1.6264732e-04  6.6628006e-04 -6.2883611e-04  4.1783246e-03
 -1.5963961e-03  4.3162220e-04  1.3540911e-03 -4.8184294e-04
 -1.4188370e-03 -1.4842874e-03  5.0805443e-04  1.2930012e-03
  1.8756351e-03  4.3291747e-04 -1.8701587e-03 -5.9174801e-04
 -2.4166404e-03 -1.9214971e-04 -2.2968132e-03 -6.6623774e-04
 -3.9942367e-04 -2.1227022e-04 -1.5168894e-04  1.0957442e-03
 -2.3513472e-03 -1.1325510e-03  1.9356940e-03 -1.2406014e-03
 -4.4606999e-05 -6.9316684e-04  3.0843634e-04  7.8716842e-04
 -3.5687050e-04 -5.1926373e-04 -1.2779461e-03  4.4329869e-04
  5.4665041e-04  4.9850879e-04 -3.5605812e-04  9.7312603e-04
 -8.2300838e-04 -8.0767825e-04  5.3465103e-04 -1.2019066e-03
 -7.3255418e-04  5.5354164e-04  8.3802802e-04  2.1959565e-03
 -3.5670212e-04  1.1114443e-04 -1.9572427e-04  6.8484688e-04
 -4.0662930e-04 -1.2093314e-03 -2.3096701e-03 -9.3350283e-04
  9.9729538e-04  3.4408488e-04 -1.8929050e-04  2.1022518e-04
LR_15736_15_1xTR_2
  1.0000000e+00 -6.4506033e-17  9.4372243e-17  5.6697202e-01
 -7.5726884e-03  1.0993538e-03  3.7204108e-02  9.9199391e-03
  6.8741671e-02 -1.8431091e-04 -1.5872126e-02  7.8587927e-02
  3.4825114e-04  5.3989904e-03 -6.7818621e-03 -5.5451081e-03
  9.0416689e-03 -3.8300658e-03  2.8536859e-03  1.0870255e-02
  4.5087923e-04  4.8600028e-03 -2.0482302e-03 -1.5934571e-03
  2.8497879e-03 -2.3799401e-03 -4.3903435e-04 -8.9349484e-04
  9.3387260e-04  2.7827612e-03 -2.1030847e-04 -1.0819627e-03
  1.6342314e-03 -5.6372534e-04 -2.3804448e-04 -1.4671995e-03
  2.5377714e-03  5.6632785e-05 -3.4043338e-03  8.2005643e-04
  1.2205501e-03 -3.7851543e-04  4.1104881e-04 -8.8300574e-04
  2.4027174e-03 -5.8628013e-04  1.9269696e-03 -7.4087644e-04
  1.7861690e-03 -1.6244026e-04 -4.1365884e-04  1.8596065e-04
  1.9693104e-03 -2.9833094e-04 -7.5744984e-04  1.7307761e-03
  8.4698595e-04  1.1630743e-03  4.2276936e-03  1.2028069e-03
 -1.8628613e-04  3.1544299e-04  9.3656605e-04  1.4463141e-03
 -1.5453272e-04  2.2773268e-03  1.6231418e-03  8.5821865e-04
 -1.0598127e-03  9.7052529e-05 -2.1606404e-04  4.5202970e-04
 -8.3221837e-04  1.9592703e-03 -9.4352624e-04 -1.0201629e-03
 -1.9030602e-04 -2.4135596e-04 -1.6187396e-03 -1.8208093e-04
LR_15736_17_2x_T_R_1
  1.0000000e+00 -1.2556254e-16  2.2167682e-16  5.9516350e-01
  1.7457719e-03  1.8960474e-02  3.9555599e-02  4.4923191e-03
  5.0569857e-02 -1.6847042e-03 -1.6687139e-02  8.6506255e-02
  3.5304209e-03  7.4373100e-03 -1.2023845e-02 -3.0159762e-03
  2.1347879e-04 -3.8081506e-03  6.7038241e-03  3.8581365e-03
 -4.4402716e-04  5.3028635e-04 -1.9012929e-03  3.6673051e-04
 -2.2820148e-03  6.9052657e-04 -5.1683268e-04 -2.1324886e-03
  3.9471954e-03  1.0346072e-04  1.5034942e-03  1.8046287e-04
 -5.0106688e-04 -2.5829702e-04 -6.8328470e-04  5.3031367e-05
 -1.8138245e-03  1.3287948e-04  5.2814304e-05 -5.1120714e-04
 -1.2369033e-03 -9.4255660e-04 -6.5753261e-04  2.8401384e-03
  1.3835559e-03  1.7909279e-03 -1.5957779e-03 -1.5434332e-04
 -7.5353956e-05 -1.3658743e-03 -1.1213139e-03 -9.8998911e-04
  1.0241503e-03 -1.7785255e-05 -4.5823431e-04 -1.8999509e-03
 -7.6973341e-04  1.5289765e-04  2.6669418e-03  2.0290079e-03
  7.1790971e-04 -7.4900348e-04 -1.9333341e-03  9.3397721e-04
  3.3800966e-04  1.6062636e-03  1.4115956e-03  6.5522114e-04
  3.3411345e-04 -6.5073853e-04  1.2242877e-04  8.3084921e-04
 -7.9617456e-04  1.0128656e-03 -9.8336421e-04 -1.3783451e-03
 -6.4685513e-04 -1.9566343e-03 -1.3721777e-03  1.5833345e-03
LR_15736_17_2x_T_R_3
  1.0000000e+00 -5.6125916e-17  9.0819845e-17  6.1235648e-01
 -3.0731976e-03 -3.3043199e-04  3.6910488e-02  1.0121440e-02
  4.3641944e-02 -2.3535281e-03 -1.6513571e-02  8.3176945e-02
  7.0296108e-03  4.6358801e-03 -1.1862234e-02 -5.8070659e-03
 -1.2330288e-03 -2.8455262e-03  7.3955572e-04  1.0626551e-03
 -1.4727587e-04  1.0961685e-03  2.3600607e-03  5.3612007e-04
 -6.1617889e-04 -1.5410877e-03  5.4315640e-04  1.8577140e-04
 -4.7506137e-04 -4.9395333e-04 -5.6108595e-04 -9.6983164e-04
 -1.6496748e-03 -2.1786521e-03  1.3203756e-03  3.1918680e-03
 -1.3197830e-04 -1.4964560e-03 -2.2924602e-03  7.2798296e-05
 -5.1874375e-04 -2.6577887e-03 -1.9422436e-03 -2.4977417e-03
 -1.1266228e-03 -1.2005517e-03 -3.4005647e-04 -7.6409833e-05
 -1.6403417e-03 -2.6199026e-03  4.7007627e-03 -1.2121108e-04
 -1.7846763e-03 -1.4224486e-03  7.4911452e-04  1.8222107e-03
 -1.3151705e-03 -8.9991219e-04  5.1109486e-04  2.1116959e-04
 -7.5754861e-04 -5.8508632e-04 -8.5228085e-04  1.2909480e-03
 -8.0466027e-04 -4.0760868e-04 -2.2908694e-03 -1.9337364e-03
 -1.0272849e-03  1.5892412e-03  3.0105040e-03 -1.5481460e-03
 -1.1499411e-04 -1.3296737e-03  1.0066397e-03 -5.2192026e-05
 -4.3427860e-04  1.8550501e-03  1.1770636e-03  3.0090425e-04
LR_15736_18_rev_2xT_1
  1.0000000e+00  6.2413742e-17 -1.5754408e-16  4.8597468e-01
 -1.0709130e-03 -7.3701074e-03  3.2399842e-02  5.1328415e-03
  7.4781981e-02  2.0808870e-03 -5.3381665e-03  8.6333665e-02
 -6.0726479e-04  4.7083821e-03 -7.7146146e-03 -4.3206032e-03
  1.6342094e-02 -1.9766266e-03  5.9004591e-04  9.8944847e-03
  1.0380032e-03  9.1670973e-05 -1.0669859e-04  1.0382844e-03
  4.7117861e-03  1.0275750e-03  6.8854098e-04  1.2830716e-03
 -4.1807922e-04 -8.6585858e-04  1.3522287e-03 -2.3812014e-05
  3.8020053e-03  2.9221068e-05 -5.2165110e-04 -1.0740359e-03
 -4.2381196e-05  9.4392547e-04 -1.9881151e-03  7.5262726e-04
  1.3569286e-03  5.4393893e-04  1.2083086e-03 -4.6876629e-04
 -1.0177121e-04 -4.7331454e-04 -8.1196119e-04 -1.1349270e-03
  3.4206670e-04  1.8455515e-03  1.4415949e-03  1.3942127e-03
  3.1985598e-04 -7.2336799e-04  9.9392852e-04  4.2517838e-04
 -4.1436563e-04  1.4960477e-03 -7.8036125e-04  2.6875267e-03
 -2.1262353e-04  2.3901103e-04  1.2656270e-03  3.6872475e-04
 -1.0865678e-03  1.2556356e-03  1.4698068e-04  1.2893701e-03
  7.9487410e-05  6.1781251e-04 -9.4909786e-04 -9.5480029e-05
 -9.8327699e-04  1.1634600e-03 -2.2405285e-03 -4.6099677e-04
 -5.8282568e-05 -2.3241100e-04  6.7261548e-04 -7.4451294e-04
LR_15736_18_rev_2xT_2
  1.0000000e+00 -5.8012691e-17  5.0025963e-17  5.3427728e-01
  1.0692810e-03  8.1761433e-03  2.8155197e-02 -1.1253597e-02
  6.8063593e-02 -1.3425737e-03 -1.2485123e-02  8.7774100e-02
  6.9407463e-03  4.7354679e-03 -1.1936440e-02  5.7371806e-04
  9.4854768e-03 -3.9125795e-03  2.0741280e-03  6.2781087e-03
  8.1594661e-04  2.2473561e-04 -2.1860150e-03  3.3954745e-03
  4.7654215e-03 -3.4344282e-03 -4.6736774e-04 -4.5852303e-03
  2.4453295e-04 -1.3660483e-03  7.7856199e-04 -3.4865422e-04
  2.7207179e-03 -1.4816043e-03  4.0603725e-04 -3.3617192e-04
  1.1615902e-03 -1.1936031e-03 -1.3865336e-04 -4.8153014e-04
  5.9268389e-04 -1.6351394e-04  9.6652131e-04  2.1000721e-03
  4.3636661e-04 -4.6984668e-04 -5.6488237e-04 -3.2011264e-05
 -3.6982111e-04  3.5957946e-04  5.9054234e-04  2.2881435e-03
 -5.7749398e-04 -1.0249306e-03 -4.9540904e-04  1.5431935e-03
 -1.5807009e-03  7.3863130e-04  2.7844032e-03  1.2203890e-03
 -9.3453867e-04 -8.5675127e-04  1.1632924e-03  3.6527409e-04
 -8.8781084e-04  3.9335859e-04 -1.0294889e-03  6.6145905e-04
 -2.6878941e-04  1.3757099e-04  3.4467366e-04 -7.5886563e-04
 -9.9544537e-04  2.0361686e-04 -1.7645871e-04 -1.6750007e-03
 -5.1275902e-04  4.0361544e-04  4.2202647e-04  7.0274651e-04
LR_15736_19_2x_1
  1.0000000e+00  2.7050198e-17 -4.2530253e-17  5.5375910e-01
 -5.3015671e-04  7.3809371e-03  3.8138899e-02  9.9964779e-04
  6.7114361e-02 -3.4381901e-03 -1.4299953e-02  8.7436307e-02
 -7.2545107e-04  8.8800552e-03 -5.2502414e-03  3.9456831e-03
  7.1988929e-03 -3.7755017e-03 -1.0879598e-03  1.0983342e-02
 -6.5767556e-04  5.8017159e-03 -1.4776168e-03 -1.5449197e-03
 -4.1336021e-04 -2.5447979e-03 -8.6759233e-04 -6.8549736e-04
  1.3209133e-03  2.2341249e-03  7.7834944e-05 -1.0890040e-03
 -3.8344154e-04 -1.9665356e-03  1.4748024e-04 -2.1325993e-03
  1.6929331e-03  7.4490003e-04  4.3925350e-04 -6.3166683e-04
  9.9156842e-04 -1.7013009e-03 -5.2263570e-04 -3.2748026e-04
 -1.0378074e-04  7.9248707e-06 -1.9617380e-04  1.0587725e-03
  1.6720513e-03 -2.6279826e-04  2.2957004e-04 -9.2622392e-04
 -1.4961380e-03 -6.8241871e-04 -1.5980375e-03  1.8895109e-03
  9.7188747e-04  1.0218165e-03  2.1673178e-03  1.9795270e-03
 -1.3791733e-03 -3.4039765e-04  6.8745781e-04 -1.7004392e-03
  3.2598463e-04  1.1431104e-03  1.3340414e-03 -1.3582109e-03
 -7.9682300e-04  5.0936605e-04  1.8296427e-03 -6.8507970e-04
  7.2179186e-04  2.1155200e-04  6.3735430e-04 -7.9752852e-04
 -6.8157644e-04  7.4596984e-04 -8.3122011e-04 -1.1267664e-04
LR_15736_19_2x_2
  1.0000000e+00  1.1186434e-15  1.8282379e-16  5.3518218e-01
 -2.4385324e-03  2.0880353e-03  2.4619786e-02  1.6793959e-02
  7.2899786e-02  1.1638359e-03 -1.3778119e-02  8.2111120e-02
 -1.6390210e-03  6.0645055e-03 -2.6184700e-03 -1.3509964e-02
  8.3551927e-03 -9.2427164e-04  4.9204500e-03  1.1417436e-02
 -2.5495807e-03  3.4707530e-03 -2.5671021e-03  2.0534211e-03
 -3.1411764e-04 -1.3941528e-03  4.4990762e-04  4.8283632e-04
 -2.0563948e-03  1.0013293e-03 -2.7444667e-03  2.3997806e-03
 -5.0383259e-04 -3.9490627e-04 -1.5389434e-03 -8.9417124e-04
 -8.2355839e-04 -3.5451503e-04 -2.5299143e-03 -1.4832078e-03
 -4.8413257e-04  2.0629604e-05 -1.7291078e-03  2.3014578e-03
 -5.3213444e-04 -5.0829952e-04  2.8608554e-03 -9.0696414e-04
 -1.2592403e-03  3.4412268e-05  8.5080437e-04  2.1200324e-04
 -7.3728772e-04  2.0842442e-04  8.7060150e-04  5.4978706e-04
 -1.7222023e-03 -1.9908834e-04  1.0437781e-03 -1.5997705e-03
 -1.4618730e-03  6.6869609e-04 -1.7764497e-03  2.5381582e-03
 -1.7469975e-03 -3.1006635e-04  6.5505540e-04  7.5134647e-04
 -2.1191617e-03  9.4083930e-04  5.9571627e-04 -1.6491440e-03
 -1.5014552e-03  3.4168194e-04 -8.7794736e-04 -6.2923904e-04
 -1.5878342e-03  3.1608896e-04  4.4986174e-04  8.2231530e-04
LR_15736_20_1xL_1
  1.0000000e+00 -5.5124285e-17  1.0862034e-16  5.5497426e-01
 -3.0051773e-04  4.9825593e-03  2.9417041e-02 -7.0466912e-03
  6.6952087e-02 -4.5198949e-03 -8.5747677e-03  9.0712985e-02
  2.5647633e-03  4.2794547e-03 -6.4564998e-03 -2.8762215e-03
  8.1532460e-03 -3.7591621e-03  3.5792879e-03  4.2505040e-03
  9.7292458e-04  2.1666217e-03 -2.5487018e-03 -1.8062875e-03
  1.0492356e-03 -2.3246128e-03 -2.7908778e-03 -2.3765972e-03
  1.3234700e-03  7.2352694e-04 -2.1240283e-03  1.8120214e-03
 -3.8451784e-04 -9.4631530e-04 -5.7583515e-04 -1.2316922e-03
  4.6675745e-04  9.4967568e-04  7.3126520e-04 -1.8119016e-03
  7.7868465e-04  4.5943009e-04  2.3135424e-03 -2.1325873e-03
  5.2495835e-04 -4.3099293e-04 -5.8643052e-04 -4.5110450e-04
  1.9625384e-03  2.0970094e-03  2.6423861e-03 -3.9982264e-04
  1.3677363e-03 -8.2992160e-04 -7.1589964e-04  8.9757812e-06
  1.2113575e-03  2.8128260e-03  1.6001097e-03  6.8220100e-04
  1.1919877e-03  3.7716238e-04 -1.7739211e-04 -1.1243144e-04
  4.3364155e-04  2.0251951e-03 -1.7014905e-03 -1.5649561e-03
 -5.1864617e-04  6.8780826e-04  5.3542722e-04  6.8483463e-04
  2.4716199e-04  1.0507478e-04 -2.3922908e-03  5.4731481e-04
 -9.5568039e-04 -5.4852560e-04 -7.3715301e-04  1.3603509e-03
LR_15736_20_rev_3xL_1
  1.0000000e+00  4.6751950e-17 -8.8764791e-17  5.0151243e-01
 -2.2274642e-03  1.1191633e-03  3.6727850e-02  7.7774559e-03
  7.7698848e-02  2.5564813e-03 -1.2332627e-02  8.4074438e-02
  1.9452844e-03  4.1323607e-03 -3.1769716e-03 -7.3345389e-03
  1.0424119e-02  2.0525057e-05  4.5127044e-03  1.3742971e-02
  9.6743586e-04  3.3157408e-03 -1.4301586e-03 -2.7047330e-03
  1.1898923e-04 -1.6315585e-03 -1.7121785e-04  2.3531028e-03
  9.8136146e-04  1.7034944e-03 -4.1421770e-03 -1.5366412e-05
 -7.3994377e-04 -9.6308665e-04 -8.8208511e-04  8.4886698e-04
  5.9212378e-04 -1.4017876e-04 -1.9228232e-04  2.3794832e-03
 -8.0540854e-04  3.9815997e-04  1.1672989e-03  4.1728695e-05
  1.0118349e-03 -1.0273261e-03 -2.0786046e-03  5.4844784e-04
 -9.9548204e-04  8.5188078e-04 -2.2133872e-04 -3.0742052e-05
  6.7131104e-04 -1.2810868e-03 -1.1882408e-04 -7.5926505e-04
 -1.5120731e-03  2.7333573e-04  1.1557405e-04 -3.2396723e-04
 -1.6299375e-06 -1.3834431e-03  1.7122197e-03  1.0858471e-03
 -1.3138141e-03 -5.7251970e-04 -1.2796815e-03 -1.3842000e-03
 -2.8035357e-04 -9.8857161e-04 -3.2667576e-04  8.3185892e-04
 -9.7662354e-04 -1.3122962e-03  2.8900071e-04  2.9537481e-04
 -6.3268637e-04 -4.5354750e-04  2.7289281e-04 -3.1269204e-04
LR_15736_20_rev_3xL_2
  1.0000000e+00 -3.9198142e-18  3.0833892e-17  5.3560910e-01
  3.2945893e-03  5.4469919e-03  1.2311216e-02 -2.6798749e-03
  6.4599497e-02 -4.8983263e-03 -7.4919080e-03  8.0854456e-02
  1.8303688e-03  2.9114755e-03 -8.3977163e-03  5.6804359e-04
  8.7372132e-03  4.2213845e-04  2.7523723e-03  4.5679245e-03
  2.6356292e-03  1.7779418e-04  8.7313247e-04  5.6063544e-03
  2.4927623e-03 -3.5870460e-04 -1.6487212e-03  3.2012161e-03
 -1.7045832e-03 -1.7061044e-04 -1.4903092e-03  2.6894928e-03
 -5.2649594e-04  1.1401335e-03  1.0410412e-03 -3.5718630e-03
 -1.5509961e-04  1.0538568e-03  1.2955839e-03  2.4293387e-04
 -1.3782948e-03 -6.7918539e-04  4.0548019e-04  2.0976620e-03
 -8.0596920e-04 -2.5004024e-04 -8.1368900e-04  9.6678176e-04
 -1.1023909e-03  1.7171652e-03  1.6413173e-03  1.0317422e-03
 -1.3241818e-03  3.0466299e-04  1.1023660e-03  1.1641926e-03
 -2.1660836e-03  9.2632561e-05 -7.1679969e-04 -8.7521355e-04
 -1.5104958e-03  6.8554979e-04  1.2670106e-03  3.9672148e-05
  8.9987727e-04  8.2746817e-04 -1.4816887e-03 -1.0028709e-03
 -1.0604953e-03  5.2128848e-04 -1.5345548e-03 -1.1365436e-03
 -1.9999249e-04 -7.5063906e-04 -1.1381107e-03 -2.7089092e-04
 -5.5030257e-04  3.9228133e-04 -9.0107669e-04  8.5401124e-04
LR_15736_20_rev_3xL_3
  1.0000000e+00  1.2879647e-15 -1.2511546e-16  5.2514020e-01
 -2.2470965e-03  8.8897408e-03  3.3173565e-02  1.3928282e-03
  6.0550885e-02  8.5091812e-04 -3.0349170e-03  8.2130692e-02
  1.7099849e-03  8.9377009e-03 -4.8815908e-03 -2.6354527e-03
  8.2113807e-03 -4.0561525e-05  9.2787161e-04  7.7736833e-03
 -2.1937300e-03  5.6139038e-04 -1.4010800e-03  1.5003896e-03
  1.5272469e-03 -3.5459401e-04  8.4403283e-04  1.3930335e-03
  5.6264599e-04 -3.7081312e-04 -2.2865942e-03 -1.9562052e-03
 -1.2783055e-04  1.0487241e-03 -9.4329376e-04 -1.7364480e-03
 -5.2173085e-04 -2.4678052e-04  4.7271330e-04  1.1145769e-03
 -1.0176712e-03  2.7024208e-04  2.3063089e-03  2.0788413e-04
 -8.0089263e-04 -9.4394783e-04 -2.8874407e-03  1.0579956e-03
  1.1225410e-03  1.5585235e-03 -1.6516677e-03 -1.7366133e-03
 -3.8385819e-04 -1.4165293e-03 -1.2507891e-03 -1.5644852e-03
  8.0959825e-04 -1.3128777e-04 -6.1070141e-04  2.0134094e-03
 -1.2867129e-04 -1.2198404e-03  3.4221705e-03  4.6442149e-04
  1.1573256e-03 -2.4089931e-04  6.2548692e-04  2.4952090e-05
  7.5639996e-04  1.7716014e-03  1.6599457e-03 -2.6770219e-03
  1.9211365e-03  5.1289385e-04  6.9186154e-04 -1.4866179e-03
  1.1861679e-03  1.1261663e-03 -1.0482715e-03  6.5525955e-04
