# Supplementary material for: Geometric morphometric analysis of spore shapes improves identification of fungi
Source: PLoS One. 2021 Aug 5;16(8):e0250477. doi: 10.1371/journal.pone.0250477 (PMC8341628; doi:10.1371/journal.pone.0250477)
Supplement: S1 Appendix — (ZIP) [file pone.0250477.s002.zip › 3_latest/2_3_data_shape/nef/LY_11631_NEF.nef]

#CONST 1 1 1 0
#HARMO 20
LY_11631_03_1xL_1
  1.0000000e+00 -1.3546040e-17  1.1359567e-16  1.1999895e-01
 -4.1649628e-03  8.8721238e-04 -4.3980223e-02  1.0613167e-03
  1.1126247e-01 -2.5468556e-03  1.2914810e-02  2.7109490e-02
 -8.5194626e-04  9.2465268e-04 -1.3844265e-02 -6.8805689e-04
  3.9344042e-02 -2.1575685e-03  2.3808439e-03  1.4068125e-02
  3.2094986e-04  7.7543804e-04 -2.6406088e-05  4.3543443e-04
  1.9620746e-02 -1.5653454e-03 -1.9767859e-03  8.0407867e-03
  1.5633437e-04  1.0005749e-04  7.2896565e-04 -3.5350070e-04
  1.2014615e-02 -9.5184280e-04  1.2484699e-03  4.8189537e-03
 -9.3986851e-05 -3.5323995e-04 -2.1294059e-03 -6.8188836e-04
  7.6606504e-03 -5.4715204e-04  9.4344104e-04  3.6332711e-03
  3.3848412e-04 -2.4072835e-04 -5.7007337e-04  5.4427982e-04
  5.0692082e-03 -6.2795586e-04  2.0742419e-04  1.9618496e-03
  5.6445081e-04 -5.9132317e-05  9.5246946e-04  6.7168215e-04
  3.5593137e-03 -6.6563848e-04 -8.6625559e-04  1.6331527e-03
  2.2022838e-04 -7.6919965e-05 -8.7533795e-05 -2.7131781e-04
  3.0110966e-03 -5.2359565e-04  5.1486571e-04  1.8104977e-03
  2.2499045e-06 -7.7531242e-05  3.5902239e-06  2.8753213e-04
  2.4247855e-03 -3.5726609e-04  2.8223325e-05  1.1773833e-03
  1.3316756e-05 -3.7112479e-04  6.4633207e-04 -6.7410301e-04
LY_11631_04_1x_paint_1
  1.0000000e+00 -2.3173676e-18  7.2779825e-18  1.1432981e-01
  2.7382384e-03  1.1578998e-04  2.7891726e-02  1.1654618e-03
  1.0811397e-01 -1.2327617e-03 -2.6074785e-02  2.4854016e-02
  2.1779792e-03 -1.5679679e-04  2.1926259e-02 -1.8086559e-03
  3.8608494e-02 -8.0228182e-04 -8.5157168e-03  1.4106895e-02
  1.1734109e-04 -2.1579941e-04 -2.8100008e-05 -2.5054507e-03
  1.9783069e-02 -7.7057665e-04 -2.5697203e-04  7.8238396e-03
  2.2222708e-04 -1.5970866e-04  1.1052027e-03 -1.9744745e-03
  1.1692641e-02 -6.7388542e-04 -5.5519523e-04  5.1391282e-03
  1.5061237e-04  1.7829738e-05  3.6131986e-04 -1.4769131e-04
  7.5930418e-03 -5.4834869e-04 -7.9082629e-04  4.0833849e-03
  2.9502037e-04 -1.6044942e-05  1.9242407e-03 -5.7292780e-04
  5.3560625e-03 -5.1354982e-04  3.2138541e-04  2.7727801e-03
  1.1505372e-04  6.7286428e-05  3.3482206e-05  2.5301035e-04
  3.8562950e-03 -4.6731316e-04 -4.8791110e-05  2.0123159e-03
  1.1925409e-04  1.0797060e-04  1.0968412e-04  6.2644518e-04
  2.8840865e-03 -3.9071643e-04 -1.7422832e-05  1.8533730e-03
  1.0601501e-04  5.7681585e-05  3.6566892e-06  3.2508450e-05
  2.1963958e-03 -3.4021154e-04 -1.0157640e-04  1.6072646e-03
  9.9188403e-05  7.5358669e-05 -3.0539935e-05  1.6565713e-04
LY_11631_08_1xC_paint_1
  1.0000000e+00  6.6850921e-18  2.8181925e-18  1.1853036e-01
  8.8156001e-03  2.8708672e-03 -4.7620263e-02  1.2406562e-03
  1.0578684e-01  1.2273141e-03  1.6596388e-02  3.0460415e-02
  4.1963308e-03 -1.1658128e-03 -1.2141323e-02 -3.5909902e-03
  3.7269972e-02  1.2074039e-03  1.1110851e-03  1.0627175e-02
 -1.4760039e-03 -8.9259822e-05 -4.5540749e-04 -2.7842222e-04
  1.9354005e-02  1.2071465e-03 -3.9802895e-03  8.6430785e-03
 -5.5687208e-04 -1.1462091e-03  1.9352145e-03  2.0419178e-04
  1.0557826e-02  8.0578087e-05  1.8462886e-03  4.8866019e-03
  4.2183435e-04 -4.3109938e-05 -1.3896418e-04 -1.6146440e-03
  7.6279640e-03  1.2065915e-03 -1.6494881e-03  3.1288624e-03
 -1.2769712e-04 -7.7826697e-05 -2.2874156e-05  8.9522627e-04
  4.5350210e-03  5.4167893e-04 -1.5505395e-03  3.4227435e-03
 -3.0016141e-04 -4.4283025e-04 -6.3416748e-05  1.2113649e-03
  3.5308306e-03 -7.7227423e-05 -5.3688344e-04  2.7726803e-03
 -6.4693861e-04 -3.8506716e-04  2.4634647e-03 -2.6378137e-04
  2.3299456e-03  4.1647143e-04 -7.8088742e-04  8.7046441e-04
  5.4532096e-05  1.3776178e-04 -1.3697459e-03  4.7639885e-04
  1.9473986e-03  3.0375454e-04 -1.9783045e-04  1.4380766e-03
 -7.2299940e-05 -3.5061210e-04  1.1510324e-03 -1.2886123e-04
LY_11631_09_4x_paint_1
  1.0000000e+00 -8.7035510e-18  6.7005408e-17  1.2431982e-01
 -1.1585519e-03 -6.7789297e-04 -9.0003215e-03 -2.0325522e-03
  1.0905631e-01 -2.8699991e-03 -1.0903852e-03  2.5205567e-02
 -2.5066164e-04 -1.2551412e-04 -3.7899713e-03  1.8607643e-03
  3.8741159e-02 -1.6197979e-03  2.7257716e-03  1.3581351e-02
  1.1263178e-04 -4.4610295e-04 -9.5844003e-04  1.0615203e-03
  1.9493377e-02 -1.3338343e-03  3.4696353e-03  7.0996381e-03
  1.8394188e-06 -3.6999267e-04 -3.2583537e-04  1.7942361e-03
  1.0966380e-02 -7.5732030e-04 -1.4921289e-05  5.7003395e-03
 -2.7663208e-04 -3.6991044e-04 -5.5675607e-04  1.6973677e-03
  6.9995113e-03 -5.1938722e-04 -5.6084217e-04  4.4916498e-03
 -2.9569834e-04 -4.2142866e-04  3.0338689e-04  9.6102240e-04
  4.9868929e-03 -4.2607537e-04  2.2137450e-04  3.6706664e-03
 -5.6182625e-04 -2.5267883e-04 -3.8408663e-04  1.0668741e-03
  3.7007436e-03 -5.6335653e-04  5.9507404e-04  2.3504306e-03
 -6.6090632e-04 -1.8968331e-04 -6.0911224e-04  5.5388677e-04
  2.6250547e-03 -6.1826212e-04 -6.8502900e-05  1.7603941e-03
 -4.7044939e-04 -1.7729178e-05  2.6137938e-04  6.4775751e-04
  1.8463177e-03 -4.9393152e-04 -4.2643052e-04  2.1436916e-03
 -3.5851794e-04  7.3169254e-05  4.8218033e-04  5.2691582e-04
LY_11631_09_4x_paint_3
  1.0000000e+00  1.6647291e-15 -7.2731310e-17  1.1863354e-01
 -3.8861443e-03  5.0507172e-04  4.3754367e-02 -9.9345540e-04
  1.1148917e-01  2.2905775e-03 -2.1263026e-02  2.5784362e-02
  2.8339869e-04  9.5797415e-04  9.9637212e-03 -9.6222808e-04
  3.8855715e-02  9.9145223e-04 -3.0873240e-03  1.3713355e-02
  2.7745153e-04  1.2933095e-03 -6.0478760e-04 -4.6451698e-04
  1.9712068e-02  4.1085194e-04  7.6668045e-04  8.2038916e-03
 -4.2959798e-04  1.1324326e-03  3.2890952e-04  6.7506890e-04
  1.1494131e-02  4.4159836e-04  4.9407507e-04  4.9236949e-03
  1.6191662e-04  9.8730291e-04  5.9111273e-05 -3.0255413e-04
  7.0620812e-03  4.6151449e-04 -7.0444384e-04  4.4140298e-03
  4.2411895e-04  5.6810504e-04  4.8994197e-04 -2.4892017e-04
  4.8658196e-03  6.4840318e-04 -1.4856708e-03  3.1425440e-03
  2.5456102e-04  3.8096999e-04 -2.1750890e-04  1.2102017e-05
  3.4836942e-03  4.8185714e-04  4.2986422e-04  2.5741692e-03
 -1.4178898e-05  4.6977027e-04 -1.0893007e-03  1.5249957e-05
  2.8809789e-03  3.7479752e-04 -1.9518459e-04  1.6121278e-03
 -1.7345361e-04  4.2494580e-04 -1.6703981e-04  3.4583745e-04
  1.9452011e-03  2.7806536e-04 -2.8592417e-04  1.5770252e-03
  2.1220035e-05  2.3790544e-04  8.6053733e-04  5.9673762e-04
LY_11631_09_4x_paint_4
  1.0000000e+00  9.1255091e-18 -4.5585077e-18  1.5726909e-01
 -1.2770231e-03  7.6939174e-03  1.5597383e-02 -7.3386299e-03
  1.0653295e-01  1.4780801e-03 -8.1445904e-03  3.0723024e-02
 -4.9538262e-05  3.8675727e-03  1.0249226e-02 -1.9088185e-03
  3.6201453e-02  1.1812421e-04 -1.3172712e-03  1.5851232e-02
  3.4802525e-05  3.3056695e-03  6.1926923e-03 -4.1510740e-03
  1.5836091e-02 -3.5015662e-04 -3.4838945e-05  9.2593466e-03
  7.3622957e-04  3.2379817e-03 -2.8634204e-04 -2.5858245e-03
  1.0310975e-02 -1.8584477e-04 -1.9300218e-04  5.1354657e-03
  1.4809666e-03  2.1584154e-03 -1.7477609e-03 -1.7226592e-03
  7.1642277e-03  2.2417019e-04  7.5656795e-04  2.8618540e-03
  7.3714510e-04  2.0103493e-03 -1.2863934e-03 -8.2659890e-04
  4.5633301e-03  5.7137494e-04  4.7501359e-04  2.1253123e-03
 -1.6686656e-04  1.8471606e-03 -1.2878630e-03 -3.7511423e-04
  3.1217126e-03  7.2964958e-04  3.8442412e-06  1.5977321e-03
  5.4251945e-04  1.3041012e-03 -7.9861291e-04 -3.9756538e-04
  2.0746914e-03 -2.3637128e-05 -1.4655238e-04  5.6811969e-04
  3.8794393e-04  1.3862098e-03 -1.1415405e-03  4.2572835e-04
  1.4813048e-03 -3.6244001e-04  1.8184218e-04  1.1633363e-03
 -4.1376111e-04  8.5314763e-04 -6.8970211e-04  8.6316744e-04
LY_11631_09_4x_paint_5
  1.0000000e+00  8.0633946e-18 -1.4666391e-19  1.4544529e-01
  6.3917992e-04  7.1941201e-05  1.1750486e-03  2.7363370e-04
  1.0644581e-01  4.3117018e-03  9.8861569e-03  3.0124777e-02
 -2.7740480e-04  4.7917358e-04  4.6097857e-03 -8.2431163e-04
  3.7946765e-02  2.8458010e-03 -8.5930911e-04  1.5654133e-02
  3.6203261e-04  9.2722179e-04  1.7384977e-03 -2.1583855e-03
  1.8440243e-02  2.0722305e-03 -9.0472679e-04  9.6488613e-03
 -9.3640946e-05  5.6198276e-04  3.1262709e-03 -3.6174101e-04
  1.1061276e-02  1.6945011e-03 -3.1020526e-03  5.9045827e-03
  3.2593290e-04  6.4305897e-04  9.7346992e-04 -4.6078165e-04
  6.3114872e-03  1.5230189e-03  1.8880247e-04  3.1715682e-03
  3.8785725e-04  6.3765688e-04  2.1770497e-04 -3.4599199e-04
  4.2013262e-03  1.0645147e-03 -6.9871259e-05  2.6396272e-03
  2.3167375e-04  4.7122159e-04  3.4089993e-04  2.8167022e-04
  2.7845956e-03  4.1556636e-04  3.9509930e-04  3.5570052e-03
  3.0481658e-04  3.3271928e-04 -4.0228015e-04  6.8409925e-04
  2.2227779e-03  3.5622635e-04 -6.3127847e-04  2.6154954e-03
  3.6210029e-04  4.3425753e-04 -1.0100935e-03  3.9865829e-05
  1.6928150e-03  5.8312646e-04 -6.7890928e-04  8.8653209e-04
  1.8837960e-04  4.0304577e-04 -6.0863927e-04 -1.4122645e-04
LY_11631_11_1x_1
  1.0000000e+00 -8.6931554e-18  4.6895275e-17  1.1788556e-01
  8.0200574e-05 -3.4607336e-05 -1.7472467e-03  3.6644656e-04
  1.0886406e-01  1.3310591e-03  2.1514212e-02  2.2792410e-02
  4.7199561e-04  9.5069959e-05 -6.5548092e-03 -1.2855677e-03
  3.9271531e-02  8.6836943e-04  2.3845691e-03  1.2644575e-02
 -4.8820939e-04  1.1747463e-04  5.2568009e-03 -1.6185273e-03
  2.0011063e-02  6.6957075e-04 -1.7913031e-03  8.2410709e-03
 -1.5939474e-04 -2.4738975e-05  1.2324990e-03  7.2670538e-05
  1.1887068e-02  7.2212442e-04 -1.0498089e-03  3.7458782e-03
 -2.1432608e-04  1.7247388e-05  1.9284679e-03 -4.9815304e-04
  7.8270579e-03  5.2892194e-04 -1.2875674e-03  3.6345653e-03
 -1.0681101e-04  8.6002894e-05  6.3249713e-04 -1.3959892e-03
  5.4605735e-03  4.4568011e-04 -1.0074413e-03  2.9078919e-03
 -1.1318407e-04 -3.4083262e-05  7.4022407e-04  2.9118569e-05
  3.9254614e-03  4.3364766e-04 -1.8087069e-04  1.7492823e-03
 -5.6488142e-05 -7.9397268e-05  7.6839609e-05  5.3800668e-04
  2.9291836e-03  3.2184851e-04  3.9282894e-05  2.1050226e-03
 -9.0194400e-06 -6.4553259e-05 -4.6946582e-04  3.1058223e-04
  2.2563271e-03  3.1461326e-04 -9.0040219e-05  1.3746676e-03
 -2.7966138e-05 -9.9269236e-05 -1.9618812e-04  6.9544262e-04
LY_11631_12_1xT_1
  1.0000000e+00  7.9598604e-18 -8.0033331e-17  1.1592907e-01
  6.0652846e-03  1.0540077e-04 -3.8488974e-02 -8.4895313e-04
  1.0797799e-01  1.9391886e-03  1.5472688e-02  2.5764204e-02
  3.0546600e-03  3.9987603e-04 -1.8408660e-02 -2.9579785e-03
  3.8214273e-02  1.4264537e-03  6.0870810e-03  1.3790125e-02
  7.3803671e-04  2.3919000e-04 -2.9874653e-03 -2.0196020e-03
  1.9666715e-02  1.4424596e-03 -9.2854870e-04  7.1066062e-03
  3.8182499e-04 -2.2570220e-05 -6.8541743e-04 -3.9665879e-04
  1.1707134e-02  1.3875113e-03 -1.5583091e-03  3.8308849e-03
  4.1798754e-05 -5.2080051e-05  1.4892894e-03 -3.1351120e-04
  7.6394306e-03  1.0706662e-03 -1.5432625e-03  3.6308855e-03
  1.0267443e-04 -1.6107280e-04  9.6841117e-04  3.1501211e-04
  5.2333017e-03  9.2365156e-04 -1.0136724e-03  3.0026273e-03
  2.8620685e-04 -5.1968066e-05 -3.8646489e-04 -4.9733404e-04
  3.7133516e-03  8.0520324e-04 -5.3840163e-04  2.6002251e-03
  2.1058632e-04 -1.0582899e-04 -2.1514988e-05 -2.0297526e-04
  2.7915376e-03  7.6461195e-04 -7.7810711e-04  1.9406858e-03
  2.1319508e-04 -6.5530172e-05 -1.8787611e-04 -5.1876396e-04
  2.0166424e-03  8.4845091e-04 -2.1118893e-05  6.2388327e-04
  1.2769262e-04 -1.8199421e-04  2.2898567e-04  2.3239875e-04
LY_11631_13_1xL_1
  1.0000000e+00 -5.5887452e-18  4.2420098e-17  1.3452826e-01
  6.2652629e-04 -1.0102429e-04 -6.3010927e-03  6.2148566e-03
  1.1003565e-01  2.3099770e-04  8.5898125e-03  2.8865223e-02
  6.7332487e-04 -6.0754469e-05 -1.2486840e-02 -1.3501416e-03
  3.8899819e-02  2.5572188e-04  5.4561348e-03  1.3654492e-02
  5.6237079e-04 -8.2474726e-05 -4.0378539e-03 -2.4164490e-03
  1.9352127e-02  2.6816046e-04  2.3008725e-03  9.2300902e-03
  5.1077044e-04 -1.2633930e-04 -2.3095033e-03 -7.6482951e-04
  1.1345777e-02  3.0466377e-04  1.6387504e-04  5.1418462e-03
  4.4345015e-04 -1.4220068e-04  2.6647645e-04 -1.2239609e-03
  7.3099898e-03  3.2916488e-04  2.8447545e-04  3.0061816e-03
  3.8677845e-04 -1.5583708e-04  1.2557072e-03 -1.1519155e-03
  5.0246019e-03  3.3611135e-04 -4.6398394e-04  2.5864836e-03
  3.4231222e-04 -1.6825707e-04  6.9451524e-04 -3.9681335e-04
  3.6167380e-03  3.3632035e-04 -1.0387348e-03  2.4455313e-03
  2.8048179e-04 -1.6508499e-04  1.7038799e-03 -3.7113219e-04
  2.6866769e-03  3.3729420e-04 -3.4090958e-04  1.6722879e-03
  2.4173218e-04 -1.5725292e-04  4.7881920e-04 -2.8104816e-05
  2.0516022e-03  3.2964700e-04  2.6981328e-04  1.1411616e-03
  1.9258076e-04 -1.3828530e-04  5.1007282e-04 -8.2213765e-05
LY_11631_14_1xT_1
  1.0000000e+00 -7.5694264e-18  1.1874294e-17  1.4452513e-01
  2.1594914e-03 -5.6558610e-03 -8.5217679e-03  2.6340409e-03
  1.0824786e-01  3.1692734e-03 -1.1205589e-03  2.9869682e-02
  2.0028181e-04 -2.6887197e-03  1.7112995e-03 -3.1900783e-04
  3.9452539e-02  1.9525046e-03 -3.6736264e-03  1.3727204e-02
 -3.8492074e-04  2.5123940e-04  5.1778041e-03 -6.4241760e-04
  1.8079025e-02  1.9738706e-03 -1.5748960e-03  7.0372587e-03
  2.0193063e-04 -8.6531453e-05  9.9867871e-04 -1.0127041e-03
  1.0769334e-02  1.2587459e-03 -1.8550703e-03  4.9354521e-03
 -3.7260485e-04 -3.9883880e-05  1.0139559e-03 -1.1059211e-03
  6.8903044e-03  5.0692491e-04 -2.5526973e-04  3.4757167e-03
  3.5018465e-04 -1.4846993e-04 -1.2562383e-03  5.2737466e-04
  4.3294649e-03  2.0276344e-04 -1.8617041e-04  2.7226653e-03
 -8.8745367e-05 -3.7572699e-04  9.2336837e-04 -9.8419457e-04
  3.5919183e-03  2.9851679e-04 -6.6560828e-05  1.9250570e-03
  3.5408066e-04 -3.7580712e-04 -3.1673511e-04 -1.1764980e-04
  2.7527632e-03  4.1043823e-04  3.9243466e-04  1.3348541e-03
  2.0377860e-04  2.8428413e-04  1.4750056e-04 -5.6986922e-04
  1.6405835e-03  3.9048723e-04 -9.1904619e-05  9.0463479e-04
  1.2222427e-04 -2.6099448e-04  1.8033841e-04 -4.1147654e-04
LY_11631_15_1xT_1
  1.0000000e+00  1.1232796e-17 -9.3002578e-17  1.5998396e-01
 -2.4480671e-03  1.0644070e-03 -3.2777102e-02  1.2865415e-02
  1.0972179e-01 -1.8025211e-03 -1.4234729e-03  3.1370860e-02
  1.6835572e-04  1.0305659e-04 -9.6450081e-04  1.1294996e-03
  3.8048024e-02 -1.1626894e-03 -7.1634700e-03  1.7756004e-02
  1.6091954e-04  1.0985592e-04 -9.9448466e-04  1.1537686e-03
  1.8836113e-02 -1.0464930e-03 -2.4278138e-03  9.9703413e-03
  3.0464891e-04 -1.8061357e-04  8.3398963e-04 -2.4290211e-03
  1.0897493e-02 -9.8990950e-04 -1.0728725e-03  5.5210403e-03
  2.6124875e-04 -5.6877840e-05  4.1088220e-04 -9.7720873e-04
  6.9085449e-03 -7.7077584e-04 -2.3734566e-04  4.8888837e-03
  3.3107791e-04 -5.9335952e-05  1.3821063e-03 -1.0530001e-03
  4.6915197e-03 -7.0138487e-04  9.6746771e-04  3.4279590e-03
  2.4967972e-04  5.3900046e-06  5.3366070e-04 -3.0714547e-04
  3.1638723e-03 -6.3703264e-04 -1.4960684e-04  2.4973246e-03
  1.7884224e-04 -3.9034792e-05 -1.7208654e-04 -8.8062999e-04
  2.2435679e-03 -5.9478244e-04  1.1647948e-04  1.6787969e-03
  2.0831848e-04  6.3057507e-06  3.5214130e-04 -3.5724602e-04
  1.6709079e-03 -5.4542099e-04  9.8156235e-04  1.2050781e-03
  2.0815791e-04  3.8487255e-05  5.2518032e-04  1.3251055e-05
LY_11631_17_1xTL_1
  1.0000000e+00  5.4905072e-18 -4.7590384e-17  1.1488132e-01
  4.6823294e-04 -3.2478585e-05 -3.6756697e-02  1.7290704e-03
  1.1037605e-01  1.8159890e-04  1.2065929e-02  2.6274520e-02
  2.3096162e-04  3.7043191e-07 -2.2203203e-02 -5.3678776e-04
  3.9401085e-02  1.2629533e-04  1.2186378e-03  1.3617832e-02
 -1.3189324e-05 -8.4261929e-06 -7.2039947e-03 -2.5145778e-04
  1.9837967e-02  1.0925185e-04 -1.0872304e-03  7.4070183e-03
 -1.2667224e-04 -1.9720139e-05 -1.7440104e-04  1.9169222e-04
  1.1779291e-02  8.3976648e-05 -1.3836528e-03  4.6367699e-03
 -9.1690551e-05 -1.8920642e-05 -2.2037510e-03 -9.8359284e-05
  7.6855179e-03  4.9897534e-05 -4.7435870e-04  3.7488602e-03
 -1.2764245e-04 -2.3005717e-05  1.2962473e-04 -8.1366336e-05
  5.3412754e-03  2.5505438e-05 -4.0069861e-04  3.0009787e-03
 -1.2047783e-04 -3.4542838e-05 -1.5252496e-04  4.0123915e-04
  3.8705203e-03 -1.3342871e-06 -1.7333463e-04  2.8517446e-03
 -1.2009056e-04 -2.6824367e-05  1.2087035e-06 -2.8305276e-04
  2.8950794e-03 -6.4580628e-06 -2.9392662e-04  1.6738116e-03
 -1.1028360e-04 -4.0181713e-05 -4.0122253e-04  3.3448738e-04
  2.2038578e-03 -2.5101844e-05  2.5172470e-04  1.5375125e-03
 -1.0742737e-04 -5.0873505e-05 -3.5957216e-04  8.0263018e-04
LY_11631_17_2x_R_B_2
  1.0000000e+00 -3.4831630e-17  2.3368936e-16  1.4272450e-01
 -1.3999944e-03 -2.1776046e-04 -2.8848211e-02 -5.8005357e-03
  1.1019876e-01 -6.3581736e-04  2.6689273e-03  2.9894058e-02
 -5.9832232e-04 -1.5795931e-05 -8.9777636e-03 -1.1091425e-03
  3.9193187e-02 -4.5388617e-04  6.9605335e-03  1.3999968e-02
 -2.3813265e-04  8.4638409e-05 -2.1306697e-04  1.0795971e-03
  1.9402175e-02 -3.2581839e-04  1.9759552e-03  7.7555042e-03
 -2.4037652e-04  9.4809836e-05 -5.7318937e-04  1.0610045e-03
  1.1279689e-02 -1.0124209e-04 -3.8684921e-05  7.6536265e-03
 -1.7793600e-04  9.0398561e-05  6.1295580e-04  7.3621958e-04
  7.1960939e-03 -5.7271557e-05 -8.8342101e-04  4.8125429e-03
 -1.4084063e-04  1.2587747e-04  1.1112996e-03  1.4747151e-03
  4.8868784e-03 -4.8343840e-05 -9.0068852e-04  2.1191427e-03
 -1.8318306e-04  9.0307829e-05 -4.1351608e-04  5.1471583e-04
  3.5142649e-03  3.1760329e-05  4.9562071e-04  1.8819328e-03
 -1.3756923e-04  8.8171456e-05  2.3239034e-04  4.6807995e-04
  2.5670828e-03  1.0670198e-04  2.2057170e-04  2.0164901e-03
 -1.0426164e-04  7.7394119e-05  5.6301085e-04  2.8559778e-04
  1.9231176e-03  1.4687556e-04  1.0691741e-04  1.6798211e-03
 -9.2955860e-05  5.6272306e-05  3.5266708e-04 -7.7537600e-05
LY_11631_17_2x_R_B_3
  1.0000000e+00 -1.5725957e-17  2.4816278e-17  1.1427843e-01
 -4.3549765e-03 -6.1978628e-04 -5.3335554e-02 -1.8921049e-03
  1.1276336e-01 -1.8678443e-03  3.1919772e-02  2.4785786e-02
  2.1416992e-03 -9.6362418e-04 -2.8125628e-03 -1.6838911e-03
  3.8853108e-02 -6.1047954e-04  4.5917213e-03  1.4154428e-02
 -6.3110976e-04 -1.2320445e-03 -6.3225214e-03 -1.0876651e-03
  1.9044653e-02 -4.0167224e-04 -5.0313575e-03  6.9955845e-03
 -4.8786289e-05 -1.3787761e-03  2.0912570e-03 -1.1469638e-03
  1.2168972e-02 -1.3860191e-04  7.2047406e-04  4.8988822e-03
 -4.5216520e-04 -1.0419214e-03 -1.7793585e-03 -3.9204446e-04
  7.5229837e-03 -1.2234697e-04  6.0636429e-04  4.3828850e-03
  5.1243551e-04 -5.4441641e-04  7.0120709e-04  2.6583526e-04
  4.6421702e-03 -2.8062962e-04 -4.8433021e-04  3.7771013e-03
  3.6852046e-04 -4.8050700e-04 -4.2171545e-04 -9.4723092e-04
  3.3419227e-03 -3.1492265e-04 -7.7312302e-04  3.1593142e-03
  2.2075493e-04 -1.3689985e-04  9.5808726e-04  7.7079278e-04
  2.6974607e-03 -2.5754079e-04 -1.2382584e-03  2.2209150e-03
 -3.0465096e-04 -2.1112958e-04 -3.5652705e-04  7.4619883e-04
  2.3680829e-03 -2.4578416e-04  2.6179349e-04  1.1549619e-03
  8.9305332e-05 -1.7732983e-04  1.0850888e-03  9.2931077e-04
LY_11631_18_1xR_1
  1.0000000e+00 -1.9546135e-17  1.2712371e-16  1.6066139e-01
  4.5152270e-03 -4.1343805e-04  9.9955740e-03  2.8915649e-03
  1.0447024e-01 -2.6687086e-03 -4.7960027e-03  3.4546438e-02
  1.9917210e-03 -9.7922290e-04  6.7620678e-03 -1.5301012e-03
  3.5374693e-02 -1.7722215e-03 -3.6529115e-03  1.7566558e-02
  1.6674622e-03  2.5200679e-05  4.4363302e-03 -3.3421887e-03
  1.5456087e-02 -1.6548542e-03 -5.0606536e-03  1.1960636e-02
  1.9084615e-03  3.9708675e-04  7.5257487e-04 -2.1998284e-03
  8.3500930e-03 -1.6041347e-03 -1.3271822e-03  6.7699677e-03
  1.4693246e-03 -1.8234387e-04 -1.4793494e-03 -7.1614032e-04
  4.7352042e-03 -1.0005040e-03 -1.3820584e-03  4.9908943e-03
  1.6301015e-03 -5.8370079e-04  1.2091710e-03 -1.0528891e-03
  2.8991485e-03 -9.9943382e-04 -6.3575971e-04  4.1770334e-03
  1.3413331e-03 -2.5541822e-04  9.0955480e-04 -1.3391171e-03
  1.7286532e-03 -1.2490927e-03  1.4345516e-03  2.1029172e-03
  1.1467144e-03  2.0856854e-04 -5.9252115e-04 -5.2595770e-05
  3.4076950e-04 -3.1507586e-04  1.7422590e-04  2.0854026e-03
  1.3685729e-03 -8.4628428e-05  2.1523271e-04 -3.4102924e-04
  3.9777698e-04 -2.0719031e-04  4.7871377e-04  5.7800062e-04
  1.3117741e-03  2.2567449e-04  4.0929212e-04  3.0989342e-04
LY_11631_20_1xB_1
  1.0000000e+00 -6.3411539e-18  4.0600306e-17  1.1612406e-01
 -9.6320134e-04  1.3225778e-04  1.5533827e-02 -1.6837768e-03
  1.1222166e-01  1.0936044e-03 -2.3602659e-02  2.3050336e-02
 -8.3886339e-05  7.0210607e-05  3.3268736e-03 -6.7897541e-04
  3.9706767e-02  6.6472787e-04 -4.7558785e-03  1.3102478e-02
 -1.0416082e-05  1.6300412e-04  2.2614916e-03 -1.8233902e-03
  1.9972156e-02  4.8881766e-04 -2.8627452e-03  8.5216550e-03
 -6.6057713e-05  1.3750575e-04  2.9661913e-03 -1.3366027e-03
  1.1800556e-02  4.6891187e-04 -1.2978985e-03  4.7456879e-03
  1.5625216e-04  9.2784910e-05 -1.9548233e-04 -5.9280604e-04
  7.5746657e-03  3.3498657e-04  8.2566026e-04  3.9058565e-03
  1.8083948e-04  8.0076561e-05 -6.3440187e-04 -3.0355115e-04
  5.2199552e-03  2.5425851e-04  1.0917202e-03  3.0693236e-03
  1.8197478e-04  3.9875804e-05 -7.6247574e-04  3.5348660e-04
  3.8271689e-03  2.1086643e-04  1.8166682e-04  2.1690323e-03
  1.4353570e-04  1.0356657e-04 -3.5458266e-04 -4.4281139e-04
  2.9222904e-03  1.8575862e-04 -6.9302525e-04  1.3179257e-03
  1.0673574e-04  9.8489190e-05  2.0520144e-05 -3.0250598e-04
  2.2119800e-03  4.2190569e-05 -1.6605690e-04  2.3230657e-03
  1.1338193e-04  8.9980689e-05 -2.1399872e-04 -1.3146412e-04
LY_11631_21_1xT_1
  1.0000000e+00 -2.7081336e-17  4.6054406e-18  1.3281264e-01
  5.4803966e-03  8.3162858e-05 -2.3949928e-02  5.3156204e-03
  1.0399549e-01  1.5068917e-03  1.2205730e-02  2.9807373e-02
 -2.4537817e-05 -2.1298680e-03 -8.8390837e-03 -1.0951043e-04
  3.6342324e-02  1.5243433e-03  1.3802725e-03  1.5960622e-02
 -3.1524962e-04 -1.1411387e-03  3.8581057e-04 -1.4298806e-03
  1.8701528e-02  1.1269288e-03 -1.5106594e-03  7.2885682e-03
 -1.0135822e-03 -6.0942892e-04  8.4692103e-04 -5.6006021e-04
  1.0439117e-02  1.6418311e-03  7.5738210e-04  5.8840241e-03
 -6.0120744e-04 -1.1914573e-03  1.4213334e-03  6.6077951e-04
  6.2715460e-03  5.1343753e-04 -1.1385317e-03  5.5945337e-03
 -6.8691174e-04 -3.0628214e-04  7.9986870e-04 -3.8023908e-05
  4.5150769e-03  1.2647574e-03 -5.6750421e-04  1.3304639e-03
 -1.3060386e-05 -1.0632893e-03 -7.0863766e-04  2.7206349e-04
  2.7972767e-03  4.7043133e-04 -1.2659796e-04  3.0023288e-03
 -4.8192522e-05 -2.1124321e-04  1.2911700e-03 -3.3835509e-04
  1.7065236e-03  4.7220699e-04  1.8824762e-03  1.8189650e-03
 -2.1233123e-04 -2.0157838e-04  6.9003219e-04  4.2591948e-04
  1.6404157e-03  7.2255963e-04 -2.0462764e-04  2.5517718e-03
 -3.2189624e-05  3.2808640e-04  5.5309277e-04 -4.8024811e-04
LY_11631_22_1xB_1
  1.0000000e+00  2.1562598e-17 -1.9050462e-16  1.1286178e-01
 -3.9086407e-03 -7.4124151e-04  1.4284107e-02  2.6855556e-03
  1.0574164e-01  3.4442582e-03  1.1685395e-02  2.3490066e-02
  1.7981015e-03  5.3679945e-04 -6.2862316e-03 -1.9102129e-03
  3.8379413e-02  2.1905060e-03 -1.8285775e-03  1.1727740e-02
 -1.2521721e-03  4.3798376e-04  4.6682845e-03 -1.5669655e-03
  1.8810446e-02  1.3707677e-03 -1.2314216e-03  7.2746836e-03
 -4.5971048e-04  3.3255680e-04  1.7919714e-03 -1.2215022e-03
  1.0987954e-02  8.4971569e-04 -1.1622508e-03  4.9031601e-03
 -1.5185586e-04  2.7869896e-04  6.7817679e-04 -1.0803546e-03
  7.0466094e-03  2.7590525e-04 -6.3909749e-04  4.3264914e-03
 -1.5167238e-04  2.2008163e-04  6.9989532e-04 -9.3187650e-04
  4.9706470e-03  2.3448571e-04 -6.0711206e-04  2.8216528e-03
  1.7726615e-04 -2.6735914e-06 -4.2898713e-04 -1.8890335e-04
  3.5326722e-03  7.5455034e-05  1.7250052e-04  2.4070930e-03
  5.7890788e-05  1.1005647e-04  8.8519683e-05 -6.3503933e-04
  2.9440775e-03  2.1026533e-04 -5.1289800e-04  1.3907062e-03
  1.5376340e-04  3.6600905e-06 -1.4466746e-04 -2.5890540e-04
  2.2227245e-03 -9.2889229e-05  1.3994933e-04  2.2477077e-03
  9.5969886e-05 -2.6509372e-04  1.8587786e-04  7.4561058e-04
LY_11631_33_2x_C_BR_paint_1
  1.0000000e+00  1.9965051e-18  3.2652704e-17  1.0727397e-01
  5.0012620e-03 -5.0229233e-03  1.5406467e-02  2.2970434e-03
  1.0713202e-01 -2.3574567e-03 -1.3260956e-02  2.2907295e-02
 -8.1866711e-04 -1.5736186e-03  1.3316668e-02 -2.3367576e-03
  3.7452246e-02 -1.6574327e-03 -2.8006500e-03  1.2258061e-02
  1.2670756e-03 -5.9897060e-04 -2.9266500e-04 -1.4444491e-03
  1.9262225e-02 -1.9411311e-03 -4.0499077e-03  5.9421657e-03
  3.7050300e-04  6.5928011e-04 -2.0442066e-04 -4.3127827e-04
  1.1511820e-02 -1.2363257e-03 -2.7719671e-04  3.1923925e-03
  5.8530834e-05  6.0509860e-05 -3.4544881e-04  7.4755986e-05
  7.7753733e-03 -1.5934257e-03  1.2699272e-03  2.7802522e-03
 -8.8030233e-04  1.6971924e-04 -1.2392119e-04  1.4188791e-04
  4.7457688e-03 -6.6911853e-04  5.0240732e-04  2.1579585e-03
  1.0422409e-04 -2.8173007e-04  3.4384443e-05  1.0259210e-03
  3.8679892e-03 -1.3257592e-03 -2.9508423e-04  2.1914847e-03
  1.8075736e-04  4.5614759e-04 -2.5556450e-04 -6.9035975e-04
  2.7623465e-03 -7.2345789e-04 -1.1781980e-03  1.1899409e-03
  5.6654313e-04 -6.7144489e-04  2.0463078e-04 -2.1860749e-04
  1.9428415e-03 -9.4438488e-05 -1.9920929e-04  1.5035509e-03
 -3.3025000e-05  2.5627250e-04 -3.4910739e-04 -1.5153032e-05
LY_11631_33_2x_C_BR_paint_2
  1.0000000e+00 -6.1182805e-17  1.3301842e-16  1.0762450e-01
  6.4128143e-03 -9.9872583e-04  2.5382842e-02  2.5532833e-03
  1.0183766e-01  1.6677599e-03 -2.0173877e-02  2.2143763e-02
  3.0052804e-03  2.0857799e-03  1.5973560e-02 -1.5008359e-03
  3.7077805e-02 -7.7528719e-04 -4.5925112e-03  1.3248363e-02
  8.6452063e-04  1.6684314e-03  2.8739759e-03  6.6487594e-05
  1.9113176e-02 -4.7769804e-04  1.9040793e-03  6.7237081e-03
 -8.8224385e-04  1.0299515e-03  6.3459428e-06 -5.8242397e-04
  1.1139487e-02 -5.0523652e-04  5.5689417e-05  3.7501940e-03
  2.6047002e-05  1.1466686e-03  2.4305356e-04 -2.3227771e-04
  7.1870510e-03 -2.5703892e-04 -8.0057392e-04  3.7181997e-03
  2.5862582e-05  1.3151844e-03  1.1589567e-03  1.2041936e-03
  4.6752319e-03 -3.7887233e-04  2.5486289e-04  3.4698994e-03
 -1.5752302e-05  1.1299079e-03 -4.3658239e-05 -2.2877697e-06
  3.3618082e-03 -1.6047452e-04  1.1712224e-04  2.1647797e-04
  1.5283747e-04  5.5203215e-04  2.3209883e-04 -5.6016091e-04
  3.1110004e-03 -6.0525953e-04 -1.1347460e-03  8.5299953e-04
  4.8381634e-04  8.2204702e-04  1.1664383e-04  2.3350512e-04
  1.9621417e-03 -4.2533763e-04  5.4906923e-04  2.1812655e-03
  6.1201818e-05  6.1064483e-04 -2.0920792e-04  1.8469193e-03
