# Supplementary material for: Geometric morphometric analysis of spore shapes improves identification of fungi
Source: PLoS One. 2021 Aug 5;16(8):e0250477. doi: 10.1371/journal.pone.0250477 (PMC8341628; doi:10.1371/journal.pone.0250477)
Supplement: S1 Appendix — (ZIP) [file pone.0250477.s002.zip › 3_latest/2_3_data_shape/nef/Ordynets_00158_NEF.nef]

#CONST 1 1 1 0
#HARMO 20
Ordynets_00158_01_2xB_paint_1
  1.0000000e+00  7.9608465e-18 -6.3723879e-17  1.2485906e-01
  7.4193533e-03 -7.7610216e-03 -4.9860926e-02 -1.3889338e-03
  1.0341927e-01 -1.8343364e-03  5.7986562e-03  3.0480512e-02
  3.6922687e-04 -4.0333686e-03 -1.0187051e-02 -4.5812654e-03
  3.8260147e-02 -2.8503243e-03  2.0799551e-04  1.4940526e-02
  8.7666083e-04 -1.5022815e-03  3.0747875e-03 -4.2644679e-03
  1.7697558e-02 -2.5739441e-03 -2.4021452e-03  1.3660664e-02
  1.4334294e-03 -1.3601565e-03  3.3586578e-03 -3.8359995e-03
  1.1666831e-02 -6.7909277e-04 -8.4290204e-05  6.9007106e-03
  3.9584928e-04 -1.3453724e-03  5.0504778e-03 -2.4850781e-04
  6.1042328e-03 -1.5807304e-03 -2.5055766e-03  3.3150796e-03
  7.4080491e-04 -8.5530606e-04  4.1462254e-04 -5.4118044e-04
  4.0034643e-03 -4.9245445e-04 -3.5481492e-04  3.9086976e-03
  6.3244702e-04  4.9762081e-05  1.1154720e-03  7.0041235e-04
  2.3329843e-03 -1.0066494e-03 -5.7222492e-04  2.8904981e-03
  5.8255278e-04 -8.7874856e-04 -1.1147727e-03 -1.6574075e-03
  1.1744278e-03 -8.0383452e-04 -8.2075608e-04  2.1156803e-03
  8.8112907e-04 -3.4375464e-04 -3.0982835e-04 -1.3615614e-04
  9.2509245e-04 -6.6361229e-04  3.1672437e-04  5.3126866e-04
  6.8221591e-04 -2.5561503e-04 -1.5096117e-04  1.6927565e-03
Ordynets_00158_01_2xB_paint_2
  1.0000000e+00  1.5547134e-15  2.5310230e-17  1.5213123e-01
  2.6160112e-03 -8.4253920e-03 -7.9932281e-02 -9.7935495e-04
  1.0236273e-01 -1.1609958e-03  9.5422169e-03  4.0173606e-02
 -1.4821291e-03 -3.9017353e-03 -1.2277833e-02 -5.3758414e-03
  3.6561976e-02 -1.3339879e-03 -7.7731411e-03  1.9159423e-02
 -1.2640826e-03 -4.5140025e-03  7.1262742e-03 -5.3311849e-04
  1.9678513e-02  2.9355615e-04 -3.0208163e-03  1.1195369e-02
 -1.1543340e-03 -2.0871830e-03  1.1168268e-03 -2.7467797e-04
  8.5910319e-03 -1.8417513e-04 -2.9018159e-04  8.7167726e-03
  7.3122026e-04 -1.6849003e-03  7.2514290e-04  1.1989920e-03
  4.8803938e-03  4.0945628e-04 -1.1615083e-03  5.0312840e-03
  7.0276495e-05 -1.2201758e-03  1.7237888e-03  6.4042451e-04
  3.7968302e-03 -2.0988375e-04  1.0682974e-03  4.1573359e-03
  1.9654842e-04 -2.1289193e-04  1.5534624e-03 -4.9829454e-05
  1.8355336e-03 -6.6891069e-04 -4.9078388e-04  3.7107157e-03
  6.9982714e-04 -3.8701101e-04  1.7554868e-03 -1.3383370e-03
  1.6190303e-03 -7.3000485e-04  1.9074571e-03  6.2762106e-04
  1.7487196e-04 -7.7664251e-04  5.0969578e-04 -8.1940336e-04
  4.7697932e-04 -5.6618983e-04 -2.3621421e-04  8.6936718e-04
  2.6939318e-04 -2.6273673e-04 -3.1443811e-04 -4.0442228e-04
Ordynets_00158_01_rev_1xT_paint_1
  1.0000000e+00 -1.4829860e-17  2.2080807e-17  1.4315342e-01
 -8.6119763e-04 -2.5196850e-04  5.8286619e-05  1.0317554e-02
  1.0923605e-01  8.6867182e-05 -2.2985516e-02  3.3382256e-02
 -6.6926240e-04 -6.1904262e-05 -7.9614450e-03  1.8903801e-03
  3.7556747e-02 -2.5220897e-04 -4.5430306e-03  2.0496545e-02
 -7.6779712e-04 -1.8065812e-05 -3.5920738e-03 -3.8433334e-04
  1.7942868e-02 -4.2825566e-04 -1.9945749e-03  1.2472648e-02
 -8.7156967e-04 -4.7519469e-05  1.1025962e-03  3.8998273e-04
  1.0006126e-02 -5.7177504e-04 -3.2665638e-03  7.5492667e-03
 -8.3872395e-04 -7.6220115e-05  1.3612491e-04  1.0698134e-03
  6.0088972e-03 -6.8490528e-04 -1.3770073e-03  3.9342355e-03
 -8.1641573e-04 -1.0706678e-04 -2.3425999e-04  1.7790836e-03
  3.8018131e-03 -8.3740762e-04 -9.2962518e-04  3.9171425e-03
 -8.0002799e-04 -1.3109390e-04 -1.8026622e-04  2.1482156e-03
  2.5041030e-03 -9.0947911e-04 -1.3247280e-03  2.1352125e-03
 -7.7010620e-04 -1.4081351e-04 -5.0517843e-04  1.8791329e-03
  1.6763149e-03 -9.6516286e-04 -5.6413838e-04  1.1415579e-03
 -7.6216817e-04 -1.1093638e-04  3.1042950e-04 -7.2224476e-05
  1.1575261e-03 -9.9439941e-04 -3.0155411e-04  3.8898473e-04
 -7.3170204e-04 -1.6927460e-04  3.8825476e-04  1.7412590e-03
Ordynets_00158_02_1xL_paint_1
  1.0000000e+00  1.2195997e-17 -3.2725926e-18  1.0647874e-01
  6.3532458e-03  5.4133689e-04 -3.1739929e-02  2.8022572e-03
  1.0724087e-01 -8.4413934e-05  7.8592341e-03  2.3309191e-02
  5.3253237e-04  2.3171054e-03 -4.0606745e-03 -1.0099789e-02
  3.9223362e-02 -7.3315904e-04 -3.3926290e-03  1.4391425e-02
 -1.5133886e-03  8.1235610e-05  8.7310360e-03 -3.1841132e-03
  2.0268638e-02  2.4761217e-04 -6.0691841e-03  6.3122756e-03
  3.5399890e-04 -4.9453600e-04  3.3318559e-03 -4.8989822e-04
  1.1240234e-02  1.5174454e-04 -7.7720297e-04  3.3655512e-03
  1.1311594e-03 -1.5690680e-05  8.0102169e-04  9.9569754e-04
  7.7897151e-03 -6.4000187e-04 -2.0414040e-03  5.5334669e-03
  6.2964449e-04  8.4968051e-04  1.5139638e-03 -1.5399978e-03
  5.3171390e-03  2.0571388e-04  5.1633118e-04  1.7476970e-03
  3.2660037e-04  3.2974116e-04  1.7802684e-03  1.1817689e-03
  3.7277173e-03  6.5239971e-04 -3.5135907e-04  2.5375782e-04
  5.7439469e-04  5.7815457e-04  2.6959231e-04  6.8890042e-05
  2.6581559e-03 -3.4649308e-05 -1.5556429e-03  2.4838437e-03
  4.9766554e-04  8.8895157e-04 -6.3836953e-04 -7.5249566e-04
  2.1471690e-03 -4.4147311e-05 -1.8003336e-03  3.8803936e-04
  3.9433478e-05  5.6766241e-04  5.6842219e-05  2.1613247e-04
Ordynets_00158_04_3x_1
  1.0000000e+00  1.0895879e-17 -3.3906697e-17  1.4819609e-01
 -6.3235299e-04 -5.2433449e-04 -3.6688442e-02  1.9818025e-03
  1.0802926e-01 -7.7290378e-04 -5.5889590e-03  3.1395820e-02
  8.7519014e-04 -1.5627014e-03 -1.2151624e-02 -5.4068673e-03
  3.7148840e-02  2.1929016e-04 -8.8365977e-03  2.0452897e-02
  1.3276263e-03 -1.2982016e-03  1.5931955e-03 -3.3060437e-03
  1.8104034e-02 -1.8534128e-04 -9.7302568e-03  1.0305445e-02
  8.8173954e-04 -9.0353964e-04  2.7996499e-03 -3.7151654e-03
  1.0756041e-02 -5.5298963e-04 -5.6358445e-03  7.0182349e-03
  6.1121728e-04 -1.8448067e-04  1.9138394e-03 -1.4060459e-03
  6.9449135e-03 -9.7144811e-04 -2.7821545e-03  4.2301610e-03
  5.8410788e-04  8.5247965e-05  5.5992761e-04 -2.1106401e-03
  4.7277019e-03 -1.1666642e-03  5.1399733e-04  1.9637017e-03
  6.4775611e-04  3.2861209e-04 -5.6866322e-04  1.6809878e-04
  3.1815944e-03 -8.5138013e-04  1.0349546e-03  2.9400918e-03
  6.2649858e-04  2.5178027e-04 -1.2241523e-03  1.2401131e-03
  2.1415766e-03 -7.1418211e-04 -2.7739845e-04  8.5828300e-04
  4.3214538e-04  4.3682857e-06 -1.7066058e-03  7.4709586e-04
  1.7274633e-03 -5.1447849e-04  3.2881632e-04  3.4575997e-04
  2.7443112e-04 -1.4665257e-04 -6.3807377e-04  2.1323995e-05
Ordynets_00158_04_3x_2
  1.0000000e+00 -1.5516291e-17  1.5992089e-18  1.5572018e-01
  8.2990922e-03  1.8480656e-03 -2.9520913e-02  4.4097925e-03
  1.0434636e-01  3.6034506e-04  1.9469672e-02  3.5956675e-02
  3.3549512e-04 -4.9760226e-04 -4.5736266e-03 -7.1839767e-03
  3.6457088e-02 -7.1661111e-04 -9.2646758e-03  2.0817402e-02
 -9.7393476e-04  1.8287306e-04  5.8577300e-03 -3.4963219e-03
  1.8541074e-02 -1.0007792e-03 -4.6147238e-03  1.2219407e-02
 -3.8060679e-04 -4.6975563e-04  2.4899966e-03 -4.5918163e-05
  8.7349946e-03 -3.0989121e-04 -7.0047776e-06  6.8473567e-03
  1.0891709e-03 -1.2659200e-04  5.5319573e-04 -1.3692911e-03
  4.3892176e-03 -5.7578810e-04  8.0167240e-04  3.9245278e-03
  1.3652200e-03  2.9763223e-04 -1.4049630e-06 -3.7614304e-04
  3.6552069e-03  8.7167498e-05  1.4370003e-03  2.7238449e-03
  6.4834787e-04  4.8422748e-04  7.6437744e-04  1.8298765e-03
  2.0137648e-03  4.1637420e-05 -1.3415350e-03  1.3298540e-03
  1.7095474e-04  1.1481940e-04 -2.2821889e-04  1.3077987e-05
  1.8297292e-03 -1.4621126e-04 -6.5594897e-04  1.0917261e-03
  4.0441957e-04  5.2451538e-04  8.6514296e-05  1.3020445e-03
  1.6576279e-03 -6.9378150e-04 -1.1497661e-03  8.9790503e-04
 -5.4025069e-05 -1.2897414e-04  5.3191040e-04  1.3580297e-04
Ordynets_00158_04_3x_7
  1.0000000e+00 -1.4329024e-17  1.0401301e-16  1.3430182e-01
  6.6625081e-03  3.0820880e-04 -7.1127455e-02 -3.7639375e-03
  1.0867651e-01  1.1938953e-03  4.8372709e-04  3.1177776e-02
 -1.0572148e-04  1.7401666e-05 -3.2666104e-03 -1.4976612e-03
  3.8094923e-02  6.7039901e-04 -5.9162336e-03  1.7264115e-02
 -2.5776985e-04  6.7339671e-05 -1.3564025e-03 -2.5468956e-03
  1.8784187e-02  2.9442399e-04 -8.0617937e-03  1.2296803e-02
 -3.9379001e-04 -2.4594642e-04  5.0899678e-04  1.5614244e-04
  1.0219415e-02  3.4935123e-04 -1.7555668e-03  6.6326218e-03
 -1.7438992e-04 -2.2862496e-04 -1.0977795e-03 -2.9455316e-04
  6.3589092e-03  6.7106488e-05 -2.3198972e-03  6.1043180e-03
 -1.1555007e-04 -3.2535613e-04 -1.0638601e-03  5.5658021e-04
  3.9097318e-03  1.7697757e-04  5.5338481e-04  2.7221513e-03
 -2.1519957e-04 -3.3789474e-04  5.4706793e-04  7.2987915e-04
  2.7289136e-03  1.9356694e-04 -3.9439997e-04  9.9949541e-04
 -9.9836832e-07 -3.1462917e-04 -1.0243108e-03  6.9708607e-04
  1.8740611e-03 -1.9994531e-05  3.0618625e-04  2.1116206e-03
 -1.2112635e-04 -3.7638769e-04  6.6216673e-04  1.6424856e-03
  1.3589745e-03  9.1090144e-05  4.9922096e-04  3.8644935e-04
 -1.1686663e-04 -2.5863304e-04  9.9727097e-04  8.9172129e-04
Ordynets_00158_07_3xB_R_T_1
  1.0000000e+00 -7.8365347e-18  6.9965173e-17  1.1968120e-01
 -4.1347641e-03  9.1770490e-04 -4.9995153e-02 -2.0153869e-03
  1.0366567e-01 -3.9687129e-03 -5.2303982e-03  2.6774123e-02
 -5.8656070e-04 -3.1883718e-03 -7.2209230e-03 -5.2154538e-03
  3.7540294e-02 -1.7006860e-03 -5.9205226e-03  1.5116366e-02
 -2.4829775e-04 -7.1162804e-04  2.6025751e-03 -2.7150150e-03
  1.9150416e-02 -2.6647435e-03 -4.9804279e-03  1.0581707e-02
 -9.9617288e-05 -2.6651617e-04  2.3676365e-03 -1.3344710e-03
  9.7697169e-03 -1.5394914e-03 -3.4781434e-03  6.5027770e-03
  7.2086959e-04 -1.8555122e-04 -7.6437735e-04  4.6471356e-04
  6.0834205e-03 -1.7907984e-03 -5.2003782e-04  5.3386062e-03
  7.8098811e-04  9.3434520e-05  1.9363772e-03 -1.3709267e-03
  4.2838695e-03 -1.9703074e-03 -1.4922484e-03  3.4986198e-03
  8.9268720e-04  8.3926494e-05  1.4261715e-03 -1.4803284e-04
  2.8845202e-03 -1.8273975e-03  1.9450825e-03  1.6304365e-03
  1.0224512e-03 -2.1651930e-04 -2.9712326e-04 -4.7957963e-04
  1.3060985e-03 -8.7983214e-04 -3.1324453e-04  2.0898219e-03
  3.3698428e-04 -1.6323588e-04 -3.7167427e-04  1.2080085e-03
  1.3415702e-03 -1.2192181e-03  1.2528199e-04  3.2749923e-04
  3.3625610e-04 -8.6424050e-05  9.3092041e-04 -9.3613376e-04
Ordynets_00158_07_3xB_R_T_4
  1.0000000e+00 -4.5485676e-18  1.1726695e-16  1.3983210e-01
  7.4316335e-03  8.6589041e-04 -3.9736702e-02 -4.5965553e-03
  1.0483500e-01  2.4733352e-03  2.9064343e-02  2.9395770e-02
  2.4903095e-03  1.5390060e-03 -8.6412861e-03 -8.0197372e-03
  3.8734338e-02  9.8448313e-04 -3.2276816e-03  1.9094864e-02
  8.3267615e-04  1.0897870e-03  1.4136371e-03 -4.4103333e-03
  1.9898757e-02  9.2534385e-04 -7.6724529e-03  1.0530017e-02
  5.2123121e-04  5.7145257e-04  2.7721899e-03 -4.9890655e-04
  1.1289589e-02  6.5143294e-04 -3.5569252e-03  7.0528606e-03
  6.7343578e-04  5.9592482e-04  1.0843171e-03 -2.0055863e-04
  6.9623660e-03  5.8288347e-04 -1.2098456e-03  4.0707762e-03
  5.6762274e-04  9.0091616e-04  9.8270310e-04 -1.8623531e-03
  4.4222532e-03  3.8441240e-04  8.6448911e-04  2.9738427e-03
  5.5980557e-04  7.1796041e-04  2.5321873e-04 -6.0114271e-04
  3.1947721e-03  3.7599183e-04  1.6279227e-04  1.3738594e-03
  4.3580372e-04  6.7571994e-04  3.0099326e-04 -3.9763543e-04
  2.3438561e-03  1.2696983e-04  1.3268602e-04  1.8037990e-03
  4.6294074e-04  6.3288533e-04 -5.3554683e-04 -3.2910967e-04
  1.8603023e-03  1.7621535e-04 -4.3791563e-04  7.0445459e-04
  2.8586576e-04  5.0482968e-04  2.8307023e-05  1.7512226e-04
Ordynets_00158_07_rev_2x_R_2
  1.0000000e+00  1.6265181e-15 -1.0046296e-16  1.4292486e-01
 -2.3704346e-03  4.0366429e-03  3.7000255e-02  4.4610339e-04
  1.0423134e-01  1.6546582e-03  1.4555001e-02  2.9097923e-02
 -2.5517116e-03  4.9666900e-03  1.0838184e-02 -1.8073094e-03
  3.6355922e-02  2.2141568e-03  8.1376927e-04  2.1275433e-02
  3.5267363e-04  1.5983759e-03 -7.5497143e-04 -4.5372893e-03
  1.8169948e-02  1.2699376e-03  2.1934806e-03  1.4337430e-02
  1.1761181e-03  1.6747565e-03  1.2258819e-03  2.4040919e-04
  8.8070859e-03  1.2274826e-03 -1.5059136e-03  7.1618557e-03
  3.2059115e-04  2.2471969e-03  1.4813752e-03 -7.1489164e-04
  5.8446009e-03  8.7033818e-04  1.0464341e-04  4.5583640e-03
  8.9684491e-04  2.1237646e-03  9.0222687e-05 -5.3490118e-04
  3.4566004e-03  7.0140474e-04 -3.1812127e-04  2.1183976e-03
  1.2349609e-04  1.8579118e-03 -1.1713172e-03  1.1035152e-03
  2.8676507e-03  7.8833271e-04  5.0537662e-04  8.9556188e-04
 -1.8007972e-05  1.5671227e-03  2.1268049e-04 -4.6165480e-05
  1.3091359e-03  2.4301297e-04 -2.6089416e-04  6.8672519e-04
  1.0285838e-04  1.3532286e-03  2.9861708e-04  1.2912260e-03
  8.4152415e-04  4.4203478e-04  5.2120574e-04  1.3883006e-03
 -2.0650152e-04  2.1603665e-04  9.5160239e-05  3.4764220e-04
Ordynets_00158_07_rev_2x_R_3
  1.0000000e+00 -1.3117670e-17  5.4410438e-17  1.3148700e-01
 -4.9225487e-03  1.2867712e-03 -2.1613933e-02 -5.0407951e-04
  1.0924370e-01 -1.3900962e-03  5.6341003e-03  2.6000008e-02
 -2.8838494e-04 -1.4092905e-03 -2.6663003e-03 -6.0754261e-03
  3.8531673e-02 -1.8901958e-03 -5.2044681e-03  1.6399812e-02
  7.6042252e-04 -4.0054890e-04  2.9621083e-05 -4.6930862e-03
  1.9896519e-02  3.3254867e-05 -7.7556474e-03  1.4688699e-02
  1.9139981e-03  5.3989582e-04  3.3526037e-03  5.7977191e-04
  1.1856015e-02 -3.6721226e-04 -2.0937562e-03  8.3159756e-03
  4.6201090e-04  1.0155460e-04  8.3592890e-04 -9.4332737e-04
  6.6682655e-03 -5.2380578e-04  2.3702841e-04  2.3136089e-03
  1.7424880e-06 -2.8909740e-05 -5.2954501e-04 -2.0609112e-03
  4.5210035e-03 -1.0084216e-03 -5.4962755e-05  1.3722716e-03
  2.0778344e-04 -6.2552186e-04  6.3096530e-04 -1.9777543e-03
  3.1870748e-03 -9.1524718e-04  7.2171675e-04  1.8699406e-03
  4.9802959e-04  6.6723160e-05  7.6711259e-06 -3.8210467e-04
  2.7683139e-03 -2.4353970e-04 -8.7451855e-04  2.0068311e-03
  9.0297227e-04  3.4807293e-04  8.6495628e-04  1.6239248e-03
  1.9652549e-03 -2.6825879e-04  2.6571343e-04  2.2942377e-03
  3.2051425e-04  2.5225752e-04  3.8338681e-04  1.4485257e-04
Ordynets_00158_08_1xT_1
  1.0000000e+00  8.9180196e-18 -7.4708849e-17  1.2956326e-01
  5.7125582e-03 -2.1549466e-03 -5.2605188e-02  4.2155810e-03
  1.0600735e-01  2.0755323e-03 -1.3710701e-03  2.5361317e-02
 -9.6399095e-04 -2.1151616e-03 -1.3369877e-02  2.1005795e-04
  3.6388758e-02 -3.5589861e-04 -1.9912530e-03  1.6274230e-02
 -7.5249577e-04 -2.1795929e-03 -5.3843419e-03 -1.7966300e-04
  1.8880118e-02 -8.6927485e-04 -4.0216229e-03  1.1257712e-02
 -4.7161138e-04 -1.7742248e-03  1.6521975e-04 -3.2305066e-04
  1.2055696e-02 -3.1188308e-04 -4.8789018e-03  6.2809303e-03
 -6.6604108e-04 -1.2376242e-03  4.0328658e-03 -3.0004815e-04
  7.5291876e-03  1.0670617e-04 -1.5534177e-03  3.4581761e-03
 -1.2674283e-04 -1.0892650e-03  9.3700324e-04  7.6883264e-04
  4.6192955e-03  2.4393981e-04 -1.6873654e-04  1.6106477e-03
 -3.2116373e-04 -9.6656825e-04 -1.8709450e-04  5.7706291e-04
  3.1745706e-03 -2.8368773e-04 -1.8727649e-03  2.2203106e-03
 -5.1665095e-04 -1.1901675e-03 -6.9224770e-04  1.1349902e-03
  1.7777385e-03 -4.8961121e-04 -1.3540779e-04  1.2806169e-03
 -4.8226273e-04 -1.1142760e-03 -6.3303784e-04  3.4938795e-04
  1.5010303e-03 -5.9051196e-04 -6.3695205e-04  6.0434785e-04
 -2.0578687e-04 -7.1580670e-04 -3.9266994e-04 -1.2426512e-03
Ordynets_00158_08_rev_3x_T_1
  1.0000000e+00 -4.1855258e-19 -1.5871566e-18  1.3011170e-01
  3.2967231e-03 -4.5363826e-04 -4.1261533e-02  7.3251491e-03
  1.0952964e-01  1.0469835e-03  3.3183324e-03  2.6551716e-02
  7.9172181e-04  3.7692604e-04 -5.0359152e-03 -4.0727524e-03
  3.9215570e-02  4.5537356e-04 -9.4463005e-03  1.6608390e-02
  3.5504842e-04  1.9238475e-04  9.3910631e-04 -7.5620953e-04
  1.9055251e-02  9.5269423e-05 -9.8445092e-04  1.3341642e-02
  1.3710198e-04  2.4541343e-04  3.6015000e-03 -9.8485170e-04
  1.1170576e-02  2.7937918e-04 -2.9515306e-03  5.5900919e-03
  3.2622462e-04  2.5611229e-04  2.3180584e-04 -7.0695183e-04
  7.0076769e-03  1.8308599e-04 -9.0398293e-04  3.5699031e-03
  3.5452659e-04  2.7672525e-04 -8.7798288e-04 -6.9987353e-04
  4.7465787e-03  1.0922262e-04 -1.1437486e-03  2.1950794e-03
  2.6959696e-04  2.0419609e-04 -3.9138028e-04  5.2558742e-04
  3.3439946e-03 -2.4359822e-05 -1.0461881e-03  2.3477910e-03
  2.1156141e-04  2.5246716e-04 -3.1730084e-04 -1.4878856e-04
  2.4299385e-03 -4.5295005e-05 -8.8954714e-04  1.3515012e-03
  1.7573963e-04  1.8543438e-04 -5.5698936e-04  7.1601228e-04
  1.7439042e-03 -1.6333835e-05  2.4996221e-04  1.7235218e-05
  7.8714162e-05  2.5932614e-04  1.3283800e-04 -6.0059985e-04
Ordynets_00158_08_rev_3x_T_4
  1.0000000e+00 -1.1750384e-17  2.3163421e-17  1.2919320e-01
  3.8401893e-03  5.3854532e-06  1.3294719e-02  3.0591685e-04
  1.0632255e-01  3.1984578e-03 -3.0196248e-03  2.5156179e-02
  2.0367699e-03  2.8974196e-04  1.2523587e-02 -1.5453797e-03
  3.7066995e-02  1.8058691e-03 -3.8845151e-03  1.5957329e-02
  1.7349293e-03 -7.0177873e-05  1.6993132e-03 -4.6343598e-04
  1.9209229e-02  1.2763384e-03 -2.6163328e-03  1.2160983e-02
  1.7493742e-04  1.3304617e-04  6.8251097e-04 -2.2174601e-03
  1.1979801e-02  1.5093247e-03 -5.6333531e-04  6.7446695e-03
 -6.8056546e-04 -1.3547025e-04  1.3678135e-03 -2.1023014e-04
  8.2441921e-03  8.7376164e-04 -1.3238982e-03  6.1313808e-03
 -2.2955201e-04  5.3501649e-04 -7.0929445e-05 -1.9016164e-03
  5.0060035e-03  5.2927141e-04  9.6426578e-04  3.6071341e-03
  5.0030342e-04  6.9470845e-04 -8.0433965e-04 -2.0832358e-04
  2.9671041e-03  2.1051622e-04  9.1523468e-04  1.5262455e-03
  8.5168972e-04  7.7627356e-04 -2.8069153e-04  1.0927445e-03
  2.1301530e-03  2.0715161e-04 -1.1543460e-03 -5.1537746e-04
  5.5620876e-04  7.1967522e-04  1.3920994e-03  1.3075197e-03
  1.6464914e-03  1.4030285e-04 -1.1156818e-03 -4.9610913e-05
  3.7511415e-04  3.8418154e-04  4.3929324e-04  1.3302771e-03
Ordynets_00158_09_1xR_1
  1.0000000e+00  8.5638352e-18 -1.0227510e-19  1.2882132e-01
  9.7389119e-03 -5.6414478e-03 -5.3915589e-02  4.7624303e-03
  1.0740421e-01 -1.3840360e-03  1.8693642e-02  3.1683470e-02
  1.8602342e-03 -2.1833974e-03  2.0581305e-03 -4.3501598e-03
  3.7805729e-02 -8.2857718e-04 -3.9818354e-03  1.8168542e-02
 -1.8538080e-03 -1.9654937e-03  2.0956842e-03 -2.7391046e-03
  1.8524310e-02 -6.8764536e-04 -3.3995433e-03  8.8523156e-03
 -5.0765238e-04 -5.8471767e-04  1.7904640e-03 -1.7647419e-03
  1.0500861e-02 -1.0027235e-04 -2.1013559e-03  6.2484682e-03
  2.3066751e-04 -1.3478960e-03  1.3802479e-03 -1.5883336e-03
  6.6042749e-03 -4.8049270e-04 -7.4034593e-04  3.0128033e-03
  9.0960114e-04 -6.2799699e-04 -2.9763612e-04  1.8088530e-04
  4.2486107e-03 -2.9912545e-04 -4.4448277e-04  2.2584132e-03
  8.8204569e-05 -1.0004685e-03  2.2320443e-04 -2.1263537e-04
  3.1213056e-03 -5.0630260e-04 -1.0047357e-03  2.7254488e-03
  7.6562382e-04 -2.6581843e-04 -1.3414313e-04  8.9984657e-04
  1.9046266e-03 -4.8182352e-04  9.6422247e-04  9.5752907e-04
  8.1764768e-05 -9.3794987e-04 -2.1810013e-05  1.7659035e-05
  1.8670528e-03 -7.2824133e-04 -5.6349930e-05  1.7554122e-03
  4.4701159e-04 -6.3560499e-05  1.0942227e-03 -5.1280122e-04
