# Supplementary material for: Geometric morphometric analysis of spore shapes improves identification of fungi
Source: PLoS One. 2021 Aug 5;16(8):e0250477. doi: 10.1371/journal.pone.0250477 (PMC8341628; doi:10.1371/journal.pone.0250477)
Supplement: S1 Appendix — (ZIP) [file pone.0250477.s002.zip › 3_latest/2_3_data_shape/pca_202102/1_symm/30specimens_clean_symm.pcc]

1 20
Prin1
-2StD
  1.000000e+000  1.263782e-016 -3.734673e-018 -4.516147e-003
  4.951902e-004  2.090991e-003  1.338582e-002 -7.883495e-004
  1.253816e-001 -4.459446e-004 -6.263755e-003  3.886943e-003
 -5.055885e-004  2.946631e-003 -1.177751e-004 -1.260488e-003
  5.002921e-002 -9.373943e-004 -2.115309e-003  1.837824e-002
 -1.821855e-004  1.891419e-003 -1.176200e-004 -2.304208e-003
  2.593492e-002 -9.072109e-004 -7.470000e-004  1.345437e-002
  2.054021e-004  8.787184e-004 -1.939514e-004 -1.350148e-003
  1.481164e-002 -6.319138e-004 -2.283558e-004  8.931598e-003
  2.061303e-004  4.380972e-004 -4.236218e-004 -8.905017e-004
  9.199706e-003 -4.282116e-004  3.508138e-006  6.129877e-003
  1.772900e-004  2.707489e-004 -9.514546e-005 -1.502781e-004
  6.037719e-003 -3.265225e-004  8.800142e-005  4.007744e-003
  2.193931e-004  1.741102e-004 -1.006930e-004  2.592204e-005
  4.144272e-003 -2.448715e-004  1.619814e-004  2.899176e-003
  2.383479e-004  1.143934e-004 -1.121738e-006  1.191695e-004
  2.962706e-003 -1.930738e-004  5.258426e-005  2.236043e-003
  1.643523e-004  9.164047e-005 -7.167227e-005  2.115792e-004
  2.194324e-003 -1.582212e-004  7.126863e-005  1.689169e-003
  1.581821e-004  3.433446e-005 -1.464702e-005  3.397025e-004
MEAN
  1.000000e+000  1.263782e-016 -3.734673e-018  3.070602e-001
  1.361297e-003  2.090991e-003  1.338582e-002 -5.854763e-005
  9.395016e-002 -4.459446e-004 -6.263755e-003  5.042371e-002
  7.781366e-004  2.946631e-003 -1.177751e-004 -1.454233e-003
  2.797201e-002 -9.373943e-004 -2.115309e-003  1.534613e-002
  5.130133e-004  1.891419e-003 -1.176200e-004 -1.021778e-003
  1.178264e-002 -9.072109e-004 -7.470000e-004  7.492260e-003
  5.051001e-004  8.787184e-004 -1.939514e-004 -3.747822e-004
  6.130221e-003 -6.319138e-004 -2.283558e-004  4.323160e-003
  3.905229e-004  4.380972e-004 -4.236218e-004 -1.064038e-004
  3.585807e-003 -4.282116e-004  3.508138e-006  2.723634e-003
  3.110428e-004  2.707489e-004 -9.514546e-005  5.387947e-006
  2.221389e-003 -3.265225e-004  8.800142e-005  1.718254e-003
  2.599638e-004  1.741102e-004 -1.006930e-004  1.357565e-004
  1.452131e-003 -2.448715e-004  1.619814e-004  1.031626e-003
  2.221451e-004  1.143934e-004 -1.121738e-006 -6.555344e-006
  1.020456e-003 -1.930738e-004  5.258426e-005  8.133615e-004
  1.489026e-004  9.164047e-005 -7.167227e-005  2.212783e-004
  7.223067e-004 -1.582212e-004  7.126863e-005  5.992866e-004
  9.912295e-005  3.433446e-005 -1.464702e-005  1.777444e-004
+2StD
  1.000000e+000  1.263782e-016 -3.734673e-018  6.186365e-001
  2.227404e-003  2.090991e-003  1.338582e-002  6.712543e-004
  6.251868e-002 -4.459446e-004 -6.263755e-003  9.696048e-002
  2.061862e-003  2.946631e-003 -1.177751e-004 -1.647978e-003
  5.914810e-003 -9.373943e-004 -2.115309e-003  1.231402e-002
  1.208212e-003  1.891419e-003 -1.176200e-004  2.606517e-004
 -2.369642e-003 -9.072109e-004 -7.470000e-004  1.530155e-003
  8.047981e-004  8.787184e-004 -1.939514e-004  6.005838e-004
 -2.551199e-003 -6.319138e-004 -2.283558e-004 -2.852783e-004
  5.749155e-004  4.380972e-004 -4.236218e-004  6.776941e-004
 -2.028092e-003 -4.282116e-004  3.508138e-006 -6.826085e-004
  4.447956e-004  2.707489e-004 -9.514546e-005  1.610540e-004
 -1.594941e-003 -3.265225e-004  8.800142e-005 -5.712359e-004
  3.005345e-004  1.741102e-004 -1.006930e-004  2.455910e-004
 -1.240010e-003 -2.448715e-004  1.619814e-004 -8.359241e-004
  2.059423e-004  1.143934e-004 -1.121738e-006 -1.322802e-004
 -9.217941e-004 -1.930738e-004  5.258426e-005 -6.093204e-004
  1.334529e-004  9.164047e-005 -7.167227e-005  2.309774e-004
 -7.497109e-004 -1.582212e-004  7.126863e-005 -4.905955e-004
  4.006378e-005  3.433446e-005 -1.464702e-005  1.578627e-005
