# Supplementary material for: Geometric morphometric analysis of spore shapes improves identification of fungi
Source: PLoS One. 2021 Aug 5;16(8):e0250477. doi: 10.1371/journal.pone.0250477 (PMC8341628; doi:10.1371/journal.pone.0250477)
Supplement: S1 Appendix — (ZIP) [file pone.0250477.s002.zip › 3_latest/2_3_data_shape/pca_202102/1_symm/30specimens_clean_symm.pcr]

[DATA INFORMATION]
DataFile
C:\Users\aordy\OneDrive\Documents\Projects\ARTS\2_studies\1_size_vs_shape\2_explorative\2_3_data_shape\nef\30specimens_clean.nef
DataAnalyzedTime
Wed Feb 17 09:53:48 2021
FileHeaderSize
2
Method
Covariance
DataNum
511
NumHarm
20
NumAnalHarm
20
Size
77
AnalSize
39
Const_a1
1
Const_b1
1
Const_c1
1
Const_d1
0

[ANALYZED COEFFICIENTS]
 -1 -1 -1 1
 1 0 0 1
 1 0 0 1
 1 0 0 1
 1 0 0 1
 1 0 0 1
 1 0 0 1
 1 0 0 1
 1 0 0 1
 1 0 0 1
 1 0 0 1
 1 0 0 1
 1 0 0 1
 1 0 0 1
 1 0 0 1
 1 0 0 1
 1 0 0 1
 1 0 0 1
 1 0 0 1
 1 0 0 1

[COEFFICIENTS MEAN]
  1.000000e+000  1.263782e-016 -3.734673e-018  3.070602e-001
  1.361297e-003  2.090991e-003  1.338582e-002 -5.854763e-005
  9.395016e-002 -4.459446e-004 -6.263755e-003  5.042371e-002
  7.781366e-004  2.946631e-003 -1.177751e-004 -1.454233e-003
  2.797201e-002 -9.373943e-004 -2.115309e-003  1.534613e-002
  5.130133e-004  1.891419e-003 -1.176200e-004 -1.021778e-003
  1.178264e-002 -9.072109e-004 -7.470000e-004  7.492260e-003
  5.051001e-004  8.787184e-004 -1.939514e-004 -3.747822e-004
  6.130221e-003 -6.319138e-004 -2.283558e-004  4.323160e-003
  3.905229e-004  4.380972e-004 -4.236218e-004 -1.064038e-004
  3.585807e-003 -4.282116e-004  3.508138e-006  2.723634e-003
  3.110428e-004  2.707489e-004 -9.514546e-005  5.387947e-006
  2.221389e-003 -3.265225e-004  8.800142e-005  1.718254e-003
  2.599638e-004  1.741102e-004 -1.006930e-004  1.357565e-004
  1.452131e-003 -2.448715e-004  1.619814e-004  1.031626e-003
  2.221451e-004  1.143934e-004 -1.121738e-006 -6.555344e-006
  1.020456e-003 -1.930738e-004  5.258426e-005  8.133615e-004
  1.489026e-004  9.164047e-005 -7.167227e-005  2.212783e-004
  7.223067e-004 -1.582212e-004  7.126863e-005  5.992866e-004
  9.912295e-005  3.433446e-005 -1.464702e-005  1.777444e-004

[COVARIANCE MATRIX]
77 77

  2.427411e-002  6.722975e-005  4.908080e-004  4.972206e-003
  5.741579e-005 -2.438890e-003 -3.852319e-005 -4.835068e-004
  3.608373e-003  9.977482e-005  6.003445e-004 -5.848007e-004
 -1.418163e-005 -1.712472e-003 -7.328015e-005  2.499302e-004
 -2.315139e-004  5.439213e-005  3.126408e-004 -2.767744e-004
  9.878243e-005 -1.099188e-003 -5.204171e-005  1.384788e-004
 -4.604792e-004  2.343116e-005  8.611017e-005 -1.309771e-004
  7.569612e-005 -6.751608e-004 -2.434319e-005  6.282136e-005
 -3.572636e-004  1.461016e-005  2.223376e-005 -5.934159e-005
  6.094952e-005 -4.371455e-004  9.943184e-006  3.837628e-005
 -2.647984e-004  1.059792e-005  1.533323e-005 -1.926648e-005
  1.250645e-005 -2.972807e-004  2.487073e-006 -1.079703e-006
 -1.781746e-004  3.239363e-006  1.489637e-005 -1.995431e-005
  8.618313e-006 -2.099153e-004  9.930735e-006  1.264753e-005
 -1.452463e-004 -1.187310e-006  5.308607e-006 -1.044163e-005
 -9.635051e-006 -1.516223e-004  1.142221e-005 -5.422329e-006
 -1.109781e-004 -1.110396e-006  2.873919e-006 -1.176107e-005
  6.494931e-007 -1.149550e-004  8.507387e-006  1.691340e-006
 -8.508814e-005 -4.537682e-006 -2.456483e-006 -1.210155e-005
 -1.261444e-005

  6.722975e-005  2.613003e-005  4.487737e-006  3.461334e-005
 -4.679116e-006 -8.431507e-006 -7.209386e-007 -5.765945e-006
  9.947354e-006  1.332352e-006  3.108461e-006  9.860143e-007
 -9.968026e-007 -3.181351e-006 -1.242598e-007  2.866734e-006
  8.200122e-007  2.085179e-006  1.831425e-006  1.308163e-007
  1.589462e-006 -3.968260e-006  3.122880e-007 -2.159024e-007
 -1.898627e-006  2.371867e-006  1.348934e-006 -1.137904e-006
  1.696335e-006 -3.311284e-006 -1.310061e-007  9.799393e-007
 -1.832534e-006  7.501014e-007  9.046456e-007 -3.027149e-007
 -4.135952e-007 -1.593443e-006  1.679933e-007 -3.648529e-007
 -2.525426e-007 -1.131393e-007  2.264305e-007 -2.816381e-007
 -2.590099e-007 -1.477212e-006  4.025463e-007  6.687275e-008
 -9.444419e-007  3.229326e-007  2.708748e-008  1.150795e-007
  9.368748e-007 -1.707181e-006  2.068018e-007 -9.852383e-008
 -9.121659e-007  6.200994e-007  4.947005e-007 -4.758914e-007
 -4.723926e-007 -9.135410e-007  3.315895e-007 -4.609197e-007
 -4.664718e-007  9.948130e-008  3.399428e-007 -3.223857e-007
 -2.516766e-008 -2.444215e-007  3.633885e-007 -2.229289e-007
 -8.148645e-007  8.209164e-008 -8.090748e-008 -2.979920e-007
  1.354101e-007

  4.908080e-004  4.487737e-006  4.347824e-005  1.366905e-004
 -2.595805e-006 -5.791726e-005 -7.887145e-006 -6.242833e-006
  7.469539e-005  2.533659e-006  3.065060e-005 -1.783697e-005
 -3.321974e-006 -3.630082e-005 -2.947202e-006  7.485367e-006
 -5.106035e-006  1.715212e-006  1.196421e-005 -8.597494e-006
  3.149154e-006 -2.415242e-005  6.023538e-009  3.268269e-006
 -1.063384e-005  1.673182e-006  5.654828e-006 -6.001094e-006
  1.805120e-006 -1.507459e-005 -1.193655e-006  2.611764e-006
 -8.734194e-006  8.265641e-007  4.036282e-006 -3.497077e-006
  7.099827e-007 -8.895016e-006 -2.042263e-007  6.581012e-007
 -4.847014e-006  3.271834e-007  2.310873e-006 -1.424065e-006
 -3.574072e-007 -6.212470e-006  4.009999e-007 -1.635275e-007
 -5.292903e-006  9.802558e-007  1.642128e-006 -1.469626e-006
  8.384011e-007 -4.472653e-006  3.896033e-007  4.744289e-007
 -2.906164e-006  8.916527e-007  1.540267e-006 -2.131504e-006
 -7.043625e-007 -2.779793e-006 -1.649014e-008  2.783647e-007
 -1.806941e-006  2.931318e-007  1.304616e-006 -6.215278e-007
  1.038096e-007 -2.115793e-006  5.232046e-007 -1.841717e-007
 -2.424617e-006  3.591564e-007  6.718355e-007 -6.748588e-007
  3.466226e-007

  4.972206e-003  3.461334e-005  1.366905e-004  1.855642e-003
  2.512391e-005 -5.394014e-004 -1.036716e-005 -1.187096e-004
  7.659004e-004  2.394437e-005  1.765668e-004 -1.073191e-004
 -1.407178e-005 -3.662277e-004 -1.177989e-005  7.809421e-005
 -7.309285e-005  1.464243e-005  9.876406e-005 -5.865871e-005
  1.492844e-005 -2.399591e-004 -8.246553e-006  5.146370e-005
 -1.142963e-004  8.972464e-006  3.453194e-005 -3.526458e-005
  1.820010e-005 -1.429158e-004 -1.810101e-006  1.885485e-005
 -8.357369e-005  5.157459e-006  1.568573e-005 -1.763756e-005
  1.076078e-005 -8.984161e-005  6.740365e-006  1.005951e-005
 -5.913800e-005  2.641581e-006  1.148182e-005 -6.694205e-006
 -7.973663e-007 -6.135829e-005  3.583138e-006 -3.000560e-006
 -4.043781e-005  1.570870e-006  9.816943e-006 -8.767276e-006
  1.291818e-006 -4.267269e-005  3.512988e-006  2.011489e-006
 -3.133187e-005  1.255190e-006  5.733401e-006 -6.013508e-006
 -4.412137e-006 -3.063752e-005  4.874358e-006 -2.568480e-006
 -2.130462e-005  1.581619e-007  3.357877e-006 -4.960377e-006
  2.010609e-006 -2.261343e-005  4.900030e-006 -1.881918e-007
 -1.651587e-005 -8.325164e-007  1.224752e-006 -6.502764e-006
 -3.297464e-006

  5.741579e-005 -4.679116e-006 -2.595805e-006  2.512391e-005
  4.902336e-005 -5.655419e-006  8.054961e-007 -8.430243e-006
  4.737117e-006 -6.668294e-006  1.782084e-006 -4.978013e-006
 -3.943500e-006 -3.095548e-006  2.791863e-007 -1.004535e-006
 -2.638969e-006 -3.690732e-006  1.118089e-006 -7.290084e-007
 -1.264052e-006 -2.334891e-006 -7.827037e-007 -1.636981e-007
 -3.071349e-006 -1.339758e-006  7.548384e-008  4.924045e-007
  2.280948e-007 -1.124938e-006 -7.726643e-007 -7.962291e-007
 -3.566243e-007 -5.214859e-007  2.196893e-007  7.655190e-007
 -7.413902e-007 -4.451279e-007 -4.457825e-007  3.212650e-007
 -3.659840e-007 -4.322018e-007  5.216984e-007  6.462484e-007
 -7.730542e-007 -3.096980e-007 -5.122916e-007 -3.672197e-007
 -1.977145e-008 -1.608812e-007  4.775861e-010 -7.923080e-007
  1.996523e-007 -5.711151e-007 -5.355962e-007  1.371261e-007
 -4.023123e-007 -5.871453e-007 -1.584111e-007 -3.664397e-007
  1.027122e-006 -4.713216e-007 -6.312555e-007 -1.242771e-007
 -7.025947e-007 -6.632272e-007 -2.009127e-007  4.571350e-007
 -3.629616e-007 -4.619825e-007 -6.454918e-010  9.820825e-007
  1.277800e-007 -5.873975e-007 -3.481299e-007 -2.266050e-007
 -4.889664e-007

 -2.438890e-003 -8.431507e-006 -5.791726e-005 -5.394014e-004
 -5.655419e-006  2.868660e-004  6.172827e-006  4.137677e-005
 -3.873105e-004 -9.723120e-006 -6.777086e-005  9.586290e-005
  4.569314e-006  1.907440e-004  6.652714e-006 -3.361425e-005
  4.552495e-005 -4.306692e-006 -3.160697e-005  3.276943e-005
 -1.259238e-005  1.193638e-004  3.719592e-006 -1.470922e-005
  6.069781e-005 -2.127789e-006 -5.368989e-006  1.253745e-005
 -8.169091e-006  7.024806e-005  1.216854e-006 -4.646388e-006
  4.184820e-005 -8.228816e-007  1.024667e-006  4.587626e-006
 -5.465397e-006  4.332997e-005 -2.271717e-006 -2.385812e-006
  2.807334e-005 -5.132947e-007  8.897734e-007  5.212765e-007
  1.637453e-007  2.866172e-005 -1.246916e-006  5.294217e-007
  1.888069e-005 -7.191367e-008 -1.722996e-007  1.449760e-006
 -9.391660e-007  1.955199e-005 -1.674822e-006 -1.458036e-006
  1.480309e-005  2.744866e-007  4.409373e-007  6.291460e-007
  1.771623e-006  1.341326e-005 -1.784376e-006  7.012935e-007
  1.005303e-005  2.018406e-007  3.857270e-007  9.059662e-007
  2.019400e-007  1.013606e-005 -1.519527e-006 -2.565389e-007
  7.854050e-006  5.978827e-007  7.430343e-007  8.288895e-007
  8.751054e-007

 -3.852319e-005 -7.209386e-007 -7.887145e-006 -1.036716e-005
  8.054961e-007  6.172827e-006  1.960919e-005  2.064425e-006
 -1.035454e-005 -3.696079e-008 -6.437589e-006  2.661724e-006
  3.119596e-007  2.978065e-006  6.672335e-006 -1.251229e-006
 -1.092595e-007 -1.930586e-007 -1.513618e-006  7.093613e-007
  1.887604e-007  2.633973e-006  2.904318e-006 -1.767520e-006
  1.834697e-006 -1.203586e-006 -1.213199e-006  1.829055e-006
 -1.481120e-006  1.895098e-006  2.954134e-006 -1.896584e-006
  7.288151e-007 -5.451631e-007 -1.761877e-006  1.568150e-006
 -4.097942e-007  1.228886e-006  2.003155e-006 -1.226151e-006
  1.913956e-007 -8.027494e-008 -6.625660e-007 -4.292133e-007
 -2.216263e-007  1.029504e-006  6.501400e-007 -3.290636e-007
  1.051846e-006 -4.591938e-007 -3.246366e-007  6.378686e-007
 -2.162910e-008  8.526128e-007  6.987246e-007 -8.510342e-007
  5.381960e-007 -4.323277e-007 -4.319570e-007  1.123109e-008
  4.397929e-007  3.529505e-007  7.360614e-007 -3.704531e-007
  1.307579e-008  1.026422e-007 -5.131335e-007  2.998560e-007
 -2.938166e-007  7.702664e-008  4.086156e-007 -6.042184e-008
  4.589796e-007  1.920097e-008 -8.439129e-008  7.463388e-008
 -2.230671e-007

 -4.835068e-004 -5.765945e-006 -6.242833e-006 -1.187096e-004
 -8.430243e-006  4.137677e-005  2.064425e-006  1.318262e-004
 -6.859221e-005 -3.066407e-006 -9.257538e-006 -1.980368e-005
  3.008853e-006  2.959650e-005  9.962655e-006  8.294915e-006
 -1.165068e-005 -4.188508e-006 -7.130982e-006  2.720811e-006
 -7.036161e-007  2.011888e-005  8.112018e-006 -1.791157e-006
  1.060257e-006 -1.898051e-006 -3.589977e-006  4.619457e-006
 -2.676345e-006  1.411081e-005  4.633776e-006 -3.003116e-006
  3.773697e-006 -1.612904e-006 -2.175420e-006  3.065014e-006
 -2.033268e-006  1.092979e-005  3.121910e-006 -2.176322e-006
  3.978211e-006 -1.045958e-006 -1.378860e-006  6.614963e-007
 -7.754741e-007  8.071446e-006  2.546715e-006 -8.148928e-007
  4.649201e-006 -4.902016e-007 -8.697359e-007  1.227248e-006
 -1.136832e-006  5.573841e-006  1.919265e-006 -8.655835e-007
  3.286311e-006 -7.729745e-008 -1.342292e-007  1.383693e-006
 -4.004663e-007  4.353375e-006  1.303119e-006 -5.699477e-008
  3.100665e-006 -2.576188e-007 -7.893109e-008 -6.134130e-008
  3.750244e-007  3.663745e-006  1.129229e-006 -8.553992e-007
  1.991338e-006 -7.805061e-008 -3.119994e-007 -3.020657e-007
  3.186095e-007

  3.608373e-003  9.947354e-006  7.469539e-005  7.659004e-004
  4.737117e-006 -3.873105e-004 -1.035454e-005 -6.859221e-005
  6.231911e-004  1.599097e-005  9.295053e-005 -1.248222e-004
 -4.564356e-006 -2.729342e-004 -1.098657e-005  4.248073e-005
 -4.316493e-005  7.523927e-006  4.693154e-005 -4.779236e-005
  1.897780e-005 -1.755230e-004 -7.242397e-006  2.033979e-005
 -7.900476e-005  3.261116e-006  1.089183e-005 -1.909865e-005
  1.240775e-005 -1.052306e-004 -3.103446e-006  8.199426e-006
 -5.790866e-005  1.351911e-006  1.314921e-006 -7.741713e-006
  1.058483e-005 -6.677906e-005  2.446283e-006  5.591953e-006
 -4.105372e-005  9.842242e-007 -5.853220e-008 -2.073282e-006
  6.654372e-007 -4.553965e-005  1.009205e-006 -1.975292e-008
 -2.668809e-005  2.091937e-007  5.116721e-007 -1.468664e-006
  1.182259e-006 -3.160342e-005  1.597896e-006  1.811999e-006
 -2.277683e-005 -4.637821e-007 -1.046040e-007 -5.771741e-007
 -1.746531e-006 -2.242976e-005  2.044771e-006 -5.884174e-007
 -1.656665e-005 -5.732703e-007 -4.262816e-008 -1.647870e-006
  9.283296e-007 -1.677834e-005  1.642588e-006 -4.319658e-008
 -1.236532e-005 -8.909794e-007 -9.793477e-007 -1.625156e-006
 -2.167735e-006

  9.977482e-005  1.332352e-006  2.533659e-006  2.394437e-005
 -6.668294e-006 -9.723120e-006 -3.696079e-008 -3.066407e-006
  1.599097e-005  6.627193e-006  2.624803e-006 -1.331972e-007
 -8.263687e-007 -8.248591e-006 -5.545861e-007  1.636792e-006
  5.523821e-007  1.659699e-006  1.694079e-006 -1.154927e-006
  9.751607e-007 -4.436979e-006 -6.513134e-007  8.894853e-007
 -1.561721e-006  4.917692e-007  8.836168e-007 -1.258648e-006
  7.058853e-007 -2.762616e-006 -5.156496e-008  3.920831e-007
 -1.656038e-006  4.547854e-007  1.360980e-007 -8.306533e-007
  4.624621e-007 -2.094944e-006  2.519442e-007  5.159482e-007
 -1.712564e-006  4.744782e-007  1.001776e-007 -2.134785e-007
  2.268226e-007 -1.512537e-006  2.244575e-007 -9.944125e-008
 -8.127450e-007  3.295089e-007  9.950369e-008  6.615357e-009
 -1.870936e-007 -9.994938e-007  1.699184e-007 -1.429255e-007
 -6.491707e-007  2.542202e-007 -1.068923e-009  3.952609e-008
 -1.686724e-007 -7.444837e-007  2.329321e-007  1.744719e-008
 -4.799103e-007  2.410146e-007 -3.195868e-009 -2.816734e-008
  7.627594e-008 -5.726608e-007  1.786054e-008  7.114257e-009
 -4.844910e-007  2.017170e-007  1.254339e-007  1.664458e-008
 -2.301393e-008

  6.003445e-004  3.108461e-006  3.065060e-005  1.765668e-004
  1.782084e-006 -6.777086e-005 -6.437589e-006 -9.257538e-006
  9.295053e-005  2.624803e-006  3.131723e-005 -1.951583e-005
 -3.594521e-006 -4.444319e-005 -3.118844e-006  8.658042e-006
 -7.318480e-006  1.618141e-006  1.369850e-005 -9.515700e-006
  2.446447e-006 -2.916022e-005 -7.692506e-007  4.963295e-006
 -1.322053e-005  1.304457e-006  5.370582e-006 -6.085707e-006
  2.660396e-006 -1.756059e-005 -1.122926e-006  2.581225e-006
 -1.008734e-005  6.832709e-007  3.525376e-006 -3.759439e-006
  1.396880e-006 -1.089549e-005  1.035602e-007  1.154980e-006
 -6.929617e-006  3.347976e-007  2.111137e-006 -1.005025e-006
 -3.358407e-007 -7.517676e-006  4.329125e-007 -3.780817e-007
 -5.529206e-006  6.814491e-007  1.465987e-006 -1.488960e-006
  5.638980e-007 -5.256268e-006  2.995441e-007  4.221483e-007
 -3.601694e-006  5.637986e-007  1.154868e-006 -1.476078e-006
 -5.418024e-007 -3.615571e-006  1.869986e-007  1.368860e-008
 -2.361775e-006  1.092101e-007  9.103178e-007 -7.465233e-007
  1.466961e-007 -2.807657e-006  4.917004e-007 -9.368264e-008
 -2.488787e-006  6.835613e-008  3.538427e-007 -7.182094e-007
 -4.342242e-008

 -5.848007e-004  9.860143e-007 -1.783697e-005 -1.073191e-004
 -4.978013e-006  9.586290e-005  2.661724e-006 -1.980368e-005
 -1.248222e-004 -1.331972e-007 -1.951583e-005  1.194124e-004
 -1.307336e-006  6.080298e-005 -1.574128e-006 -1.822874e-005
  4.206311e-005  2.931206e-006 -3.564669e-006  1.616363e-005
 -5.785417e-006  3.464810e-005 -1.394390e-006 -3.570196e-007
  3.066464e-005  2.090380e-006  6.335464e-006  1.106684e-006
 -2.634073e-006  1.604949e-005 -8.428594e-007  2.552354e-006
  1.505522e-005  2.053149e-006  6.455143e-006 -2.717870e-006
 -4.258006e-007  7.257325e-006 -1.365833e-006  7.479041e-007
  8.235303e-006  1.252480e-006  3.962892e-006 -2.421731e-006
  1.791795e-006  3.726282e-006 -2.927056e-007  1.060029e-006
  3.466271e-006  9.719227e-007  2.609166e-006 -1.948200e-006
 -4.810237e-007  1.947844e-006 -3.243638e-007 -1.393342e-007
  2.612551e-006  8.666887e-007  1.990273e-006 -5.934826e-007
  1.383484e-006  1.002188e-006 -5.029465e-007 -7.143295e-007
  1.646855e-006  7.782839e-007  1.606805e-006 -2.241732e-007
 -6.193795e-007  1.538174e-007 -7.390318e-007 -2.956125e-007
  1.158334e-006  8.616614e-007  1.678131e-006 -2.358633e-007
  8.706171e-007

 -1.418163e-005 -9.968026e-007 -3.321974e-006 -1.407178e-005
 -3.943500e-006  4.569314e-006  3.119596e-007  3.008853e-006
 -4.564356e-006 -8.263687e-007 -3.594521e-006 -1.307336e-006
  1.883229e-005  2.588033e-006 -3.792620e-007 -5.073967e-006
 -2.655163e-006 -1.856578e-006 -1.925763e-006  2.579410e-006
 -5.015117e-007  1.869144e-006 -6.688768e-007 -1.708291e-006
  1.558471e-006 -1.775090e-006 -1.016361e-006  1.456621e-006
 -1.044378e-006  1.066903e-006 -7.151404e-007 -7.845786e-007
  1.469927e-006 -9.756846e-007 -6.571601e-007  1.130993e-006
 -4.063531e-007  5.496227e-007 -7.133032e-007  1.555054e-007
  7.806874e-007 -5.891560e-007 -1.242928e-007 -5.375116e-008
 -1.063007e-007  4.843397e-007 -8.161628e-007 -3.277559e-007
  4.683363e-007 -3.344971e-007 -6.952118e-008  4.071331e-007
 -4.457173e-007  5.152441e-007 -5.144198e-007  3.759749e-007
  1.342477e-007 -2.258751e-007  7.527881e-008  6.284842e-007
 -6.726384e-007  2.831936e-007 -4.271998e-007  5.966970e-007
  1.044579e-007 -1.661755e-007  1.290816e-007 -1.840106e-007
  3.089775e-007  1.675961e-007 -3.577409e-007  6.712024e-008
  1.401230e-007 -2.491068e-007  1.626287e-007  2.024913e-008
  1.353484e-008

 -1.712472e-003 -3.181351e-006 -3.630082e-005 -3.662277e-004
 -3.095548e-006  1.907440e-004  2.978065e-006  2.959650e-005
 -2.729342e-004 -8.248591e-006 -4.444319e-005  6.080298e-005
  2.588033e-006  1.343803e-004  4.491217e-006 -2.263011e-005
  2.700452e-005 -3.536424e-006 -2.173886e-005  2.255594e-005
 -9.004997e-006  8.324739e-005  2.833490e-006 -1.004521e-005
  4.058162e-005 -9.878992e-007 -4.157447e-006  8.788716e-006
 -5.442298e-006  4.907390e-005  7.113668e-007 -3.242777e-006
  2.874468e-005 -3.087871e-007  5.799823e-007  3.361595e-006
 -4.183994e-006  3.076267e-005 -1.503791e-006 -2.227263e-006
  2.029458e-005 -4.319002e-007  5.914481e-007  4.879912e-007
 -3.510545e-007  2.040573e-005 -8.386503e-007  3.621943e-007
  1.286563e-005  3.509458e-008 -2.965660e-008  9.000457e-007
 -9.396795e-008  1.379367e-005 -1.146878e-006 -7.959184e-007
  1.056411e-005  4.256186e-007  2.645122e-007  2.557643e-007
  1.079197e-006  9.570964e-006 -1.283289e-006  2.984964e-007
  7.472881e-006  3.103626e-007  2.949450e-007  7.619261e-007
 -7.002367e-008  7.310539e-006 -8.640145e-007 -1.007435e-007
  5.300405e-006  4.750647e-007  5.234381e-007  5.678315e-007
  8.900720e-007

 -7.328015e-005 -1.242598e-007 -2.947202e-006 -1.177989e-005
  2.791863e-007  6.652714e-006  6.672335e-006  9.962655e-006
 -1.098657e-005 -5.545861e-007 -3.118844e-006 -1.574128e-006
 -3.792620e-007  4.491217e-006  5.872155e-006  9.490164e-007
 -2.640640e-006 -5.751943e-007 -1.567860e-006  9.060118e-007
 -2.475517e-007  3.270396e-006  3.026978e-006 -8.441737e-007
  3.838311e-007 -3.630179e-007 -9.004001e-007  1.139985e-006
 -6.464607e-007  2.365076e-006  2.119617e-006 -1.341798e-006
  5.605880e-007 -4.831335e-007 -9.101768e-007  1.094307e-006
 -3.364977e-007  2.066703e-006  1.344306e-006 -8.757470e-007
  5.585289e-007 -3.299149e-007 -4.256417e-007 -1.001278e-007
 -2.268726e-007  1.545692e-006  7.273301e-007 -2.356754e-007
  1.198786e-006 -2.944387e-007 -2.375703e-007  3.613289e-007
 -1.193659e-007  1.062838e-006  4.152334e-007 -5.717583e-007
  5.612961e-007 -1.635377e-007 -7.331155e-008  5.690180e-008
  7.222809e-008  8.296879e-007  3.448024e-007 -2.287467e-007
  2.921318e-007 -3.038923e-008 -1.943409e-007  7.341802e-008
 -3.999573e-009  6.400764e-007  2.124837e-007 -1.158557e-007
  6.435815e-007  2.656283e-008 -1.856896e-007 -2.234926e-007
 -1.405727e-007

  2.499302e-004  2.866734e-006  7.485367e-006  7.809421e-005
 -1.004535e-006 -3.361425e-005 -1.251229e-006  8.294915e-006
  4.248073e-005  1.636792e-006  8.658042e-006 -1.822874e-005
 -5.073967e-006 -2.263011e-005  9.490164e-007  2.251538e-005
 -8.301180e-006  1.057693e-006  3.803221e-006 -6.966948e-006
  3.030113e-006 -1.387752e-005  1.927754e-006  4.259124e-006
 -1.050133e-005  4.353748e-007  5.896806e-007 -2.267111e-006
  2.512105e-006 -7.478934e-006  2.189919e-006  2.759104e-007
 -7.759249e-006 -2.333000e-007 -5.945111e-007 -4.883956e-007
  6.184252e-007 -4.108667e-006  1.881997e-006 -3.958643e-007
 -3.623876e-006 -2.621981e-007 -6.885310e-007  4.728468e-008
 -4.592326e-007 -2.592060e-006  1.608364e-006 -1.209849e-007
 -2.063385e-006 -2.650378e-007 -2.345894e-007  4.405231e-007
  1.047509e-007 -1.628800e-006  1.139117e-006 -3.116688e-007
 -1.901031e-006 -2.713664e-007 -1.857993e-007  1.480750e-007
  1.432234e-007 -7.358634e-007  9.562991e-007 -4.262944e-007
 -6.220437e-007 -4.271227e-007 -1.033010e-007 -1.531881e-007
 -6.636277e-008 -4.803795e-007  6.454304e-007 -1.895446e-007
 -5.576594e-007 -1.898877e-007 -2.766921e-007 -1.673035e-007
 -2.227014e-007

 -2.315139e-004  8.200122e-007 -5.106035e-006 -7.309285e-005
 -2.638969e-006  4.552495e-005 -1.092595e-007 -1.165068e-005
 -4.316493e-005  5.523821e-007 -7.318480e-006  4.206311e-005
 -2.655163e-006  2.700452e-005 -2.640640e-006 -8.301180e-006
  3.711016e-005  1.556122e-006 -8.379370e-007  4.005549e-006
 -1.863981e-006  1.378189e-005 -1.674446e-006 -1.181731e-006
  1.810171e-005  1.256963e-006  3.740944e-006 -1.325451e-006
 -1.354165e-007  4.824919e-006 -1.407456e-006  1.817003e-006
  7.581749e-006  1.211689e-006  3.312558e-006 -2.401137e-006
  1.360932e-006  9.443222e-007 -1.102264e-006  1.115942e-006
  3.699186e-006  5.211981e-007  1.698287e-006 -2.099871e-006
  8.459967e-007 -4.550464e-007 -4.053007e-007  5.648915e-007
  1.137166e-006  5.555377e-007  7.696066e-007 -5.936738e-007
  1.470856e-007 -7.302169e-007 -3.586665e-007 -2.960208e-008
  2.398581e-007  3.762109e-007  4.885747e-007 -5.931726e-007
  8.565256e-007 -8.956509e-007 -4.368444e-007  9.489371e-008
 -6.126290e-008  2.691432e-007  3.658882e-007 -4.098818e-007
 -1.205207e-007 -9.079908e-007 -3.487618e-007  9.164026e-008
 -1.705837e-007  4.394361e-007  3.194163e-007  5.011169e-007
 -7.463618e-008

  5.439213e-005  2.085179e-006  1.715212e-006  1.464243e-005
 -3.690732e-006 -4.306692e-006 -1.930586e-007 -4.188508e-006
  7.523927e-006  1.659699e-006  1.618141e-006  2.931206e-006
 -1.856578e-006 -3.536424e-006 -5.751943e-007  1.057693e-006
  1.556122e-006  2.351833e-006  1.480954e-006 -7.147325e-007
  9.029253e-008 -2.377321e-006 -1.197831e-007  4.624201e-007
 -1.075443e-007  7.985981e-007  8.914242e-007 -8.544583e-007
  2.477728e-007 -1.575294e-006  5.187278e-008  5.042761e-007
 -5.579153e-007  4.788971e-007  5.717076e-007 -6.827161e-007
  3.154589e-007 -1.310948e-006  9.204912e-008  3.568661e-008
 -7.154822e-007  3.437857e-007  1.926345e-007 -2.935858e-007
  3.692078e-007 -9.807933e-007  1.255326e-007 -6.423318e-008
 -5.063570e-007  1.015909e-007  1.856754e-007 -7.118768e-008
 -9.500034e-008 -6.142700e-007  1.204291e-007 -7.757915e-008
 -3.349066e-007  4.899974e-008  1.008551e-007 -2.743099e-007
  1.165939e-008 -4.480883e-007  1.617362e-007 -1.037502e-008
 -3.211066e-007  1.018412e-007  1.189797e-007 -6.807517e-008
  4.823921e-008 -3.504812e-007  1.990111e-008 -1.854653e-007
 -3.357247e-007  6.000386e-008  8.417461e-008 -2.191016e-008
  5.542736e-008

  3.126408e-004  1.831425e-006  1.196421e-005  9.876406e-005
  1.118089e-006 -3.160697e-005 -1.513618e-006 -7.130982e-006
  4.693154e-005  1.694079e-006  1.369850e-005 -3.564669e-006
 -1.925763e-006 -2.173886e-005 -1.567860e-006  3.803221e-006
 -8.379370e-007  1.480954e-006  8.959026e-006 -4.162473e-006
  6.893908e-007 -1.471924e-005 -1.006938e-006  2.692151e-006
 -5.392641e-006  8.374273e-007  4.002521e-006 -3.294218e-006
  1.190368e-006 -9.191551e-006 -4.789844e-007  1.377601e-006
 -4.816528e-006  7.620188e-007  2.218936e-006 -2.022641e-006
  7.579180e-007 -6.146185e-006  2.540104e-007  8.091582e-007
 -3.751123e-006  4.604711e-007  1.473076e-006 -9.830559e-007
  1.858298e-009 -4.274370e-006  1.898649e-007 -8.907353e-008
 -2.841666e-006  4.543211e-007  1.017062e-006 -9.181365e-007
  1.198691e-007 -2.969419e-006  2.221038e-007 -1.093580e-007
 -2.072212e-006  3.583727e-007  5.977958e-007 -6.932239e-007
 -6.857305e-008 -2.214672e-006  2.252422e-007 -1.868633e-007
 -1.610141e-006  1.277612e-007  4.257594e-007 -4.248090e-007
  2.097085e-007 -1.706845e-006  2.009030e-007  7.046059e-008
 -1.260415e-006 -1.207959e-008  2.305007e-007 -4.000850e-007
 -2.452575e-008

 -2.767744e-004  1.308163e-007 -8.597494e-006 -5.865871e-005
 -7.290084e-007  3.276943e-005  7.093613e-007  2.720811e-006
 -4.779236e-005 -1.154927e-006 -9.515700e-006  1.616363e-005
  2.579410e-006  2.255594e-005  9.060118e-007 -6.966948e-006
  4.005549e-006 -7.147325e-007 -4.162473e-006  1.404719e-005
 -2.518510e-006  1.401294e-005  3.617804e-007 -2.313449e-006
  8.420553e-006 -6.350085e-008 -1.836092e-007  2.573017e-006
 -1.454245e-006  8.410094e-006 -4.738251e-008 -1.918017e-007
  6.607435e-006  4.232762e-008  7.318205e-007  5.347897e-007
 -1.137690e-006  5.025343e-006 -4.728268e-007  1.083804e-007
  3.616645e-006 -6.827300e-008  6.016616e-007  5.521776e-008
 -2.039670e-007  3.328733e-006 -2.921595e-007  3.252161e-007
  2.270597e-006  1.060267e-007  4.553427e-007 -7.346624e-008
  1.406123e-007  2.183884e-006 -2.494524e-007  6.339709e-008
  2.003830e-006  9.110319e-009  3.839187e-007 -3.769923e-008
  1.425030e-008  1.515849e-006 -3.282704e-007  4.111648e-009
  1.194747e-006 -6.264604e-008  3.713611e-007  7.667814e-008
 -5.623431e-008  1.110769e-006 -2.914362e-007 -1.365451e-008
  7.532837e-007  1.521096e-008  3.287621e-007 -2.429674e-007
  2.915309e-007

  9.878243e-005  1.589462e-006  3.149154e-006  1.492844e-005
 -1.264052e-006 -1.259238e-005  1.887604e-007 -7.036161e-007
  1.897780e-005  9.751607e-007  2.446447e-006 -5.785417e-006
 -5.015117e-007 -9.004997e-006 -2.475517e-007  3.030113e-006
 -1.863981e-006  9.029253e-008  6.893908e-007 -2.518510e-006
  5.940320e-006 -5.457607e-006  8.563670e-008 -7.200897e-008
 -2.693858e-006 -5.032840e-007 -2.013622e-007 -3.578501e-007
  5.782274e-007 -3.157074e-006  1.158860e-007 -1.888828e-007
 -2.179786e-006 -6.954356e-007 -4.998706e-007 -1.609161e-007
  1.376638e-007 -1.926145e-006  7.465169e-008  1.685716e-007
 -1.142170e-006 -4.972718e-007 -4.971788e-007  3.892291e-008
 -7.128988e-008 -1.360239e-006  6.570375e-008  1.652534e-007
 -6.787309e-007 -4.039244e-007 -3.384759e-007  4.013214e-007
  4.503627e-009 -9.875187e-007  2.222639e-007 -1.100748e-007
 -4.965569e-007 -3.449154e-007 -1.613079e-007 -5.357467e-008
 -4.200568e-007 -5.533579e-007  1.842108e-007 -8.431653e-008
 -3.582184e-007 -2.176035e-007 -7.826436e-008  4.874761e-008
 -1.870441e-007 -4.737718e-007  7.965967e-008 -7.194004e-008
 -3.619110e-007 -3.690838e-008 -1.239150e-008  1.816433e-007
 -1.978164e-007

 -1.099188e-003 -3.968260e-006 -2.415242e-005 -2.399591e-004
 -2.334891e-006  1.193638e-004  2.633973e-006  2.011888e-005
 -1.755230e-004 -4.436979e-006 -2.916022e-005  3.464810e-005
  1.869144e-006  8.324739e-005  3.270396e-006 -1.387752e-005
  1.378189e-005 -2.377321e-006 -1.471924e-005  1.401294e-005
 -5.457607e-006  5.418194e-005  1.945451e-006 -6.618400e-006
  2.466061e-005 -1.225265e-006 -3.547542e-006  6.086799e-006
 -3.721345e-006  3.224453e-005  8.024890e-007 -2.761846e-006
  1.807059e-005 -4.462927e-007 -4.492152e-007  2.790442e-006
 -2.846209e-006  2.027721e-005 -8.289512e-007 -1.591461e-006
  1.265320e-005 -2.963002e-007  4.919757e-008  5.912999e-007
 -2.261223e-007  1.367460e-005 -5.278159e-007  3.119931e-007
  8.587507e-006 -1.953787e-007 -1.544850e-007  7.543800e-007
 -1.664567e-007  9.378670e-006 -7.018488e-007 -5.162568e-007
  6.930509e-006  3.303315e-008  7.678357e-008  3.623811e-007
  5.383486e-007  6.554080e-006 -6.529309e-007  3.531262e-007
  4.900678e-006  1.418569e-007  1.076117e-007  4.843400e-007
 -2.721833e-007  4.945857e-006 -5.512354e-007 -8.862917e-008
  3.617417e-006  2.696262e-007  3.528289e-007  5.132059e-007
  6.347567e-007

 -5.204171e-005  3.122880e-007  6.023538e-009 -8.246553e-006
 -7.827037e-007  3.719592e-006  2.904318e-006  8.112018e-006
 -7.242397e-006 -6.513134e-007 -7.692506e-007 -1.394390e-006
 -6.688768e-007  2.833490e-006  3.026978e-006  1.927754e-006
 -1.674446e-006 -1.197831e-007 -1.006938e-006  3.617804e-007
  8.563670e-008  1.945451e-006  3.168909e-006 -4.009483e-008
 -3.436912e-008 -3.075766e-007 -5.540730e-007  5.142214e-007
 -5.909328e-007  1.600320e-006  1.770702e-006 -6.172448e-007
  2.816068e-007 -3.594451e-007 -2.377546e-007  3.044776e-007
 -1.253693e-007  1.364943e-006  9.637838e-007 -8.508269e-007
  4.144929e-007 -2.432130e-007 -2.445815e-007  2.677752e-008
 -1.181104e-007  1.032836e-006  7.318844e-007 -3.688607e-007
  5.308721e-007 -2.333944e-007 -1.121975e-007  2.418963e-007
 -1.186923e-007  7.420104e-007  4.966441e-007 -2.213149e-007
  4.052405e-007 -1.717886e-007  9.734478e-008 -4.701363e-008
  2.130367e-008  6.946441e-007  3.299388e-007 -9.798560e-008
  3.508966e-007 -5.568470e-008  7.251049e-008  1.239746e-008
  3.292798e-008  5.037113e-007  2.534697e-007 -2.136349e-007
  4.144868e-007 -3.172468e-009 -3.656778e-008 -1.815333e-007
 -2.858243e-008

  1.384788e-004 -2.159024e-007  3.268269e-006  5.146370e-005
 -1.636981e-007 -1.470922e-005 -1.767520e-006 -1.791157e-006
  2.033979e-005  8.894853e-007  4.963295e-006 -3.570196e-007
 -1.708291e-006 -1.004521e-005 -8.441737e-007  4.259124e-006
 -1.181731e-006  4.624201e-007  2.692151e-006 -2.313449e-006
 -7.200897e-008 -6.618400e-006 -4.009483e-008  7.079514e-006
 -3.564820e-006  3.389387e-007  1.234066e-006 -1.701374e-006
  1.140485e-006 -4.024422e-006  4.590571e-007  9.766246e-007
 -3.054764e-006  2.023059e-007  6.632298e-007 -7.748428e-007
  9.482179e-007 -2.691350e-006  6.334245e-007  2.239775e-007
 -1.958087e-006  7.759214e-009  4.719366e-007 -1.209236e-007
 -1.950087e-008 -1.745066e-006  4.538637e-007 -7.256530e-008
 -1.396729e-006 -3.621988e-008  4.130040e-007 -4.271413e-007
  9.687886e-008 -1.135379e-006  3.932424e-007  1.144530e-007
 -1.156674e-006 -2.368542e-008  1.452268e-007 -2.458118e-008
 -1.061100e-007 -7.628283e-007  4.188437e-007 -1.216240e-007
 -4.020335e-007 -2.051595e-008  1.224108e-007 -1.395931e-007
  3.638482e-008 -6.120699e-007  3.208595e-007 -2.746644e-008
 -5.579317e-007 -5.924367e-008  7.306134e-008 -8.925144e-008
  1.260186e-007

 -4.604792e-004 -1.898627e-006 -1.063384e-005 -1.142963e-004
 -3.071349e-006  6.069781e-005  1.834697e-006  1.060257e-006
 -7.900476e-005 -1.561721e-006 -1.322053e-005  3.066464e-005
  1.558471e-006  4.058162e-005  3.838311e-007 -1.050133e-005
  1.810171e-005 -1.075443e-007 -5.392641e-006  8.420553e-006
 -2.693858e-006  2.466061e-005 -3.436912e-008 -3.564820e-006
  2.195786e-005 -2.715644e-007  1.061739e-007  1.309479e-006
 -2.183956e-006  1.304423e-005 -3.367680e-007 -1.042864e-008
  1.074488e-005  1.153105e-007  1.464983e-006  4.069692e-007
 -2.533089e-007  7.046997e-006 -9.675864e-007  3.019636e-008
  5.740176e-006  7.762357e-008  8.836574e-007 -7.745403e-007
  1.187975e-007  4.413002e-006 -7.444400e-007  2.176642e-007
  3.414560e-006  8.451770e-008  4.343846e-007 -2.072560e-007
  2.455307e-007  2.955882e-006 -6.843119e-007 -1.374440e-007
  2.566882e-006  4.078316e-008  2.719246e-007 -2.399190e-007
  3.395689e-007  1.841985e-006 -4.802827e-007  1.663613e-007
  1.296396e-006  2.087810e-007  2.486919e-007  2.036102e-008
 -1.245595e-007  1.150316e-006 -4.467727e-007  9.797774e-008
  1.219416e-006  2.393313e-007  3.284193e-007  2.892104e-007
  7.605120e-008

  2.343116e-005  2.371867e-006  1.673182e-006  8.972464e-006
 -1.339758e-006 -2.127789e-006 -1.203586e-006 -1.898051e-006
  3.261116e-006  4.917692e-007  1.304457e-006  2.090380e-006
 -1.775090e-006 -9.878992e-007 -3.630179e-007  4.353748e-007
  1.256963e-006  7.985981e-007  8.374273e-007 -6.350085e-008
 -5.032840e-007 -1.225265e-006 -3.075766e-007  3.389387e-007
 -2.715644e-007  1.599547e-006  8.056456e-007 -5.157725e-007
  1.680528e-007 -1.046120e-006 -1.866015e-007  4.108358e-007
 -3.085127e-007  7.385095e-007  5.293544e-007 -5.371102e-007
  1.028796e-007 -5.687078e-007 -7.267173e-008  4.419996e-008
 -8.061408e-008  3.464006e-007  1.760000e-007 -1.174614e-007
  1.580353e-007 -4.860773e-007  3.647442e-008  1.269539e-007
 -3.929590e-007  3.370387e-007  1.249626e-007 -2.645283e-007
  3.405005e-007 -4.359116e-007  1.722784e-008  3.429800e-009
 -2.715375e-007  2.997733e-007  8.880731e-008 -1.089983e-007
 -2.250314e-008 -2.970681e-007  4.177886e-008 -4.985636e-008
 -1.102909e-007  1.572452e-007  7.075921e-008 -7.368351e-009
  6.466236e-008 -1.516657e-007  6.326888e-008 -3.550323e-008
 -2.254782e-007  1.140813e-007 -3.910679e-008 -2.704229e-008
  5.408392e-008

  8.611017e-005  1.348934e-006  5.654828e-006  3.453194e-005
  7.548384e-008 -5.368989e-006 -1.213199e-006 -3.589977e-006
  1.089183e-005  8.836168e-007  5.370582e-006  6.335464e-006
 -1.016361e-006 -4.157447e-006 -9.004001e-007  5.896806e-007
  3.740944e-006  8.914242e-007  4.002521e-006 -1.836092e-007
 -2.013622e-007 -3.547542e-006 -5.540730e-007  1.234066e-006
  1.061739e-007  8.056456e-007  3.440137e-006 -1.386256e-006
  4.671983e-007 -2.819644e-006 -4.031047e-007  1.025620e-006
 -9.316546e-007  6.643980e-007  2.240811e-006 -1.288112e-006
  3.624718e-007 -2.009615e-006 -1.996779e-008  4.205197e-007
 -9.665430e-007  3.139088e-007  1.407468e-006 -8.794945e-007
  7.180897e-009 -1.614476e-006  1.093214e-007  1.619836e-007
 -1.010034e-006  4.337243e-007  9.081193e-007 -8.519458e-007
  8.951464e-009 -1.256444e-006  1.474160e-007 -5.491539e-008
 -6.785339e-007  3.315611e-007  6.413464e-007 -4.635625e-007
  1.501661e-007 -9.699726e-007  7.159219e-008 -1.290126e-007
 -5.887858e-007  9.759197e-008  5.052854e-007 -3.333392e-007
  1.145167e-008 -7.815347e-007  7.234350e-008  5.738683e-008
 -5.563515e-007  8.678931e-008  3.129032e-007 -2.321247e-007
  1.224976e-007

 -1.309771e-004 -1.137904e-006 -6.001094e-006 -3.526458e-005
  4.924045e-007  1.253745e-005  1.829055e-006  4.619457e-006
 -1.909865e-005 -1.258648e-006 -6.085707e-006  1.106684e-006
  1.456621e-006  8.788716e-006  1.139985e-006 -2.267111e-006
 -1.325451e-006 -8.544583e-007 -3.294218e-006  2.573017e-006
 -3.578501e-007  6.086799e-006  5.142214e-007 -1.701374e-006
  1.309479e-006 -5.157725e-007 -1.386256e-006  4.978599e-006
 -8.268036e-007  4.141921e-006  4.125562e-007 -1.084115e-006
  2.054135e-006 -3.263180e-007 -6.497802e-007  1.195069e-006
 -4.554251e-007  2.791918e-006 -2.706315e-008 -6.124484e-007
  1.614296e-006 -1.336582e-007 -1.913099e-007  4.929481e-007
 -1.307427e-007  1.922613e-006 -1.520442e-007  5.442287e-008
  1.524354e-006 -2.593768e-007 -1.515825e-007 -2.018914e-008
 -2.913802e-007  1.360951e-006 -1.063286e-007 -8.442022e-008
  1.332997e-006 -1.861972e-007 -9.680481e-008  2.350015e-007
  3.309832e-009  9.013119e-007 -1.316504e-007  8.673336e-008
  6.335473e-007 -8.927368e-008 -6.837357e-008  6.419468e-008
 -4.614818e-008  6.352345e-007 -1.380838e-007  4.696229e-008
  4.918435e-007 -9.536307e-009 -5.011195e-008 -1.434851e-008
  1.156946e-008

  7.569612e-005  1.696335e-006  1.805120e-006  1.820010e-005
  2.280948e-007 -8.169091e-006 -1.481120e-006 -2.676345e-006
  1.240775e-005  7.058853e-007  2.660396e-006 -2.634073e-006
 -1.044378e-006 -5.442298e-006 -6.464607e-007  2.512105e-006
 -1.354165e-007  2.477728e-007  1.190368e-006 -1.454245e-006
  5.782274e-007 -3.721345e-006 -5.909328e-007  1.140485e-006
 -2.183956e-006  1.680528e-007  4.671983e-007 -8.268036e-007
  3.825699e-006 -2.437484e-006 -3.016399e-007  3.957620e-007
 -1.536347e-006 -3.077641e-007  2.390069e-007 -3.771678e-007
  2.651413e-007 -1.575088e-006  9.127774e-008  1.421985e-007
 -8.844598e-007 -3.689289e-007  7.616251e-008  1.044142e-007
 -3.531744e-008 -1.104794e-006  1.363912e-007  5.090827e-008
 -8.687411e-007 -1.176417e-007  3.366148e-008 -2.185085e-007
 -2.250004e-008 -8.260937e-007  2.591118e-008 -2.968634e-008
 -6.123424e-007 -1.595503e-007 -2.933760e-008  8.049988e-008
  4.277309e-008 -5.438094e-007 -2.196216e-008  1.050303e-008
 -1.621963e-007 -2.567484e-007 -3.177685e-008 -5.142483e-008
 -1.417162e-007 -3.587100e-007 -5.285725e-008 -1.045465e-007
 -3.656670e-007 -2.141570e-007 -1.245505e-007 -1.955039e-007
 -6.619680e-008

 -6.751608e-004 -3.311284e-006 -1.507459e-005 -1.429158e-004
 -1.124938e-006  7.024806e-005  1.895098e-006  1.411081e-005
 -1.052306e-004 -2.762616e-006 -1.756059e-005  1.604949e-005
  1.066903e-006  4.907390e-005  2.365076e-006 -7.478934e-006
  4.824919e-006 -1.575294e-006 -9.191551e-006  8.410094e-006
 -3.157074e-006  3.224453e-005  1.600320e-006 -4.024422e-006
  1.304423e-005 -1.046120e-006 -2.819644e-006  4.141921e-006
 -2.437484e-006  2.052064e-005  7.931025e-007 -2.106027e-006
  1.057033e-005 -5.722966e-007 -8.145462e-007  1.798958e-006
 -1.882263e-006  1.292413e-005 -3.136343e-007 -1.077422e-006
  7.481271e-006 -2.887561e-007 -2.759556e-007  6.721169e-007
 -2.846314e-007  8.853216e-006 -1.886823e-007  4.939213e-008
  5.406320e-006 -2.564289e-007 -2.795556e-007  5.882104e-007
 -2.430393e-007  6.224314e-006 -3.560203e-007 -4.475090e-007
  4.546032e-006 -1.003750e-007 -6.823153e-008  2.450042e-007
  2.255586e-007  4.383489e-006 -3.573819e-007  2.781674e-007
  3.174871e-006  1.967227e-008 -1.754945e-008  2.951092e-007
  4.969672e-009  3.309624e-006 -3.280697e-007 -1.079344e-007
  2.305482e-006  1.069076e-007  1.460112e-007  2.928867e-007
  3.632736e-007

 -2.434319e-005 -1.310061e-007 -1.193655e-006 -1.810101e-006
 -7.726643e-007  1.216854e-006  2.954134e-006  4.633776e-006
 -3.103446e-006 -5.156496e-008 -1.122926e-006 -8.428594e-007
 -7.151404e-007  7.113668e-007  2.119617e-006  2.189919e-006
 -1.407456e-006  5.187278e-008 -4.789844e-007 -4.738251e-008
  1.158860e-007  8.024890e-007  1.770702e-006  4.590571e-007
 -3.367680e-007 -1.866015e-007 -4.031047e-007  4.125562e-007
 -3.016399e-007  7.931025e-007  1.860007e-006 -3.813438e-007
 -3.154439e-007 -1.990323e-007 -4.391696e-007  4.059139e-007
 -1.213925e-007  6.476715e-007  1.095841e-006 -6.388447e-007
  5.333992e-008 -6.865450e-008 -2.781240e-007 -1.516895e-007
 -1.209286e-007  5.767089e-007  6.448088e-007 -3.180196e-007
  3.415635e-007 -2.217205e-007 -9.972612e-008  2.249366e-007
 -8.611738e-009  5.139983e-007  4.607433e-007 -2.941901e-007
  6.724312e-008 -1.929055e-007 -6.775514e-008  9.077149e-008
  7.185646e-008  4.775428e-007  3.997937e-007 -1.164047e-007
  2.617831e-007 -4.544292e-008 -9.441116e-008  4.391487e-008
 -9.868231e-008  2.853477e-007  2.096773e-007 -1.913832e-007
  2.911307e-007 -4.278021e-010 -2.335166e-008 -1.415615e-008
  5.386728e-008

  6.282136e-005  9.799393e-007  2.611764e-006  1.885485e-005
 -7.962291e-007 -4.646388e-006 -1.896584e-006 -3.003116e-006
  8.199426e-006  3.920831e-007  2.581225e-006  2.552354e-006
 -7.845786e-007 -3.242777e-006 -1.341798e-006  2.759104e-007
  1.817003e-006  5.042761e-007  1.377601e-006 -1.918017e-007
 -1.888828e-007 -2.761846e-006 -6.172448e-007  9.766246e-007
 -1.042864e-008  4.108358e-007  1.025620e-006 -1.084115e-006
  3.957620e-007 -2.106027e-006 -3.813438e-007  3.397321e-006
 -7.336180e-007  3.269815e-007  9.744621e-007 -8.166719e-007
  3.698664e-007 -1.329899e-006  5.774882e-008  4.093126e-007
 -8.031980e-007  1.604569e-007  4.951914e-007 -2.920156e-007
  2.997673e-007 -9.705260e-007  2.066473e-007 -1.802800e-007
 -6.973273e-007  1.655419e-007  2.432746e-007 -4.115423e-007
  2.525164e-007 -7.346962e-007  8.554198e-008  1.956580e-007
 -5.129008e-007  7.140796e-008  1.593049e-007 -1.416445e-007
  1.487659e-007 -5.510951e-007  1.480176e-008 -5.510593e-008
 -3.256039e-007 -1.128322e-008  1.707689e-007  4.475671e-008
 -2.817168e-008 -4.479324e-007  6.505139e-008  6.620427e-008
 -1.778308e-007 -1.059302e-008  7.829969e-008 -9.605527e-008
  1.047062e-007

 -3.572636e-004 -1.832534e-006 -8.734194e-006 -8.357369e-005
 -3.566243e-007  4.184820e-005  7.288151e-007  3.773697e-006
 -5.790866e-005 -1.656038e-006 -1.008734e-005  1.505522e-005
  1.469927e-006  2.874468e-005  5.605880e-007 -7.759249e-006
  7.581749e-006 -5.579153e-007 -4.816528e-006  6.607435e-006
 -2.179786e-006  1.807059e-005  2.816068e-007 -3.054764e-006
  1.074488e-005 -3.085127e-007 -9.316546e-007  2.054135e-006
 -1.536347e-006  1.057033e-005 -3.154439e-007 -7.336180e-007
  9.829628e-006 -5.445742e-008  2.226326e-007  2.063663e-007
 -1.045135e-006  5.879249e-006 -7.881275e-007 -1.711599e-007
  4.577662e-006  4.057577e-008  1.725017e-007  9.889791e-008
  9.119019e-008  3.726822e-006 -6.476667e-007  2.046398e-007
  2.836060e-006  5.281659e-008  1.403582e-008  8.697228e-008
 -1.232390e-008  2.525094e-006 -5.213063e-007  5.583653e-008
  2.358271e-006  9.760663e-009  2.292324e-008 -5.289968e-008
  1.898427e-007  1.611064e-006 -4.537962e-007  2.595452e-007
  1.368834e-006  6.361828e-008  4.244877e-008  2.454241e-007
 -2.621731e-008  1.194064e-006 -3.379027e-007  1.074404e-007
  1.018182e-006  5.054029e-008  1.241616e-007  1.315187e-007
  1.512370e-007

  1.461016e-005  7.501014e-007  8.265641e-007  5.157459e-006
 -5.214859e-007 -8.228816e-007 -5.451631e-007 -1.612904e-006
  1.351911e-006  4.547854e-007  6.832709e-007  2.053149e-006
 -9.756846e-007 -3.087871e-007 -4.831335e-007 -2.333000e-007
  1.211689e-006  4.788971e-007  7.620188e-007  4.232762e-008
 -6.954356e-007 -4.462927e-007 -3.594451e-007  2.023059e-007
  1.153105e-007  7.385095e-007  6.643980e-007 -3.263180e-007
 -3.077641e-007 -5.722966e-007 -1.990323e-007  3.269815e-007
 -5.445742e-008  9.745974e-007  4.150071e-007 -3.636199e-007
  2.985136e-008 -4.421737e-007 -6.295652e-008  2.667462e-008
 -1.226014e-007  5.459180e-007  2.450486e-007 -4.979876e-008
  5.968247e-008 -3.703443e-007  5.320787e-008  1.492094e-007
 -2.631100e-007  3.990730e-007  1.887146e-007 -1.986699e-007
  2.578309e-007 -3.191989e-007  4.207799e-008  5.502825e-008
 -1.305708e-007  3.068378e-007  1.296156e-007  4.142157e-009
  7.855640e-008 -2.824926e-007  6.853663e-008 -7.677433e-008
 -1.698566e-007  1.669368e-007  6.420193e-008 -1.334897e-007
  1.160757e-007 -1.819474e-007  1.080387e-007  1.108202e-007
 -1.471562e-007  8.203781e-008  1.317925e-008  1.272189e-008
  4.621913e-008

  2.223376e-005  9.046456e-007  4.036282e-006  1.568573e-005
  2.196893e-007  1.024667e-006 -1.761877e-006 -2.175420e-006
  1.314921e-006  1.360980e-007  3.525376e-006  6.455143e-006
 -6.571601e-007  5.799823e-007 -9.101768e-007 -5.945111e-007
  3.312558e-006  5.717076e-007  2.218936e-006  7.318205e-007
 -4.998706e-007 -4.492152e-007 -2.377546e-007  6.632298e-007
  1.464983e-006  5.293544e-007  2.240811e-006 -6.497802e-007
  2.390069e-007 -8.145462e-007 -4.391696e-007  9.744621e-007
  2.226326e-007  4.150071e-007  2.321224e-006 -8.995066e-007
  1.242888e-007 -7.347611e-007 -2.954823e-007  2.486656e-007
 -2.130343e-007  1.939278e-007  1.372097e-006 -5.780963e-007
  1.794117e-007 -6.316534e-007  2.558915e-008  1.935799e-008
 -4.251128e-007  2.576098e-007  8.192034e-007 -7.578181e-007
  3.361588e-008 -5.863790e-007 -4.201440e-009  1.346260e-007
 -6.477500e-008  1.685256e-007  5.897118e-007 -5.124021e-007
  1.326781e-007 -4.998408e-007 -7.027283e-008 -5.532216e-008
 -1.949776e-007  3.243413e-008  4.753566e-007 -2.658450e-007
  4.295976e-008 -4.222762e-007  1.104206e-009 -2.685433e-009
 -3.328541e-007  2.519040e-008  2.711819e-007 -2.318147e-007
  1.024437e-007

 -5.934159e-005 -3.027149e-007 -3.497077e-006 -1.763756e-005
  7.655190e-007  4.587626e-006  1.568150e-006  3.065014e-006
 -7.741713e-006 -8.306533e-007 -3.759439e-006 -2.717870e-006
  1.130993e-006  3.361595e-006  1.094307e-006 -4.883956e-007
 -2.401137e-006 -6.827161e-007 -2.022641e-006  5.347897e-007
 -1.609161e-007  2.790442e-006  3.044776e-007 -7.748428e-007
  4.069692e-007 -5.371102e-007 -1.288112e-006  1.195069e-006
 -3.771678e-007  1.798958e-006  4.059139e-007 -8.166719e-007
  2.063663e-007 -3.636199e-007 -8.995066e-007  3.063138e-006
 -2.246622e-007  1.407169e-006  1.819346e-007 -4.250779e-007
  7.300289e-007 -1.278788e-007 -2.403340e-007  9.106945e-008
 -2.654992e-007  1.193921e-006 -2.173541e-008 -2.564621e-008
  8.554137e-007 -1.988395e-007 -1.121932e-007  2.656999e-007
 -1.408158e-007  7.563150e-007 -2.439520e-009 -6.087823e-008
  4.130120e-007 -1.286739e-007 -1.537010e-007  1.544930e-007
 -1.094981e-008  5.610039e-007  2.213110e-008  2.754582e-008
  2.568719e-007  4.320256e-008 -1.651826e-007  9.306418e-008
 -1.257462e-007  4.351668e-007  6.618891e-008  3.830762e-010
  5.078684e-007 -6.967416e-008 -6.768737e-008 -1.333330e-008
  4.177088e-008

  6.094952e-005 -4.135952e-007  7.099827e-007  1.076078e-005
 -7.413902e-007 -5.465397e-006 -4.097942e-007 -2.033268e-006
  1.058483e-005  4.624621e-007  1.396880e-006 -4.258006e-007
 -4.063531e-007 -4.183994e-006 -3.364977e-007  6.184252e-007
  1.360932e-006  3.154589e-007  7.579180e-007 -1.137690e-006
  1.376638e-007 -2.846209e-006 -1.253693e-007  9.482179e-007
 -2.533089e-007  1.028796e-007  3.624718e-007 -4.554251e-007
  2.651413e-007 -1.882263e-006 -1.213925e-007  3.698664e-007
 -1.045135e-006  2.985136e-008  1.242888e-007 -2.246622e-007
  2.163915e-006 -1.321394e-006 -6.260115e-008 -2.548281e-008
 -1.005840e-006 -1.886470e-007  6.055838e-008 -2.432725e-008
 -6.967121e-008 -9.091469e-007  2.922899e-008  9.374806e-008
 -3.028765e-007 -1.229798e-007  5.757196e-008 -5.168436e-009
 -1.462757e-007 -6.214997e-007 -1.691353e-008 -3.862431e-008
 -5.035326e-007 -8.883513e-008  3.137477e-009  8.673644e-008
 -5.923266e-008 -4.858142e-007  1.867539e-008 -1.009537e-008
 -4.762646e-007  4.181114e-008  1.837686e-009 -5.773766e-008
 -7.992260e-008 -3.821016e-007 -3.182676e-008  1.584910e-009
 -2.822208e-007  4.212928e-008 -4.546709e-008  2.387652e-008
  1.673369e-008

 -4.371455e-004 -1.593443e-006 -8.895016e-006 -8.984161e-005
 -4.451279e-007  4.332997e-005  1.228886e-006  1.092979e-005
 -6.677906e-005 -2.094944e-006 -1.089549e-005  7.257325e-006
  5.496227e-007  3.076267e-005  2.066703e-006 -4.108667e-006
  9.443222e-007 -1.310948e-006 -6.146185e-006  5.025343e-006
 -1.926145e-006  2.027721e-005  1.364943e-006 -2.691350e-006
  7.046997e-006 -5.687078e-007 -2.009615e-006  2.791918e-006
 -1.575088e-006  1.292413e-005  6.476715e-007 -1.329899e-006
  5.879249e-006 -4.421737e-007 -7.347611e-007  1.407169e-006
 -1.321394e-006  8.970502e-006 -2.530890e-008 -8.548462e-007
  4.630365e-006 -3.073735e-007 -3.314006e-007  5.385874e-007
 -3.230090e-007  6.134344e-006  1.156309e-008  6.940484e-009
  3.467677e-006 -1.576923e-007 -2.941047e-007  4.451710e-007
 -8.407333e-008  4.292949e-006 -1.485545e-007 -2.946315e-007
  2.973194e-006 -1.293643e-008 -4.484373e-008  1.521420e-007
  9.068340e-008  3.075016e-006 -2.104299e-007  1.243727e-007
  2.155482e-006 -4.962824e-009 -2.620364e-008  2.633787e-007
  8.254200e-010  2.361346e-006 -1.628192e-007 -4.549223e-008
  1.605547e-006  8.789566e-008  2.823689e-008  1.035451e-007
  2.371756e-007

  9.943184e-006  1.679933e-007 -2.042263e-007  6.740365e-006
 -4.457825e-007 -2.271717e-006  2.003155e-006  3.121910e-006
  2.446283e-006  2.519442e-007  1.035602e-007 -1.365833e-006
 -7.133032e-007 -1.503791e-006  1.344306e-006  1.881997e-006
 -1.102264e-006  9.204912e-008  2.540104e-007 -4.728268e-007
  7.465169e-008 -8.289512e-007  9.637838e-007  6.334245e-007
 -9.675864e-007 -7.267173e-008 -1.996779e-008 -2.706315e-008
  9.127774e-008 -3.136343e-007  1.095841e-006  5.774882e-008
 -7.881275e-007 -6.295652e-008 -2.954823e-007  1.819346e-007
 -6.260115e-008 -2.530890e-008  1.277730e-006 -6.327063e-008
 -2.887238e-007 -2.688172e-008 -1.730171e-007 -2.283737e-007
 -2.408647e-007  1.008301e-007  7.439791e-007 -2.647600e-007
  6.165994e-008 -5.247141e-008 -1.113140e-007  7.862499e-008
  4.721692e-008  8.650284e-008  5.066701e-007 -3.077620e-007
 -1.996735e-007 -9.541061e-008 -1.145591e-007  8.940706e-008
  1.183202e-007  1.476151e-007  3.813142e-007 -2.268315e-007
  5.251141e-008 -7.192616e-008 -9.152166e-008  3.666181e-008
 -8.861670e-008  8.912340e-008  2.612702e-007 -7.360687e-008
  9.610183e-008 -3.232021e-008 -7.951546e-008 -5.248931e-008
  5.073655e-008

  3.837628e-005 -3.648529e-007  6.581012e-007  1.005951e-005
  3.212650e-007 -2.385812e-006 -1.226151e-006 -2.176322e-006
  5.591953e-006  5.159482e-007  1.154980e-006  7.479041e-007
  1.555054e-007 -2.227263e-006 -8.757470e-007 -3.958643e-007
  1.115942e-006  3.568661e-008  8.091582e-007  1.083804e-007
  1.685716e-007 -1.591461e-006 -8.508269e-007  2.239775e-007
  3.019636e-008  4.419996e-008  4.205197e-007 -6.124484e-007
  1.421985e-007 -1.077422e-006 -6.388447e-007  4.093126e-007
 -1.711599e-007  2.667462e-008  2.486656e-007 -4.250779e-007
 -2.548281e-008 -8.548462e-007 -6.327063e-008  2.068050e-006
 -5.264610e-007  1.141018e-008  2.098106e-007 -1.784089e-007
  7.577891e-008 -5.957310e-007  1.483092e-007  1.891789e-008
 -3.508800e-007  9.936693e-008  4.670919e-008 -1.134800e-007
  1.072463e-007 -4.648838e-007  6.396800e-008 -1.393543e-007
 -3.313132e-007  1.128348e-008 -1.142957e-008 -1.006719e-007
 -1.070775e-009 -3.641268e-007  4.420531e-008 -4.616976e-008
 -2.921452e-007 -4.594154e-008 -9.670562e-009 -5.320552e-008
 -6.489344e-008 -2.459981e-007  8.345143e-008 -1.233042e-008
 -2.173566e-007 -1.513262e-008 -8.419698e-009  2.704016e-008
 -1.263551e-007

 -2.647984e-004 -2.525426e-007 -4.847014e-006 -5.913800e-005
 -3.659840e-007  2.807334e-005  1.913956e-007  3.978211e-006
 -4.105372e-005 -1.712564e-006 -6.929617e-006  8.235303e-006
  7.806874e-007  2.029458e-005  5.585289e-007 -3.623876e-006
  3.699186e-006 -7.154822e-007 -3.751123e-006  3.616645e-006
 -1.142170e-006  1.265320e-005  4.144929e-007 -1.958087e-006
  5.740176e-006 -8.061408e-008 -9.665430e-007  1.614296e-006
 -8.844598e-007  7.481271e-006  5.333992e-008 -8.031980e-007
  4.577662e-006 -1.226014e-007 -2.130343e-007  7.300289e-007
 -1.005840e-006  4.630365e-006 -2.887238e-007 -5.264610e-007
  5.101969e-006 -1.437908e-007 -1.286645e-007  2.673229e-008
 -9.346264e-009  2.859932e-006 -1.975939e-007  2.413905e-007
  1.969462e-006 -3.916508e-008 -1.074243e-007  3.367418e-007
  1.830285e-007  1.865762e-006 -1.796819e-007  6.316634e-008
  1.645970e-006  5.906542e-009 -8.488196e-009 -5.249326e-008
  5.797323e-008  1.369197e-006 -2.428908e-007  2.107661e-007
  1.306579e-006 -1.368702e-008  2.538019e-008  1.717881e-007
 -5.181624e-008  1.064466e-006 -1.060851e-007 -4.233725e-008
  8.214166e-007  3.160489e-008  5.083065e-008  6.202211e-008
  1.816622e-007

  1.059792e-005 -1.131393e-007  3.271834e-007  2.641581e-006
 -4.322018e-007 -5.132947e-007 -8.027494e-008 -1.045958e-006
  9.842242e-007  4.744782e-007  3.347976e-007  1.252480e-006
 -5.891560e-007 -4.319002e-007 -3.299149e-007 -2.621981e-007
  5.211981e-007  3.437857e-007  4.604711e-007 -6.827300e-008
 -4.972718e-007 -2.963002e-007 -2.432130e-007  7.759214e-009
  7.762357e-008  3.464006e-007  3.139088e-007 -1.336582e-007
 -3.689289e-007 -2.887561e-007 -6.865450e-008  1.604569e-007
  4.057577e-008  5.459180e-007  1.939278e-007 -1.278788e-007
 -1.886470e-007 -3.073735e-007 -2.688172e-008  1.141018e-008
 -1.437908e-007  7.059148e-007  1.108923e-007 -9.670687e-008
 -3.340378e-008 -2.352058e-007  2.036901e-008 -2.432581e-008
 -1.232353e-007  4.304797e-007  1.126859e-007 -5.218058e-008
  9.975872e-008 -1.702847e-007  3.741425e-008  1.047353e-007
  1.765722e-008  2.698621e-007  2.768850e-008 -4.648353e-010
  1.930890e-007 -1.855923e-007  6.332800e-008  1.172165e-008
 -9.522099e-008  1.738353e-007  4.393330e-009 -1.130790e-007
  1.459267e-007 -1.692026e-007  8.179629e-008  3.847488e-008
 -6.558449e-008  8.563700e-008 -9.560749e-009  2.960768e-008
  2.155039e-008

  1.533323e-005  2.264305e-007  2.310873e-006  1.148182e-005
  5.216984e-007  8.897734e-007 -6.625660e-007 -1.378860e-006
 -5.853220e-008  1.001776e-007  2.111137e-006  3.962892e-006
 -1.242928e-007  5.914481e-007 -4.256417e-007 -6.885310e-007
  1.698287e-006  1.926345e-007  1.473076e-006  6.016616e-007
 -4.971788e-007  4.919757e-008 -2.445815e-007  4.719366e-007
  8.836574e-007  1.760000e-007  1.407468e-006 -1.913099e-007
  7.616251e-008 -2.759556e-007 -2.781240e-007  4.951914e-007
  1.725017e-007  2.450486e-007  1.372097e-006 -2.403340e-007
  6.055838e-008 -3.314006e-007 -1.730171e-007  2.098106e-007
 -1.286645e-007  1.108923e-007  1.324597e-006 -2.917721e-007
  4.629314e-008 -2.982929e-007 -9.848165e-008  4.193004e-009
 -2.304249e-007  1.271107e-007  7.633484e-007 -4.829549e-007
 -1.442506e-008 -3.089374e-007 -8.493194e-008  1.237618e-008
  5.495975e-008  1.164690e-007  5.319393e-007 -4.440854e-007
  1.228351e-007 -3.555234e-007 -9.764827e-008  4.597073e-009
 -7.693379e-008  7.872637e-008  3.691739e-007 -1.690235e-007
 -6.728445e-009 -2.955325e-007  2.025849e-008  2.455841e-008
 -2.500344e-007  4.838036e-009  2.646920e-007 -2.493526e-007
  7.706416e-008

 -1.926648e-005 -2.816381e-007 -1.424065e-006 -6.694205e-006
  6.462484e-007  5.212765e-007 -4.292133e-007  6.614963e-007
 -2.073282e-006 -2.134785e-007 -1.005025e-006 -2.421731e-006
 -5.375116e-008  4.879912e-007 -1.001278e-007  4.728468e-008
 -2.099871e-006 -2.935858e-007 -9.830559e-007  5.521776e-008
  3.892291e-008  5.912999e-007  2.677752e-008 -1.209236e-007
 -7.745403e-007 -1.174614e-007 -8.794945e-007  4.929481e-007
  1.044142e-007  6.721169e-007 -1.516895e-007 -2.920156e-007
  9.889791e-008 -4.979876e-008 -5.780963e-007  9.106945e-008
 -2.432725e-008  5.385874e-007 -2.283737e-007 -1.784089e-007
  2.673229e-008 -9.670687e-008 -2.917721e-007  2.093973e-006
 -5.210691e-008  4.526777e-007 -5.062592e-008  2.548229e-008
  1.242098e-007 -5.902101e-009  2.689656e-008  4.755323e-008
 -1.235305e-007  3.887214e-007 -4.799658e-008  1.093583e-007
  1.525713e-007  1.090894e-008  1.498958e-007  1.469453e-007
 -1.762403e-007  1.851125e-007 -6.927235e-008  1.248811e-007
  3.108199e-007  4.420876e-009  5.789654e-008  6.578084e-008
  3.244930e-008  1.293154e-007 -4.276742e-009 -1.458010e-008
  9.970426e-008  6.695775e-008  9.334322e-008  2.038158e-008
 -9.584692e-008

  1.250645e-005 -2.590099e-007 -3.574072e-007 -7.973663e-007
 -7.730542e-007  1.637453e-007 -2.216263e-007 -7.754741e-007
  6.654372e-007  2.268226e-007 -3.358407e-007  1.791795e-006
 -1.063007e-007 -3.510545e-007 -2.268726e-007 -4.592326e-007
  8.459967e-007  3.692078e-007  1.858298e-009 -2.039670e-007
 -7.128988e-008 -2.261223e-007 -1.181104e-007 -1.950087e-008
  1.187975e-007  1.580353e-007  7.180897e-009 -1.307427e-007
 -3.531744e-008 -2.846314e-007 -1.209286e-007  2.997673e-007
  9.119019e-008  5.968247e-008  1.794117e-007 -2.654992e-007
 -6.967121e-008 -3.230090e-007 -2.408647e-007  7.577891e-008
 -9.346264e-009 -3.340378e-008  4.629314e-008 -5.210691e-008
  1.803360e-006 -2.613150e-007 -1.446593e-007 -1.443206e-007
 -5.627989e-008 -3.138632e-007  6.788021e-008  5.716510e-008
 -2.798366e-008 -1.758716e-007 -4.649412e-008  4.261187e-008
 -6.189550e-008 -2.339188e-007  4.378675e-008 -5.138118e-008
 -1.337972e-007 -1.706538e-007 -6.893902e-008  7.894790e-008
 -1.182361e-007 -7.879612e-008  2.465471e-008  6.068766e-008
 -9.190911e-008 -1.323242e-007 -7.575225e-008 -6.011582e-008
  1.011104e-008 -6.239689e-008  6.733488e-008  6.694780e-008
 -8.274874e-008

 -2.972807e-004 -1.477212e-006 -6.212470e-006 -6.135829e-005
 -3.096980e-007  2.866172e-005  1.029504e-006  8.071446e-006
 -4.553965e-005 -1.512537e-006 -7.517676e-006  3.726282e-006
  4.843397e-007  2.040573e-005  1.545692e-006 -2.592060e-006
 -4.550464e-007 -9.807933e-007 -4.274370e-006  3.328733e-006
 -1.360239e-006  1.367460e-005  1.032836e-006 -1.745066e-006
  4.413002e-006 -4.860773e-007 -1.614476e-006  1.922613e-006
 -1.104794e-006  8.853216e-006  5.767089e-007 -9.705260e-007
  3.726822e-006 -3.703443e-007 -6.316534e-007  1.193921e-006
 -9.091469e-007  6.134344e-006  1.008301e-007 -5.957310e-007
  2.859932e-006 -2.352058e-007 -2.982929e-007  4.526777e-007
 -2.613150e-007  4.656859e-006  1.068293e-007 -6.543602e-008
  2.274173e-006 -1.264150e-007 -2.279968e-007  1.483774e-007
 -1.574937e-007  3.232494e-006 -1.551400e-008 -1.877022e-007
  2.028892e-006 -5.156127e-008 -9.610623e-008  2.347658e-007
  7.060878e-008  2.308409e-006 -8.473567e-008  1.271067e-008
  1.559279e-006  1.278280e-008 -5.739007e-008  1.907098e-007
 -3.801485e-008  1.736545e-006 -6.989972e-008 -6.001834e-008
  1.157655e-006  4.232689e-008  4.443835e-008  8.760172e-008
  1.341596e-007

  2.487073e-006  4.025463e-007  4.009999e-007  3.583138e-006
 -5.122916e-007 -1.246916e-006  6.501400e-007  2.546715e-006
  1.009205e-006  2.244575e-007  4.329125e-007 -2.927056e-007
 -8.161628e-007 -8.386503e-007  7.273301e-007  1.608364e-006
 -4.053007e-007  1.255326e-007  1.898649e-007 -2.921595e-007
  6.570375e-008 -5.278159e-007  7.318844e-007  4.538637e-007
 -7.444400e-007  3.647442e-008  1.093214e-007 -1.520442e-007
  1.363912e-007 -1.886823e-007  6.448088e-007  2.066473e-007
 -6.476667e-007  5.320787e-008  2.558915e-008 -2.173541e-008
  2.922899e-008  1.156309e-008  7.439791e-007  1.483092e-007
 -1.975939e-007  2.036901e-008 -9.848165e-008 -5.062592e-008
 -1.446593e-007  1.068293e-007  9.480890e-007  6.133349e-009
 -2.777983e-008  3.818893e-008 -5.888768e-008 -1.930568e-008
 -5.467141e-008  9.235929e-008  5.666288e-007 -2.196594e-007
 -1.364959e-007 -1.156122e-008  1.638098e-008  2.645240e-008
  1.476612e-007  1.404002e-007  3.635459e-007 -3.068267e-007
  2.007708e-008 -8.028324e-008 -6.089452e-009 -4.363505e-008
 -9.591389e-009  6.142166e-008  2.603582e-007 -1.246652e-007
  9.743817e-008 -3.615684e-008 -3.426682e-008 -6.118574e-008
  7.166196e-009

 -1.079703e-006  6.687275e-008 -1.635275e-007 -3.000560e-006
 -3.672197e-007  5.294217e-007 -3.290636e-007 -8.148928e-007
 -1.975292e-008 -9.944125e-008 -3.780817e-007  1.060029e-006
 -3.277559e-007  3.621943e-007 -2.356754e-007 -1.209849e-007
  5.648915e-007 -6.423318e-008 -8.907353e-008  3.252161e-007
  1.652534e-007  3.119931e-007 -3.688607e-007 -7.256530e-008
  2.176642e-007  1.269539e-007  1.619836e-007  5.442287e-008
  5.090827e-008  4.939213e-008 -3.180196e-007 -1.802800e-007
  2.046398e-007  1.492094e-007  1.935799e-008 -2.564621e-008
  9.374806e-008  6.940484e-009 -2.647600e-007  1.891789e-008
  2.413905e-007 -2.432581e-008  4.193004e-009  2.548229e-008
 -1.443206e-007 -6.543602e-008  6.133349e-009  1.366826e-006
  3.160655e-008  4.183066e-008  3.002727e-008 -9.543743e-008
  1.408608e-007 -1.075749e-007  1.376144e-007 -1.613125e-007
  2.850133e-008  4.947437e-008  4.401942e-008  6.162249e-008
  7.925825e-008 -1.218002e-007  9.141834e-008 -6.098008e-008
 -1.398111e-007 -7.224786e-008  3.110138e-008  2.922010e-008
  3.315674e-008 -5.773110e-008  2.300437e-008 -1.205534e-007
 -1.227181e-007 -2.424835e-008  6.426447e-008  1.243632e-008
 -6.698378e-008

 -1.781746e-004 -9.444419e-007 -5.292903e-006 -4.043781e-005
 -1.977145e-008  1.888069e-005  1.051846e-006  4.649201e-006
 -2.668809e-005 -8.127450e-007 -5.529206e-006  3.466271e-006
  4.683363e-007  1.286563e-005  1.198786e-006 -2.063385e-006
  1.137166e-006 -5.063570e-007 -2.841666e-006  2.270597e-006
 -6.787309e-007  8.587507e-006  5.308721e-007 -1.396729e-006
  3.414560e-006 -3.929590e-007 -1.010034e-006  1.524354e-006
 -8.687411e-007  5.406320e-006  3.415635e-007 -6.973273e-007
  2.836060e-006 -2.631100e-007 -4.251128e-007  8.554137e-007
 -3.028765e-007  3.467677e-006  6.165994e-008 -3.508800e-007
  1.969462e-006 -1.232353e-007 -2.304249e-007  1.242098e-007
 -5.627989e-008  2.274173e-006 -2.777983e-008  3.160655e-008
  2.837704e-006 -1.516225e-007 -1.920386e-007  2.937511e-007
 -1.248791e-007  1.443739e-006 -3.632500e-008 -7.926228e-008
  1.097887e-006 -5.477911e-008 -5.866263e-008  8.561639e-008
  4.889061e-009  1.013754e-006 -6.278675e-008  1.145558e-007
  7.204572e-007 -1.552736e-008 -9.427085e-008 -1.679208e-008
  1.385713e-008  7.890541e-007 -8.340654e-008  1.496020e-009
  6.503936e-007  3.375292e-008 -9.335350e-008  1.793414e-007
  8.225719e-008

  3.239363e-006  3.229326e-007  9.802558e-007  1.570870e-006
 -1.608812e-007 -7.191367e-008 -4.591938e-007 -4.902016e-007
  2.091937e-007  3.295089e-007  6.814491e-007  9.719227e-007
 -3.344971e-007  3.509458e-008 -2.944387e-007 -2.650378e-007
  5.555377e-007  1.015909e-007  4.543211e-007  1.060267e-007
 -4.039244e-007 -1.953787e-007 -2.333944e-007 -3.621988e-008
  8.451770e-008  3.370387e-007  4.337243e-007 -2.593768e-007
 -1.176417e-007 -2.564289e-007 -2.217205e-007  1.655419e-007
  5.281659e-008  3.990730e-007  2.576098e-007 -1.988395e-007
 -1.229798e-007 -1.576923e-007 -5.247141e-008  9.936693e-008
 -3.916508e-008  4.304797e-007  1.271107e-007 -5.902101e-009
 -3.138632e-007 -1.264150e-007  3.818893e-008  4.183066e-008
 -1.516225e-007  6.537023e-007  1.176937e-007 -1.234825e-007
 -6.296138e-008 -1.321719e-007  1.918701e-008  2.444665e-008
 -2.904638e-008  4.563626e-007  1.000235e-007  4.426997e-008
  1.851470e-007 -1.362890e-007 -2.808818e-008  1.958165e-008
 -1.257470e-008  2.273749e-007  6.247146e-008 -1.160863e-007
  2.061777e-007 -1.004362e-007  5.694828e-008  8.825175e-008
 -2.248150e-008  1.249307e-007  5.384090e-009 -5.577965e-008
  7.796017e-008

  1.489637e-005  2.708748e-008  1.642128e-006  9.816943e-006
  4.775861e-010 -1.722996e-007 -3.246366e-007 -8.697359e-007
  5.116721e-007  9.950369e-008  1.465987e-006  2.609166e-006
 -6.952118e-008 -2.965660e-008 -2.375703e-007 -2.345894e-007
  7.696066e-007  1.856754e-007  1.017062e-006  4.553427e-007
 -3.384759e-007 -1.544850e-007 -1.121975e-007  4.130040e-007
  4.343846e-007  1.249626e-007  9.081193e-007 -1.515825e-007
  3.366148e-008 -2.795556e-007 -9.972612e-008  2.432746e-007
  1.403582e-008  1.887146e-007  8.192034e-007 -1.121932e-007
  5.757196e-008 -2.941047e-007 -1.113140e-007  4.670919e-008
 -1.074243e-007  1.126859e-007  7.633484e-007  2.689656e-008
  6.788021e-008 -2.279968e-007 -5.888768e-008  3.002727e-008
 -1.920386e-007  1.176937e-007  7.625809e-007 -1.967213e-007
 -9.231647e-008 -2.061227e-007 -9.895032e-009  6.139006e-008
 -9.463490e-008  8.680715e-008  5.109452e-007 -2.187266e-007
  8.783562e-008 -2.219852e-007 -9.048920e-009  1.394350e-008
  8.086601e-009  1.094653e-007  3.493443e-007 -2.520920e-007
 -6.998079e-008 -2.303400e-007  6.910479e-008 -4.178427e-008
 -1.435694e-007  7.543488e-008  2.871201e-007 -1.766667e-007
  5.808433e-008

 -1.995431e-005  1.150795e-007 -1.469626e-006 -8.767276e-006
 -7.923080e-007  1.449760e-006  6.378686e-007  1.227248e-006
 -1.468664e-006  6.615357e-009 -1.488960e-006 -1.948200e-006
  4.071331e-007  9.000457e-007  3.613289e-007  4.405231e-007
 -5.936738e-007 -7.118768e-008 -9.181365e-007 -7.346624e-008
  4.013214e-007  7.543800e-007  2.418963e-007 -4.271413e-007
 -2.072560e-007 -2.645283e-007 -8.519458e-007 -2.018914e-008
 -2.185085e-007  5.882104e-007  2.249366e-007 -4.115423e-007
  8.697228e-008 -1.986699e-007 -7.578181e-007  2.656999e-007
 -5.168436e-009  4.451710e-007  7.862499e-008 -1.134800e-007
  3.367418e-007 -5.218058e-008 -4.829549e-007  4.755323e-008
  5.716510e-008  1.483774e-007 -1.930568e-008 -9.543743e-008
  2.937511e-007 -1.234825e-007 -1.967213e-007  1.540282e-006
  1.727382e-008  1.411462e-007 -2.072954e-009 -7.296210e-008
  1.321012e-007 -8.836651e-008  2.724786e-008 -7.079454e-009
 -7.554876e-008  1.755859e-007  5.076440e-008  1.051811e-008
  1.298820e-007 -2.553285e-008 -1.783743e-008 -2.820244e-008
 -1.404961e-008  1.637917e-007  8.987336e-009 -1.079799e-007
  1.942587e-007 -1.279623e-008  2.602756e-009  4.864255e-008
 -3.207388e-008

  8.618313e-006  9.368748e-007  8.384011e-007  1.291818e-006
  1.996523e-007 -9.391660e-007 -2.162910e-008 -1.136832e-006
  1.182259e-006 -1.870936e-007  5.638980e-007 -4.810237e-007
 -4.457173e-007 -9.396795e-008 -1.193659e-007  1.047509e-007
  1.470856e-007 -9.500034e-008  1.198691e-007  1.406123e-007
  4.503627e-009 -1.664567e-007 -1.186923e-007  9.687886e-008
  2.455307e-007  3.405005e-007  8.951464e-009 -2.913802e-007
 -2.250004e-008 -2.430393e-007 -8.611738e-009  2.525164e-007
 -1.232390e-008  2.578309e-007  3.361588e-008 -1.408158e-007
 -1.462757e-007 -8.407333e-008  4.721692e-008  1.072463e-007
  1.830285e-007  9.975872e-008 -1.442506e-008 -1.235305e-007
 -2.798366e-008 -1.574937e-007 -5.467141e-008  1.408608e-007
 -1.248791e-007 -6.296138e-008 -9.231647e-008  1.727382e-008
  1.620899e-006 -1.965024e-007 -3.372784e-008 -4.821765e-008
 -1.899598e-007 -1.807157e-007 -6.539600e-008 -5.097247e-008
 -1.729970e-007 -8.753608e-008  1.816502e-008 -2.932167e-008
 -1.005944e-007 -1.873843e-007 -7.048248e-008  1.211119e-008
 -9.439696e-008  3.588043e-008  2.351613e-008 -9.469047e-008
 -1.214794e-007 -8.968961e-008 -1.195181e-007  8.901905e-009
 -2.485740e-008

 -2.099153e-004 -1.707181e-006 -4.472653e-006 -4.267269e-005
 -5.711151e-007  1.955199e-005  8.526128e-007  5.573841e-006
 -3.160342e-005 -9.994938e-007 -5.256268e-006  1.947844e-006
  5.152441e-007  1.379367e-005  1.062838e-006 -1.628800e-006
 -7.302169e-007 -6.142700e-007 -2.969419e-006  2.183884e-006
 -9.875187e-007  9.378670e-006  7.420104e-007 -1.135379e-006
  2.955882e-006 -4.359116e-007 -1.256444e-006  1.360951e-006
 -8.260937e-007  6.224314e-006  5.139983e-007 -7.346962e-007
  2.525094e-006 -3.191989e-007 -5.863790e-007  7.563150e-007
 -6.214997e-007  4.292949e-006  8.650284e-008 -4.648838e-007
  1.865762e-006 -1.702847e-007 -3.089374e-007  3.887214e-007
 -1.758716e-007  3.232494e-006  9.235929e-008 -1.075749e-007
  1.443739e-006 -1.321719e-007 -2.061227e-007  1.411462e-007
 -1.965024e-007  2.614404e-006 -1.204661e-008 -2.048941e-007
  1.366347e-006 -9.076324e-008 -1.326064e-007  1.403105e-007
  1.911570e-008  1.839531e-006 -4.751122e-008 -1.669841e-009
  1.110333e-006 -8.658479e-009 -7.942436e-008  1.761547e-007
  7.280616e-008  1.349180e-006 -1.121840e-007 -5.049692e-008
  9.329333e-007  1.680955e-008  1.991014e-008  9.848854e-008
  7.655581e-008

  9.930735e-006  2.068018e-007  3.896033e-007  3.512988e-006
 -5.355962e-007 -1.674822e-006  6.987246e-007  1.919265e-006
  1.597896e-006  1.699184e-007  2.995441e-007 -3.243638e-007
 -5.144198e-007 -1.146878e-006  4.152334e-007  1.139117e-006
 -3.586665e-007  1.204291e-007  2.221038e-007 -2.494524e-007
  2.222639e-007 -7.018488e-007  4.966441e-007  3.932424e-007
 -6.843119e-007  1.722784e-008  1.474160e-007 -1.063286e-007
  2.591118e-008 -3.560203e-007  4.607433e-007  8.554198e-008
 -5.213063e-007  4.207799e-008 -4.201440e-009 -2.439520e-009
 -1.691353e-008 -1.485545e-007  5.066701e-007  6.396800e-008
 -1.796819e-007  3.741425e-008 -8.493194e-008 -4.799658e-008
 -4.649412e-008 -1.551400e-008  5.666288e-007  1.376144e-007
 -3.632500e-008  1.918701e-008 -9.895032e-009 -2.072954e-009
 -3.372784e-008 -1.204661e-008  6.121295e-007 -3.863182e-008
 -1.067175e-007 -3.698478e-008  1.160867e-008  2.047557e-008
  4.386056e-008  2.629657e-008  3.882339e-007 -1.940845e-007
 -1.291077e-008 -3.547527e-008  6.955731e-009 -8.010451e-008
  3.002181e-008 -7.943427e-009  2.741469e-007 -1.892256e-007
 -1.815324e-008 -3.831449e-008  1.656697e-009  2.659857e-008
  2.178672e-008

  1.264753e-005 -9.852383e-008  4.744289e-007  2.011489e-006
  1.371261e-007 -1.458036e-006 -8.510342e-007 -8.655835e-007
  1.811999e-006 -1.429255e-007  4.221483e-007 -1.393342e-007
  3.759749e-007 -7.959184e-007 -5.717583e-007 -3.116688e-007
 -2.960208e-008 -7.757915e-008 -1.093580e-007  6.339709e-008
 -1.100748e-007 -5.162568e-007 -2.213149e-007  1.144530e-007
 -1.374440e-007  3.429800e-009 -5.491539e-008 -8.442022e-008
 -2.968634e-008 -4.475090e-007 -2.941901e-007  1.956580e-007
  5.583653e-008  5.502825e-008  1.346260e-007 -6.087823e-008
 -3.862431e-008 -2.946315e-007 -3.077620e-007 -1.393543e-007
  6.316634e-008  1.047353e-007  1.237618e-008  1.093583e-007
  4.261187e-008 -1.877022e-007 -2.196594e-007 -1.613125e-007
 -7.926228e-008  2.444665e-008  6.139006e-008 -7.296210e-008
 -4.821765e-008 -2.048941e-007 -3.863182e-008  1.318863e-006
 -1.506942e-008 -3.898046e-008  6.507902e-008 -1.317377e-007
  1.557786e-008 -1.495241e-007  9.140226e-008 -4.437243e-008
  6.051098e-008  5.251594e-008  8.686104e-009 -7.896076e-008
  3.443146e-008 -1.795163e-007  1.309441e-007  5.995012e-009
 -1.163604e-007 -1.593560e-008 -6.139118e-008 -3.039518e-008
  5.904773e-008

 -1.452463e-004 -9.121659e-007 -2.906164e-006 -3.133187e-005
 -4.023123e-007  1.480309e-005  5.381960e-007  3.286311e-006
 -2.277683e-005 -6.491707e-007 -3.601694e-006  2.612551e-006
  1.342477e-007  1.056411e-005  5.612961e-007 -1.901031e-006
  2.398581e-007 -3.349066e-007 -2.072212e-006  2.003830e-006
 -4.965569e-007  6.930509e-006  4.052405e-007 -1.156674e-006
  2.566882e-006 -2.715375e-007 -6.785339e-007  1.332997e-006
 -6.123424e-007  4.546032e-006  6.724312e-008 -5.129008e-007
  2.358271e-006 -1.305708e-007 -6.477500e-008  4.130120e-007
 -5.035326e-007  2.973194e-006 -1.996735e-007 -3.313132e-007
  1.645970e-006  1.765722e-008  5.495975e-008  1.525713e-007
 -6.189550e-008  2.028892e-006 -1.364959e-007  2.850133e-008
  1.097887e-006 -2.904638e-008 -9.463490e-008  1.321012e-007
 -1.899598e-007  1.366347e-006 -1.067175e-007 -1.506942e-008
  2.330483e-006  8.279276e-009 -7.596908e-008 -9.690565e-008
  7.060881e-008  7.652844e-007 -4.162769e-008  2.037624e-007
  7.332233e-007  3.358748e-008 -1.197502e-008  1.188010e-007
  5.504050e-008  5.415097e-007 -2.122236e-008  6.268942e-008
  3.517881e-007  3.206923e-008  3.013452e-008 -4.230887e-008
  4.876002e-008

 -1.187310e-006  6.200994e-007  8.916527e-007  1.255190e-006
 -5.871453e-007  2.744866e-007 -4.323277e-007 -7.729745e-008
 -4.637821e-007  2.542202e-007  5.637986e-007  8.666887e-007
 -2.258751e-007  4.256186e-007 -1.635377e-007 -2.713664e-007
  3.762109e-007  4.899974e-008  3.583727e-007  9.110319e-009
 -3.449154e-007  3.303315e-008 -1.717886e-007 -2.368542e-008
  4.078316e-008  2.997733e-007  3.315611e-007 -1.861972e-007
 -1.595503e-007 -1.003750e-007 -1.929055e-007  7.140796e-008
  9.760663e-009  3.068378e-007  1.685256e-007 -1.286739e-007
 -8.883513e-008 -1.293643e-008 -9.541061e-008  1.128348e-008
  5.906542e-009  2.698621e-007  1.164690e-007  1.090894e-008
 -2.339188e-007 -5.156127e-008 -1.156122e-008  4.947437e-008
 -5.477911e-008  4.563626e-007  8.680715e-008 -8.836651e-008
 -1.807157e-007 -9.076324e-008 -3.698478e-008 -3.898046e-008
  8.279276e-009  5.843089e-007  1.032687e-007 -1.606327e-008
 -2.098743e-009 -1.144419e-007 -4.684495e-008 -5.230897e-009
  3.165779e-008  3.167265e-007  6.478369e-008 -3.966363e-008
  1.778709e-007 -5.112027e-008  1.129813e-008  9.103349e-008
 -2.116064e-008  1.879294e-007  2.025055e-008 -5.466099e-008
  1.089358e-007

  5.308607e-006  4.947005e-007  1.540267e-006  5.733401e-006
 -1.584111e-007  4.409373e-007 -4.319570e-007 -1.342292e-007
 -1.046040e-007 -1.068923e-009  1.154868e-006  1.990273e-006
  7.527881e-008  2.645122e-007 -7.331155e-008 -1.857993e-007
  4.885747e-007  1.008551e-007  5.977958e-007  3.839187e-007
 -1.613079e-007  7.678357e-008  9.734478e-008  1.452268e-007
  2.719246e-007  8.880731e-008  6.413464e-007 -9.680481e-008
 -2.933760e-008 -6.823153e-008 -6.775514e-008  1.593049e-007
  2.292324e-008  1.296156e-007  5.897118e-007 -1.537010e-007
  3.137477e-009 -4.484373e-008 -1.145591e-007 -1.142957e-008
 -8.488196e-009  2.768850e-008  5.319393e-007  1.498958e-007
  4.378675e-008 -9.610623e-008  1.638098e-008  4.401942e-008
 -5.866263e-008  1.000235e-007  5.109452e-007  2.724786e-008
 -6.539600e-008 -1.326064e-007  1.160867e-008  6.507902e-008
 -7.596908e-008  1.032687e-007  6.501683e-007 -1.085669e-007
 -1.422889e-008 -9.783103e-008 -4.771000e-009  4.062015e-009
 -2.904247e-008  8.363132e-008  4.110519e-007 -2.348588e-007
 -3.766682e-008 -9.228233e-008  5.758501e-008 -8.838094e-008
 -1.879523e-008  7.396872e-008  2.951653e-007 -2.152664e-007
  4.490882e-008

 -1.044163e-005 -4.758914e-007 -2.131504e-006 -6.013508e-006
 -3.664397e-007  6.291460e-007  1.123109e-008  1.383693e-006
 -5.771741e-007  3.952609e-008 -1.476078e-006 -5.934826e-007
  6.284842e-007  2.557643e-007  5.690180e-008  1.480750e-007
 -5.931726e-007 -2.743099e-007 -6.932239e-007 -3.769923e-008
 -5.357467e-008  3.623811e-007 -4.701363e-008 -2.458118e-008
 -2.399190e-007 -1.089983e-007 -4.635625e-007  2.350015e-007
  8.049988e-008  2.450042e-007  9.077149e-008 -1.416445e-007
 -5.289968e-008  4.142157e-009 -5.124021e-007  1.544930e-007
  8.673644e-008  1.521420e-007  8.940706e-008 -1.006719e-007
 -5.249326e-008 -4.648353e-010 -4.440854e-007  1.469453e-007
 -5.138118e-008  2.347658e-007  2.645240e-008  6.162249e-008
  8.561639e-008  4.426997e-008 -2.187266e-007 -7.079454e-009
 -5.097247e-008  1.403105e-007  2.047557e-008 -1.317377e-007
 -9.690565e-008 -1.606327e-008 -1.085669e-007  1.259280e-006
  2.820770e-009  1.323488e-007  4.457930e-008  2.704415e-008
  3.613295e-008  1.070924e-008  5.597519e-008 -7.482751e-008
 -6.211129e-008  1.507070e-007 -1.608162e-008 -3.860889e-008
  1.537460e-007  2.982723e-008  9.430301e-008  6.218243e-008
 -7.230422e-008

 -9.635051e-006 -4.723926e-007 -7.043625e-007 -4.412137e-006
  1.027122e-006  1.771623e-006  4.397929e-007 -4.004663e-007
 -1.746531e-006 -1.686724e-007 -5.418024e-007  1.383484e-006
 -6.726384e-007  1.079197e-006  7.222809e-008  1.432234e-007
  8.565256e-007  1.165939e-008 -6.857305e-008  1.425030e-008
 -4.200568e-007  5.383486e-007  2.130367e-008 -1.061100e-007
  3.395689e-007 -2.250314e-008  1.501661e-007  3.309832e-009
  4.277309e-008  2.255586e-007  7.185646e-008  1.487659e-007
  1.898427e-007  7.855640e-008  1.326781e-007 -1.094981e-008
 -5.923266e-008  9.068340e-008  1.183202e-007 -1.070775e-009
  5.797323e-008  1.930890e-007  1.228351e-007 -1.762403e-007
 -1.337972e-007  7.060878e-008  1.476612e-007  7.925825e-008
  4.889061e-009  1.851470e-007  8.783562e-008 -7.554876e-008
 -1.729970e-007  1.911570e-008  4.386056e-008  1.557786e-008
  7.060881e-008 -2.098743e-009 -1.422889e-008  2.820770e-009
  1.243469e-006 -6.838444e-008  6.044266e-009 -1.722605e-007
  1.002608e-007 -1.713428e-007  1.593163e-008 -1.563040e-008
 -1.137857e-007 -1.253258e-007  5.756869e-008  5.431516e-008
 -6.641656e-009 -1.280073e-007  2.819970e-008  4.017484e-009
 -1.323557e-008

 -1.516223e-004 -9.135410e-007 -2.779793e-006 -3.063752e-005
 -4.713216e-007  1.341326e-005  3.529505e-007  4.353375e-006
 -2.242976e-005 -7.444837e-007 -3.615571e-006  1.002188e-006
  2.831936e-007  9.570964e-006  8.296879e-007 -7.358634e-007
 -8.956509e-007 -4.480883e-007 -2.214672e-006  1.515849e-006
 -5.533579e-007  6.554080e-006  6.946441e-007 -7.628283e-007
  1.841985e-006 -2.970681e-007 -9.699726e-007  9.013119e-007
 -5.438094e-007  4.383489e-006  4.775428e-007 -5.510951e-007
  1.611064e-006 -2.824926e-007 -4.998408e-007  5.610039e-007
 -4.858142e-007  3.075016e-006  1.476151e-007 -3.641268e-007
  1.369197e-006 -1.855923e-007 -3.555234e-007  1.851125e-007
 -1.706538e-007  2.308409e-006  1.404002e-007 -1.218002e-007
  1.013754e-006 -1.362890e-007 -2.219852e-007  1.755859e-007
 -8.753608e-008  1.839531e-006  2.629657e-008 -1.495241e-007
  7.652844e-007 -1.144419e-007 -9.783103e-008  1.323488e-007
 -6.838444e-008  1.577272e-006 -1.721939e-008 -3.292528e-008
  7.166766e-007 -3.797781e-008 -5.207236e-008  7.673732e-008
  5.687752e-009  1.148459e-006 -6.808954e-008 -2.526428e-008
  7.574148e-007 -6.881299e-009 -2.479131e-008  8.435047e-008
  1.132021e-007

  1.142221e-005  3.315895e-007 -1.649014e-008  4.874358e-006
 -6.312555e-007 -1.784376e-006  7.360614e-007  1.303119e-006
  2.044771e-006  2.329321e-007  1.869986e-007 -5.029465e-007
 -4.271998e-007 -1.283289e-006  3.448024e-007  9.562991e-007
 -4.368444e-007  1.617362e-007  2.252422e-007 -3.282704e-007
  1.842108e-007 -6.529309e-007  3.299388e-007  4.188437e-007
 -4.802827e-007  4.177886e-008  7.159219e-008 -1.316504e-007
 -2.196216e-008 -3.573819e-007  3.997937e-007  1.480176e-008
 -4.537962e-007  6.853663e-008 -7.027283e-008  2.213110e-008
  1.867539e-008 -2.104299e-007  3.813142e-007  4.420531e-008
 -2.428908e-007  6.332800e-008 -9.764827e-008 -6.927235e-008
 -6.893902e-008 -8.473567e-008  3.635459e-007  9.141834e-008
 -6.278675e-008 -2.808818e-008 -9.048920e-009  5.076440e-008
  1.816502e-008 -4.751122e-008  3.882339e-007  9.140226e-008
 -4.162769e-008 -4.684495e-008 -4.771000e-009  4.457930e-008
  6.044266e-009 -1.721939e-008  4.936280e-007 -8.245376e-008
 -3.058554e-008 -1.488484e-008 -2.235341e-008 -5.568392e-008
 -5.919497e-008 -6.227124e-008  3.202598e-007 -1.610712e-007
 -1.300215e-008 -1.770081e-009 -4.720426e-009 -4.074305e-009
  2.466568e-008

 -5.422329e-006 -4.609197e-007  2.783647e-007 -2.568480e-006
 -1.242771e-007  7.012935e-007 -3.704531e-007 -5.699477e-008
 -5.884174e-007  1.744719e-008  1.368860e-008 -7.143295e-007
  5.966970e-007  2.984964e-007 -2.287467e-007 -4.262944e-007
  9.489371e-008 -1.037502e-008 -1.868633e-007  4.111648e-009
 -8.431653e-008  3.531262e-007 -9.798560e-008 -1.216240e-007
  1.663613e-007 -4.985636e-008 -1.290126e-007  8.673336e-008
  1.050303e-008  2.781674e-007 -1.164047e-007 -5.510593e-008
  2.595452e-007 -7.677433e-008 -5.532216e-008  2.754582e-008
 -1.009537e-008  1.243727e-007 -2.268315e-007 -4.616976e-008
  2.107661e-007  1.172165e-008  4.597073e-009  1.248811e-007
  7.894790e-008  1.271067e-008 -3.068267e-007 -6.098008e-008
  1.145558e-007  1.958165e-008  1.394350e-008  1.051811e-008
 -2.932167e-008 -1.669841e-009 -1.940845e-007 -4.437243e-008
  2.037624e-007 -5.230897e-009  4.062015e-009  2.704415e-008
 -1.722605e-007 -3.292528e-008 -8.245376e-008  1.128854e-006
  3.432337e-008  9.079078e-009  4.698166e-008  6.645988e-008
 -1.188248e-008  4.522193e-008  4.163937e-008 -8.747841e-008
 -3.804687e-008  6.398562e-008  4.768214e-008 -9.252200e-008
  6.428259e-008

 -1.109781e-004 -4.664718e-007 -1.806941e-006 -2.130462e-005
 -7.025947e-007  1.005303e-005  1.307579e-008  3.100665e-006
 -1.656665e-005 -4.799103e-007 -2.361775e-006  1.646855e-006
  1.044579e-007  7.472881e-006  2.921318e-007 -6.220437e-007
 -6.126290e-008 -3.211066e-007 -1.610141e-006  1.194747e-006
 -3.582184e-007  4.900678e-006  3.508966e-007 -4.020335e-007
  1.296396e-006 -1.102909e-007 -5.887858e-007  6.335473e-007
 -1.621963e-007  3.174871e-006  2.617831e-007 -3.256039e-007
  1.368834e-006 -1.698566e-007 -1.949776e-007  2.568719e-007
 -4.762646e-007  2.155482e-006  5.251141e-008 -2.921452e-007
  1.306579e-006 -9.522099e-008 -7.693379e-008  3.108199e-007
 -1.182361e-007  1.559279e-006  2.007708e-008 -1.398111e-007
  7.204572e-007 -1.257470e-008  8.086601e-009  1.298820e-007
 -1.005944e-007  1.110333e-006 -1.291077e-008  6.051098e-008
  7.332233e-007  3.165779e-008 -2.904247e-008  3.613295e-008
  1.002608e-007  7.166766e-007 -3.058554e-008  3.432337e-008
  1.501750e-006  7.022465e-009 -2.009814e-008 -3.337063e-008
 -2.972362e-008  4.350774e-007  2.794345e-008 -9.782267e-009
  2.388307e-007  4.814316e-008  9.987509e-008  9.757736e-008
  4.534438e-008

 -1.110396e-006  9.948130e-008  2.931318e-007  1.581619e-007
 -6.632272e-007  2.018406e-007  1.026422e-007 -2.576188e-007
 -5.732703e-007  2.410146e-007  1.092101e-007  7.782839e-007
 -1.661755e-007  3.103626e-007 -3.038923e-008 -4.271227e-007
  2.691432e-007  1.018412e-007  1.277612e-007 -6.264604e-008
 -2.176035e-007  1.418569e-007 -5.568470e-008 -2.051595e-008
  2.087810e-007  1.572452e-007  9.759197e-008 -8.927368e-008
 -2.567484e-007  1.967227e-008 -4.544292e-008 -1.128322e-008
  6.361828e-008  1.669368e-007  3.243413e-008  4.320256e-008
  4.181114e-008 -4.962824e-009 -7.192616e-008 -4.594154e-008
 -1.368702e-008  1.738353e-007  7.872637e-008  4.420876e-009
 -7.879612e-008  1.278280e-008 -8.028324e-008 -7.224786e-008
 -1.552736e-008  2.273749e-007  1.094653e-007 -2.553285e-008
 -1.873843e-007 -8.658479e-009 -3.547527e-008  5.251594e-008
  3.358748e-008  3.167265e-007  8.363132e-008  1.070924e-008
 -1.713428e-007 -3.797781e-008 -1.488484e-008  9.079078e-009
  7.022465e-009  4.131914e-007  4.425200e-008 -3.876246e-008
  3.884429e-008 -3.311601e-008  2.154625e-008  2.036072e-009
  2.467924e-008  2.321886e-007  4.342779e-008  9.661177e-009
  8.872527e-008

  2.873919e-006  3.399428e-007  1.304616e-006  3.357877e-006
 -2.009127e-007  3.857270e-007 -5.131335e-007 -7.893109e-008
 -4.262816e-008 -3.195868e-009  9.103178e-007  1.606805e-006
  1.290816e-007  2.949450e-007 -1.943409e-007 -1.033010e-007
  3.658882e-007  1.189797e-007  4.257594e-007  3.713611e-007
 -7.826436e-008  1.076117e-007  7.251049e-008  1.224108e-007
  2.486919e-007  7.075921e-008  5.052854e-007 -6.837357e-008
 -3.177685e-008 -1.754945e-008 -9.441116e-008  1.707689e-007
  4.244877e-008  6.420193e-008  4.753566e-007 -1.651826e-007
  1.837686e-009 -2.620364e-008 -9.152166e-008 -9.670562e-009
  2.538019e-008  4.393330e-009  3.691739e-007  5.789654e-008
  2.465471e-008 -5.739007e-008 -6.089452e-009  3.110138e-008
 -9.427085e-008  6.247146e-008  3.493443e-007 -1.783743e-008
 -7.048248e-008 -7.942436e-008  6.955731e-009  8.686104e-009
 -1.197502e-008  6.478369e-008  4.110519e-007  5.597519e-008
  1.593163e-008 -5.207236e-008 -2.235341e-008  4.698166e-008
 -2.009814e-008  4.425200e-008  4.884491e-007 -3.833200e-008
 -2.928457e-008 -2.780487e-008  1.077182e-008 -7.960461e-008
 -8.817768e-008  5.369128e-008  3.281880e-007 -1.524068e-007
  9.645812e-008

 -1.176107e-005 -3.223857e-007 -6.215278e-007 -4.960377e-006
  4.571350e-007  9.059662e-007  2.998560e-007 -6.134130e-008
 -1.647870e-006 -2.816734e-008 -7.465233e-007 -2.241732e-007
 -1.840106e-007  7.619261e-007  7.341802e-008 -1.531881e-007
 -4.098818e-007 -6.807517e-008 -4.248090e-007  7.667814e-008
  4.874761e-008  4.843400e-007  1.239746e-008 -1.395931e-007
  2.036102e-008 -7.368351e-009 -3.333392e-007  6.419468e-008
 -5.142483e-008  2.951092e-007  4.391487e-008  4.475671e-008
  2.454241e-007 -1.334897e-007 -2.658450e-007  9.306418e-008
 -5.773766e-008  2.633787e-007  3.666181e-008 -5.320552e-008
  1.717881e-007 -1.130790e-007 -1.690235e-007  6.578084e-008
  6.068766e-008  1.907098e-007 -4.363505e-008  2.922010e-008
 -1.679208e-008 -1.160863e-007 -2.520920e-007 -2.820244e-008
  1.211119e-008  1.761547e-007 -8.010451e-008 -7.896076e-008
  1.188010e-007 -3.966363e-008 -2.348588e-007 -7.482751e-008
 -1.563040e-008  7.673732e-008 -5.568392e-008  6.645988e-008
 -3.337063e-008 -3.876246e-008 -3.833200e-008  1.067392e-006
 -9.042382e-008  7.851470e-008 -3.541834e-008  1.255873e-008
  1.353448e-007 -3.812513e-008  5.685090e-008 -1.384224e-007
  5.747150e-008

  6.494931e-007 -2.516766e-008  1.038096e-007  2.010609e-006
 -3.629616e-007  2.019400e-007 -2.938166e-007  3.750244e-007
  9.283296e-007  7.627594e-008  1.466961e-007 -6.193795e-007
  3.089775e-007 -7.002367e-008 -3.999573e-009 -6.636277e-008
 -1.205207e-007  4.823921e-008  2.097085e-007 -5.623431e-008
 -1.870441e-007 -2.721833e-007  3.292798e-008  3.638482e-008
 -1.245595e-007  6.466236e-008  1.145167e-008 -4.614818e-008
 -1.417162e-007  4.969672e-009 -9.868231e-008 -2.817168e-008
 -2.621731e-008  1.160757e-007  4.295976e-008 -1.257462e-007
 -7.992260e-008  8.254200e-010 -8.861670e-008 -6.489344e-008
 -5.181624e-008  1.459267e-007 -6.728445e-009  3.244930e-008
 -9.190911e-008 -3.801485e-008 -9.591389e-009  3.315674e-008
  1.385713e-008  2.061777e-007 -6.998079e-008 -1.404961e-008
 -9.439696e-008  7.280616e-008  3.002181e-008  3.443146e-008
  5.504050e-008  1.778709e-007 -3.766682e-008 -6.211129e-008
 -1.137857e-007  5.687752e-009 -5.919497e-008 -1.188248e-008
 -2.972362e-008  3.884429e-008 -2.928457e-008 -9.042382e-008
  1.034924e-006  5.667003e-008 -6.493960e-008 -9.775626e-009
 -8.221622e-008 -1.223632e-007 -8.016735e-008  4.058001e-008
 -1.568363e-007

 -1.149550e-004 -2.444215e-007 -2.115793e-006 -2.261343e-005
 -4.619825e-007  1.013606e-005  7.702664e-008  3.663745e-006
 -1.677834e-005 -5.726608e-007 -2.807657e-006  1.538174e-007
  1.675961e-007  7.310539e-006  6.400764e-007 -4.803795e-007
 -9.079908e-007 -3.504812e-007 -1.706845e-006  1.110769e-006
 -4.737718e-007  4.945857e-006  5.037113e-007 -6.120699e-007
  1.150316e-006 -1.516657e-007 -7.815347e-007  6.352345e-007
 -3.587100e-007  3.309624e-006  2.853477e-007 -4.479324e-007
  1.194064e-006 -1.819474e-007 -4.222762e-007  4.351668e-007
 -3.821016e-007  2.361346e-006  8.912340e-008 -2.459981e-007
  1.064466e-006 -1.692026e-007 -2.955325e-007  1.293154e-007
 -1.323242e-007  1.736545e-006  6.142166e-008 -5.773110e-008
  7.890541e-007 -1.004362e-007 -2.303400e-007  1.637917e-007
  3.588043e-008  1.349180e-006 -7.943427e-009 -1.795163e-007
  5.415097e-007 -5.112027e-008 -9.228233e-008  1.507070e-007
 -1.253258e-007  1.148459e-006 -6.227124e-008  4.522193e-008
  4.350774e-007 -3.311601e-008 -2.780487e-008  7.851470e-008
  5.667003e-008  1.079373e-006 -7.178144e-008 -6.534214e-008
  4.982638e-007 -1.361408e-008 -3.274120e-008  2.024634e-009
  9.891310e-008

  8.507387e-006  3.633885e-007  5.232046e-007  4.900030e-006
 -6.454918e-010 -1.519527e-006  4.086156e-007  1.129229e-006
  1.642588e-006  1.786054e-008  4.917004e-007 -7.390318e-007
 -3.577409e-007 -8.640145e-007  2.124837e-007  6.454304e-007
 -3.487618e-007  1.990111e-008  2.009030e-007 -2.914362e-007
  7.965967e-008 -5.512354e-007  2.534697e-007  3.208595e-007
 -4.467727e-007  6.326888e-008  7.234350e-008 -1.380838e-007
 -5.285725e-008 -3.280697e-007  2.096773e-007  6.505139e-008
 -3.379027e-007  1.080387e-007  1.104206e-009  6.618891e-008
 -3.182676e-008 -1.628192e-007  2.612702e-007  8.345143e-008
 -1.060851e-007  8.179629e-008  2.025849e-008 -4.276742e-009
 -7.575225e-008 -6.989972e-008  2.603582e-007  2.300437e-008
 -8.340654e-008  5.694828e-008  6.910479e-008  8.987336e-009
  2.351613e-008 -1.121840e-007  2.741469e-007  1.309441e-007
 -2.122236e-008  1.129813e-008  5.758501e-008 -1.608162e-008
  5.756869e-008 -6.808954e-008  3.202598e-007  4.163937e-008
  2.794345e-008  2.154625e-008  1.077182e-008 -3.541834e-008
 -6.493960e-008 -7.178144e-008  4.322145e-007 -6.638135e-009
 -2.841191e-008  7.553292e-009  3.869194e-010 -6.794439e-008
 -8.670639e-009

  1.691340e-006 -2.229289e-007 -1.841717e-007 -1.881918e-007
  9.820825e-007 -2.565389e-007 -6.042184e-008 -8.553992e-007
 -4.319658e-008  7.114257e-009 -9.368264e-008 -2.956125e-007
  6.712024e-008 -1.007435e-007 -1.158557e-007 -1.895446e-007
  9.164026e-008 -1.854653e-007  7.046059e-008 -1.365451e-008
 -7.194004e-008 -8.862917e-008 -2.136349e-007 -2.746644e-008
  9.797774e-008 -3.550323e-008  5.738683e-008  4.696229e-008
 -1.045465e-007 -1.079344e-007 -1.913832e-007  6.620427e-008
  1.074404e-007  1.108202e-007 -2.685433e-009  3.830762e-010
  1.584910e-009 -4.549223e-008 -7.360687e-008 -1.233042e-008
 -4.233725e-008  3.847488e-008  2.455841e-008 -1.458010e-008
 -6.011582e-008 -6.001834e-008 -1.246652e-007 -1.205534e-007
  1.496020e-009  8.825175e-008 -4.178427e-008 -1.079799e-007
 -9.469047e-008 -5.049692e-008 -1.892256e-007  5.995012e-009
  6.268942e-008  9.103349e-008 -8.838094e-008 -3.860889e-008
  5.431516e-008 -2.526428e-008 -1.610712e-007 -8.747841e-008
 -9.782267e-009  2.036072e-009 -7.960461e-008  1.255873e-008
 -9.775626e-009 -6.534214e-008 -6.638135e-009  1.011581e-006
  1.058067e-009 -4.731752e-008 -7.584722e-008  3.899432e-008
 -4.664046e-008

 -8.508814e-005 -8.148645e-007 -2.424617e-006 -1.651587e-005
  1.277800e-007  7.854050e-006  4.589796e-007  1.991338e-006
 -1.236532e-005 -4.844910e-007 -2.488787e-006  1.158334e-006
  1.401230e-007  5.300405e-006  6.435815e-007 -5.576594e-007
 -1.705837e-007 -3.357247e-007 -1.260415e-006  7.532837e-007
 -3.619110e-007  3.617417e-006  4.144868e-007 -5.579317e-007
  1.219416e-006 -2.254782e-007 -5.563515e-007  4.918435e-007
 -3.656670e-007  2.305482e-006  2.911307e-007 -1.778308e-007
  1.018182e-006 -1.471562e-007 -3.328541e-007  5.078684e-007
 -2.822208e-007  1.605547e-006  9.610183e-008 -2.173566e-007
  8.214166e-007 -6.558449e-008 -2.500344e-007  9.970426e-008
  1.011104e-008  1.157655e-006  9.743817e-008 -1.227181e-007
  6.503936e-007 -2.248150e-008 -1.435694e-007  1.942587e-007
 -1.214794e-007  9.329333e-007 -1.815324e-008 -1.163604e-007
  3.517881e-007 -2.116064e-008 -1.879523e-008  1.537460e-007
 -6.641656e-009  7.574148e-007 -1.300215e-008 -3.804687e-008
  2.388307e-007  2.467924e-008 -8.817768e-008  1.353448e-007
 -8.221622e-008  4.982638e-007 -2.841191e-008  1.058067e-009
  1.209112e-006 -3.286686e-009 -6.975454e-008  1.429122e-008
  8.757227e-008

 -4.537682e-006  8.209164e-008  3.591564e-007 -8.325164e-007
 -5.873975e-007  5.978827e-007  1.920097e-008 -7.805061e-008
 -8.909794e-007  2.017170e-007  6.835613e-008  8.616614e-007
 -2.491068e-007  4.750647e-007  2.656283e-008 -1.898877e-007
  4.394361e-007  6.000386e-008 -1.207959e-008  1.521096e-008
 -3.690838e-008  2.696262e-007 -3.172468e-009 -5.924367e-008
  2.393313e-007  1.140813e-007  8.678931e-008 -9.536307e-009
 -2.141570e-007  1.069076e-007 -4.278021e-010 -1.059302e-008
  5.054029e-008  8.203781e-008  2.519040e-008 -6.967416e-008
  4.212928e-008  8.789566e-008 -3.232021e-008 -1.513262e-008
  3.160489e-008  8.563700e-008  4.838036e-009  6.695775e-008
 -6.239689e-008  4.232689e-008 -3.615684e-008 -2.424835e-008
  3.375292e-008  1.249307e-007  7.543488e-008 -1.279623e-008
 -8.968961e-008  1.680955e-008 -3.831449e-008 -1.593560e-008
  3.206923e-008  1.879294e-007  7.396872e-008  2.982723e-008
 -1.280073e-007 -6.881299e-009 -1.770081e-009  6.398562e-008
  4.814316e-008  2.321886e-007  5.369128e-008 -3.812513e-008
 -1.223632e-007 -1.361408e-008  7.553292e-009 -4.731752e-008
 -3.286686e-009  3.135709e-007  5.066798e-008 -8.642101e-009
 -6.003375e-010

 -2.456483e-006 -8.090748e-008  6.718355e-007  1.224752e-006
 -3.481299e-007  7.430343e-007 -8.439129e-008 -3.119994e-007
 -9.793477e-007  1.254339e-007  3.538427e-007  1.678131e-006
  1.626287e-007  5.234381e-007 -1.856896e-007 -2.766921e-007
  3.194163e-007  8.417461e-008  2.305007e-007  3.287621e-007
 -1.239150e-008  3.528289e-007 -3.656778e-008  7.306134e-008
  3.284193e-007 -3.910679e-008  3.129032e-007 -5.011195e-008
 -1.245505e-007  1.460112e-007 -2.335166e-008  7.829969e-008
  1.241616e-007  1.317925e-008  2.711819e-007 -6.768737e-008
 -4.546709e-008  2.823689e-008 -7.951546e-008 -8.419698e-009
  5.083065e-008 -9.560749e-009  2.646920e-007  9.334322e-008
  6.733488e-008  4.443835e-008 -3.426682e-008  6.426447e-008
 -9.335350e-008  5.384090e-009  2.871201e-007  2.602756e-009
 -1.195181e-007  1.991014e-008  1.656697e-009 -6.139118e-008
  3.013452e-008  2.025055e-008  2.951653e-007  9.430301e-008
  2.819970e-008 -2.479131e-008 -4.720426e-009  4.768214e-008
  9.987509e-008  4.342779e-008  3.281880e-007  5.685090e-008
 -8.016735e-008 -3.274120e-008  3.869194e-010 -7.584722e-008
 -6.975454e-008  5.066798e-008  4.281932e-007 -1.400823e-008
  7.063405e-008

 -1.210155e-005 -2.979920e-007 -6.748588e-007 -6.502764e-006
 -2.266050e-007  8.288895e-007  7.463388e-008 -3.020657e-007
 -1.625156e-006  1.664458e-008 -7.182094e-007 -2.358633e-007
  2.024913e-008  5.678315e-007 -2.234926e-007 -1.673035e-007
  5.011169e-007 -2.191016e-008 -4.000850e-007 -2.429674e-007
  1.816433e-007  5.132059e-007 -1.815333e-007 -8.925144e-008
  2.892104e-007 -2.704229e-008 -2.321247e-007 -1.434851e-008
 -1.955039e-007  2.928867e-007 -1.415615e-008 -9.605527e-008
  1.315187e-007  1.272189e-008 -2.318147e-007 -1.333330e-008
  2.387652e-008  1.035451e-007 -5.248931e-008  2.704016e-008
  6.202211e-008  2.960768e-008 -2.493526e-007  2.038158e-008
  6.694780e-008  8.760172e-008 -6.118574e-008  1.243632e-008
  1.793414e-007 -5.577965e-008 -1.766667e-007  4.864255e-008
  8.901905e-009  9.848854e-008  2.659857e-008 -3.039518e-008
 -4.230887e-008 -5.466099e-008 -2.152664e-007  6.218243e-008
  4.017484e-009  8.435047e-008 -4.074305e-009 -9.252200e-008
  9.757736e-008  9.661177e-009 -1.524068e-007 -1.384224e-007
  4.058001e-008  2.024634e-009 -6.794439e-008  3.899432e-008
  1.429122e-008 -8.642101e-009 -1.400823e-008  9.374413e-007
 -1.584476e-008

 -1.261444e-005  1.354101e-007  3.466226e-007 -3.297464e-006
 -4.889664e-007  8.751054e-007 -2.230671e-007  3.186095e-007
 -2.167735e-006 -2.301393e-008 -4.342242e-008  8.706171e-007
  1.353484e-008  8.900720e-007 -1.405727e-007 -2.227014e-007
 -7.463618e-008  5.542736e-008 -2.452575e-008  2.915309e-007
 -1.978164e-007  6.347567e-007 -2.858243e-008  1.260186e-007
  7.605120e-008  5.408392e-008  1.224976e-007  1.156946e-008
 -6.619680e-008  3.632736e-007  5.386728e-008  1.047062e-007
  1.512370e-007  4.621913e-008  1.024437e-007  4.177088e-008
  1.673369e-008  2.371756e-007  5.073655e-008 -1.263551e-007
  1.816622e-007  2.155039e-008  7.706416e-008 -9.584692e-008
 -8.274874e-008  1.341596e-007  7.166196e-009 -6.698378e-008
  8.225719e-008  7.796017e-008  5.808433e-008 -3.207388e-008
 -2.485740e-008  7.655581e-008  2.178672e-008  5.904773e-008
  4.876002e-008  1.089358e-007  4.490882e-008 -7.230422e-008
 -1.323557e-008  1.132021e-007  2.466568e-008  6.428259e-008
  4.534438e-008  8.872527e-008  9.645812e-008  5.747150e-008
 -1.568363e-007  9.891310e-008 -8.670639e-009 -4.664046e-008
  8.757227e-008 -6.003375e-010  7.063405e-008 -1.584476e-008
  7.975025e-007


[EIGEN VALUE]
  2.528782e-002  1.144645e-004  5.670100e-005  4.835164e-005
  2.753695e-005  2.075473e-005  1.335114e-005  6.935336e-006
  5.983996e-006  5.425824e-006  3.873624e-006  3.551089e-006
  3.027458e-006  2.440169e-006  2.175237e-006  1.859414e-006
  1.747153e-006  1.672603e-006  1.420731e-006  1.327876e-006
  1.299701e-006  1.276292e-006  1.099570e-006  9.963870e-007
  8.950624e-007  8.312211e-007  6.717211e-007  6.456191e-007
  4.808042e-007  4.079789e-007  3.558390e-007  2.908632e-007
  2.201457e-007  1.894047e-007  1.742054e-007  1.366054e-007
  1.040029e-007  9.424361e-008  7.849311e-008


[EIGEN VECTOR]
39 39

  9.796677e-001  2.723239e-003  2.294665e-003 -9.882780e-002
  1.463223e-001  4.036327e-003 -6.091794e-004 -6.935291e-002
 -9.533653e-003  2.185865e-003  4.032254e-003 -4.449803e-002
 -1.874623e-002  9.423193e-004  3.066775e-003 -2.729638e-002
 -1.448999e-002  5.797726e-004  2.465384e-003 -1.765139e-002
 -1.071001e-002  4.205497e-004  4.894499e-004 -1.199942e-002
 -7.198683e-003  1.275637e-004  3.453448e-004 -8.464710e-003
 -5.872007e-003 -5.094530e-005 -3.953079e-004 -6.106881e-003
 -4.473239e-003 -4.857733e-005  3.049615e-005 -4.628362e-003
 -3.426840e-003 -1.856956e-004 -5.092336e-004

  1.882527e-001 -4.403032e-003  3.275887e-002  4.477406e-001
 -7.311166e-001 -6.480077e-003  3.367085e-002  2.626578e-001
  2.856226e-001  1.517350e-002 -5.081267e-002  1.407504e-001
  2.060457e-001  7.449077e-003 -1.078469e-002  3.852531e-002
  8.438409e-002  1.425927e-002 -5.490197e-004 -4.308448e-003
  2.477037e-002  9.426793e-003  1.838649e-002 -1.038379e-002
  4.308693e-003  5.253963e-003  3.314259e-003 -1.688007e-002
  5.640550e-003  4.123190e-003  8.773304e-003 -2.054217e-002
 -1.038135e-002  4.555215e-003 -5.064443e-003 -1.813704e-002
 -1.051071e-002  3.415532e-003 -5.338221e-004

  2.146027e-002 -1.217029e-001  6.282619e-001 -3.131059e-001
 -4.371805e-001 -1.167655e-001 -2.637109e-002 -9.802012e-002
 -4.556461e-001 -7.631883e-002 -2.612031e-002 -2.383684e-003
 -2.024670e-001 -3.712578e-002 -1.182794e-002  4.492834e-002
 -4.904346e-002 -2.120925e-002 -4.558943e-002  6.007823e-002
 -8.933039e-003 -1.165874e-002 -1.860460e-002  5.990029e-002
  6.107350e-003 -9.087413e-003 -2.626794e-003  4.449142e-002
  1.911819e-002 -1.126838e-002  3.581443e-003  3.661012e-002
  1.573864e-002 -9.011237e-003 -1.090901e-002  2.668686e-002
  1.857338e-002 -1.043693e-002  9.529474e-004

 -2.365398e-002 -1.534302e-001  7.206539e-001  2.904771e-001
  4.220012e-001 -9.668667e-002 -1.124026e-001  9.691470e-002
  3.603363e-001 -4.211365e-002 -2.100140e-002  4.729879e-004
  1.265010e-001 -1.248485e-002  7.005279e-003 -2.765539e-002
  5.785781e-002  8.721607e-004  2.480677e-002 -3.990916e-002
  1.261341e-002 -1.361954e-003 -3.636458e-003 -4.355879e-002
  7.822433e-003  1.541738e-003  4.163588e-003 -3.906520e-002
 -1.767715e-002 -8.719617e-003  2.923065e-002 -3.534810e-002
 -2.567752e-002 -1.064369e-002  1.269787e-003 -3.014800e-002
 -5.291259e-003 -6.364694e-003 -1.456347e-002

 -1.631871e-002  8.349473e-001  1.598161e-001 -1.945727e-001
 -8.963039e-002  2.061229e-002 -3.673593e-001  1.088312e-002
  1.989447e-001  8.007066e-002  4.730552e-002 -6.801956e-002
 -4.293518e-002  1.083294e-001  7.889595e-002 -8.007661e-002
 -5.375426e-002  4.446084e-002 -1.353030e-002 -3.290543e-002
  1.052528e-002  5.024347e-003 -1.279167e-002 -3.945453e-002
 -3.408267e-002  1.977651e-002  3.978270e-002 -5.250516e-002
 -2.795275e-002  2.390458e-002  2.440059e-003 -2.417885e-002
 -6.706013e-003  4.265080e-003 -1.228099e-002 -5.624235e-003
 -2.146025e-002  5.945024e-003  5.602604e-003

 -1.895370e-002 -4.727079e-001 -1.223632e-001 -2.758350e-001
 -1.636331e-001  1.065992e-001 -6.964012e-001 -1.783136e-001
  3.169377e-001  7.882958e-002  2.730215e-003 -6.396065e-002
  1.135447e-002  4.274427e-002  1.464513e-002 -3.811724e-002
 -4.902254e-002  4.025098e-002  4.753960e-002 -4.118169e-002
 -4.739188e-002  3.537582e-002  1.705673e-002 -2.372717e-002
 -3.458212e-002  1.574257e-002 -9.468725e-003  4.728067e-004
 -8.502790e-003  3.729749e-003  2.859222e-002  1.214221e-003
  5.226133e-003  1.398633e-002 -1.877990e-002 -1.278858e-002
  5.756844e-003  1.664783e-002  4.042344e-003

 -4.728180e-002 -4.120554e-002  7.380463e-002 -5.200506e-001
 -1.456155e-001 -4.633149e-002  5.456609e-001 -1.839377e-001
  5.097217e-001 -6.832373e-002  4.187781e-002 -1.211585e-001
  1.803848e-001 -4.870044e-002 -1.626908e-002 -1.276560e-001
  3.938002e-002 -2.123821e-002  3.276745e-002 -1.078068e-001
  2.413558e-002 -2.620608e-002 -2.232349e-002 -7.857020e-002
 -5.614131e-002 -3.184653e-003 -1.053553e-002 -3.458757e-002
 -5.976534e-002 -9.665228e-003 -2.456506e-002 -1.486563e-002
 -8.560558e-003 -3.599688e-003 -1.588857e-002 -2.960856e-002
  6.635825e-004 -3.488612e-003  4.798679e-003

  1.835044e-003  4.594109e-003 -6.052316e-002 -3.185674e-001
  8.531826e-002 -3.330667e-001 -1.532323e-001  3.253273e-001
 -2.235634e-001 -2.968910e-003 -2.125418e-001  1.275650e-001
  5.882878e-001  6.843523e-002 -1.782597e-001  3.067930e-002
  3.268297e-001  6.426661e-002 -2.733423e-003 -1.396201e-002
  1.244789e-001  3.985936e-002 -3.649184e-002 -1.888820e-002
  3.942381e-003  1.898722e-002  1.239093e-001 -2.670273e-002
  3.866916e-002  1.722127e-002 -9.434388e-003 -3.213729e-002
 -2.122200e-002  2.895388e-002 -1.223366e-002 -2.660364e-002
 -2.266175e-002  8.196968e-003  1.926636e-002

  2.427658e-003  3.171852e-002  6.503891e-002  2.827975e-002
 -1.578344e-002  2.476702e-001 -6.987765e-002 -1.576993e-001
 -1.591246e-001  7.829752e-003  7.562403e-001  6.870122e-002
  4.266718e-001 -1.761103e-001  2.675313e-003  5.583394e-002
  1.057530e-001 -1.593542e-001  2.032013e-003 -1.087346e-002
 -4.796263e-002 -9.507970e-002 -6.442353e-003 -7.497064e-003
  5.908510e-002 -9.839743e-002 -1.357313e-003 -4.913281e-003
  4.345337e-002 -9.316799e-002 -6.945406e-002  8.281825e-003
 -2.762950e-002 -3.997571e-002 -5.684160e-002 -1.707025e-002
  6.515518e-003 -9.479551e-003 -4.016213e-002

  1.151808e-002 -4.951940e-002 -1.497580e-001  5.638095e-003
 -1.391728e-002 -7.284182e-001 -8.883294e-002  1.987323e-001
  1.097725e-001 -1.922159e-001  3.861566e-001 -5.557772e-002
 -2.225859e-001 -7.614360e-002  1.358238e-001 -5.352975e-002
 -1.666963e-001 -1.343709e-001 -4.611026e-004  2.637810e-002
  1.537901e-001 -1.415436e-001  1.188398e-002  1.123238e-002
 -9.742572e-003 -1.079551e-001  3.935331e-002 -1.556082e-002
  3.535861e-003 -7.267713e-002 -1.295797e-002  8.952113e-003
  5.072886e-002 -6.122572e-002 -4.548785e-002  1.269845e-002
 -5.536351e-003 -2.599176e-002 -9.536600e-003

 -9.528185e-003  9.828618e-002 -2.001692e-002  2.142508e-001
 -4.386232e-002 -3.185869e-001 -3.837852e-002 -3.906518e-001
 -3.537714e-002  2.801961e-002 -8.456682e-002 -2.279413e-001
  2.553597e-001 -2.029219e-002 -5.360612e-001 -9.883821e-002
 -3.051970e-001  9.102825e-003  1.219078e-001  2.930361e-002
 -2.706160e-001  1.693547e-002 -2.212940e-002  9.200446e-002
  1.688164e-002 -5.946526e-005 -5.175092e-002  1.216269e-001
 -8.795098e-002  5.584079e-003 -1.375509e-002  1.137819e-001
 -1.054197e-001  2.362834e-002  5.102308e-002  7.240693e-002
  1.100095e-001  2.002159e-002 -2.106561e-002

  2.384037e-003 -7.164197e-003  1.908877e-003  8.136455e-003
 -6.853157e-003  4.624382e-003  1.426124e-003 -2.047992e-002
  9.300806e-002  3.659063e-002  2.618756e-001 -2.641752e-003
 -3.573048e-001  7.863271e-002 -6.577016e-001  4.557658e-002
  3.340637e-001  1.380064e-001 -2.432958e-001 -2.609642e-002
  2.450577e-001  1.491962e-001  8.206071e-002 -8.938921e-002
  8.360837e-002  8.242659e-002  2.897937e-002 -9.788661e-002
  1.077608e-001  7.770960e-002 -2.920006e-002 -9.000888e-002
  6.019115e-003  6.014826e-002  5.568813e-002 -6.203101e-002
 -2.973024e-002  4.883704e-002  8.413692e-003

  1.384157e-002 -4.044695e-002  3.847701e-002 -1.911468e-001
  5.637171e-002  2.318321e-001  4.664354e-002  4.384613e-001
  9.140782e-002 -1.236837e-001  1.509539e-001  2.362913e-001
  2.151576e-002  3.075402e-002 -2.806907e-001  8.435897e-002
 -5.950189e-001  1.041250e-001  1.392725e-001  1.782206e-001
 -1.735011e-002  5.529040e-002 -1.777462e-001  1.322599e-001
  4.535362e-002  6.721698e-002  1.020216e-001  4.355279e-002
  3.619908e-002  9.633867e-002 -2.061582e-002  2.109830e-002
  2.737624e-002  8.567070e-002  5.014190e-004  1.623698e-002
 -6.375699e-002  8.259018e-002  3.386088e-002

  1.187167e-002  9.507755e-002 -6.424808e-003 -1.098782e-001
  3.817102e-002 -5.557118e-002 -1.963099e-002 -1.142067e-001
  1.959042e-001  6.462586e-002 -1.620662e-001  3.603298e-001
 -1.508949e-001 -1.499271e-001 -1.109262e-001  3.766241e-001
  1.750679e-001 -1.378280e-001  3.005391e-001  1.937469e-001
 -1.229315e-001 -1.577742e-001  2.156968e-001  1.512137e-001
  3.473565e-001 -2.541052e-001  1.045279e-002  8.777575e-002
  8.285926e-002 -1.896670e-001 -1.040260e-001  4.827401e-002
 -5.089976e-002 -5.951042e-002 -1.326363e-001  4.502656e-002
 -1.907553e-002 -1.691703e-002  1.843611e-002

 -3.223446e-003 -3.579143e-002  2.829472e-002  2.496067e-002
  9.073452e-003  9.672055e-002  2.385266e-002 -6.667259e-002
 -3.071862e-002  9.110861e-002 -7.108505e-002  4.872344e-002
  1.046659e-001  1.321200e-001 -2.972952e-002 -5.860970e-002
 -2.813462e-001  4.364657e-002 -2.421631e-001 -7.605657e-003
  3.597719e-001 -3.782743e-002  5.309581e-001 -3.887562e-002
 -7.673804e-002 -1.877637e-001  4.182223e-001 -2.746772e-003
 -2.192631e-001 -1.961634e-001 -1.594713e-001  7.619473e-002
 -3.942113e-002 -1.195222e-001 -9.682958e-002  8.109236e-002
  8.832229e-002 -6.616791e-002 -3.938910e-002

  8.486335e-003  4.776688e-002 -4.042888e-002  3.569173e-002
  2.578132e-002 -3.777362e-002 -4.088547e-002 -2.732796e-001
  1.516453e-001 -2.640686e-001 -7.776846e-002  1.939661e-001
  4.599405e-002 -1.221589e-001  7.005413e-002  2.191536e-001
  5.373902e-002 -3.344500e-002 -5.273474e-001  1.923891e-001
 -1.497099e-002  7.961700e-002 -3.846969e-001  1.877136e-001
 -1.087061e-001  8.308108e-002  3.458039e-001  1.484006e-001
  3.008398e-002  2.104242e-003  6.447365e-002  1.138498e-001
  7.984022e-002 -5.947265e-002  4.811891e-002  8.595389e-002
  1.700472e-003 -2.703828e-002 -4.809982e-002

 -1.108924e-003  2.460808e-003 -2.903809e-002  8.883373e-002
 -4.007604e-002  9.136136e-002 -6.032829e-002 -1.466997e-001
 -7.380467e-002 -3.111485e-001 -6.810543e-002  4.022637e-003
 -5.742743e-002 -3.090021e-002 -1.605699e-002 -1.044073e-001
  6.072137e-002 -2.049656e-002  3.305982e-001 -9.157603e-002
  3.211904e-001 -6.009769e-002 -3.886179e-001 -1.674355e-001
  3.434244e-001  2.758534e-002  2.507170e-001 -1.900194e-001
 -3.910614e-001  2.662437e-002 -1.038555e-001 -4.227218e-002
 -1.264470e-001  4.835996e-003 -8.990123e-002  2.647316e-002
  9.048335e-002  2.269639e-002  9.391551e-002

  5.110899e-004 -4.976823e-002  3.096322e-003 -2.099453e-002
 -2.777250e-003  8.673672e-003  3.394071e-002  2.097768e-001
  6.400623e-003 -6.416895e-002  1.629626e-001 -7.212852e-002
 -1.680725e-001  2.064545e-001  8.961090e-003 -8.809823e-002
  3.007949e-001  1.485936e-001  1.180308e-001 -7.618991e-003
 -5.651033e-001  1.120689e-002  3.395675e-002  5.064562e-002
 -1.807157e-001 -5.853582e-003  4.072195e-001  8.670331e-002
 -2.580319e-001 -2.571976e-002 -2.226402e-001  1.191302e-001
 -1.492111e-001 -1.236249e-002  3.086366e-002  1.617573e-001
  2.398318e-002 -6.229412e-003 -1.669007e-002

  3.947110e-004  3.743869e-002 -3.727392e-002 -7.399158e-002
  2.332297e-002  7.104440e-002 -6.825784e-002  1.830116e-001
 -2.224944e-004 -3.100973e-001 -5.148446e-002  1.361995e-001
 -2.017126e-002 -2.760901e-001 -1.043087e-001 -1.340651e-001
  1.930935e-002 -9.932537e-002 -3.482219e-001 -9.302798e-002
 -2.560568e-001 -7.523744e-003  2.389199e-001 -2.840293e-002
  1.255635e-001  2.897617e-003 -2.834301e-001 -5.223094e-002
 -4.060027e-001  5.093449e-002  2.632622e-001  1.111428e-002
 -4.262936e-002  3.370238e-002 -2.486490e-001 -1.970592e-002
  2.346087e-001  3.680030e-002  6.495301e-002

  7.966096e-003 -6.893456e-003  1.557427e-002 -3.116393e-002
  1.707428e-002 -2.135087e-002 -3.634489e-002  2.988935e-002
  5.477024e-002 -9.033635e-003  5.963156e-003  1.456507e-002
  4.400817e-002  5.399989e-002  1.203571e-001  8.934353e-002
  2.411915e-002 -6.313720e-002 -1.732500e-001  8.446504e-002
  1.421780e-001 -6.702003e-002  3.940586e-002  6.870467e-002
  9.915345e-002  7.551978e-002 -3.452211e-001  1.175787e-001
 -1.634696e-001  2.174041e-001 -6.263242e-001  1.589639e-001
 -9.052925e-002  2.539328e-001  3.203626e-001  1.615639e-001
  1.810348e-001  1.334123e-001  1.749315e-002

  7.114393e-003 -3.620456e-002  3.182315e-002 -1.657098e-002
  2.619838e-002 -1.147871e-001  7.301904e-002 -6.038287e-004
  1.578793e-002  5.987288e-001  1.390662e-001  2.059011e-001
 -5.015275e-002  1.168037e-001  6.407494e-003  1.076954e-001
  3.087905e-002  4.476601e-002  2.405744e-003 -1.845090e-002
  1.350235e-001  4.424771e-002 -2.735280e-001  4.162380e-002
 -1.104303e-001  3.633598e-002 -1.283040e-001  1.296499e-001
 -4.168353e-001 -3.541018e-002  2.282419e-001  2.069999e-001
  3.030544e-002 -1.301138e-002 -1.857113e-001  1.249966e-001
  1.197966e-001 -1.089897e-002  2.178308e-001

 -5.673539e-003 -4.961552e-002  8.921358e-004 -3.494150e-002
 -1.409939e-002 -1.582978e-001  7.108155e-002 -4.835513e-002
 -5.242095e-003  2.341477e-001  9.242275e-002  5.908776e-002
  5.943314e-002  1.462251e-001  2.124836e-001 -2.490597e-003
 -1.445841e-001  1.753522e-001 -2.260263e-001 -8.850756e-003
 -2.424243e-001  2.114018e-001  4.047663e-002 -7.741191e-002
  6.858821e-001  1.098296e-001  1.258668e-001 -1.349589e-001
 -3.626750e-002  4.690704e-002  7.817109e-002 -1.255602e-001
 -7.106806e-002 -4.700722e-002  2.117665e-001 -8.465890e-002
 -5.220931e-002 -6.859104e-002 -6.420852e-002

  3.196210e-003  6.052624e-004 -2.916853e-003 -6.316645e-002
 -1.281749e-002  1.309203e-001 -4.299603e-002  2.435215e-001
  1.474890e-002  1.125050e-001 -6.994470e-002 -2.862781e-001
 -2.497175e-002 -2.024830e-001 -1.565650e-001  7.403373e-002
  4.175573e-002 -2.075327e-001 -3.804161e-002 -2.181062e-002
  6.223902e-002 -1.481401e-001 -1.078173e-001 -1.782725e-002
  9.966899e-002 -1.431976e-001 -1.460532e-002  8.751549e-002
 -2.917423e-001 -1.631141e-001  1.511263e-001  9.402400e-002
  1.389151e-001 -1.876855e-001  4.797610e-001  1.002358e-001
 -2.221844e-001 -1.606156e-001 -3.317874e-001

  3.227645e-004  4.238634e-004  1.325348e-002  5.017739e-002
  1.241096e-003 -2.806328e-002  9.103679e-003 -1.296995e-001
 -1.914693e-002 -1.044256e-001  2.140224e-002  2.790335e-002
  6.630178e-002  2.667338e-001 -1.209831e-002 -3.889212e-002
  5.496638e-002  2.911759e-003  4.866978e-002  6.159775e-002
 -5.738747e-002 -5.134709e-002  9.679830e-002  1.386569e-001
  7.831514e-002  2.284860e-002 -3.989112e-002  3.209200e-002
 -2.775296e-001  8.648094e-002 -9.197910e-002 -6.336353e-002
  7.518640e-001  9.403102e-002 -1.563683e-001 -1.300473e-001
 -3.089009e-001  1.467420e-001 -8.644907e-002

  6.373458e-003  3.454760e-002 -8.832913e-003 -1.561483e-002
  4.130500e-003 -1.614859e-002  9.446452e-003 -1.347826e-001
  1.101222e-002 -3.056126e-001  1.393808e-001  1.970499e-001
  3.499844e-002  2.473579e-001  8.756938e-002  6.554628e-002
  9.087039e-002  1.848734e-001  2.969270e-001  1.082752e-001
  1.874891e-001  1.256195e-001  2.580172e-001  1.430191e-001
 -7.451353e-002  1.841541e-001 -1.230095e-001  1.385074e-001
 -1.092276e-001  6.478464e-002  3.952065e-001  7.198701e-002
 -8.828577e-002 -5.594530e-002  3.187381e-001  3.844873e-002
  1.889637e-001 -1.059225e-001 -2.475329e-001

 -6.754898e-003  2.458308e-002 -7.872162e-003  1.241002e-002
  7.068947e-003 -1.288355e-001 -2.813389e-002 -1.608359e-001
 -5.442690e-002  2.234917e-002 -7.545227e-003  4.658056e-001
 -3.969779e-002 -3.511091e-001 -8.109202e-003  5.889356e-002
 -1.115031e-001  1.558682e-001  8.111486e-002 -2.680132e-001
 -9.109973e-002  1.317819e-001  6.727829e-002 -2.381533e-001
 -3.097614e-001  1.847914e-002 -2.188568e-002 -1.516848e-001
 -1.962046e-001  3.802243e-002 -1.577357e-001 -1.221785e-001
 -1.874323e-002  3.588777e-002  2.663546e-001 -3.487648e-002
 -3.596405e-001 -4.716118e-002  4.473653e-004

  7.729162e-004  5.422852e-003  5.754544e-003  1.338167e-002
 -5.361025e-003  3.481249e-002 -1.312251e-002 -1.416544e-002
  9.153292e-003 -1.397940e-001  3.387386e-002 -1.647068e-001
  6.466854e-002  1.989881e-002  3.118602e-003  1.029221e-001
  1.791333e-002 -7.245804e-002  9.098270e-003  8.240202e-002
  3.833647e-003 -4.403913e-002  1.907839e-001  1.538601e-002
  3.982022e-002  7.586196e-002  4.709607e-002  1.423305e-002
 -1.738582e-002  7.136094e-002  1.342233e-001  6.207423e-002
  4.955113e-002 -5.423357e-002  2.482208e-001  1.102373e-001
 -2.388965e-001 -1.788949e-001  8.238726e-001

  3.276756e-003  2.863513e-002  8.631827e-003 -9.722437e-003
  8.323946e-004 -8.528680e-003 -5.816258e-003  5.970141e-002
  7.659156e-003  1.245628e-001  6.094704e-004 -4.091614e-002
 -2.547679e-002 -3.162573e-001  7.484609e-003  8.305796e-002
 -5.020206e-004 -8.162362e-003  1.539106e-001 -7.168038e-002
 -4.701403e-002  1.182577e-001  5.541635e-002 -6.534698e-002
 -2.649783e-002  8.256327e-002  2.536223e-001  4.689592e-002
  4.894177e-002  3.253121e-002 -5.704067e-002 -6.613791e-002
  4.555369e-001  4.225073e-002  2.177226e-001 -2.269392e-001
  6.383877e-001 -6.124900e-002  1.158012e-001

 -3.016507e-004  1.448276e-002  2.549095e-003  7.965022e-003
 -8.633483e-003 -3.988744e-002  1.458752e-002  3.323988e-002
  5.395484e-003  7.567418e-002  3.269044e-002 -3.682313e-001
  2.584725e-002 -3.529364e-001  1.161199e-001  3.652194e-001
  1.302108e-002 -5.914772e-003  1.108719e-001  4.325007e-002
  1.054116e-001  2.643628e-001  2.158581e-001  7.136117e-002
  1.610069e-002  2.600456e-001  1.858530e-001  5.401807e-002
 -1.308511e-001  2.094692e-001  8.979127e-002  3.330819e-002
 -1.333747e-001  2.270637e-001 -2.365159e-001  6.860723e-002
 -2.047521e-001  2.636491e-001 -1.349882e-001

  1.068374e-003  5.092850e-003  1.088747e-002  7.660174e-003
  3.251550e-003  2.159583e-002 -1.408790e-002  2.969880e-003
  1.036701e-002  1.399071e-001 -6.194690e-003  1.926257e-001
 -4.644687e-002 -3.174939e-001  1.993795e-002 -6.959205e-001
  1.139117e-001 -4.412776e-002  7.224892e-002  1.938921e-002
  1.227211e-001  7.707167e-002  7.320757e-002  2.693354e-001
  1.604946e-001  1.394022e-001  1.251276e-001  2.327904e-001
  1.528738e-001  6.214551e-002  1.777412e-002  1.687760e-001
  4.647273e-002  6.575795e-002  3.630061e-002  1.879813e-001
 -1.405052e-001  3.248789e-002  1.395616e-002

  3.094831e-003  3.151297e-002 -3.416129e-003  1.158349e-002
  3.516018e-003  2.198485e-002 -1.712649e-002  6.455523e-002
  4.666063e-003 -2.032687e-001  1.912882e-002 -1.285990e-001
  1.967761e-002 -7.482464e-002  3.759058e-002  1.217052e-001
 -1.229390e-002  4.475194e-001  3.491501e-003 -4.279401e-001
  5.930260e-002  3.060876e-001 -6.138179e-002  3.893099e-002
  1.619694e-001 -1.160043e-001 -1.887871e-001  2.415395e-001
  1.124287e-001 -2.763920e-001 -1.511646e-001  2.821620e-001
  1.492256e-001 -1.387792e-001 -1.537576e-001  1.318600e-001
 -3.323777e-002 -1.275303e-001  4.779070e-002

 -7.453032e-006  4.066926e-003  9.471642e-003 -2.037371e-003
  3.633793e-003 -8.902216e-003  1.015196e-002 -1.220670e-002
 -7.071574e-003 -5.294900e-002 -1.390373e-002  1.546782e-001
 -2.172313e-002  2.553646e-001 -3.289354e-002  1.026137e-001
 -6.490900e-002 -4.512545e-001  1.193738e-002 -4.708682e-001
 -6.813721e-002  2.009781e-003  4.403332e-002 -3.245839e-001
  7.434325e-002  3.932746e-002  1.447731e-001  1.044339e-001
  2.031099e-001  9.373458e-002  1.694963e-001  2.553241e-001
  9.241532e-002  1.968082e-001  4.886064e-002  2.833448e-001
  1.754373e-002  1.934178e-001 -5.542868e-002

  3.036652e-003 -5.070560e-004  2.029404e-003  1.409815e-003
  1.262775e-003 -9.772953e-003  3.160478e-003 -1.272030e-002
  4.426655e-003 -5.844594e-004  2.149560e-003 -7.359274e-003
  3.988974e-002 -1.278119e-001  1.307937e-002 -4.930367e-002
  2.446028e-002  2.662666e-001  2.531923e-002  4.628796e-001
 -4.582563e-002 -7.781611e-002  2.914784e-002 -5.872995e-001
  1.316958e-002  2.070771e-002 -6.451865e-002 -1.243196e-001
  9.864600e-002  1.124214e-001  2.804161e-002  2.223350e-001
  2.048518e-001 -1.666369e-001 -7.808295e-002  3.987382e-001
  4.035292e-002  6.643715e-002 -7.151798e-002

 -7.139010e-004 -1.179444e-002  3.040740e-003  1.117247e-002
 -5.506263e-004  2.559223e-003  6.637815e-003 -3.418047e-002
 -2.226751e-003  5.646460e-002  1.288017e-002 -1.833696e-002
  1.028558e-002 -9.895620e-002  4.481074e-003  9.891019e-002
 -7.532042e-003  4.312548e-001 -6.259431e-002 -2.954998e-001
  1.345054e-002 -6.558025e-001  9.523924e-003  1.814916e-001
  5.511378e-002 -9.411792e-002  1.072213e-001  1.216518e-002
  6.915241e-002  3.520922e-001  1.536951e-001 -1.045436e-001
  2.081990e-002  1.240195e-001  1.013594e-002  1.680138e-001
  4.626322e-002 -1.657454e-002 -3.381729e-002

 -9.336658e-004  9.890067e-003  2.398811e-003  1.490597e-002
 -5.984364e-003  3.607424e-003  6.979074e-003 -2.282183e-002
 -1.125668e-002 -4.884459e-002  1.703044e-002 -2.382186e-002
 -3.775362e-003 -1.387028e-002  6.976756e-002 -8.595982e-002
  3.051097e-002  1.944250e-001 -3.840986e-002  1.544968e-001
  2.815934e-002  3.248930e-002 -4.765559e-002 -2.302335e-001
  2.038799e-002 -4.975777e-001  5.270168e-002  3.600401e-001
 -4.532150e-002 -1.448818e-001  1.958423e-001 -1.587387e-002
 -8.078670e-002  4.005423e-001  1.808413e-001 -2.538906e-001
 -4.125880e-002  3.762939e-001  1.119712e-001

 -5.190822e-004 -6.771320e-003  3.515526e-003  1.971536e-003
 -2.832568e-003  6.400087e-004  1.498325e-002 -1.796646e-002
  6.566092e-003  1.125798e-003  6.115426e-003 -3.603201e-002
  2.346407e-002 -1.054084e-002  2.918970e-002 -1.156985e-002
  1.986818e-002  3.269344e-002  1.103942e-002  2.656961e-002
 -1.187533e-002  2.024447e-001 -2.501128e-002  3.093369e-001
 -4.705868e-002 -2.771500e-001 -1.883778e-002 -6.236873e-001
  2.978131e-002 -2.225513e-001  1.160582e-001  2.107399e-002
  1.181981e-001  3.666448e-001  1.241729e-001  3.840390e-001
  9.124000e-002  6.468726e-002  1.062632e-002

 -1.176651e-004  2.936907e-003 -3.381326e-003  9.419677e-005
  1.256902e-003 -6.918664e-003 -9.264185e-004  1.052712e-003
 -1.043186e-002  9.291557e-004 -1.587008e-002  2.002566e-002
 -7.238848e-003 -3.283115e-002  1.694046e-003  1.625465e-002
 -4.330972e-003  1.306843e-001 -2.705550e-002 -5.054930e-002
 -2.047813e-002 -3.183956e-001  3.421497e-002  5.238146e-002
  7.658780e-003  4.452295e-001  2.730962e-003 -2.050202e-001
  2.722480e-002 -4.765111e-001  2.280914e-002  3.033113e-001
 -2.210393e-002 -8.837276e-002  1.337254e-001 -2.217331e-001
 -1.036158e-002  4.817001e-001  5.945812e-002

 -2.065919e-004  1.756314e-003  1.492058e-003 -9.101153e-003
 -1.867001e-003 -2.315613e-003  7.028282e-004  3.857174e-003
 -1.083410e-003 -4.501499e-003  5.803168e-003  1.960553e-003
  1.530895e-002  1.050859e-002 -1.004299e-004  8.339680e-003
 -1.267947e-002 -1.221553e-002 -8.097549e-003 -4.891017e-002
  5.609909e-003  4.586321e-002 -9.187893e-003  2.350686e-002
 -7.635251e-003  1.012412e-001 -5.158111e-002  2.351868e-001
 -2.964245e-002 -2.221615e-001 -1.109782e-002 -6.705254e-001
  3.396272e-002 -2.493795e-001  5.638964e-002  4.503446e-001
  8.486254e-002  3.782900e-001  7.741170e-002

  2.958830e-004  3.379797e-003 -4.708289e-003  3.243791e-003
  5.602260e-004 -1.585493e-003 -4.633532e-003  2.993708e-003
  3.712949e-003 -1.458983e-002  3.259927e-003 -7.875039e-003
 -3.422866e-003  4.032873e-003 -1.702915e-002  7.400560e-003
 -1.941100e-002  2.987126e-002 -2.665226e-002  9.244126e-002
 -1.269800e-002 -1.706484e-001  2.349851e-004 -1.801065e-001
  2.457879e-002  3.571228e-001 -5.940298e-003  1.696865e-001
 -8.436994e-003 -4.219090e-001 -7.193059e-003 -1.847474e-001
  1.932136e-002  5.632250e-001 -1.048071e-001  1.101622e-001
 -3.040125e-002 -4.612702e-001 -5.799448e-002
