# Supplementary material for: Geometric morphometric analysis of spore shapes improves identification of fungi
Source: PLoS One. 2021 Aug 5;16(8):e0250477. doi: 10.1371/journal.pone.0250477 (PMC8341628; doi:10.1371/journal.pone.0250477)
Supplement: S1 Appendix — (ZIP) [file pone.0250477.s002.zip › 3_latest/2_3_data_shape/pca_202102/1_symm/30specimens_clean_symm.pcs]

DATA_NAME	PC1
ARAN_04160_01_1x_1	-1.448381e-01
ARAN_04160_10_rev_1x_paint_2	-1.363653e-01
ARAN_04160_11_rev_1x_1	-1.411934e-01
ARAN_04160_12_rev_1x_1	-1.480104e-01
ARAN_04160_13_1x_1	-1.431296e-01
ARAN_04160_14_1xC_paint_1	-1.163934e-01
ARAN_04160_14_1xC_paint_2	-1.307768e-01
ARAN_04160_14_1xC_paint_3	-1.547350e-01
ARAN_04160_15_1x_1	-1.526651e-01
ARAN_04160_22_1x_paint_1	-1.514475e-01
ARAN_04160_25_1x_1	-1.449934e-01
CWU_6737_01_rev_2x_1	-1.053674e-01
CWU_6737_01_rev_2x_2	-8.505514e-02
CWU_6737_02_2xL_paint_1	-1.022245e-01
CWU_6737_02_2xL_paint_4	-9.158116e-02
CWU_6737_02_rev_1xL_1	-9.335221e-02
CWU_6737_03_rev_2x_1	-1.065509e-01
CWU_6737_03_rev_2x_2	-9.456839e-02
CWU_6737_05_1xB_paint_1	-8.557586e-02
CWU_6737_05_rev_1xL_paint_1	-1.007164e-01
CWU_6737_08_1xT_1	-1.086080e-01
CWU_6737_10_1xT_paint_1	-8.467895e-02
CWU_6737_11_rev_1xT_paint_1	-7.701673e-02
KAS_GEL_3519_04_1x_1	-1.237483e-01
KAS_GEL_3519_07_1x_1	-9.875323e-02
KAS_GEL_3519_08_rev_1x_1	-1.140447e-01
KAS_GEL_3519_09_rev_1x_1	-1.297271e-01
KAS_GEL_3519_14_1x_paint_1	-1.004516e-01
KAS_GEL_3519_16_rev_1x_paint_1	-1.037944e-01
KAS_GEL_3519_17_1x_paint_1	-9.995651e-02
KAS_GEL_3519_18_rev_1x_paint_1	-1.238067e-01
KAS_GEL_3519_19_1x_paint_1	-1.252083e-01
KAS_GEL_3519_20_1x_paint_1	-1.270737e-01
KAS_GEL_3519_24_rev_1_paint_1	-1.293661e-01
KAS_GEL_3550_image005_3	-5.985612e-02
KAS_GEL_3550_image005_6	-8.043059e-02
KAS_GEL_3550_image008_1	-8.561030e-02
KAS_GEL_3550_image009_1	-7.832478e-02
KAS_GEL_3550_image011_1	-5.507326e-02
KAS_GEL_3550_image011_2	-5.902011e-02
KAS_GEL_3550_image012_1	-7.928627e-02
KAS_GEL_3550_image014_1	-7.191483e-02
KAS_GEL_3550_image014_2	-5.937349e-02
KAS_GEL_3550_image016_1	-6.611120e-02
KAS_GEL_3550_image016_2	-5.033942e-02
KAS_GEL_3550_image019_1	-4.987643e-02
KAS_GEL_3550_image020_1	-1.002836e-02
KAS_GEL_3550_image023_1	-5.596903e-02
KAS_GEL_3677_06A_1x_1	3.105965e-02
KAS_GEL_3677_07A_1x_1	3.246171e-02
KAS_GEL_3677_10B_2x_1	4.075784e-02
KAS_GEL_3677_10B_2x_4	3.292502e-02
KAS_GEL_3677_11B_1x_1	3.984526e-02
KAS_GEL_3677_13B_1x_1	9.779488e-02
KAS_GEL_3677_14B_1x_1	6.772671e-02
KAS_GEL_3677_16B_1x_1	4.732120e-02
KAS_GEL_3677_17B_1xC_1	4.982498e-02
KAS_GEL_3677_18B_2x_1	5.289231e-02
KAS_GEL_3677_20C_rev_2x_1	4.909078e-02
KAS_GEL_3677_21C_1x_1	6.742586e-02
KAS_GEL_3677_23C_1xTR_1	1.127809e-01
KAS_GEL_3677_23C_rev_1xC_1	5.846401e-02
KAS_GEL_3677_26C_1	5.141692e-02
KAS_GEL_3681_02_1x_1	-1.938337e-01
KAS_GEL_3681_03_rev_1x_1	-1.871201e-01
KAS_GEL_3681_04_rev_1x_1	-2.057518e-01
KAS_GEL_3681_06_rev_2x_1	-1.985272e-01
KAS_GEL_3681_06_rev_2x_2	-1.851360e-01
KAS_GEL_3681_07_rev_1x_1	-1.762183e-01
KAS_GEL_3681_08_1x_1	-2.029094e-01
KAS_GEL_3681_09_1x_1	-1.777558e-01
KAS_GEL_3681_10_1x_1	-1.855210e-01
KAS_GEL_3681_11_rev_1x_1	-1.964836e-01
KAS_GEL_3681_12_rev_1x_1	-1.857887e-01
KAS_GEL_3681_14_1xL_1	-1.777718e-01
KAS_GEL_3681_14_1xL_2	-1.655845e-01
KAS_GEL_3681_15_rev_1xUR_1	-1.848268e-01
KAS_GEL_3681_17_rev_1x_1	-2.011814e-01
KAS_GEL_3681_18_rev_1x_1	-1.836741e-01
KAS_GEL_3681_23_rev_1x_paint_1	-2.013401e-01
KAS_GEL_3681_25_1x_1	-1.984473e-01
KAS_GEL_3681_31_1x_paint_1	-2.108457e-01
KAS_GEL_3681_34_1x_1	-2.040702e-01
KAS_GEL_3681_35_1	-2.197266e-01
KAS_GEL_3681_37_rev_1x_2	-2.133038e-01
KAS_GEL_4878_img001_rev_1	-3.285822e-02
KAS_GEL_4878_img002_rev_paint_1	-6.697946e-02
KAS_GEL_4878_img005_rev_paint_1	-7.077623e-02
KAS_GEL_4878_img006_paint_1	-3.639110e-02
KAS_GEL_4878_img010_rev_1	-5.795582e-02
KAS_GEL_4878_img016_paint_1	-3.231861e-02
KAS_GEL_4878_img019_rev_1	-4.334580e-02
KAS_GEL_4878_img021_1	-4.846556e-02
KAS_GEL_4878_img028_1	-4.193991e-02
KAS_GEL_4878_img029_rev_1	-4.235258e-02
KAS_GEL_4878_img030_rev_1	-1.125084e-02
KAS_GEL_4878_img031_rev_1	-7.207643e-02
KAS_GEL_4878_img032_1	3.850100e-02
KAS_GEL_4878_img034_rev_1	-5.758887e-02
KAS_GEL_4878_img038_rev_1	-5.730707e-02
KAS_GEL_4878_img039_rev_1	2.693302e-03
KAS_GEL_5032_01_rev_1xL_1	2.379679e-01
KAS_GEL_5032_03_rev_1x_1	1.702745e-01
KAS_GEL_5032_06_rev_1xC_1	2.492641e-01
KAS_GEL_5032_07_1x_paint_3	1.529555e-01
KAS_GEL_5032_09_rev_1x_2	1.924794e-01
KAS_GEL_5032_10_rev_1xC_paint_2	2.301878e-01
KAS_GEL_5032_12_1xT_4	2.191604e-01
KAS_GEL_5032_14_rev_1x_paint_1	1.864868e-01
KAS_GEL_5032_16_1x_1	2.492417e-01
KAS_GEL_5032_18_1x_1	2.090446e-01
KAS_GEL_5032_20_1x_4	2.654920e-01
KAS_GEL_5032_21_rev_1x_5	2.441394e-01
KAS_GEL_5032_28_1x_1	2.278018e-01
KAS_L_0103_20180424_1_1x__1	-1.782883e-01
KAS_L_0103_20180424_10_1x_pnt_1	-1.655073e-01
KAS_L_0103_20180424_11_rv_1x_pnt_1	-1.733143e-01
KAS_L_0103_20180424_12_1x_1	-1.851548e-01
KAS_L_0103_20180424_13_rv_2x_pnt_1	-1.780820e-01
KAS_L_0103_20180424_2_rv_1x_1	-1.793127e-01
KAS_L_0103_20180424_4_rv_1x_1	-1.750025e-01
KAS_L_0103_20180424_9_rv_1x_u_1	-1.639116e-01
KAS_L_0103_20190626_002_rv_1x_1	-1.747786e-01
KAS_L_0103_20190626_004_1x_1	-1.624300e-01
KAS_L_0103_20190626_007_1x_1	-1.786030e-01
KAS_L_0103_20190626_008_1x_rv_1	-1.789393e-01
KAS_L_0103_20190626_009_rv_1x_1	-1.765963e-01
KAS_L_0103_20190626_010_1x_1	-1.738108e-01
KAS_L_0103_20190626_011_1x_1	-1.858771e-01
KAS_L_0103_20190626_012_1x_2	-1.734916e-01
KAS_L_0103_20190626_014_rv_1x_1	-1.705231e-01
KAS_L_0103_20190626_015_rv_1x_1	-1.852373e-01
KAS_L_0140_01_1x_1	2.303401e-01
KAS_L_0140_01_1x_2	2.703730e-01
KAS_L_0140_02_3x_2	3.424827e-01
KAS_L_0140_02_3x_4	3.163970e-01
KAS_L_0140_02_3x_6	2.559274e-01
KAS_L_0140_02_rev_1x_1	2.684107e-01
KAS_L_0140_03_rev_1x_1	2.731029e-01
KAS_L_0140_04_1x_1	2.317592e-01
KAS_L_0140_04_rev_2x_1	2.991185e-01
KAS_L_0140_04_rev_2x_2	2.784071e-01
KAS_L_0140_05_3x_1	2.432904e-01
KAS_L_0140_05_3x_2	1.392495e-01
KAS_L_0140_05_3x_3	2.332425e-01
KAS_L_0140_05_3x_4	2.571696e-01
KAS_L_0140_06_rev_1x_1	2.400302e-01
KAS_L_0140_07_2x_1	2.763039e-01
KAS_L_0140_07_2x_2	2.866135e-01
KAS_L_0140_11_1x_1	2.012546e-01
KAS_L_0140_12_1x_1	3.211687e-01
KAS_L_0140_14_rev_1x_1	2.081457e-01
KAS_L_0140_15_1x_1	1.915740e-01
KAS_L_0140_17_1x_1	2.889086e-01
KAS_L_0140_17_1x_2	2.795919e-01
KAS_L_0140_17_1x_3	3.064484e-01
KAS_L_0140_18_1x_1	1.996193e-01
KAS_L_0140_18_1x_2	3.371437e-01
KAS_L_0140_19_1x_1	1.384384e-01
KAS_L_0140_20_2x_1	2.978796e-01
KAS_L_0140_20_2x_2	2.391482e-01
KAS_L_0140_20_2x_3	2.928720e-01
KAS_L_0140_20_rev_2x_1	3.028746e-01
KAS_L_0140_21_rev_2x_1	2.869067e-01
KAS_L_0140_21_rev_2x_2	1.999547e-01
KAS_L_0140_21_rev_2x_3	2.143228e-01
KAS_L_0140_22_1x_1	2.540721e-01
KAS_L_0140_22_rev_1x_1	2.855437e-01
KAS_L_0140_23_rev_1x_1	2.769274e-01
KAS_L_0244_01_1	1.534749e-01
KAS_L_0244_02_rev_1xL_1	1.450341e-01
KAS_L_0244_04_2xL_1	1.994703e-01
KAS_L_0244_04_2xL_2	1.801728e-01
KAS_L_0244_04_rev_1xCL_1	1.077675e-01
KAS_L_0244_05_axT_1	2.116305e-01
KAS_L_0244_06_1	1.464109e-01
KAS_L_0244_11_rev_1xR_1	1.797435e-01
KAS_L_0244_13_1xR_1	1.762378e-01
KAS_L_0244_14_1x_1	1.853011e-01
KAS_L_0244_15_2x_paint_1	1.108017e-01
KAS_L_0244_15_2x_paint_2	1.824807e-01
KAS_L_0244_18_1xC_2	1.562601e-01
KAS_L_0244_22_2x_paint_1	1.591719e-01
KAS_L_0244_23_rev_2xR_1	1.246508e-01
KAS_L_0244_23_rev_2xR_2	1.839997e-01
KAS_L_0244_24_rev_1x_1	1.858165e-01
KAS_L_1226_07_1	2.283810e-01
KAS_L_1226_08_1xB_1	2.318488e-01
KAS_L_1226_09_1	2.545257e-01
KAS_L_1226_15_1x_1	2.423305e-01
KAS_L_1226_17_rev_1x_1	2.896712e-01
KAS_L_1226_21_1x_1	2.780641e-01
KAS_L_1226_22_rev_1x_1	2.555659e-01
KAS_L_1226_23_rev_1x_3	2.364545e-01
KAS_L_1226_27_1xR_1	2.769147e-01
KAS_L_1226_29_1xL_1	2.619715e-01
KAS_L_1226_35_1x_1	2.609894e-01
KAS_L_1726_img002_rev_1x_1	1.442241e-01
KAS_L_1726_img003_rev_1x_1	1.979213e-01
KAS_L_1726_img004_3x_1	2.021703e-01
KAS_L_1726_img004_3x_2	2.233122e-01
KAS_L_1726_img005_rev_1x_1	2.067049e-01
KAS_L_1726_img006_1x_paint_1	1.874403e-01
KAS_L_1726_img007_rev_2x_1	2.252852e-01
KAS_L_1726_img007_rev_2x_2	2.308298e-01
KAS_L_1726_img008_rev_1x_1	2.415969e-01
KAS_L_1726_img009_rev_1xl_1	1.899900e-01
KAS_L_1726_img011_2xA_1	1.960028e-01
KAS_L_1726_img011_2xA_3	2.075143e-01
KAS_L_1726_img011_rev_1xB_1	1.704204e-01
KAS_L_1726_img017_1x_1	1.659797e-01
KAS_L_1726_img018_1x_1	1.771731e-01
KAS_L_1726_img019_3x_4	2.488202e-01
KAS_L_1726_img019_3x_7	1.984900e-01
KAS_L_1726_img019_rev_4x_4	1.455882e-01
KAS_L_1726_img019_rev_4x_7	1.795441e-01
KAS_L_1726_img019_rev_4x_8	2.072807e-01
KAS_L_1726_img020_1x_1	2.212537e-01
KAS_L_1726_img020_rev_1x_paint_1	1.855079e-01
KAS_L_1726_img020_rev_1x_paint_3	1.949356e-01
KAS_L_1726_img021_1x_1	1.866768e-01
KAS_L_1726_img021_rev_2x_2	1.899401e-01
KAS_L_1726_img021_rev_2x_15	1.886474e-01
KAS_L_1726_img023_1x_1	1.865812e-01
KAS_MS_4617_05_rev_1x_1	-1.297576e-01
KAS_MS_4617_09_rev_1x_1	-1.174271e-01
KAS_MS_4617_14_rev_1xR_1	-1.085796e-01
KAS_MS_4617_17_1x_1	-1.199438e-01
KAS_MS_4617_19_1x_1	-9.513635e-02
KAS_MS_4617_20_rev_1x_1	-1.149186e-01
KAS_MS_4617_21_rev_1x_1	-9.819082e-02
KAS_MS_4617_27_rev_1	-1.222816e-01
KAS_MS_4617_28_rev_1	-1.026817e-01
KAS_MS_4617_29_1xR_1	-1.149605e-01
KAS_MS_4617_29_rev_1xB_1	-1.190888e-01
KAS_MS_4617_31_rev_1x_1	-1.054996e-01
KHL_10272_01_1x_paint_1	4.782049e-02
KHL_10272_02_1	6.641624e-02
KHL_10272_04_rev_1x_1	8.832632e-02
KHL_10272_05_2x_paint_1	7.973561e-02
KHL_10272_05_2x_paint_2	8.321764e-02
KHL_10272_07_1x_paint_1	5.738633e-02
KHL_10272_09_1xR_paint_1	1.079514e-01
KHL_10272_10_1x_paint_1	7.895302e-02
KHL_10272_14_1x_paint_1	4.254368e-02
KHL_10272_17_1xL_1	5.504402e-02
KHL_10272_18_1x_paint_1	5.522388e-02
KHL_10272_25_1x_paint_1	5.758474e-02
KHL_10272_31_1x_1	9.290480e-02
KHL_10360_13_1xC_1	5.141883e-02
KHL_10360_13_1xC_rev_1xBR_1	6.272987e-03
KHL_10360_13_1xC_rev_1xBR_3	-8.052836e-03
KHL_10360_16_rev_2xR_2	2.982592e-02
KHL_10360_17_2x_L_T_2	-4.551712e-03
KHL_10360_17_2x_L_T_3	8.161711e-03
KHL_10360_18_1xT_1	4.709797e-03
KHL_10360_18_rev_1xTR_1	2.877979e-02
KHL_10360_21_1xC_1	6.973627e-03
KHL_10360_23_rev_1xB_1	-1.192066e-02
KHL_10360_24_rev_1xT_1	4.467445e-02
KHL_10360_25_1xTR_1	2.244910e-02
KHL_10360_26_1xB_1	2.825764e-03
KHL_10360_26_rev_1xCR_1	-1.567488e-03
KHL_10360_31_1xBR_1	1.360288e-02
KHL_10360_32_1xT_1	-4.764019e-03
KHL_10444_img002Jonath_2x_1	6.694074e-02
KHL_10444_img002Jonath_2x_2	3.542164e-02
KHL_10444_img004_1x_1	6.623008e-02
KHL_10444_img009Jonath_2x_1	5.499544e-02
KHL_10444_img009Jonath_2x_6	7.970189e-02
KHL_10444_img014_1x_1	3.915537e-02
KHL_10444_img018_1x_1	6.796872e-02
KHL_10444_img019_2x_4	4.628533e-02
KHL_10444_img019_2x_7	4.613564e-02
KHL_10444_img025_3x_1	5.200841e-03
KHL_10444_img025_3x_2	2.168735e-02
KHL_10444_img025_3x_4	6.905774e-02
KHL_10444_img026_1x_1	5.863968e-02
KHL_10444_img031_1x_1	4.006125e-02
KHL_10444_img034_3x_1	7.884437e-02
KHL_10444_img034_3x_2	2.867126e-02
KHL_10444_img034_3x_3	4.358956e-02
KHL_10444_img035_2x_5	3.167537e-02
KHL_10444_img035_2x_8	3.322616e-02
KHL_10444_img036_2x_1	3.095019e-02
KHL_10444_img036_2x_2	4.708541e-02
KHL_10444_img037_1x_1	3.211857e-02
KHL_10444_img037_rev_1x_1	5.627890e-02
KHL_10444_img037_rev_1x_2	2.867014e-02
KHL_10444_img038_2x_1	4.353571e-02
KHL_10444_img038_2x_2	4.636711e-02
KHL_10444_img039_3x_1	2.946566e-02
KHL_10444_img039_3x_3	3.780369e-02
KHL_10444_img039_3x_4	-1.486213e-03
KHL_10444_img040_2x_1	8.472682e-02
KHL_10444_img040_2x_2	6.332997e-02
KHL_10444_img043_1x_1	6.497908e-02
KHL_10444_img043_rev_1x_1	2.841054e-02
KHL_10444_img045_2x_1	-2.005543e-02
KHL_10444_img045_2x_2	3.980116e-02
KHL_10444_img045_rev_4x_5	7.477898e-02
KHL_10517_01_2x_1	-2.056597e-01
KHL_10517_01_2x_2	-2.143603e-01
KHL_10517_02_2x_2	-1.942826e-01
KHL_10517_02_2x_3	-1.885205e-01
KHL_10517_02_rev_1x_1	-1.919336e-01
KHL_10517_03_rev_4x_2	-2.199916e-01
KHL_10517_03_rev_4x_4	-2.110586e-01
KHL_10517_03_rev_4x_6	-2.013853e-01
KHL_10517_04_3x_3	-2.105153e-01
KHL_10517_04_3x_7	-1.825993e-01
KHL_10517_04_3x_8	-1.993482e-01
KHL_10517_04_rev_1x_1	-1.955365e-01
KHL_10517_05_rev_5x_1	-2.088155e-01
KHL_10517_05_rev_5x_2	-2.132424e-01
KHL_10517_05_rev_5x_3	-2.099485e-01
KHL_10517_06_3x_2	-2.232383e-01
KHL_10517_06_3x_3	-2.090673e-01
KHL_10517_06_3x_5	-2.102069e-01
KHL_10517_06_rev_1x_1	-2.018922e-01
KHL_10517_07_2x_1	-1.957331e-01
KHL_10517_07_2x_4	-2.119821e-01
KHL_10517_07_rev_3x_4	-1.958127e-01
KHL_10517_07_rev_3x_7	-2.039073e-01
KHL_10517_07_rev_3x_13	-2.008278e-01
KHL_10780_image017_4	6.894855e-02
KHL_10780_image017_9	9.153650e-02
KHL_10780_image018_3	6.968047e-02
KHL_10780_image019_1	7.277783e-02
KHL_10780_image020_2	9.274441e-02
KHL_10780_image021_7	1.070344e-01
KHL_10780_image022_1	6.478162e-02
KHL_10780_image022_2	7.378724e-02
KHL_10780_image023_1	6.593726e-02
KHL_10780_image023_5	8.685558e-02
KHL_10780_image026_2	7.586365e-02
KHL_10780_image027_7	1.075326e-01
KHL_10780_image029_1	1.151771e-01
KHL_10780_image030_1	9.735638e-02
KHL_10780_image032_3	1.000910e-01
KHL_10780_image035_2	8.266275e-02
KHL_10780_image035_15	9.025352e-02
KHL_10780_image036_2	6.880723e-02
KHL_10813_01_3xC_T_L_1	1.141379e-01
KHL_10813_01_3xC_T_L_2	1.024102e-01
KHL_10813_01_3xC_T_L_3	9.096608e-02
KHL_10813_01_rev_2x_L_CB_paint_1	9.909057e-02
KHL_10813_01_rev_2x_L_CB_paint_2	1.028663e-01
KHL_10813_03_rev_2xT_CR_paint_1	7.617577e-02
KHL_10813_03_rev_2xT_CR_paint_2	9.542940e-02
KHL_10813_04_2xC_paint_1	8.640413e-02
KHL_10813_04_2xC_paint_2	8.875587e-02
KHL_10813_05_rev_1xTL_1	1.320870e-01
KHL_10813_06_2x_CR_paint_1	4.069618e-02
KHL_10813_07_4x_LL_CC_paint_1	1.053848e-01
KHL_10813_07_4x_LL_CC_paint_2	9.145065e-02
KHL_10813_07_4x_LL_CC_paint_3	1.218588e-01
KHL_10813_07_4x_LL_CC_paint_4	1.231662e-01
KHL_11200_01_1xCT_1	-2.067672e-01
KHL_11200_02x_1x_paint_1	-1.744751e-01
KHL_11200_03a_1xC_paint_1	-1.655974e-01
KHL_11200_03x_1x_paint_1	-1.665911e-01
KHL_11200_04_1x_1	-1.897273e-01
KHL_11200_05_1	-1.769624e-01
KHL_11200_06x_rev_1x_paint_1	-1.658998e-01
KHL_11200_07_paint_1	-1.882931e-01
KHL_11200_12x_1	-1.672854e-01
KHL_11200_13_1	-1.632536e-01
KHL_14333_03_1xT_paint_1	-1.214451e-01
KHL_14333_07_1xCR_paint_1	-9.524857e-02
KHL_14333_08_rev_1x_1	-9.445211e-02
KHL_14333_11_rev_1x_1	-9.084695e-02
KHL_14333_12_rev_1x_paint_1	-1.096619e-01
KHL_14333_18_rev_1x_paint_1	-1.186159e-01
KHL_14333_19_rev_1x_paint_1	-1.160763e-01
KHL_14333_20_rev_1x_paint_1	-1.087366e-01
KHL_14333_22_rev_1x_1	-9.833811e-02
KHL_14333_23_1x_paint_1	-1.002928e-01
KHL_14355_01_1xT_paint_1	-1.747511e-01
KHL_14355_02_2xC_paint_1	-1.845902e-01
KHL_14355_02_2xC_paint_2	-1.751840e-01
KHL_14355_06_1xC_paint_1	-1.788266e-01
KHL_14355_06_rev_1xL_1	-1.787100e-01
KHL_14355_07_3x_paint_1	-1.714993e-01
KHL_14355_07_3x_paint_2	-1.665646e-01
KHL_14355_07_3x_paint_3	-1.709656e-01
KHL_14355_08_1xTR_paint_2	-1.737751e-01
KHL_14355_13_rev_2x_R_B_1	-1.779483e-01
KHL_14355_13_rev_2x_R_B_4	-1.689645e-01
KHL_14355_14_4x_1	-1.729143e-01
KHL_14355_14_4x_2	-1.769953e-01
KHL_14355_14_4x_4	-1.874594e-01
KHL_14355_14_4x_6	-1.787629e-01
KHL_14355_21_1xCL_paint_1	-1.795372e-01
KHL_14355_21_rev_1xBR_paint_1	-1.753495e-01
KHL_9093_01_rev_1xB_paint_1	-4.101532e-02
KHL_9093_06_1x_paint_1	-1.113866e-02
KHL_9093_08_rev_1x_1	-3.834854e-02
KHL_9093_16_1xT_1	-3.502465e-02
KHL_9093_17_2xR_paint_1	-3.047899e-02
KHL_9093_17_2xR_paint_2	-4.678401e-02
KHL_9093_18_1xR_1	-5.851681e-02
KHL_9093_22_rev_1xBL_paint_1	-3.972712e-02
KHL_9093_23_1xTR_1	-4.288134e-02
KHL_9093_24_1xB_paint_1	-4.853152e-02
KHL_9093_24_rev_1xR_1	-5.518126e-02
KHL_9093_25_1xTR_1	-5.508286e-02
KHL_9569_02_1	-3.741253e-02
KHL_9569_03_1	-1.407130e-02
KHL_9569_04_1	-1.289663e-02
KHL_9569_05_1x_1	-2.122502e-02
KHL_9569_05_1x_rev_1	-4.497378e-02
KHL_9569_06_1	-1.063531e-02
KHL_9569_07_1	-4.256335e-02
KHL_9569_10_1	-2.059060e-02
KHL_9569_11_1x_rev_1	-2.318833e-02
KHL_9569_12_1	-2.337273e-02
KHL_9569_13_1	-4.135237e-02
KHL_9569_14_1	9.026268e-03
KHL_9569_15_1	-6.235411e-02
KHL_9569_16_1	-4.978713e-02
KHL_9569_17_1	-5.078107e-02
KHL_9569_22_1	-3.769318e-02
KHL_9569_23_1	-1.750815e-02
KHL_9569_24_1	7.854979e-03
KHL_9569_25_1	-6.816969e-02
KHL_9569_26_1	7.201581e-03
KHL_9943_01a_3x_paint_1	-1.765706e-01
KHL_9943_01a_3x_paint_2	-1.759268e-01
KHL_9943_03a_1xC_paint_1	-1.771468e-01
KHL_9943_03a_rev_3x_T_CT_B_1	-1.885530e-01
KHL_9943_03a_rev_3x_T_CT_B_2	-1.816450e-01
KHL_9943_03a_rev_3x_T_CT_B_5	-1.783558e-01
KHL_9943_04a_rev_3xL_paint_1	-1.765407e-01
KHL_9943_04a_rev_3xL_paint_2	-1.780013e-01
KHL_9943_04a_rev_3xL_paint_4	-1.819427e-01
KHL_9943_05_1xB_1	-1.587449e-01
KHL_9943_05a_2x_TR_B_1	-1.797509e-01
KHL_9943_05a_2x_TR_B_2	-1.921114e-01
KHL_9943_05a_rev_1xC_paint_1	-1.911022e-01
KHL_9943_06a_2x_paint_1	-1.828281e-01
KHL_9943_06a_2x_paint_2	-1.837261e-01
KHL_9943_07a_1xTR_paint_1	-1.947325e-01
KHL_9955_05_1xC_1	1.146030e-01
KHL_9955_05_rev_1xL_1	8.684177e-02
KHL_9955_08_1xB_1	1.002538e-01
KHL_9955_08_rev_2x_1	8.884228e-02
KHL_9955_08_rev_2x_2	9.579393e-02
KHL_9955_09_1xC_1	9.573089e-02
KHL_9955_10_2xR_1	9.340187e-02
KHL_9955_10_2xR_3	1.192011e-01
KHL_9955_10_rev_1xR_1	9.440664e-02
KHL_9955_17_1x_1	7.825472e-02
KHL_9955_19_1xR_1	1.027681e-01
KHL_9955_20_1xR_1	7.237110e-02
KHL_9955_20_rev_2x_1	9.224374e-02
KHL_9955_20_rev_2x_2	1.118008e-01
KHL_9955_22_1xT_1	3.759335e-02
LR_15736_01_1xR_1	2.087999e-01
LR_15736_06_1xR_1	2.309898e-01
LR_15736_07_1xBL_1	2.316318e-01
LR_15736_09_1xB_1	2.309979e-01
LR_15736_11_2x_1	2.537296e-01
LR_15736_11_2x_5	2.729975e-01
LR_15736_15_1xTR_2	2.634766e-01
LR_15736_17_2x_T_R_1	2.950873e-01
LR_15736_17_2x_T_R_3	3.122187e-01
LR_15736_18_rev_2xT_1	1.839963e-01
LR_15736_18_rev_2xT_2	2.328428e-01
LR_15736_19_2x_1	2.523049e-01
LR_15736_19_2x_2	2.327599e-01
LR_15736_20_1xL_1	2.539669e-01
LR_15736_20_rev_3xL_1	1.993563e-01
LR_15736_20_rev_3xL_2	2.337206e-01
LR_15736_20_rev_3xL_3	2.240069e-01
LY_11631_03_1xL_1	-1.898640e-01
LY_11631_04_1x_paint_1	-1.953879e-01
LY_11631_08_1xC_paint_1	-1.900002e-01
LY_11631_09_4x_paint_1	-1.856028e-01
LY_11631_09_4x_paint_3	-1.913819e-01
LY_11631_09_4x_paint_4	-1.519617e-01
LY_11631_09_4x_paint_5	-1.638656e-01
LY_11631_11_1x_1	-1.923269e-01
LY_11631_12_1xT_1	-1.935842e-01
LY_11631_13_1xL_1	-1.751888e-01
LY_11631_14_1xT_1	-1.649794e-01
LY_11631_15_1xT_1	-1.498124e-01
LY_11631_17_1xTL_1	-1.949052e-01
LY_11631_17_2x_R_B_2	-1.670834e-01
LY_11631_17_2x_R_B_3	-1.959105e-01
LY_11631_18_1xR_1	-1.477343e-01
LY_11631_20_1xB_1	-1.944074e-01
LY_11631_21_1xT_1	-1.758748e-01
LY_11631_22_1xB_1	-1.966817e-01
LY_11631_33_2x_C_BR_paint_1	-2.022623e-01
LY_11631_33_2x_C_BR_paint_2	-2.014705e-01
Ordynets_00158_01_2xB_paint_1	-1.837501e-01
Ordynets_00158_01_2xB_paint_2	-1.554038e-01
Ordynets_00158_01_rev_1xT_paint_1	-1.659124e-01
Ordynets_00158_02_1xL_paint_1	-2.032026e-01
Ordynets_00158_04_3x_1	-1.611577e-01
Ordynets_00158_04_3x_2	-1.525984e-01
Ordynets_00158_04_3x_7	-1.749266e-01
Ordynets_00158_07_3xB_R_T_1	-1.893354e-01
Ordynets_00158_07_3xB_R_T_4	-1.695029e-01
Ordynets_00158_07_rev_2x_R_2	-1.662276e-01
Ordynets_00158_07_rev_2x_R_3	-1.786968e-01
Ordynets_00158_08_1xT_1	-1.800402e-01
Ordynets_00158_08_rev_3x_T_1	-1.798840e-01
Ordynets_00158_08_rev_3x_T_4	-1.805957e-01
Ordynets_00158_09_1xR_1	-1.799731e-01
