# Supplementary material for: Geometric morphometric analysis of spore shapes improves identification of fungi
Source: PLoS One. 2021 Aug 5;16(8):e0250477. doi: 10.1371/journal.pone.0250477 (PMC8341628; doi:10.1371/journal.pone.0250477)
Supplement: S1 Appendix — (ZIP) [file pone.0250477.s002.zip › 3_latest/2_3_data_shape/pca_202102/2_asym/30specimens_clean_asym.pcc]

3 20
Prin1
-2StD
  1.000000e+000  1.263782e-016 -3.734673e-018  3.070602e-001
  1.361297e-003 -4.497253e-003 -7.272801e-002 -5.854763e-005
  9.395016e-002  1.128463e-004 -4.883829e-004  5.042371e-002
  7.781366e-004 -5.419181e-003  5.189368e-003 -1.454233e-003
  2.797201e-002 -3.452227e-004 -5.791838e-003  1.534613e-002
  5.130133e-004 -2.738795e-003  2.698131e-003 -1.021778e-003
  1.178264e-002 -5.086252e-004 -3.135979e-003  7.492260e-003
  5.051001e-004 -7.333701e-004  1.484970e-003 -3.747822e-004
  6.130221e-003 -5.302380e-004 -1.110898e-003  4.323160e-003
  3.905229e-004 -2.964317e-004  4.138384e-004 -1.064038e-004
  3.585807e-003 -7.304574e-004 -4.655036e-004  2.723634e-003
  3.110428e-004 -2.621678e-004  2.153589e-004  5.387947e-006
  2.221389e-003 -4.889105e-004  2.266497e-004  1.718254e-003
  2.599638e-004 -2.794877e-004  3.079871e-004  1.357565e-004
  1.452131e-003 -4.044703e-004  6.498537e-005  1.031626e-003
  2.221451e-004 -1.513095e-004  2.887432e-004 -6.555344e-006
  1.020456e-003 -4.141292e-004  1.667139e-004  8.133615e-004
  1.489026e-004 -6.557372e-005  1.587735e-004  2.212783e-004
  7.223067e-004 -3.842152e-004  7.749714e-005  5.992866e-004
  9.912295e-005 -2.132870e-005  2.836784e-004  1.777444e-004
MEAN
  1.000000e+000  1.263782e-016 -3.734673e-018  3.070602e-001
  1.361297e-003  2.090991e-003  1.338582e-002 -5.854763e-005
  9.395016e-002 -4.459446e-004 -6.263755e-003  5.042371e-002
  7.781366e-004  2.946631e-003 -1.177751e-004 -1.454233e-003
  2.797201e-002 -9.373943e-004 -2.115309e-003  1.534613e-002
  5.130133e-004  1.891419e-003 -1.176200e-004 -1.021778e-003
  1.178264e-002 -9.072109e-004 -7.470000e-004  7.492260e-003
  5.051001e-004  8.787184e-004 -1.939514e-004 -3.747822e-004
  6.130221e-003 -6.319138e-004 -2.283558e-004  4.323160e-003
  3.905229e-004  4.380972e-004 -4.236218e-004 -1.064038e-004
  3.585807e-003 -4.282116e-004  3.508138e-006  2.723634e-003
  3.110428e-004  2.707489e-004 -9.514546e-005  5.387947e-006
  2.221389e-003 -3.265225e-004  8.800142e-005  1.718254e-003
  2.599638e-004  1.741102e-004 -1.006930e-004  1.357565e-004
  1.452131e-003 -2.448715e-004  1.619814e-004  1.031626e-003
  2.221451e-004  1.143934e-004 -1.121738e-006 -6.555344e-006
  1.020456e-003 -1.930738e-004  5.258426e-005  8.133615e-004
  1.489026e-004  9.164047e-005 -7.167227e-005  2.212783e-004
  7.223067e-004 -1.582212e-004  7.126863e-005  5.992866e-004
  9.912295e-005  3.433446e-005 -1.464702e-005  1.777444e-004
+2StD
  1.000000e+000  1.263782e-016 -3.734673e-018  3.070602e-001
  1.361297e-003  8.679235e-003  9.949965e-002 -5.854763e-005
  9.395016e-002 -1.004735e-003 -1.203913e-002  5.042371e-002
  7.781366e-004  1.131244e-002 -5.424918e-003 -1.454233e-003
  2.797201e-002 -1.529566e-003  1.561220e-003  1.534613e-002
  5.130133e-004  6.521633e-003 -2.933371e-003 -1.021778e-003
  1.178264e-002 -1.305797e-003  1.641979e-003  7.492260e-003
  5.051001e-004  2.490807e-003 -1.872873e-003 -3.747822e-004
  6.130221e-003 -7.335896e-004  6.541864e-004  4.323160e-003
  3.905229e-004  1.172626e-003 -1.261082e-003 -1.064038e-004
  3.585807e-003 -1.259658e-004  4.725199e-004  2.723634e-003
  3.110428e-004  8.036656e-004 -4.056498e-004  5.387947e-006
  2.221389e-003 -1.641345e-004 -5.064687e-005  1.718254e-003
  2.599638e-004  6.277081e-004 -5.093731e-004  1.357565e-004
  1.452131e-003 -8.527267e-005  2.589774e-004  1.031626e-003
  2.221451e-004  3.800963e-004 -2.909867e-004 -6.555344e-006
  1.020456e-003  2.798160e-005 -6.154536e-005  8.133615e-004
  1.489026e-004  2.488547e-004 -3.021181e-004  2.212783e-004
  7.223067e-004  6.777279e-005  6.504012e-005  5.992866e-004
  9.912295e-005  8.999762e-005 -3.129724e-004  1.777444e-004
Prin2
-2StD
  1.000000e+000  1.263782e-016 -3.734673e-018  3.070602e-001
  1.361297e-003  2.039706e-004  1.356060e-002 -5.854763e-005
  9.395016e-002 -3.830364e-004 -2.443626e-002  5.042371e-002
  7.781366e-004  1.406412e-003  1.568208e-002 -1.454233e-003
  2.797201e-002 -2.372462e-003 -5.734207e-003  1.534613e-002
  5.130133e-004  2.178491e-003  1.680917e-003 -1.021778e-003
  1.178264e-002 -2.144929e-003 -6.945889e-004  7.492260e-003
  5.051001e-004  1.947880e-003 -5.091820e-004 -3.747822e-004
  6.130221e-003 -1.362973e-003  4.064965e-004  4.323160e-003
  3.905229e-004  1.389993e-003 -1.046187e-003 -1.064038e-004
  3.585807e-003 -1.019089e-003  3.767535e-004  2.723634e-003
  3.110428e-004  8.759067e-004 -4.222415e-004  5.387947e-006
  2.221389e-003 -7.269776e-004  3.133505e-004  1.718254e-003
  2.599638e-004  5.611140e-004 -4.647605e-004  1.357565e-004
  1.452131e-003 -5.537690e-004  2.627254e-004  1.031626e-003
  2.221451e-004  3.371655e-004 -2.117833e-004 -6.555344e-006
  1.020456e-003 -4.340619e-004 -8.440697e-006  8.133615e-004
  1.489026e-004  2.670361e-004 -8.108188e-005  2.212783e-004
  7.223067e-004 -3.998464e-004  1.558183e-004  5.992866e-004
  9.912295e-005  2.553206e-004  4.110490e-006  1.777444e-004
MEAN
  1.000000e+000  1.263782e-016 -3.734673e-018  3.070602e-001
  1.361297e-003  2.090991e-003  1.338582e-002 -5.854763e-005
  9.395016e-002 -4.459446e-004 -6.263755e-003  5.042371e-002
  7.781366e-004  2.946631e-003 -1.177751e-004 -1.454233e-003
  2.797201e-002 -9.373943e-004 -2.115309e-003  1.534613e-002
  5.130133e-004  1.891419e-003 -1.176200e-004 -1.021778e-003
  1.178264e-002 -9.072109e-004 -7.470000e-004  7.492260e-003
  5.051001e-004  8.787184e-004 -1.939514e-004 -3.747822e-004
  6.130221e-003 -6.319138e-004 -2.283558e-004  4.323160e-003
  3.905229e-004  4.380972e-004 -4.236218e-004 -1.064038e-004
  3.585807e-003 -4.282116e-004  3.508138e-006  2.723634e-003
  3.110428e-004  2.707489e-004 -9.514546e-005  5.387947e-006
  2.221389e-003 -3.265225e-004  8.800142e-005  1.718254e-003
  2.599638e-004  1.741102e-004 -1.006930e-004  1.357565e-004
  1.452131e-003 -2.448715e-004  1.619814e-004  1.031626e-003
  2.221451e-004  1.143934e-004 -1.121738e-006 -6.555344e-006
  1.020456e-003 -1.930738e-004  5.258426e-005  8.133615e-004
  1.489026e-004  9.164047e-005 -7.167227e-005  2.212783e-004
  7.223067e-004 -1.582212e-004  7.126863e-005  5.992866e-004
  9.912295e-005  3.433446e-005 -1.464702e-005  1.777444e-004
+2StD
  1.000000e+000  1.263782e-016 -3.734673e-018  3.070602e-001
  1.361297e-003  3.978011e-003  1.321104e-002 -5.854763e-005
  9.395016e-002 -5.088528e-004  1.190875e-002  5.042371e-002
  7.781366e-004  4.486850e-003 -1.591763e-002 -1.454233e-003
  2.797201e-002  4.976736e-004  1.503589e-003  1.534613e-002
  5.130133e-004  1.604347e-003 -1.916157e-003 -1.021778e-003
  1.178264e-002  3.305067e-004 -7.994111e-004  7.492260e-003
  5.051001e-004 -1.904434e-004  1.212792e-004 -3.747822e-004
  6.130221e-003  9.914567e-005 -8.632081e-004  4.323160e-003
  3.905229e-004 -5.137984e-004  1.989434e-004 -1.064038e-004
  3.585807e-003  1.626657e-004 -3.697373e-004  2.723634e-003
  3.110428e-004 -3.344089e-004  2.319505e-004  5.387947e-006
  2.221389e-003  7.393263e-005 -1.373477e-004  1.718254e-003
  2.599638e-004 -2.128936e-004  2.633745e-004  1.357565e-004
  1.452131e-003  6.402601e-005  6.123744e-005  1.031626e-003
  2.221451e-004 -1.083787e-004  2.095398e-004 -6.555344e-006
  1.020456e-003  4.791432e-005  1.136092e-004  8.133615e-004
  1.489026e-004 -8.375520e-005 -6.226266e-005  2.212783e-004
  7.223067e-004  8.340401e-005 -1.328102e-005  5.992866e-004
  9.912295e-005 -1.866516e-004 -3.340453e-005  1.777444e-004
Prin3
-2StD
  1.000000e+000  1.263782e-016 -3.734673e-018  3.070602e-001
  1.361297e-003  4.260467e-003  1.131015e-002 -5.854763e-005
  9.395016e-002 -1.507391e-003 -1.897830e-002  5.042371e-002
  7.781366e-004  4.626576e-003 -1.399816e-002 -1.454233e-003
  2.797201e-002 -2.090576e-003 -1.776027e-003  1.534613e-002
  5.130133e-004  1.756703e-003 -2.296641e-003 -1.021778e-003
  1.178264e-002 -1.732326e-003 -1.410886e-003  7.492260e-003
  5.051001e-004 -1.627566e-004 -5.247844e-004 -3.747822e-004
  6.130221e-003 -1.216745e-003 -5.028534e-004  4.323160e-003
  3.905229e-004 -4.663091e-004 -2.072836e-004 -1.064038e-004
  3.585807e-003 -8.464193e-004  2.003616e-005  2.723634e-003
  3.110428e-004 -3.389219e-004  3.013255e-004  5.387947e-006
  2.221389e-003 -7.170740e-004  9.949244e-005  1.718254e-003
  2.599638e-004 -2.815518e-004  1.711672e-004  1.357565e-004
  1.452131e-003 -5.408254e-004  2.920903e-004  1.031626e-003
  2.221451e-004 -2.585412e-004 -2.822741e-005 -6.555344e-006
  1.020456e-003 -4.137262e-004  2.428399e-004  8.133615e-004
  1.489026e-004 -1.815513e-004  5.640597e-005  2.212783e-004
  7.223067e-004 -2.978593e-004  2.355187e-004  5.992866e-004
  9.912295e-005 -1.923033e-004  1.958512e-004  1.777444e-004
MEAN
  1.000000e+000  1.263782e-016 -3.734673e-018  3.070602e-001
  1.361297e-003  2.090991e-003  1.338582e-002 -5.854763e-005
  9.395016e-002 -4.459446e-004 -6.263755e-003  5.042371e-002
  7.781366e-004  2.946631e-003 -1.177751e-004 -1.454233e-003
  2.797201e-002 -9.373943e-004 -2.115309e-003  1.534613e-002
  5.130133e-004  1.891419e-003 -1.176200e-004 -1.021778e-003
  1.178264e-002 -9.072109e-004 -7.470000e-004  7.492260e-003
  5.051001e-004  8.787184e-004 -1.939514e-004 -3.747822e-004
  6.130221e-003 -6.319138e-004 -2.283558e-004  4.323160e-003
  3.905229e-004  4.380972e-004 -4.236218e-004 -1.064038e-004
  3.585807e-003 -4.282116e-004  3.508138e-006  2.723634e-003
  3.110428e-004  2.707489e-004 -9.514546e-005  5.387947e-006
  2.221389e-003 -3.265225e-004  8.800142e-005  1.718254e-003
  2.599638e-004  1.741102e-004 -1.006930e-004  1.357565e-004
  1.452131e-003 -2.448715e-004  1.619814e-004  1.031626e-003
  2.221451e-004  1.143934e-004 -1.121738e-006 -6.555344e-006
  1.020456e-003 -1.930738e-004  5.258426e-005  8.133615e-004
  1.489026e-004  9.164047e-005 -7.167227e-005  2.212783e-004
  7.223067e-004 -1.582212e-004  7.126863e-005  5.992866e-004
  9.912295e-005  3.433446e-005 -1.464702e-005  1.777444e-004
+2StD
  1.000000e+000  1.263782e-016 -3.734673e-018  3.070602e-001
  1.361297e-003 -7.848523e-005  1.546149e-002 -5.854763e-005
  9.395016e-002  6.155023e-004  6.450786e-003  5.042371e-002
  7.781366e-004  1.266686e-003  1.376260e-002 -1.454233e-003
  2.797201e-002  2.157871e-004 -2.454591e-003  1.534613e-002
  5.130133e-004  2.026135e-003  2.061401e-003 -1.021778e-003
  1.178264e-002 -8.209616e-005 -8.311398e-005  7.492260e-003
  5.051001e-004  1.920193e-003  1.368816e-004 -3.747822e-004
  6.130221e-003 -4.708231e-005  4.614177e-005  4.323160e-003
  3.905229e-004  1.342504e-003 -6.399600e-004 -1.064038e-004
  3.585807e-003 -1.000390e-005 -1.301988e-005  2.723634e-003
  3.110428e-004  8.804197e-004 -4.916164e-004  5.387947e-006
  2.221389e-003  6.402904e-005  7.651040e-005  1.718254e-003
  2.599638e-004  6.297722e-004 -3.725532e-004  1.357565e-004
  1.452131e-003  5.108238e-005  3.187252e-005  1.031626e-003
  2.221451e-004  4.873280e-004  2.598394e-005 -6.555344e-006
  1.020456e-003  2.757855e-005 -1.376714e-004  8.133615e-004
  1.489026e-004  3.648323e-004 -1.997505e-004  2.212783e-004
  7.223067e-004 -1.858315e-005 -9.298139e-005  5.992866e-004
  9.912295e-005  2.609722e-004 -2.251453e-004  1.777444e-004
