# Supplementary material for: Geometric morphometric analysis of spore shapes improves identification of fungi
Source: PLoS One. 2021 Aug 5;16(8):e0250477. doi: 10.1371/journal.pone.0250477 (PMC8341628; doi:10.1371/journal.pone.0250477)
Supplement: S1 Appendix — (ZIP) [file pone.0250477.s002.zip › 3_latest/2_3_data_shape/pca_202102/2_asym/30specimens_clean_asym.pcs]

DATA_NAME	PC1	PC2	PC3
ARAN_04160_01_1x_1	-5.793879e-02	-3.178913e-03	-1.011116e-02
ARAN_04160_10_rev_1x_paint_2	-7.752154e-02	7.483359e-03	-6.601009e-03
ARAN_04160_11_rev_1x_1	-1.013481e-01	1.079020e-02	-7.847228e-03
ARAN_04160_12_rev_1x_1	-1.755174e-02	-9.925447e-03	1.603807e-03
ARAN_04160_13_1x_1	-7.854584e-02	-7.654479e-04	-1.309232e-02
ARAN_04160_14_1xC_paint_1	-6.725917e-02	-1.142048e-02	-1.191253e-02
ARAN_04160_14_1xC_paint_2	-9.387206e-02	3.449643e-03	-1.252206e-02
ARAN_04160_14_1xC_paint_3	-8.238779e-02	-1.124848e-02	-1.900766e-02
ARAN_04160_15_1x_1	-2.932749e-02	1.052220e-02	-7.181755e-07
ARAN_04160_22_1x_paint_1	-1.149544e-01	1.257927e-02	-1.417467e-02
ARAN_04160_25_1x_1	-3.099154e-02	-6.550039e-03	-9.276598e-03
CWU_6737_01_rev_2x_1	1.336517e-02	-6.350875e-03	1.451883e-03
CWU_6737_01_rev_2x_2	-7.220430e-02	-2.956220e-03	-1.087703e-02
CWU_6737_02_2xL_paint_1	-2.224357e-02	-5.667884e-03	5.505263e-03
CWU_6737_02_2xL_paint_4	-7.046159e-02	-9.036944e-03	-6.927966e-03
CWU_6737_02_rev_1xL_1	-1.107720e-02	-8.574496e-03	1.155782e-02
CWU_6737_03_rev_2x_1	-4.989571e-02	-4.821808e-04	4.884737e-03
CWU_6737_03_rev_2x_2	-3.473545e-02	-1.184400e-02	-7.179738e-03
CWU_6737_05_1xB_paint_1	-6.828049e-02	-8.326615e-03	-1.288564e-02
CWU_6737_05_rev_1xL_paint_1	-6.746058e-02	-2.031889e-03	-5.113053e-03
CWU_6737_08_1xT_1	-6.026015e-02	6.293620e-03	-5.836666e-03
CWU_6737_10_1xT_paint_1	-3.708926e-02	-1.332298e-02	-3.602766e-03
CWU_6737_11_rev_1xT_paint_1	-1.367831e-02	-8.948276e-03	-1.555464e-03
KAS_GEL_3519_04_1x_1	-5.430557e-02	1.731361e-02	1.794789e-02
KAS_GEL_3519_07_1x_1	-1.332998e-02	-2.020027e-02	1.289897e-03
KAS_GEL_3519_08_rev_1x_1	-5.539588e-02	6.917328e-04	2.310300e-02
KAS_GEL_3519_09_rev_1x_1	-5.954903e-02	1.524300e-02	1.243929e-02
KAS_GEL_3519_14_1x_paint_1	-2.592631e-02	-1.282257e-02	-1.004876e-02
KAS_GEL_3519_16_rev_1x_paint_1	-4.867463e-02	-8.396469e-03	-2.036175e-02
KAS_GEL_3519_17_1x_paint_1	-8.561618e-03	-1.580082e-02	-1.340030e-02
KAS_GEL_3519_18_rev_1x_paint_1	-1.004513e-01	-1.682967e-02	-5.366857e-03
KAS_GEL_3519_19_1x_paint_1	-2.874077e-02	-1.402724e-02	-1.984937e-02
KAS_GEL_3519_20_1x_paint_1	-3.489995e-02	-8.059147e-03	1.328823e-02
KAS_GEL_3519_24_rev_1_paint_1	-8.526146e-02	-2.111106e-02	-1.578582e-02
KAS_GEL_3550_image005_3	3.510380e-02	8.352603e-03	5.694535e-03
KAS_GEL_3550_image005_6	2.370497e-03	-4.816603e-03	-2.213947e-03
KAS_GEL_3550_image008_1	4.387280e-02	1.027740e-02	6.441971e-03
KAS_GEL_3550_image009_1	-5.823516e-02	-9.147563e-03	2.363657e-03
KAS_GEL_3550_image011_1	2.705617e-02	5.692491e-03	1.444502e-02
KAS_GEL_3550_image011_2	4.196025e-02	-9.829292e-03	1.945388e-02
KAS_GEL_3550_image012_1	-6.556360e-02	-8.581880e-03	-1.020867e-02
KAS_GEL_3550_image014_1	6.599321e-02	-1.089408e-02	-2.876625e-04
KAS_GEL_3550_image014_2	-2.017167e-02	-3.529082e-03	-5.772638e-03
KAS_GEL_3550_image016_1	3.310389e-02	-1.724476e-02	-1.438292e-02
KAS_GEL_3550_image016_2	7.194411e-02	1.900882e-03	3.473213e-02
KAS_GEL_3550_image019_1	3.530929e-02	3.137883e-03	1.757441e-03
KAS_GEL_3550_image020_1	6.111815e-02	-5.315210e-03	6.046248e-04
KAS_GEL_3550_image023_1	-5.113701e-02	-1.388760e-02	-1.086494e-02
KAS_GEL_3677_06A_1x_1	6.754179e-02	-8.784723e-03	4.272735e-03
KAS_GEL_3677_07A_1x_1	1.028750e-02	-1.264294e-02	-3.589155e-03
KAS_GEL_3677_10B_2x_1	2.284535e-02	-2.544462e-02	-2.519304e-03
KAS_GEL_3677_10B_2x_4	-1.559461e-02	-4.372933e-03	6.978954e-03
KAS_GEL_3677_11B_1x_1	2.648891e-02	-1.732227e-02	-4.475854e-03
KAS_GEL_3677_13B_1x_1	3.695440e-02	-2.394912e-02	-5.407217e-03
KAS_GEL_3677_14B_1x_1	1.937769e-02	-1.054455e-02	-5.296560e-03
KAS_GEL_3677_16B_1x_1	-1.858348e-03	-6.530831e-03	5.603030e-03
KAS_GEL_3677_17B_1xC_1	-1.793859e-02	-2.720638e-03	3.006568e-03
KAS_GEL_3677_18B_2x_1	3.144270e-02	-6.293126e-03	-3.095501e-03
KAS_GEL_3677_20C_rev_2x_1	2.141896e-03	-6.091843e-03	6.713256e-03
KAS_GEL_3677_21C_1x_1	5.349007e-03	-2.022435e-05	1.304991e-02
KAS_GEL_3677_23C_1xTR_1	2.316629e-02	-8.605194e-03	-3.434951e-03
KAS_GEL_3677_23C_rev_1xC_1	1.474705e-02	-1.023366e-02	-3.963643e-03
KAS_GEL_3677_26C_1	1.264271e-02	-7.180092e-03	1.157645e-03
KAS_GEL_3681_02_1x_1	-1.580603e-02	-6.191486e-03	2.753539e-03
KAS_GEL_3681_03_rev_1x_1	-3.428171e-02	-1.186432e-03	1.511497e-02
KAS_GEL_3681_04_rev_1x_1	-5.867377e-02	5.927740e-03	-1.568135e-03
KAS_GEL_3681_06_rev_2x_1	2.687140e-02	-1.877194e-02	-3.932136e-03
KAS_GEL_3681_06_rev_2x_2	-1.894387e-02	-9.346771e-03	-1.124123e-02
KAS_GEL_3681_07_rev_1x_1	-2.336363e-02	-5.443799e-03	-3.428828e-02
KAS_GEL_3681_08_1x_1	-3.493473e-02	-2.482443e-02	-1.760998e-02
KAS_GEL_3681_09_1x_1	1.695972e-03	-8.550209e-03	5.374316e-03
KAS_GEL_3681_10_1x_1	-7.864418e-02	6.939511e-03	-1.186815e-02
KAS_GEL_3681_11_rev_1x_1	-1.715497e-03	1.458544e-03	6.718730e-03
KAS_GEL_3681_12_rev_1x_1	2.424403e-04	-1.863980e-03	1.782414e-03
KAS_GEL_3681_14_1xL_1	-1.555867e-02	1.610266e-03	-7.343607e-03
KAS_GEL_3681_14_1xL_2	-2.168337e-02	1.099566e-02	1.522177e-03
KAS_GEL_3681_15_rev_1xUR_1	-3.678210e-02	1.714506e-02	-3.456492e-03
KAS_GEL_3681_17_rev_1x_1	-8.681023e-02	2.873600e-02	-4.582314e-03
KAS_GEL_3681_18_rev_1x_1	-7.207659e-02	1.852660e-02	-5.284478e-03
KAS_GEL_3681_23_rev_1x_paint_1	-7.976521e-02	1.024850e-02	-2.327428e-04
KAS_GEL_3681_25_1x_1	-9.173183e-02	2.995598e-02	-7.763139e-03
KAS_GEL_3681_31_1x_paint_1	-4.577166e-02	4.334552e-03	1.389871e-03
KAS_GEL_3681_34_1x_1	-1.399049e-02	2.215334e-02	1.169499e-02
KAS_GEL_3681_35_1	-4.948790e-02	4.255219e-03	-1.203733e-02
KAS_GEL_3681_37_rev_1x_2	-6.622397e-02	1.126928e-02	-7.592188e-03
KAS_GEL_4878_img001_rev_1	-5.909798e-02	-1.736740e-02	-1.348612e-02
KAS_GEL_4878_img002_rev_paint_1	-5.188678e-02	-8.107993e-03	-7.134515e-03
KAS_GEL_4878_img005_rev_paint_1	-7.219197e-02	-1.759471e-02	-8.154445e-03
KAS_GEL_4878_img006_paint_1	2.135618e-02	-2.540919e-02	-7.748579e-03
KAS_GEL_4878_img010_rev_1	-1.307110e-02	-1.715954e-02	-4.074849e-03
KAS_GEL_4878_img016_paint_1	-2.920900e-02	-1.291854e-02	-9.319325e-03
KAS_GEL_4878_img019_rev_1	-7.719088e-03	-7.992830e-04	1.555802e-02
KAS_GEL_4878_img021_1	-3.677530e-02	-6.760272e-03	1.425819e-03
KAS_GEL_4878_img028_1	3.696147e-02	-1.519735e-03	1.221653e-02
KAS_GEL_4878_img029_rev_1	-2.952609e-02	-1.412958e-02	-1.873267e-02
KAS_GEL_4878_img030_rev_1	1.145380e-02	-1.796203e-02	-8.162329e-03
KAS_GEL_4878_img031_rev_1	-2.031427e-02	-1.533768e-02	-9.142716e-03
KAS_GEL_4878_img032_1	-6.656911e-03	-1.053885e-02	-5.597710e-03
KAS_GEL_4878_img034_rev_1	-2.680050e-02	-9.194645e-03	-6.114059e-03
KAS_GEL_4878_img038_rev_1	-5.787889e-02	-4.509713e-03	-1.615474e-03
KAS_GEL_4878_img039_rev_1	-2.243397e-02	-5.654402e-03	6.278044e-03
KAS_GEL_5032_01_rev_1xL_1	7.771717e-02	9.524612e-03	-1.576857e-02
KAS_GEL_5032_03_rev_1x_1	4.211663e-02	1.145217e-02	-2.421113e-03
KAS_GEL_5032_06_rev_1xC_1	4.819117e-02	1.336041e-02	-4.821025e-03
KAS_GEL_5032_07_1x_paint_3	4.714245e-02	6.935438e-03	3.715123e-03
KAS_GEL_5032_09_rev_1x_2	6.998834e-02	1.431337e-02	2.452008e-03
KAS_GEL_5032_10_rev_1xC_paint_2	8.815565e-02	8.970932e-03	-9.240072e-03
KAS_GEL_5032_12_1xT_4	7.958039e-02	3.258840e-03	-5.530993e-03
KAS_GEL_5032_14_rev_1x_paint_1	8.368832e-02	1.759350e-02	-1.256761e-03
KAS_GEL_5032_16_1x_1	9.010049e-02	1.476608e-02	-9.150188e-03
KAS_GEL_5032_18_1x_1	1.131579e-01	1.622257e-02	-8.878531e-03
KAS_GEL_5032_20_1x_4	8.076497e-02	2.315988e-02	-1.869276e-03
KAS_GEL_5032_21_rev_1x_5	7.929488e-02	2.608058e-02	4.719954e-04
KAS_GEL_5032_28_1x_1	9.049150e-02	1.778787e-02	-1.160867e-02
KAS_L_0103_20180424_1_1x__1	-9.689456e-02	2.537585e-02	-1.277355e-02
KAS_L_0103_20180424_10_1x_pnt_1	-6.848002e-02	1.347163e-02	8.636229e-03
KAS_L_0103_20180424_11_rv_1x_pnt_1	-1.296254e-02	4.338475e-03	2.276909e-02
KAS_L_0103_20180424_12_1x_1	1.145251e-02	-1.195252e-02	-1.072256e-02
KAS_L_0103_20180424_13_rv_2x_pnt_1	-1.008572e-01	3.507196e-02	1.713108e-02
KAS_L_0103_20180424_2_rv_1x_1	-5.543348e-02	1.160351e-02	-8.646715e-03
KAS_L_0103_20180424_4_rv_1x_1	-4.294717e-02	1.204838e-02	-1.390277e-03
KAS_L_0103_20180424_9_rv_1x_u_1	-6.055593e-02	2.838623e-03	-9.403249e-03
KAS_L_0103_20190626_002_rv_1x_1	-3.723805e-02	7.560740e-03	-5.214908e-03
KAS_L_0103_20190626_004_1x_1	-5.477491e-02	9.558355e-03	-3.189930e-03
KAS_L_0103_20190626_007_1x_1	-1.169619e-02	4.075316e-03	1.463099e-02
KAS_L_0103_20190626_008_1x_rv_1	-4.600030e-02	8.473392e-03	1.323633e-03
KAS_L_0103_20190626_009_rv_1x_1	-4.059988e-02	2.442504e-02	-9.630307e-03
KAS_L_0103_20190626_010_1x_1	3.279841e-02	3.758750e-03	1.899637e-02
KAS_L_0103_20190626_011_1x_1	-5.463925e-02	-3.369883e-03	-1.344507e-02
KAS_L_0103_20190626_012_1x_2	-2.276185e-02	1.169323e-02	7.539351e-03
KAS_L_0103_20190626_014_rv_1x_1	-5.436210e-02	1.624087e-02	4.774624e-04
KAS_L_0103_20190626_015_rv_1x_1	4.622669e-02	1.659729e-02	2.665186e-02
KAS_L_0140_01_1x_1	1.248304e-02	1.500949e-02	5.095763e-03
KAS_L_0140_01_1x_2	8.442754e-02	1.284696e-02	-1.095396e-02
KAS_L_0140_02_3x_2	1.238395e-01	3.423349e-02	-1.110160e-02
KAS_L_0140_02_3x_4	6.192685e-02	1.061443e-02	-1.704669e-02
KAS_L_0140_02_3x_6	8.842612e-02	8.503657e-03	-7.831664e-03
KAS_L_0140_02_rev_1x_1	5.903867e-02	1.075719e-02	-7.933703e-03
KAS_L_0140_03_rev_1x_1	6.795489e-02	1.852130e-02	-1.369166e-02
KAS_L_0140_04_1x_1	6.798865e-02	8.606371e-03	-1.595342e-02
KAS_L_0140_04_rev_2x_1	1.126077e-01	2.759772e-02	-2.388076e-02
KAS_L_0140_04_rev_2x_2	8.596261e-02	2.084488e-02	-1.066206e-02
KAS_L_0140_05_3x_1	6.021203e-02	1.182962e-02	-3.398965e-04
KAS_L_0140_05_3x_2	1.815550e-02	8.812725e-03	1.539972e-02
KAS_L_0140_05_3x_3	4.518520e-02	-3.590098e-03	-2.097207e-02
KAS_L_0140_05_3x_4	3.900823e-02	2.656678e-03	-1.013874e-02
KAS_L_0140_06_rev_1x_1	9.258296e-02	1.357920e-02	-8.993675e-03
KAS_L_0140_07_2x_1	6.429179e-02	1.085914e-02	-1.161115e-02
KAS_L_0140_07_2x_2	6.091711e-02	3.989919e-03	-1.472180e-02
KAS_L_0140_11_1x_1	3.076442e-02	-2.198165e-03	-9.365680e-03
KAS_L_0140_12_1x_1	7.102608e-02	9.428308e-03	-1.608900e-02
KAS_L_0140_14_rev_1x_1	3.898689e-02	-5.673403e-03	-1.127521e-02
KAS_L_0140_15_1x_1	2.916336e-02	-2.647216e-03	-1.244702e-02
KAS_L_0140_17_1x_1	5.731127e-02	4.473593e-03	-9.482682e-03
KAS_L_0140_17_1x_2	4.273432e-02	1.009808e-02	-7.946914e-03
KAS_L_0140_17_1x_3	3.950744e-02	5.251661e-03	-9.383611e-03
KAS_L_0140_18_1x_1	4.305708e-02	1.029712e-02	-4.245072e-03
KAS_L_0140_18_1x_2	1.122978e-01	2.731747e-02	-3.293870e-03
KAS_L_0140_19_1x_1	6.254790e-02	8.180636e-03	-2.190930e-03
KAS_L_0140_20_2x_1	6.088188e-02	1.751086e-02	-7.650732e-03
KAS_L_0140_20_2x_2	9.458878e-02	7.566185e-03	-2.025901e-02
KAS_L_0140_20_2x_3	8.806146e-02	2.094313e-02	-6.096483e-03
KAS_L_0140_20_rev_2x_1	4.392863e-02	1.009023e-02	-6.353017e-03
KAS_L_0140_21_rev_2x_1	8.802372e-02	3.811972e-03	-1.757747e-02
KAS_L_0140_21_rev_2x_2	4.306862e-02	2.362074e-03	-9.149641e-03
KAS_L_0140_21_rev_2x_3	4.357028e-02	3.698155e-03	-2.041232e-03
KAS_L_0140_22_1x_1	6.346870e-02	8.538487e-03	-1.552020e-02
KAS_L_0140_22_rev_1x_1	7.442607e-02	1.194574e-02	-4.986267e-03
KAS_L_0140_23_rev_1x_1	8.649501e-02	1.053303e-02	-5.622115e-03
KAS_L_0244_01_1	4.537073e-02	5.130275e-03	-6.418196e-03
KAS_L_0244_02_rev_1xL_1	1.566497e-02	-1.188887e-03	-5.364421e-04
KAS_L_0244_04_2xL_1	2.617295e-02	7.439428e-03	-2.015518e-03
KAS_L_0244_04_2xL_2	2.781653e-02	4.694254e-03	-7.851968e-03
KAS_L_0244_04_rev_1xCL_1	4.335935e-02	-1.321990e-02	-1.036767e-02
KAS_L_0244_05_axT_1	2.144388e-02	-1.727232e-03	-5.950147e-03
KAS_L_0244_06_1	1.632742e-02	5.278881e-03	-1.169004e-03
KAS_L_0244_11_rev_1xR_1	1.637639e-02	-2.001363e-03	-5.693350e-03
KAS_L_0244_13_1xR_1	4.617564e-02	-2.306670e-03	-4.500592e-03
KAS_L_0244_14_1x_1	1.862771e-02	-7.621383e-04	-9.903819e-03
KAS_L_0244_15_2x_paint_1	1.496764e-02	-1.577357e-02	-5.939515e-03
KAS_L_0244_15_2x_paint_2	2.002553e-02	4.365473e-03	-2.611657e-03
KAS_L_0244_18_1xC_2	8.220131e-03	-4.067011e-03	4.538380e-03
KAS_L_0244_22_2x_paint_1	3.177621e-02	5.946650e-04	-1.223907e-03
KAS_L_0244_23_rev_2xR_1	5.501112e-02	-2.715590e-02	4.209882e-03
KAS_L_0244_23_rev_2xR_2	5.113621e-02	5.605682e-04	-1.689719e-02
KAS_L_0244_24_rev_1x_1	2.755514e-02	-4.827019e-04	-5.641138e-03
KAS_L_1226_07_1	7.738194e-02	1.798797e-02	-1.250595e-02
KAS_L_1226_08_1xB_1	7.507579e-02	1.147981e-02	-1.597258e-02
KAS_L_1226_09_1	6.697603e-02	1.662087e-02	-1.956852e-04
KAS_L_1226_15_1x_1	8.310522e-02	1.356403e-02	-8.793433e-03
KAS_L_1226_17_rev_1x_1	8.236334e-02	1.644580e-02	-1.425534e-02
KAS_L_1226_21_1x_1	9.213364e-02	2.138951e-02	-9.904322e-03
KAS_L_1226_22_rev_1x_1	3.968933e-02	7.887990e-03	-1.850672e-03
KAS_L_1226_23_rev_1x_3	9.033279e-02	1.281455e-02	-1.809802e-02
KAS_L_1226_27_1xR_1	7.392854e-02	2.502092e-02	-3.377853e-03
KAS_L_1226_29_1xL_1	8.552563e-02	2.549499e-02	-8.563677e-03
KAS_L_1226_35_1x_1	8.204709e-02	1.618989e-02	-1.143374e-02
KAS_L_1726_img002_rev_1x_1	1.202223e-02	3.898651e-03	-7.053148e-03
KAS_L_1726_img003_rev_1x_1	3.832533e-02	7.977436e-03	8.424193e-03
KAS_L_1726_img004_3x_1	5.734759e-02	1.724523e-02	1.654725e-04
KAS_L_1726_img004_3x_2	4.777662e-03	8.391529e-03	2.540319e-03
KAS_L_1726_img005_rev_1x_1	3.228235e-02	1.290088e-03	-8.829979e-03
KAS_L_1726_img006_1x_paint_1	5.344426e-02	1.786871e-03	-2.946371e-03
KAS_L_1726_img007_rev_2x_1	4.030442e-02	1.691571e-02	3.353721e-03
KAS_L_1726_img007_rev_2x_2	3.416400e-02	9.246045e-03	-6.240665e-03
KAS_L_1726_img008_rev_1x_1	2.815413e-02	6.963930e-03	-2.812508e-04
KAS_L_1726_img009_rev_1xl_1	3.009268e-02	1.846364e-03	7.009290e-03
KAS_L_1726_img011_2xA_1	3.292637e-02	4.816356e-04	-5.116748e-03
KAS_L_1726_img011_2xA_3	4.153998e-02	-1.716461e-03	-7.017241e-03
KAS_L_1726_img011_rev_1xB_1	2.563560e-02	3.469127e-04	-1.002885e-02
KAS_L_1726_img017_1x_1	5.511199e-02	1.033239e-04	-1.057765e-02
KAS_L_1726_img018_1x_1	4.207228e-02	3.499537e-03	-5.404739e-03
KAS_L_1726_img019_3x_4	6.465769e-02	6.237395e-03	-8.130214e-03
KAS_L_1726_img019_3x_7	4.541944e-02	2.308392e-03	-1.962441e-03
KAS_L_1726_img019_rev_4x_4	5.987722e-02	1.161681e-03	3.421529e-03
KAS_L_1726_img019_rev_4x_7	2.050410e-02	-2.861274e-03	-7.005035e-03
KAS_L_1726_img019_rev_4x_8	4.192766e-02	3.018818e-03	7.574790e-03
KAS_L_1726_img020_1x_1	2.703356e-02	5.206472e-03	-5.906708e-03
KAS_L_1726_img020_rev_1x_paint_1	5.372830e-02	1.608520e-02	1.348247e-02
KAS_L_1726_img020_rev_1x_paint_3	3.446892e-02	-4.025795e-03	-2.818069e-03
KAS_L_1726_img021_1x_1	3.353556e-02	1.042038e-02	-3.935674e-05
KAS_L_1726_img021_rev_2x_2	3.634112e-02	1.441745e-02	-5.224224e-03
KAS_L_1726_img021_rev_2x_15	3.739418e-02	1.596315e-03	-8.209143e-03
KAS_L_1726_img023_1x_1	4.361357e-02	6.732280e-03	-2.335820e-03
KAS_MS_4617_05_rev_1x_1	-5.696917e-02	-4.375546e-04	-1.488953e-02
KAS_MS_4617_09_rev_1x_1	-7.810333e-02	-1.602319e-02	-1.070284e-02
KAS_MS_4617_14_rev_1xR_1	-7.573271e-02	1.031985e-02	-1.010235e-03
KAS_MS_4617_17_1x_1	-4.704589e-02	2.029979e-03	-6.061921e-03
KAS_MS_4617_19_1x_1	-7.166786e-02	-2.564345e-02	-3.332165e-02
KAS_MS_4617_20_rev_1x_1	-4.857525e-02	4.694990e-03	-1.244519e-03
KAS_MS_4617_21_rev_1x_1	-8.663201e-02	-3.655161e-03	-7.709266e-03
KAS_MS_4617_27_rev_1	-1.686174e-02	-1.455585e-03	-2.120000e-03
KAS_MS_4617_28_rev_1	-2.210954e-02	9.789263e-03	2.154008e-02
KAS_MS_4617_29_1xR_1	-2.468321e-02	-3.409231e-03	-8.377293e-03
KAS_MS_4617_29_rev_1xB_1	-2.651376e-02	-3.199155e-03	1.179796e-02
KAS_MS_4617_31_rev_1x_1	1.918323e-05	1.950439e-03	1.021854e-02
KHL_10272_01_1x_paint_1	1.277192e-02	-1.072133e-02	6.610368e-03
KHL_10272_02_1	1.425468e-02	-8.060995e-03	1.099674e-02
KHL_10272_04_rev_1x_1	8.697656e-03	-4.365699e-03	-5.637924e-04
KHL_10272_05_2x_paint_1	-1.958892e-02	-8.415211e-03	1.029613e-02
KHL_10272_05_2x_paint_2	8.809644e-03	-5.712464e-03	6.721183e-03
KHL_10272_07_1x_paint_1	9.580820e-03	-9.654152e-03	6.554443e-03
KHL_10272_09_1xR_paint_1	3.417561e-02	-2.147061e-03	1.204309e-02
KHL_10272_10_1x_paint_1	1.472255e-02	-2.176380e-02	8.089848e-03
KHL_10272_14_1x_paint_1	4.349864e-02	-2.590624e-02	4.117092e-03
KHL_10272_17_1xL_1	2.740502e-02	-4.496348e-03	1.332962e-02
KHL_10272_18_1x_paint_1	2.920785e-04	-8.409273e-04	4.833567e-03
KHL_10272_25_1x_paint_1	1.776539e-03	-8.166107e-03	-7.298546e-04
KHL_10272_31_1x_1	5.838525e-02	-3.117407e-02	2.104418e-03
KHL_10360_13_1xC_1	1.543294e-02	-2.487588e-03	2.054935e-02
KHL_10360_13_1xC_rev_1xBR_1	-1.171770e-03	7.385497e-03	6.151384e-03
KHL_10360_13_1xC_rev_1xBR_3	-1.342175e-02	6.499859e-03	3.908596e-03
KHL_10360_16_rev_2xR_2	-1.412786e-02	-3.083188e-03	3.476920e-03
KHL_10360_17_2x_L_T_2	-3.165028e-02	9.140094e-04	4.408469e-03
KHL_10360_17_2x_L_T_3	-2.335434e-02	7.822084e-03	1.469866e-02
KHL_10360_18_1xT_1	-3.547578e-03	2.223377e-04	1.051509e-02
KHL_10360_18_rev_1xTR_1	-2.214320e-02	-1.145061e-02	-2.230768e-03
KHL_10360_21_1xC_1	-3.364347e-03	-4.460569e-03	6.065014e-03
KHL_10360_23_rev_1xB_1	1.145083e-02	-1.000406e-02	8.608568e-03
KHL_10360_24_rev_1xT_1	-1.185218e-02	3.502162e-03	1.594809e-02
KHL_10360_25_1xTR_1	-3.085672e-02	9.406523e-03	5.055503e-03
KHL_10360_26_1xB_1	-2.453503e-02	-1.398571e-02	-4.226059e-03
KHL_10360_26_rev_1xCR_1	-1.377662e-02	3.097398e-03	4.495822e-03
KHL_10360_31_1xBR_1	1.150416e-02	-1.588695e-02	1.307562e-02
KHL_10360_32_1xT_1	-8.893571e-03	-6.002671e-03	3.295076e-03
KHL_10444_img002Jonath_2x_1	-4.229358e-03	-1.814676e-03	1.583994e-02
KHL_10444_img002Jonath_2x_2	-1.368718e-02	-1.484355e-02	4.005472e-03
KHL_10444_img004_1x_1	2.922326e-02	-6.451097e-03	5.563728e-03
KHL_10444_img009Jonath_2x_1	3.136713e-02	-2.218073e-02	-5.842575e-04
KHL_10444_img009Jonath_2x_6	4.241089e-03	-1.208908e-02	4.872493e-03
KHL_10444_img014_1x_1	2.967456e-02	-1.092352e-02	-3.360134e-03
KHL_10444_img018_1x_1	1.365556e-02	-6.496919e-03	7.076860e-03
KHL_10444_img019_2x_4	7.180329e-02	-2.530367e-02	-3.400333e-03
KHL_10444_img019_2x_7	1.076066e-02	-7.038881e-03	4.414144e-03
KHL_10444_img025_3x_1	9.475147e-03	-1.697232e-02	8.879622e-03
KHL_10444_img025_3x_2	1.707824e-02	9.541554e-04	1.866178e-02
KHL_10444_img025_3x_4	1.015682e-03	-1.716994e-02	-1.137198e-03
KHL_10444_img026_1x_1	3.616648e-02	-2.303100e-02	-5.790155e-03
KHL_10444_img031_1x_1	1.555433e-03	-7.509818e-03	1.649307e-03
KHL_10444_img034_3x_1	2.741002e-02	-6.047934e-03	-5.765432e-03
KHL_10444_img034_3x_2	1.653878e-02	9.844380e-04	1.428588e-03
KHL_10444_img034_3x_3	2.509692e-02	-4.845667e-03	6.542084e-03
KHL_10444_img035_2x_5	9.246525e-03	-8.655453e-03	1.348580e-02
KHL_10444_img035_2x_8	5.072032e-03	-1.571209e-02	-9.660019e-05
KHL_10444_img036_2x_1	3.324440e-02	-2.371927e-02	-4.184658e-04
KHL_10444_img036_2x_2	2.210629e-02	-2.011556e-02	-1.239675e-03
KHL_10444_img037_1x_1	4.540874e-03	-2.197088e-02	2.638840e-03
KHL_10444_img037_rev_1x_1	-1.011784e-02	-2.435212e-03	6.800234e-03
KHL_10444_img037_rev_1x_2	1.078682e-02	-6.335215e-03	1.369946e-02
KHL_10444_img038_2x_1	1.462830e-02	-8.399455e-03	3.210432e-03
KHL_10444_img038_2x_2	-1.822813e-02	1.344238e-03	1.135703e-02
KHL_10444_img039_3x_1	2.211757e-02	-3.795665e-03	1.738130e-02
KHL_10444_img039_3x_3	2.516921e-02	-1.214845e-02	2.004793e-03
KHL_10444_img039_3x_4	1.360134e-02	-9.719458e-03	9.370715e-03
KHL_10444_img040_2x_1	-1.190632e-02	-9.963951e-03	-5.870097e-03
KHL_10444_img040_2x_2	7.607976e-03	-5.520686e-03	7.903343e-03
KHL_10444_img043_1x_1	5.244296e-03	-7.312596e-03	-1.293480e-03
KHL_10444_img043_rev_1x_1	-1.530543e-02	-7.400006e-03	2.406846e-02
KHL_10444_img045_2x_1	-4.398885e-03	-9.597841e-03	9.378802e-03
KHL_10444_img045_2x_2	6.815312e-03	-1.854841e-02	-2.988603e-03
KHL_10444_img045_rev_4x_5	-1.907500e-03	-1.553930e-02	7.433326e-03
KHL_10517_01_2x_1	-2.238315e-03	6.284516e-03	2.059275e-02
KHL_10517_01_2x_2	3.091095e-02	-1.323105e-02	1.542394e-02
KHL_10517_02_2x_2	-8.325939e-03	1.235495e-02	-1.691499e-03
KHL_10517_02_2x_3	7.167018e-03	-1.710231e-02	7.461502e-03
KHL_10517_02_rev_1x_1	8.375434e-03	1.156919e-02	1.840660e-02
KHL_10517_03_rev_4x_2	-1.815838e-02	-1.797954e-02	1.659105e-04
KHL_10517_03_rev_4x_4	-1.679982e-03	3.188052e-03	1.330947e-02
KHL_10517_03_rev_4x_6	-2.149150e-02	6.104572e-03	3.672822e-03
KHL_10517_04_3x_3	-1.633092e-02	-1.037562e-02	1.067642e-02
KHL_10517_04_3x_7	-8.518321e-03	-5.068019e-03	9.053748e-03
KHL_10517_04_3x_8	-3.611383e-02	5.808816e-03	7.323549e-04
KHL_10517_04_rev_1x_1	-9.959662e-03	-2.880778e-03	5.027181e-03
KHL_10517_05_rev_5x_1	1.573972e-02	-1.132874e-03	1.124884e-02
KHL_10517_05_rev_5x_2	-1.393036e-02	1.414647e-02	2.094825e-02
KHL_10517_05_rev_5x_3	1.295469e-02	-9.454817e-03	3.501155e-03
KHL_10517_06_3x_2	-1.633760e-04	-3.823983e-03	3.517988e-04
KHL_10517_06_3x_3	3.708549e-03	-6.168691e-03	-4.361006e-03
KHL_10517_06_3x_5	-3.905770e-03	-8.814869e-03	7.416857e-03
KHL_10517_06_rev_1x_1	1.337199e-02	1.016991e-02	1.738405e-02
KHL_10517_07_2x_1	-4.894399e-02	8.286499e-03	-4.000560e-03
KHL_10517_07_2x_4	-2.203278e-02	1.276009e-02	6.702700e-03
KHL_10517_07_rev_3x_4	1.804763e-02	-1.147642e-02	6.847273e-03
KHL_10517_07_rev_3x_7	-8.828356e-04	1.102062e-03	2.721565e-03
KHL_10517_07_rev_3x_13	4.195143e-02	-2.619547e-02	1.473310e-02
KHL_10780_image017_4	2.744176e-02	7.056851e-04	6.427157e-03
KHL_10780_image017_9	7.238991e-03	-3.973628e-03	2.232204e-03
KHL_10780_image018_3	-1.886663e-03	-2.503938e-03	7.521385e-03
KHL_10780_image019_1	5.472433e-03	-8.219666e-04	7.292663e-03
KHL_10780_image020_2	-3.093455e-03	-8.829614e-03	2.938420e-03
KHL_10780_image021_7	1.055819e-02	-2.824946e-03	2.569584e-03
KHL_10780_image022_1	-1.527903e-02	-1.641959e-02	-1.682192e-03
KHL_10780_image022_2	9.546031e-03	-8.397330e-03	1.224483e-02
KHL_10780_image023_1	2.589908e-02	4.009074e-03	7.134669e-03
KHL_10780_image023_5	1.337553e-02	-2.750441e-03	1.942599e-03
KHL_10780_image026_2	-6.461000e-05	-8.636124e-03	6.374448e-03
KHL_10780_image027_7	-1.586837e-03	-9.422920e-03	1.017562e-02
KHL_10780_image029_1	1.622671e-02	-9.734240e-03	-9.570207e-04
KHL_10780_image030_1	-8.236561e-04	-2.624000e-03	9.989135e-03
KHL_10780_image032_3	1.787243e-02	-5.337712e-03	3.532988e-03
KHL_10780_image035_2	1.468649e-02	-4.747311e-03	2.074957e-03
KHL_10780_image035_15	-1.685892e-02	-6.590700e-03	-1.794899e-03
KHL_10780_image036_2	2.192897e-03	-3.476542e-03	4.503369e-03
KHL_10813_01_3xC_T_L_1	1.240108e-02	-4.824265e-03	1.582060e-02
KHL_10813_01_3xC_T_L_2	6.358088e-02	-1.445784e-02	-5.486764e-03
KHL_10813_01_3xC_T_L_3	6.253050e-02	-1.037831e-02	1.179653e-03
KHL_10813_01_rev_2x_L_CB_paint_1	5.073272e-03	-7.257632e-03	4.354069e-03
KHL_10813_01_rev_2x_L_CB_paint_2	1.536299e-02	-1.868149e-02	3.203159e-03
KHL_10813_03_rev_2xT_CR_paint_1	3.661021e-02	-1.970923e-02	4.829396e-03
KHL_10813_03_rev_2xT_CR_paint_2	1.395862e-02	1.147019e-03	1.087716e-02
KHL_10813_04_2xC_paint_1	3.214165e-02	-1.849909e-02	3.710155e-03
KHL_10813_04_2xC_paint_2	1.845638e-02	-8.225459e-03	2.212489e-02
KHL_10813_05_rev_1xTL_1	6.800629e-03	-1.657403e-02	9.033511e-03
KHL_10813_06_2x_CR_paint_1	7.462655e-02	-1.227640e-02	5.932592e-03
KHL_10813_07_4x_LL_CC_paint_1	5.214442e-02	-2.241427e-02	-2.060844e-03
KHL_10813_07_4x_LL_CC_paint_2	1.653326e-03	-9.885790e-03	9.462325e-03
KHL_10813_07_4x_LL_CC_paint_3	2.118178e-02	-3.859847e-03	6.585294e-03
KHL_10813_07_4x_LL_CC_paint_4	5.746855e-02	-5.736731e-03	1.121049e-02
KHL_11200_01_1xCT_1	-6.191680e-02	3.236216e-02	1.433581e-02
KHL_11200_02x_1x_paint_1	-5.480160e-02	1.665517e-03	-1.074693e-02
KHL_11200_03a_1xC_paint_1	-2.646409e-02	3.541809e-03	9.985272e-03
KHL_11200_03x_1x_paint_1	-2.633961e-02	2.157424e-02	1.086618e-02
KHL_11200_04_1x_1	-1.482077e-02	-1.363104e-03	1.526518e-02
KHL_11200_05_1	-5.464072e-02	7.638919e-03	7.080101e-04
KHL_11200_06x_rev_1x_paint_1	-3.029846e-02	2.302667e-02	1.010312e-02
KHL_11200_07_paint_1	-3.713332e-02	-5.881284e-04	5.331001e-03
KHL_11200_12x_1	-5.764662e-02	1.108456e-02	-2.334496e-04
KHL_11200_13_1	-4.768828e-05	3.507372e-03	1.396483e-02
KHL_14333_03_1xT_paint_1	-2.814710e-02	-2.123947e-02	8.974797e-03
KHL_14333_07_1xCR_paint_1	-3.645751e-02	-1.104631e-02	8.146104e-04
KHL_14333_08_rev_1x_1	-3.775853e-02	-5.870104e-03	7.572489e-03
KHL_14333_11_rev_1x_1	-3.324385e-02	-8.304563e-03	-9.892255e-03
KHL_14333_12_rev_1x_paint_1	-6.690287e-02	-1.493240e-02	-1.094614e-02
KHL_14333_18_rev_1x_paint_1	-1.537817e-02	5.093422e-03	1.014355e-02
KHL_14333_19_rev_1x_paint_1	-4.846981e-02	-6.533898e-03	-2.438617e-03
KHL_14333_20_rev_1x_paint_1	-1.461975e-02	-3.326694e-02	-4.261008e-03
KHL_14333_22_rev_1x_1	-6.655971e-02	1.668998e-03	-9.148797e-04
KHL_14333_23_1x_paint_1	-4.934294e-02	-1.377642e-02	-1.665837e-02
KHL_14355_01_1xT_paint_1	-2.454447e-03	-1.196057e-02	3.721982e-03
KHL_14355_02_2xC_paint_1	-1.801585e-02	-2.337881e-03	1.377797e-02
KHL_14355_02_2xC_paint_2	-1.349852e-02	-2.439602e-03	1.001236e-02
KHL_14355_06_1xC_paint_1	-2.803370e-02	1.336922e-02	7.661028e-03
KHL_14355_06_rev_1xL_1	-3.074386e-02	3.385640e-03	-3.174003e-03
KHL_14355_07_3x_paint_1	2.316427e-02	-3.475421e-03	4.932948e-03
KHL_14355_07_3x_paint_2	-1.240238e-02	6.598310e-03	1.460992e-02
KHL_14355_07_3x_paint_3	-1.713079e-03	1.176229e-02	1.411400e-02
KHL_14355_08_1xTR_paint_2	-2.830676e-02	1.477478e-02	-2.383710e-03
KHL_14355_13_rev_2x_R_B_1	-4.235244e-02	1.453025e-02	-3.977756e-03
KHL_14355_13_rev_2x_R_B_4	-3.298187e-02	2.545363e-02	1.412634e-02
KHL_14355_14_4x_1	-6.088163e-02	1.925065e-02	-3.121949e-03
KHL_14355_14_4x_2	7.731947e-03	-1.470047e-02	-1.319235e-03
KHL_14355_14_4x_4	-4.347055e-02	6.572247e-03	1.168799e-02
KHL_14355_14_4x_6	-2.808451e-02	5.964829e-03	-2.187609e-03
KHL_14355_21_1xCL_paint_1	8.946722e-03	-1.517078e-03	7.721830e-03
KHL_14355_21_rev_1xBR_paint_1	-2.069163e-02	-6.426398e-04	-4.854850e-03
KHL_9093_01_rev_1xB_paint_1	-2.711476e-02	-2.104041e-02	-8.152427e-03
KHL_9093_06_1x_paint_1	-2.853855e-02	-3.956537e-03	5.537748e-03
KHL_9093_08_rev_1x_1	-2.511333e-02	-7.124095e-03	-3.275601e-03
KHL_9093_16_1xT_1	-1.340592e-02	-1.495174e-02	2.528100e-03
KHL_9093_17_2xR_paint_1	1.151321e-02	-1.773470e-02	5.353752e-03
KHL_9093_17_2xR_paint_2	-3.910535e-03	-2.138996e-02	9.572265e-04
KHL_9093_18_1xR_1	-4.456216e-02	7.213845e-03	1.043331e-02
KHL_9093_22_rev_1xBL_paint_1	-3.030933e-02	-2.455043e-02	-1.500100e-02
KHL_9093_23_1xTR_1	-5.369254e-02	-3.419383e-03	-5.677230e-03
KHL_9093_24_1xB_paint_1	-2.851505e-02	-6.947382e-03	-6.701515e-03
KHL_9093_24_rev_1xR_1	-1.507583e-02	-1.479532e-02	-1.042537e-03
KHL_9093_25_1xTR_1	1.199838e-02	-2.483596e-02	-3.779128e-03
KHL_9569_02_1	-2.289405e-02	-3.196770e-03	7.787474e-03
KHL_9569_03_1	-1.188839e-02	-8.599617e-03	1.916257e-05
KHL_9569_04_1	-6.434455e-03	-9.234111e-03	7.145009e-03
KHL_9569_05_1x_1	-2.961302e-02	-7.848304e-03	4.567475e-04
KHL_9569_05_1x_rev_1	-7.574067e-03	-2.344810e-03	1.225950e-02
KHL_9569_06_1	-1.046903e-02	-1.559067e-02	-7.234565e-03
KHL_9569_07_1	-7.053904e-02	2.268821e-03	-6.390694e-03
KHL_9569_10_1	1.841922e-02	-3.122520e-03	9.832556e-03
KHL_9569_11_1x_rev_1	-1.192752e-02	-1.109669e-02	1.958848e-03
KHL_9569_12_1	-1.578292e-02	-1.246661e-02	-4.274640e-03
KHL_9569_13_1	1.609768e-03	-5.010854e-03	3.547184e-03
KHL_9569_14_1	1.035265e-03	-2.381806e-03	-5.467016e-03
KHL_9569_15_1	-4.390676e-02	-6.740739e-03	5.863327e-03
KHL_9569_16_1	-2.504834e-02	9.445880e-04	4.659585e-03
KHL_9569_17_1	-3.381785e-02	2.564831e-03	5.848441e-03
KHL_9569_22_1	-1.190006e-04	-1.550619e-03	6.901219e-03
KHL_9569_23_1	3.349362e-03	-9.991568e-03	6.511987e-03
KHL_9569_24_1	1.445983e-03	4.588868e-04	1.080505e-02
KHL_9569_25_1	-8.026637e-03	4.688383e-03	1.854572e-02
KHL_9569_26_1	3.598220e-03	-2.622203e-03	-2.507759e-03
KHL_9943_01a_3x_paint_1	-3.952857e-02	1.284672e-02	4.583091e-03
KHL_9943_01a_3x_paint_2	-6.845308e-02	7.179287e-03	-2.249573e-02
KHL_9943_03a_1xC_paint_1	-7.749038e-02	-5.054529e-04	-2.257849e-02
KHL_9943_03a_rev_3x_T_CT_B_1	-4.359191e-02	1.285148e-02	-1.600187e-04
KHL_9943_03a_rev_3x_T_CT_B_2	3.471788e-03	-4.550928e-03	1.510638e-02
KHL_9943_03a_rev_3x_T_CT_B_5	-6.758244e-02	6.435371e-03	-2.269123e-02
KHL_9943_04a_rev_3xL_paint_1	-1.640677e-02	5.211846e-03	6.344511e-03
KHL_9943_04a_rev_3xL_paint_2	1.308478e-02	1.178641e-02	1.680168e-02
KHL_9943_04a_rev_3xL_paint_4	-3.280707e-02	1.404948e-02	2.433315e-03
KHL_9943_05_1xB_1	-4.978749e-02	1.677249e-02	3.047081e-03
KHL_9943_05a_2x_TR_B_1	-6.454846e-02	1.061537e-02	-1.257152e-02
KHL_9943_05a_2x_TR_B_2	-5.545034e-02	1.008616e-02	-1.012615e-02
KHL_9943_05a_rev_1xC_paint_1	-6.773344e-02	4.662012e-03	-1.427514e-02
KHL_9943_06a_2x_paint_1	-5.946389e-02	1.780686e-02	-1.038010e-02
KHL_9943_06a_2x_paint_2	-4.316016e-02	8.374017e-03	-4.906135e-03
KHL_9943_07a_1xTR_paint_1	-6.833739e-02	3.081195e-02	-4.602040e-03
KHL_9955_05_1xC_1	1.600789e-03	-8.617477e-03	6.435319e-03
KHL_9955_05_rev_1xL_1	1.989793e-02	-8.675441e-03	4.488703e-03
KHL_9955_08_1xB_1	2.301905e-02	-3.953208e-03	2.832585e-03
KHL_9955_08_rev_2x_1	7.260690e-03	1.837096e-03	6.753089e-03
KHL_9955_08_rev_2x_2	2.071911e-04	-1.435496e-03	1.002239e-02
KHL_9955_09_1xC_1	1.696966e-02	1.920966e-04	5.096882e-03
KHL_9955_10_2xR_1	3.462424e-03	-1.810843e-03	7.845793e-03
KHL_9955_10_2xR_3	1.043002e-02	-6.911098e-03	4.454949e-03
KHL_9955_10_rev_1xR_1	-4.704212e-03	-9.801426e-03	-3.121162e-03
KHL_9955_17_1x_1	2.583467e-02	-7.383511e-03	9.150906e-03
KHL_9955_19_1xR_1	9.066183e-03	-7.336836e-03	-1.378532e-03
KHL_9955_20_1xR_1	-1.630514e-02	-8.639550e-03	4.565688e-03
KHL_9955_20_rev_2x_1	6.259783e-03	-8.289620e-04	1.253620e-02
KHL_9955_20_rev_2x_2	2.652059e-02	-4.168681e-03	8.538242e-03
KHL_9955_22_1xT_1	1.122121e-02	-1.597238e-03	1.463534e-02
LR_15736_01_1xR_1	2.251488e-02	5.237348e-04	-8.569128e-03
LR_15736_06_1xR_1	2.484565e-02	1.116200e-02	-4.285933e-03
LR_15736_07_1xBL_1	3.547074e-02	1.135710e-02	-4.143884e-03
LR_15736_09_1xB_1	2.520532e-02	9.673991e-04	2.183165e-03
LR_15736_11_2x_1	1.268348e-02	4.147015e-03	-3.461933e-03
LR_15736_11_2x_5	3.585641e-02	1.331454e-02	-1.004754e-02
LR_15736_15_1xTR_2	2.518441e-02	-2.334751e-03	-8.977558e-03
LR_15736_17_2x_T_R_1	2.922667e-02	2.762550e-03	-1.530744e-02
LR_15736_17_2x_T_R_3	2.453486e-02	-2.638106e-04	-1.278916e-02
LR_15736_18_rev_2xT_1	1.857658e-02	5.430247e-03	-1.642807e-03
LR_15736_18_rev_2xT_2	1.642907e-02	4.122345e-03	-1.260676e-02
LR_15736_19_2x_1	2.653312e-02	-2.156660e-03	-7.895094e-03
LR_15736_19_2x_2	1.252066e-02	-2.586532e-03	-6.168242e-03
LR_15736_20_1xL_1	1.704955e-02	3.399193e-03	-5.541883e-03
LR_15736_20_rev_3xL_1	2.406652e-02	-1.582928e-03	-3.801096e-03
LR_15736_20_rev_3xL_2	-1.407331e-04	5.536317e-03	-7.241556e-03
LR_15736_20_rev_3xL_3	2.077181e-02	7.001927e-03	-4.957859e-04
LY_11631_03_1xL_1	-5.710168e-02	2.361483e-02	-3.498360e-03
LY_11631_04_1x_paint_1	1.336526e-02	-2.985906e-02	4.777349e-03
LY_11631_08_1xC_paint_1	-6.134105e-02	2.573784e-02	2.051982e-04
LY_11631_09_4x_paint_1	-2.245665e-02	6.723508e-03	-1.464692e-03
LY_11631_09_4x_paint_3	2.993152e-02	-1.780177e-02	1.464631e-03
LY_11631_09_4x_paint_4	2.210183e-03	-8.114166e-03	7.094371e-03
LY_11631_09_4x_paint_5	-1.398515e-02	9.345936e-03	1.403844e-02
LY_11631_11_1x_1	-1.699938e-02	2.508268e-02	1.315165e-02
LY_11631_12_1xT_1	-5.153815e-02	2.974687e-02	-4.047259e-03
LY_11631_13_1xL_1	-1.966252e-02	2.033374e-02	-1.146935e-03
LY_11631_14_1xT_1	-2.362347e-02	1.822831e-03	4.732146e-03
LY_11631_15_1xT_1	-4.646567e-02	3.619425e-03	-2.373287e-03
LY_11631_17_1xTL_1	-4.945763e-02	2.884789e-02	-9.401646e-03
LY_11631_17_2x_R_B_2	-4.176155e-02	1.371643e-02	-4.591863e-03
LY_11631_17_2x_R_B_3	-6.851585e-02	3.152855e-02	1.537226e-02
LY_11631_18_1xR_1	-4.880945e-03	-4.270230e-03	6.087006e-03
LY_11631_20_1xB_1	2.187447e-03	-1.551239e-02	-7.633655e-03
LY_11631_21_1xT_1	-3.826575e-02	2.007676e-02	2.728635e-03
LY_11631_22_1xB_1	-7.302266e-04	1.697394e-02	8.979023e-03
LY_11631_33_2x_C_BR_paint_1	4.341470e-04	-1.476418e-02	5.978069e-03
LY_11631_33_2x_C_BR_paint_2	1.128926e-02	-2.149013e-02	4.802985e-03
Ordynets_00158_01_2xB_paint_1	-6.428096e-02	1.491616e-02	-4.699899e-03
Ordynets_00158_01_2xB_paint_2	-9.466292e-02	1.799775e-02	-6.139763e-03
Ordynets_00158_01_rev_1xT_paint_1	-1.224346e-02	-7.386315e-03	-1.788199e-02
Ordynets_00158_02_1xL_paint_1	-4.602014e-02	1.259179e-02	2.747097e-03
Ordynets_00158_04_3x_1	-5.019153e-02	7.435906e-03	-1.295558e-02
Ordynets_00158_04_3x_2	-4.481017e-02	2.052011e-02	1.005679e-02
Ordynets_00158_04_3x_7	-8.439599e-02	7.187241e-03	-6.586925e-03
Ordynets_00158_07_3xB_R_T_1	-6.332026e-02	4.566244e-03	-1.090882e-02
Ordynets_00158_07_3xB_R_T_4	-5.482298e-02	3.181015e-02	1.199681e-02
Ordynets_00158_07_rev_2x_R_2	2.172669e-02	9.179765e-03	2.430165e-02
Ordynets_00158_07_rev_2x_R_3	-3.612873e-02	1.001313e-02	2.371054e-03
Ordynets_00158_08_1xT_1	-6.563774e-02	1.293788e-02	-1.335399e-02
Ordynets_00158_08_rev_3x_T_1	-5.515425e-02	9.444312e-03	-2.059955e-03
Ordynets_00158_08_rev_3x_T_4	-1.871204e-03	-5.913879e-03	1.230236e-02
Ordynets_00158_09_1xR_1	-6.968646e-02	1.648644e-02	1.185028e-02
