# Supplementary material for: Geometric morphometric analysis of spore shapes improves identification of fungi
Source: PLoS One. 2021 Aug 5;16(8):e0250477. doi: 10.1371/journal.pone.0250477 (PMC8341628; doi:10.1371/journal.pone.0250477)
Supplement: S1 Appendix — (ZIP) [file pone.0250477.s002.zip › 3_latest/2_3_data_shape/pca_202102/3_glob/30specimens_clean_glob.pcc]

2 20
Prin1
-2StD
  1.000000e+000  1.263782e-016 -3.734673e-018 -4.276835e-003
  4.419325e-004 -4.328536e-003 -5.264776e-002 -8.232334e-004
  1.254669e-001  7.239741e-005 -1.764673e-005  3.851469e-003
 -5.132909e-004 -4.919604e-003  7.518163e-003 -1.229784e-003
  5.005421e-002 -4.758349e-006 -5.421174e-003  1.844482e-002
 -1.905879e-004 -2.210255e-003  3.465586e-003 -2.290555e-003
  2.596295e-002 -2.491166e-004 -2.583088e-003  1.350315e-002
  1.948453e-004 -2.591368e-004  1.507907e-003 -1.357287e-003
  1.481696e-002 -3.305204e-004 -1.043951e-003  8.955850e-003
  2.007612e-004  1.346154e-004  3.477106e-004 -8.853670e-004
  9.195803e-003 -5.715395e-004 -4.914109e-004  6.139714e-003
  1.762733e-004  6.238531e-005  1.542264e-004 -1.410633e-004
  6.035653e-003 -3.694535e-004  1.098479e-004  4.016804e-003
  2.168326e-004 -2.786220e-005  1.630825e-004  2.657657e-005
  4.141016e-003 -3.774307e-004  1.176861e-006  2.901606e-003
  2.342849e-004  3.819753e-005  1.405512e-004  1.254333e-004
  2.959726e-003 -3.476773e-004  1.253484e-004  2.231093e-003
  1.633715e-004  5.004172e-005  8.496726e-005  2.067628e-004
  2.190469e-003 -2.773151e-004  5.119850e-005  1.686253e-003
  1.578762e-004  6.383021e-005  1.495416e-004  3.412792e-004
MEAN
  1.000000e+000  1.263782e-016 -3.734673e-018  3.070602e-001
  1.361297e-003  2.090991e-003  1.338582e-002 -5.854763e-005
  9.395016e-002 -4.459446e-004 -6.263755e-003  5.042371e-002
  7.781366e-004  2.946631e-003 -1.177751e-004 -1.454233e-003
  2.797201e-002 -9.373943e-004 -2.115309e-003  1.534613e-002
  5.130133e-004  1.891419e-003 -1.176200e-004 -1.021778e-003
  1.178264e-002 -9.072109e-004 -7.470000e-004  7.492260e-003
  5.051001e-004  8.787184e-004 -1.939514e-004 -3.747822e-004
  6.130221e-003 -6.319138e-004 -2.283558e-004  4.323160e-003
  3.905229e-004  4.380972e-004 -4.236218e-004 -1.064038e-004
  3.585807e-003 -4.282116e-004  3.508138e-006  2.723634e-003
  3.110428e-004  2.707489e-004 -9.514546e-005  5.387947e-006
  2.221389e-003 -3.265225e-004  8.800142e-005  1.718254e-003
  2.599638e-004  1.741102e-004 -1.006930e-004  1.357565e-004
  1.452131e-003 -2.448715e-004  1.619814e-004  1.031626e-003
  2.221451e-004  1.143934e-004 -1.121738e-006 -6.555344e-006
  1.020456e-003 -1.930738e-004  5.258426e-005  8.133615e-004
  1.489026e-004  9.164047e-005 -7.167227e-005  2.212783e-004
  7.223067e-004 -1.582212e-004  7.126863e-005  5.992866e-004
  9.912295e-005  3.433446e-005 -1.464702e-005  1.777444e-004
+2StD
  1.000000e+000  1.263782e-016 -3.734673e-018  6.183972e-001
  2.280661e-003  8.510518e-003  7.941940e-002  7.061382e-004
  6.243344e-002 -9.642866e-004 -1.250986e-002  9.699595e-002
  2.069564e-003  1.081287e-002 -7.753713e-003 -1.678682e-003
  5.889808e-003 -1.870030e-003  1.190556e-003  1.224744e-002
  1.216614e-003  5.993093e-003 -3.700826e-003  2.469991e-004
 -2.397674e-003 -1.565305e-003  1.089088e-003  1.481366e-003
  8.153549e-004  2.016574e-003 -1.895810e-003  6.077229e-004
 -2.556516e-003 -9.333072e-004  5.872398e-004 -3.095296e-004
  5.802846e-004  7.415790e-004 -1.194954e-003  6.725594e-004
 -2.024189e-003 -2.848837e-004  4.984272e-004 -6.924460e-004
  4.458123e-004  4.791125e-004 -3.445174e-004  1.518392e-004
 -1.592875e-003 -2.835915e-004  6.615489e-005 -5.802959e-004
  3.030950e-004  3.760826e-004 -3.644685e-004  2.449364e-004
 -1.236754e-003 -1.123123e-004  3.227859e-004 -8.383539e-004
  2.100053e-004  1.905893e-004 -1.427947e-004 -1.385440e-004
 -9.188136e-004 -3.847025e-005 -2.017987e-005 -6.043700e-004
  1.344337e-004  1.332392e-004 -2.283118e-004  2.357938e-004
 -7.458555e-004 -3.912728e-005  9.133876e-005 -4.876803e-004
  4.036970e-005  4.838713e-006 -1.788356e-004  1.420958e-005
Prin2
-2StD
  1.000000e+000  1.263782e-016 -3.734673e-018  2.948516e-001
  2.825773e-003  4.538503e-003  6.869061e-002  8.656400e-004
  9.228611e-002 -6.623737e-004 -7.487821e-003  5.050303e-002
  9.710510e-004  6.475312e-003  9.965384e-004 -2.291326e-003
  2.771714e-002 -6.972805e-004 -3.271290e-004  1.364685e-002
  7.371004e-004  4.171002e-003 -1.476268e-004 -1.427152e-003
  1.128197e-002 -7.094410e-004  7.931771e-004  6.295308e-003
  7.959368e-004  2.026296e-003 -7.379502e-004 -2.120852e-004
  6.135606e-003 -4.024802e-004  1.613352e-004  3.754430e-003
  5.387852e-004  1.216967e-003 -7.905230e-004 -2.605912e-004
  3.784589e-003 -1.083711e-004  1.306392e-004  2.515757e-003
  3.396886e-004  8.481397e-004 -2.757515e-004 -2.396960e-004
  2.339311e-003 -1.081532e-004 -1.032999e-004  1.520149e-003
  3.284619e-004  6.393089e-004 -4.218922e-004  1.051055e-004
  1.580730e-003 -1.442755e-004  1.160087e-004  9.933345e-004
  3.327080e-004  4.396079e-004 -2.746006e-004 -1.690849e-004
  1.131523e-003 -2.402691e-005 -4.700185e-005  9.728142e-004
  1.771726e-004  2.884804e-004 -2.425943e-004  3.482257e-004
  8.482104e-004  5.796834e-005  3.336740e-005  7.018871e-004
  1.099652e-004  1.582193e-004 -2.879765e-004  1.417950e-004
MEAN
  1.000000e+000  1.263782e-016 -3.734673e-018  3.070602e-001
  1.361297e-003  2.090991e-003  1.338582e-002 -5.854763e-005
  9.395016e-002 -4.459446e-004 -6.263755e-003  5.042371e-002
  7.781366e-004  2.946631e-003 -1.177751e-004 -1.454233e-003
  2.797201e-002 -9.373943e-004 -2.115309e-003  1.534613e-002
  5.130133e-004  1.891419e-003 -1.176200e-004 -1.021778e-003
  1.178264e-002 -9.072109e-004 -7.470000e-004  7.492260e-003
  5.051001e-004  8.787184e-004 -1.939514e-004 -3.747822e-004
  6.130221e-003 -6.319138e-004 -2.283558e-004  4.323160e-003
  3.905229e-004  4.380972e-004 -4.236218e-004 -1.064038e-004
  3.585807e-003 -4.282116e-004  3.508138e-006  2.723634e-003
  3.110428e-004  2.707489e-004 -9.514546e-005  5.387947e-006
  2.221389e-003 -3.265225e-004  8.800142e-005  1.718254e-003
  2.599638e-004  1.741102e-004 -1.006930e-004  1.357565e-004
  1.452131e-003 -2.448715e-004  1.619814e-004  1.031626e-003
  2.221451e-004  1.143934e-004 -1.121738e-006 -6.555344e-006
  1.020456e-003 -1.930738e-004  5.258426e-005  8.133615e-004
  1.489026e-004  9.164047e-005 -7.167227e-005  2.212783e-004
  7.223067e-004 -1.582212e-004  7.126863e-005  5.992866e-004
  9.912295e-005  3.433446e-005 -1.464702e-005  1.777444e-004
+2StD
  1.000000e+000  1.263782e-016 -3.734673e-018  3.192688e-001
 -1.031793e-004 -3.565206e-004 -4.191897e-002 -9.827353e-004
  9.561421e-002 -2.295155e-004 -5.039689e-003  5.034439e-002
  5.852222e-004 -5.820503e-004 -1.232089e-003 -6.171399e-004
  2.822688e-002 -1.177508e-003 -3.903489e-003  1.704541e-002
  2.889262e-004 -3.881642e-004 -8.761324e-005 -6.164040e-004
  1.228331e-002 -1.104981e-003 -2.287177e-003  8.689212e-003
  2.142634e-004 -2.688593e-004  3.500474e-004 -5.374792e-004
  6.124836e-003 -8.613474e-004 -6.180468e-004  4.891890e-003
  2.422606e-004 -3.407726e-004 -5.672059e-005  4.778355e-005
  3.387025e-003 -7.480521e-004 -1.236229e-004  2.931511e-003
  2.823970e-004 -3.066419e-004  8.546057e-005  2.504719e-004
  2.103467e-003 -5.448918e-004  2.793027e-004  1.916359e-003
  1.914657e-004 -2.910885e-004  2.205062e-004  1.664075e-004
  1.323532e-003 -3.454675e-004  2.079541e-004  1.069917e-003
  1.115822e-004 -2.108211e-004  2.723571e-004  1.559742e-004
  9.093888e-004 -3.621207e-004  1.521704e-004  6.539088e-004
  1.206326e-004 -1.051994e-004  9.924978e-005  9.433088e-005
  5.964030e-004 -3.744107e-004  1.091699e-004  4.966861e-004
  8.828070e-005 -8.955038e-005  2.586825e-004  2.136938e-004
