# Supplementary material for: Geometric morphometric analysis of spore shapes improves identification of fungi
Source: PLoS One. 2021 Aug 5;16(8):e0250477. doi: 10.1371/journal.pone.0250477 (PMC8341628; doi:10.1371/journal.pone.0250477)
Supplement: S1 Appendix — (ZIP) [file pone.0250477.s002.zip › 3_latest/2_3_data_shape/pca_202102/3_glob/30specimens_clean_glob.pcr]

[DATA INFORMATION]
DataFile
C:\Users\aordy\OneDrive\Documents\Projects\ARTS\2_studies\1_size_vs_shape\2_explorative\2_3_data_shape\nef\30specimens_clean.nef
DataAnalyzedTime
Wed Feb 17 09:41:06 2021
FileHeaderSize
2
Method
Covariance
DataNum
511
NumHarm
20
NumAnalHarm
20
Size
77
AnalSize
77
Const_a1
1
Const_b1
1
Const_c1
1
Const_d1
0

[ANALYZED COEFFICIENTS]
 -1 -1 -1 1
 1 1 1 1
 1 1 1 1
 1 1 1 1
 1 1 1 1
 1 1 1 1
 1 1 1 1
 1 1 1 1
 1 1 1 1
 1 1 1 1
 1 1 1 1
 1 1 1 1
 1 1 1 1
 1 1 1 1
 1 1 1 1
 1 1 1 1
 1 1 1 1
 1 1 1 1
 1 1 1 1
 1 1 1 1

[COEFFICIENTS MEAN]
  1.000000e+000  1.263782e-016 -3.734673e-018  3.070602e-001
  1.361297e-003  2.090991e-003  1.338582e-002 -5.854763e-005
  9.395016e-002 -4.459446e-004 -6.263755e-003  5.042371e-002
  7.781366e-004  2.946631e-003 -1.177751e-004 -1.454233e-003
  2.797201e-002 -9.373943e-004 -2.115309e-003  1.534613e-002
  5.130133e-004  1.891419e-003 -1.176200e-004 -1.021778e-003
  1.178264e-002 -9.072109e-004 -7.470000e-004  7.492260e-003
  5.051001e-004  8.787184e-004 -1.939514e-004 -3.747822e-004
  6.130221e-003 -6.319138e-004 -2.283558e-004  4.323160e-003
  3.905229e-004  4.380972e-004 -4.236218e-004 -1.064038e-004
  3.585807e-003 -4.282116e-004  3.508138e-006  2.723634e-003
  3.110428e-004  2.707489e-004 -9.514546e-005  5.387947e-006
  2.221389e-003 -3.265225e-004  8.800142e-005  1.718254e-003
  2.599638e-004  1.741102e-004 -1.006930e-004  1.357565e-004
  1.452131e-003 -2.448715e-004  1.619814e-004  1.031626e-003
  2.221451e-004  1.143934e-004 -1.121738e-006 -6.555344e-006
  1.020456e-003 -1.930738e-004  5.258426e-005  8.133615e-004
  1.489026e-004  9.164047e-005 -7.167227e-005  2.212783e-004
  7.223067e-004 -1.582212e-004  7.126863e-005  5.992866e-004
  9.912295e-005  3.433446e-005 -1.464702e-005  1.777444e-004

[COVARIANCE MATRIX]
77 77

  2.427411e-002  6.722975e-005  4.908080e-004  4.972206e-003
  5.741579e-005 -2.438890e-003 -3.852319e-005 -4.835068e-004
  3.608373e-003  9.977482e-005  6.003445e-004 -5.848007e-004
 -1.418163e-005 -1.712472e-003 -7.328015e-005  2.499302e-004
 -2.315139e-004  5.439213e-005  3.126408e-004 -2.767744e-004
  9.878243e-005 -1.099188e-003 -5.204171e-005  1.384788e-004
 -4.604792e-004  2.343116e-005  8.611017e-005 -1.309771e-004
  7.569612e-005 -6.751608e-004 -2.434319e-005  6.282136e-005
 -3.572636e-004  1.461016e-005  2.223376e-005 -5.934159e-005
  6.094952e-005 -4.371455e-004  9.943184e-006  3.837628e-005
 -2.647984e-004  1.059792e-005  1.533323e-005 -1.926648e-005
  1.250645e-005 -2.972807e-004  2.487073e-006 -1.079703e-006
 -1.781746e-004  3.239363e-006  1.489637e-005 -1.995431e-005
  8.618313e-006 -2.099153e-004  9.930735e-006  1.264753e-005
 -1.452463e-004 -1.187310e-006  5.308607e-006 -1.044163e-005
 -9.635051e-006 -1.516223e-004  1.142221e-005 -5.422329e-006
 -1.109781e-004 -1.110396e-006  2.873919e-006 -1.176107e-005
  6.494931e-007 -1.149550e-004  8.507387e-006  1.691340e-006
 -8.508814e-005 -4.537682e-006 -2.456483e-006 -1.210155e-005
 -1.261444e-005

  6.722975e-005  2.613003e-005  4.487737e-006  3.461334e-005
 -4.679116e-006 -8.431507e-006 -7.209386e-007 -5.765945e-006
  9.947354e-006  1.332352e-006  3.108461e-006  9.860143e-007
 -9.968026e-007 -3.181351e-006 -1.242598e-007  2.866734e-006
  8.200122e-007  2.085179e-006  1.831425e-006  1.308163e-007
  1.589462e-006 -3.968260e-006  3.122880e-007 -2.159024e-007
 -1.898627e-006  2.371867e-006  1.348934e-006 -1.137904e-006
  1.696335e-006 -3.311284e-006 -1.310061e-007  9.799393e-007
 -1.832534e-006  7.501014e-007  9.046456e-007 -3.027149e-007
 -4.135952e-007 -1.593443e-006  1.679933e-007 -3.648529e-007
 -2.525426e-007 -1.131393e-007  2.264305e-007 -2.816381e-007
 -2.590099e-007 -1.477212e-006  4.025463e-007  6.687275e-008
 -9.444419e-007  3.229326e-007  2.708748e-008  1.150795e-007
  9.368748e-007 -1.707181e-006  2.068018e-007 -9.852383e-008
 -9.121659e-007  6.200994e-007  4.947005e-007 -4.758914e-007
 -4.723926e-007 -9.135410e-007  3.315895e-007 -4.609197e-007
 -4.664718e-007  9.948130e-008  3.399428e-007 -3.223857e-007
 -2.516766e-008 -2.444215e-007  3.633885e-007 -2.229289e-007
 -8.148645e-007  8.209164e-008 -8.090748e-008 -2.979920e-007
  1.354101e-007

  4.908080e-004  4.487737e-006  4.347824e-005  1.366905e-004
 -2.595805e-006 -5.791726e-005 -7.887145e-006 -6.242833e-006
  7.469539e-005  2.533659e-006  3.065060e-005 -1.783697e-005
 -3.321974e-006 -3.630082e-005 -2.947202e-006  7.485367e-006
 -5.106035e-006  1.715212e-006  1.196421e-005 -8.597494e-006
  3.149154e-006 -2.415242e-005  6.023538e-009  3.268269e-006
 -1.063384e-005  1.673182e-006  5.654828e-006 -6.001094e-006
  1.805120e-006 -1.507459e-005 -1.193655e-006  2.611764e-006
 -8.734194e-006  8.265641e-007  4.036282e-006 -3.497077e-006
  7.099827e-007 -8.895016e-006 -2.042263e-007  6.581012e-007
 -4.847014e-006  3.271834e-007  2.310873e-006 -1.424065e-006
 -3.574072e-007 -6.212470e-006  4.009999e-007 -1.635275e-007
 -5.292903e-006  9.802558e-007  1.642128e-006 -1.469626e-006
  8.384011e-007 -4.472653e-006  3.896033e-007  4.744289e-007
 -2.906164e-006  8.916527e-007  1.540267e-006 -2.131504e-006
 -7.043625e-007 -2.779793e-006 -1.649014e-008  2.783647e-007
 -1.806941e-006  2.931318e-007  1.304616e-006 -6.215278e-007
  1.038096e-007 -2.115793e-006  5.232046e-007 -1.841717e-007
 -2.424617e-006  3.591564e-007  6.718355e-007 -6.748588e-007
  3.466226e-007

  4.972206e-003  3.461334e-005  1.366905e-004  1.855642e-003
  2.512391e-005 -5.394014e-004 -1.036716e-005 -1.187096e-004
  7.659004e-004  2.394437e-005  1.765668e-004 -1.073191e-004
 -1.407178e-005 -3.662277e-004 -1.177989e-005  7.809421e-005
 -7.309285e-005  1.464243e-005  9.876406e-005 -5.865871e-005
  1.492844e-005 -2.399591e-004 -8.246553e-006  5.146370e-005
 -1.142963e-004  8.972464e-006  3.453194e-005 -3.526458e-005
  1.820010e-005 -1.429158e-004 -1.810101e-006  1.885485e-005
 -8.357369e-005  5.157459e-006  1.568573e-005 -1.763756e-005
  1.076078e-005 -8.984161e-005  6.740365e-006  1.005951e-005
 -5.913800e-005  2.641581e-006  1.148182e-005 -6.694205e-006
 -7.973663e-007 -6.135829e-005  3.583138e-006 -3.000560e-006
 -4.043781e-005  1.570870e-006  9.816943e-006 -8.767276e-006
  1.291818e-006 -4.267269e-005  3.512988e-006  2.011489e-006
 -3.133187e-005  1.255190e-006  5.733401e-006 -6.013508e-006
 -4.412137e-006 -3.063752e-005  4.874358e-006 -2.568480e-006
 -2.130462e-005  1.581619e-007  3.357877e-006 -4.960377e-006
  2.010609e-006 -2.261343e-005  4.900030e-006 -1.881918e-007
 -1.651587e-005 -8.325164e-007  1.224752e-006 -6.502764e-006
 -3.297464e-006

  5.741579e-005 -4.679116e-006 -2.595805e-006  2.512391e-005
  4.902336e-005 -5.655419e-006  8.054961e-007 -8.430243e-006
  4.737117e-006 -6.668294e-006  1.782084e-006 -4.978013e-006
 -3.943500e-006 -3.095548e-006  2.791863e-007 -1.004535e-006
 -2.638969e-006 -3.690732e-006  1.118089e-006 -7.290084e-007
 -1.264052e-006 -2.334891e-006 -7.827037e-007 -1.636981e-007
 -3.071349e-006 -1.339758e-006  7.548384e-008  4.924045e-007
  2.280948e-007 -1.124938e-006 -7.726643e-007 -7.962291e-007
 -3.566243e-007 -5.214859e-007  2.196893e-007  7.655190e-007
 -7.413902e-007 -4.451279e-007 -4.457825e-007  3.212650e-007
 -3.659840e-007 -4.322018e-007  5.216984e-007  6.462484e-007
 -7.730542e-007 -3.096980e-007 -5.122916e-007 -3.672197e-007
 -1.977145e-008 -1.608812e-007  4.775861e-010 -7.923080e-007
  1.996523e-007 -5.711151e-007 -5.355962e-007  1.371261e-007
 -4.023123e-007 -5.871453e-007 -1.584111e-007 -3.664397e-007
  1.027122e-006 -4.713216e-007 -6.312555e-007 -1.242771e-007
 -7.025947e-007 -6.632272e-007 -2.009127e-007  4.571350e-007
 -3.629616e-007 -4.619825e-007 -6.454918e-010  9.820825e-007
  1.277800e-007 -5.873975e-007 -3.481299e-007 -2.266050e-007
 -4.889664e-007

 -2.438890e-003 -8.431507e-006 -5.791726e-005 -5.394014e-004
 -5.655419e-006  2.868660e-004  6.172827e-006  4.137677e-005
 -3.873105e-004 -9.723120e-006 -6.777086e-005  9.586290e-005
  4.569314e-006  1.907440e-004  6.652714e-006 -3.361425e-005
  4.552495e-005 -4.306692e-006 -3.160697e-005  3.276943e-005
 -1.259238e-005  1.193638e-004  3.719592e-006 -1.470922e-005
  6.069781e-005 -2.127789e-006 -5.368989e-006  1.253745e-005
 -8.169091e-006  7.024806e-005  1.216854e-006 -4.646388e-006
  4.184820e-005 -8.228816e-007  1.024667e-006  4.587626e-006
 -5.465397e-006  4.332997e-005 -2.271717e-006 -2.385812e-006
  2.807334e-005 -5.132947e-007  8.897734e-007  5.212765e-007
  1.637453e-007  2.866172e-005 -1.246916e-006  5.294217e-007
  1.888069e-005 -7.191367e-008 -1.722996e-007  1.449760e-006
 -9.391660e-007  1.955199e-005 -1.674822e-006 -1.458036e-006
  1.480309e-005  2.744866e-007  4.409373e-007  6.291460e-007
  1.771623e-006  1.341326e-005 -1.784376e-006  7.012935e-007
  1.005303e-005  2.018406e-007  3.857270e-007  9.059662e-007
  2.019400e-007  1.013606e-005 -1.519527e-006 -2.565389e-007
  7.854050e-006  5.978827e-007  7.430343e-007  8.288895e-007
  8.751054e-007

 -3.852319e-005 -7.209386e-007 -7.887145e-006 -1.036716e-005
  8.054961e-007  6.172827e-006  1.960919e-005  2.064425e-006
 -1.035454e-005 -3.696079e-008 -6.437589e-006  2.661724e-006
  3.119596e-007  2.978065e-006  6.672335e-006 -1.251229e-006
 -1.092595e-007 -1.930586e-007 -1.513618e-006  7.093613e-007
  1.887604e-007  2.633973e-006  2.904318e-006 -1.767520e-006
  1.834697e-006 -1.203586e-006 -1.213199e-006  1.829055e-006
 -1.481120e-006  1.895098e-006  2.954134e-006 -1.896584e-006
  7.288151e-007 -5.451631e-007 -1.761877e-006  1.568150e-006
 -4.097942e-007  1.228886e-006  2.003155e-006 -1.226151e-006
  1.913956e-007 -8.027494e-008 -6.625660e-007 -4.292133e-007
 -2.216263e-007  1.029504e-006  6.501400e-007 -3.290636e-007
  1.051846e-006 -4.591938e-007 -3.246366e-007  6.378686e-007
 -2.162910e-008  8.526128e-007  6.987246e-007 -8.510342e-007
  5.381960e-007 -4.323277e-007 -4.319570e-007  1.123109e-008
  4.397929e-007  3.529505e-007  7.360614e-007 -3.704531e-007
  1.307579e-008  1.026422e-007 -5.131335e-007  2.998560e-007
 -2.938166e-007  7.702664e-008  4.086156e-007 -6.042184e-008
  4.589796e-007  1.920097e-008 -8.439129e-008  7.463388e-008
 -2.230671e-007

 -4.835068e-004 -5.765945e-006 -6.242833e-006 -1.187096e-004
 -8.430243e-006  4.137677e-005  2.064425e-006  1.318262e-004
 -6.859221e-005 -3.066407e-006 -9.257538e-006 -1.980368e-005
  3.008853e-006  2.959650e-005  9.962655e-006  8.294915e-006
 -1.165068e-005 -4.188508e-006 -7.130982e-006  2.720811e-006
 -7.036161e-007  2.011888e-005  8.112018e-006 -1.791157e-006
  1.060257e-006 -1.898051e-006 -3.589977e-006  4.619457e-006
 -2.676345e-006  1.411081e-005  4.633776e-006 -3.003116e-006
  3.773697e-006 -1.612904e-006 -2.175420e-006  3.065014e-006
 -2.033268e-006  1.092979e-005  3.121910e-006 -2.176322e-006
  3.978211e-006 -1.045958e-006 -1.378860e-006  6.614963e-007
 -7.754741e-007  8.071446e-006  2.546715e-006 -8.148928e-007
  4.649201e-006 -4.902016e-007 -8.697359e-007  1.227248e-006
 -1.136832e-006  5.573841e-006  1.919265e-006 -8.655835e-007
  3.286311e-006 -7.729745e-008 -1.342292e-007  1.383693e-006
 -4.004663e-007  4.353375e-006  1.303119e-006 -5.699477e-008
  3.100665e-006 -2.576188e-007 -7.893109e-008 -6.134130e-008
  3.750244e-007  3.663745e-006  1.129229e-006 -8.553992e-007
  1.991338e-006 -7.805061e-008 -3.119994e-007 -3.020657e-007
  3.186095e-007

  3.608373e-003  9.947354e-006  7.469539e-005  7.659004e-004
  4.737117e-006 -3.873105e-004 -1.035454e-005 -6.859221e-005
  6.231911e-004  1.599097e-005  9.295053e-005 -1.248222e-004
 -4.564356e-006 -2.729342e-004 -1.098657e-005  4.248073e-005
 -4.316493e-005  7.523927e-006  4.693154e-005 -4.779236e-005
  1.897780e-005 -1.755230e-004 -7.242397e-006  2.033979e-005
 -7.900476e-005  3.261116e-006  1.089183e-005 -1.909865e-005
  1.240775e-005 -1.052306e-004 -3.103446e-006  8.199426e-006
 -5.790866e-005  1.351911e-006  1.314921e-006 -7.741713e-006
  1.058483e-005 -6.677906e-005  2.446283e-006  5.591953e-006
 -4.105372e-005  9.842242e-007 -5.853220e-008 -2.073282e-006
  6.654372e-007 -4.553965e-005  1.009205e-006 -1.975292e-008
 -2.668809e-005  2.091937e-007  5.116721e-007 -1.468664e-006
  1.182259e-006 -3.160342e-005  1.597896e-006  1.811999e-006
 -2.277683e-005 -4.637821e-007 -1.046040e-007 -5.771741e-007
 -1.746531e-006 -2.242976e-005  2.044771e-006 -5.884174e-007
 -1.656665e-005 -5.732703e-007 -4.262816e-008 -1.647870e-006
  9.283296e-007 -1.677834e-005  1.642588e-006 -4.319658e-008
 -1.236532e-005 -8.909794e-007 -9.793477e-007 -1.625156e-006
 -2.167735e-006

  9.977482e-005  1.332352e-006  2.533659e-006  2.394437e-005
 -6.668294e-006 -9.723120e-006 -3.696079e-008 -3.066407e-006
  1.599097e-005  6.627193e-006  2.624803e-006 -1.331972e-007
 -8.263687e-007 -8.248591e-006 -5.545861e-007  1.636792e-006
  5.523821e-007  1.659699e-006  1.694079e-006 -1.154927e-006
  9.751607e-007 -4.436979e-006 -6.513134e-007  8.894853e-007
 -1.561721e-006  4.917692e-007  8.836168e-007 -1.258648e-006
  7.058853e-007 -2.762616e-006 -5.156496e-008  3.920831e-007
 -1.656038e-006  4.547854e-007  1.360980e-007 -8.306533e-007
  4.624621e-007 -2.094944e-006  2.519442e-007  5.159482e-007
 -1.712564e-006  4.744782e-007  1.001776e-007 -2.134785e-007
  2.268226e-007 -1.512537e-006  2.244575e-007 -9.944125e-008
 -8.127450e-007  3.295089e-007  9.950369e-008  6.615357e-009
 -1.870936e-007 -9.994938e-007  1.699184e-007 -1.429255e-007
 -6.491707e-007  2.542202e-007 -1.068923e-009  3.952609e-008
 -1.686724e-007 -7.444837e-007  2.329321e-007  1.744719e-008
 -4.799103e-007  2.410146e-007 -3.195868e-009 -2.816734e-008
  7.627594e-008 -5.726608e-007  1.786054e-008  7.114257e-009
 -4.844910e-007  2.017170e-007  1.254339e-007  1.664458e-008
 -2.301393e-008

  6.003445e-004  3.108461e-006  3.065060e-005  1.765668e-004
  1.782084e-006 -6.777086e-005 -6.437589e-006 -9.257538e-006
  9.295053e-005  2.624803e-006  3.131723e-005 -1.951583e-005
 -3.594521e-006 -4.444319e-005 -3.118844e-006  8.658042e-006
 -7.318480e-006  1.618141e-006  1.369850e-005 -9.515700e-006
  2.446447e-006 -2.916022e-005 -7.692506e-007  4.963295e-006
 -1.322053e-005  1.304457e-006  5.370582e-006 -6.085707e-006
  2.660396e-006 -1.756059e-005 -1.122926e-006  2.581225e-006
 -1.008734e-005  6.832709e-007  3.525376e-006 -3.759439e-006
  1.396880e-006 -1.089549e-005  1.035602e-007  1.154980e-006
 -6.929617e-006  3.347976e-007  2.111137e-006 -1.005025e-006
 -3.358407e-007 -7.517676e-006  4.329125e-007 -3.780817e-007
 -5.529206e-006  6.814491e-007  1.465987e-006 -1.488960e-006
  5.638980e-007 -5.256268e-006  2.995441e-007  4.221483e-007
 -3.601694e-006  5.637986e-007  1.154868e-006 -1.476078e-006
 -5.418024e-007 -3.615571e-006  1.869986e-007  1.368860e-008
 -2.361775e-006  1.092101e-007  9.103178e-007 -7.465233e-007
  1.466961e-007 -2.807657e-006  4.917004e-007 -9.368264e-008
 -2.488787e-006  6.835613e-008  3.538427e-007 -7.182094e-007
 -4.342242e-008

 -5.848007e-004  9.860143e-007 -1.783697e-005 -1.073191e-004
 -4.978013e-006  9.586290e-005  2.661724e-006 -1.980368e-005
 -1.248222e-004 -1.331972e-007 -1.951583e-005  1.194124e-004
 -1.307336e-006  6.080298e-005 -1.574128e-006 -1.822874e-005
  4.206311e-005  2.931206e-006 -3.564669e-006  1.616363e-005
 -5.785417e-006  3.464810e-005 -1.394390e-006 -3.570196e-007
  3.066464e-005  2.090380e-006  6.335464e-006  1.106684e-006
 -2.634073e-006  1.604949e-005 -8.428594e-007  2.552354e-006
  1.505522e-005  2.053149e-006  6.455143e-006 -2.717870e-006
 -4.258006e-007  7.257325e-006 -1.365833e-006  7.479041e-007
  8.235303e-006  1.252480e-006  3.962892e-006 -2.421731e-006
  1.791795e-006  3.726282e-006 -2.927056e-007  1.060029e-006
  3.466271e-006  9.719227e-007  2.609166e-006 -1.948200e-006
 -4.810237e-007  1.947844e-006 -3.243638e-007 -1.393342e-007
  2.612551e-006  8.666887e-007  1.990273e-006 -5.934826e-007
  1.383484e-006  1.002188e-006 -5.029465e-007 -7.143295e-007
  1.646855e-006  7.782839e-007  1.606805e-006 -2.241732e-007
 -6.193795e-007  1.538174e-007 -7.390318e-007 -2.956125e-007
  1.158334e-006  8.616614e-007  1.678131e-006 -2.358633e-007
  8.706171e-007

 -1.418163e-005 -9.968026e-007 -3.321974e-006 -1.407178e-005
 -3.943500e-006  4.569314e-006  3.119596e-007  3.008853e-006
 -4.564356e-006 -8.263687e-007 -3.594521e-006 -1.307336e-006
  1.883229e-005  2.588033e-006 -3.792620e-007 -5.073967e-006
 -2.655163e-006 -1.856578e-006 -1.925763e-006  2.579410e-006
 -5.015117e-007  1.869144e-006 -6.688768e-007 -1.708291e-006
  1.558471e-006 -1.775090e-006 -1.016361e-006  1.456621e-006
 -1.044378e-006  1.066903e-006 -7.151404e-007 -7.845786e-007
  1.469927e-006 -9.756846e-007 -6.571601e-007  1.130993e-006
 -4.063531e-007  5.496227e-007 -7.133032e-007  1.555054e-007
  7.806874e-007 -5.891560e-007 -1.242928e-007 -5.375116e-008
 -1.063007e-007  4.843397e-007 -8.161628e-007 -3.277559e-007
  4.683363e-007 -3.344971e-007 -6.952118e-008  4.071331e-007
 -4.457173e-007  5.152441e-007 -5.144198e-007  3.759749e-007
  1.342477e-007 -2.258751e-007  7.527881e-008  6.284842e-007
 -6.726384e-007  2.831936e-007 -4.271998e-007  5.966970e-007
  1.044579e-007 -1.661755e-007  1.290816e-007 -1.840106e-007
  3.089775e-007  1.675961e-007 -3.577409e-007  6.712024e-008
  1.401230e-007 -2.491068e-007  1.626287e-007  2.024913e-008
  1.353484e-008

 -1.712472e-003 -3.181351e-006 -3.630082e-005 -3.662277e-004
 -3.095548e-006  1.907440e-004  2.978065e-006  2.959650e-005
 -2.729342e-004 -8.248591e-006 -4.444319e-005  6.080298e-005
  2.588033e-006  1.343803e-004  4.491217e-006 -2.263011e-005
  2.700452e-005 -3.536424e-006 -2.173886e-005  2.255594e-005
 -9.004997e-006  8.324739e-005  2.833490e-006 -1.004521e-005
  4.058162e-005 -9.878992e-007 -4.157447e-006  8.788716e-006
 -5.442298e-006  4.907390e-005  7.113668e-007 -3.242777e-006
  2.874468e-005 -3.087871e-007  5.799823e-007  3.361595e-006
 -4.183994e-006  3.076267e-005 -1.503791e-006 -2.227263e-006
  2.029458e-005 -4.319002e-007  5.914481e-007  4.879912e-007
 -3.510545e-007  2.040573e-005 -8.386503e-007  3.621943e-007
  1.286563e-005  3.509458e-008 -2.965660e-008  9.000457e-007
 -9.396795e-008  1.379367e-005 -1.146878e-006 -7.959184e-007
  1.056411e-005  4.256186e-007  2.645122e-007  2.557643e-007
  1.079197e-006  9.570964e-006 -1.283289e-006  2.984964e-007
  7.472881e-006  3.103626e-007  2.949450e-007  7.619261e-007
 -7.002367e-008  7.310539e-006 -8.640145e-007 -1.007435e-007
  5.300405e-006  4.750647e-007  5.234381e-007  5.678315e-007
  8.900720e-007

 -7.328015e-005 -1.242598e-007 -2.947202e-006 -1.177989e-005
  2.791863e-007  6.652714e-006  6.672335e-006  9.962655e-006
 -1.098657e-005 -5.545861e-007 -3.118844e-006 -1.574128e-006
 -3.792620e-007  4.491217e-006  5.872155e-006  9.490164e-007
 -2.640640e-006 -5.751943e-007 -1.567860e-006  9.060118e-007
 -2.475517e-007  3.270396e-006  3.026978e-006 -8.441737e-007
  3.838311e-007 -3.630179e-007 -9.004001e-007  1.139985e-006
 -6.464607e-007  2.365076e-006  2.119617e-006 -1.341798e-006
  5.605880e-007 -4.831335e-007 -9.101768e-007  1.094307e-006
 -3.364977e-007  2.066703e-006  1.344306e-006 -8.757470e-007
  5.585289e-007 -3.299149e-007 -4.256417e-007 -1.001278e-007
 -2.268726e-007  1.545692e-006  7.273301e-007 -2.356754e-007
  1.198786e-006 -2.944387e-007 -2.375703e-007  3.613289e-007
 -1.193659e-007  1.062838e-006  4.152334e-007 -5.717583e-007
  5.612961e-007 -1.635377e-007 -7.331155e-008  5.690180e-008
  7.222809e-008  8.296879e-007  3.448024e-007 -2.287467e-007
  2.921318e-007 -3.038923e-008 -1.943409e-007  7.341802e-008
 -3.999573e-009  6.400764e-007  2.124837e-007 -1.158557e-007
  6.435815e-007  2.656283e-008 -1.856896e-007 -2.234926e-007
 -1.405727e-007

  2.499302e-004  2.866734e-006  7.485367e-006  7.809421e-005
 -1.004535e-006 -3.361425e-005 -1.251229e-006  8.294915e-006
  4.248073e-005  1.636792e-006  8.658042e-006 -1.822874e-005
 -5.073967e-006 -2.263011e-005  9.490164e-007  2.251538e-005
 -8.301180e-006  1.057693e-006  3.803221e-006 -6.966948e-006
  3.030113e-006 -1.387752e-005  1.927754e-006  4.259124e-006
 -1.050133e-005  4.353748e-007  5.896806e-007 -2.267111e-006
  2.512105e-006 -7.478934e-006  2.189919e-006  2.759104e-007
 -7.759249e-006 -2.333000e-007 -5.945111e-007 -4.883956e-007
  6.184252e-007 -4.108667e-006  1.881997e-006 -3.958643e-007
 -3.623876e-006 -2.621981e-007 -6.885310e-007  4.728468e-008
 -4.592326e-007 -2.592060e-006  1.608364e-006 -1.209849e-007
 -2.063385e-006 -2.650378e-007 -2.345894e-007  4.405231e-007
  1.047509e-007 -1.628800e-006  1.139117e-006 -3.116688e-007
 -1.901031e-006 -2.713664e-007 -1.857993e-007  1.480750e-007
  1.432234e-007 -7.358634e-007  9.562991e-007 -4.262944e-007
 -6.220437e-007 -4.271227e-007 -1.033010e-007 -1.531881e-007
 -6.636277e-008 -4.803795e-007  6.454304e-007 -1.895446e-007
 -5.576594e-007 -1.898877e-007 -2.766921e-007 -1.673035e-007
 -2.227014e-007

 -2.315139e-004  8.200122e-007 -5.106035e-006 -7.309285e-005
 -2.638969e-006  4.552495e-005 -1.092595e-007 -1.165068e-005
 -4.316493e-005  5.523821e-007 -7.318480e-006  4.206311e-005
 -2.655163e-006  2.700452e-005 -2.640640e-006 -8.301180e-006
  3.711016e-005  1.556122e-006 -8.379370e-007  4.005549e-006
 -1.863981e-006  1.378189e-005 -1.674446e-006 -1.181731e-006
  1.810171e-005  1.256963e-006  3.740944e-006 -1.325451e-006
 -1.354165e-007  4.824919e-006 -1.407456e-006  1.817003e-006
  7.581749e-006  1.211689e-006  3.312558e-006 -2.401137e-006
  1.360932e-006  9.443222e-007 -1.102264e-006  1.115942e-006
  3.699186e-006  5.211981e-007  1.698287e-006 -2.099871e-006
  8.459967e-007 -4.550464e-007 -4.053007e-007  5.648915e-007
  1.137166e-006  5.555377e-007  7.696066e-007 -5.936738e-007
  1.470856e-007 -7.302169e-007 -3.586665e-007 -2.960208e-008
  2.398581e-007  3.762109e-007  4.885747e-007 -5.931726e-007
  8.565256e-007 -8.956509e-007 -4.368444e-007  9.489371e-008
 -6.126290e-008  2.691432e-007  3.658882e-007 -4.098818e-007
 -1.205207e-007 -9.079908e-007 -3.487618e-007  9.164026e-008
 -1.705837e-007  4.394361e-007  3.194163e-007  5.011169e-007
 -7.463618e-008

  5.439213e-005  2.085179e-006  1.715212e-006  1.464243e-005
 -3.690732e-006 -4.306692e-006 -1.930586e-007 -4.188508e-006
  7.523927e-006  1.659699e-006  1.618141e-006  2.931206e-006
 -1.856578e-006 -3.536424e-006 -5.751943e-007  1.057693e-006
  1.556122e-006  2.351833e-006  1.480954e-006 -7.147325e-007
  9.029253e-008 -2.377321e-006 -1.197831e-007  4.624201e-007
 -1.075443e-007  7.985981e-007  8.914242e-007 -8.544583e-007
  2.477728e-007 -1.575294e-006  5.187278e-008  5.042761e-007
 -5.579153e-007  4.788971e-007  5.717076e-007 -6.827161e-007
  3.154589e-007 -1.310948e-006  9.204912e-008  3.568661e-008
 -7.154822e-007  3.437857e-007  1.926345e-007 -2.935858e-007
  3.692078e-007 -9.807933e-007  1.255326e-007 -6.423318e-008
 -5.063570e-007  1.015909e-007  1.856754e-007 -7.118768e-008
 -9.500034e-008 -6.142700e-007  1.204291e-007 -7.757915e-008
 -3.349066e-007  4.899974e-008  1.008551e-007 -2.743099e-007
  1.165939e-008 -4.480883e-007  1.617362e-007 -1.037502e-008
 -3.211066e-007  1.018412e-007  1.189797e-007 -6.807517e-008
  4.823921e-008 -3.504812e-007  1.990111e-008 -1.854653e-007
 -3.357247e-007  6.000386e-008  8.417461e-008 -2.191016e-008
  5.542736e-008

  3.126408e-004  1.831425e-006  1.196421e-005  9.876406e-005
  1.118089e-006 -3.160697e-005 -1.513618e-006 -7.130982e-006
  4.693154e-005  1.694079e-006  1.369850e-005 -3.564669e-006
 -1.925763e-006 -2.173886e-005 -1.567860e-006  3.803221e-006
 -8.379370e-007  1.480954e-006  8.959026e-006 -4.162473e-006
  6.893908e-007 -1.471924e-005 -1.006938e-006  2.692151e-006
 -5.392641e-006  8.374273e-007  4.002521e-006 -3.294218e-006
  1.190368e-006 -9.191551e-006 -4.789844e-007  1.377601e-006
 -4.816528e-006  7.620188e-007  2.218936e-006 -2.022641e-006
  7.579180e-007 -6.146185e-006  2.540104e-007  8.091582e-007
 -3.751123e-006  4.604711e-007  1.473076e-006 -9.830559e-007
  1.858298e-009 -4.274370e-006  1.898649e-007 -8.907353e-008
 -2.841666e-006  4.543211e-007  1.017062e-006 -9.181365e-007
  1.198691e-007 -2.969419e-006  2.221038e-007 -1.093580e-007
 -2.072212e-006  3.583727e-007  5.977958e-007 -6.932239e-007
 -6.857305e-008 -2.214672e-006  2.252422e-007 -1.868633e-007
 -1.610141e-006  1.277612e-007  4.257594e-007 -4.248090e-007
  2.097085e-007 -1.706845e-006  2.009030e-007  7.046059e-008
 -1.260415e-006 -1.207959e-008  2.305007e-007 -4.000850e-007
 -2.452575e-008

 -2.767744e-004  1.308163e-007 -8.597494e-006 -5.865871e-005
 -7.290084e-007  3.276943e-005  7.093613e-007  2.720811e-006
 -4.779236e-005 -1.154927e-006 -9.515700e-006  1.616363e-005
  2.579410e-006  2.255594e-005  9.060118e-007 -6.966948e-006
  4.005549e-006 -7.147325e-007 -4.162473e-006  1.404719e-005
 -2.518510e-006  1.401294e-005  3.617804e-007 -2.313449e-006
  8.420553e-006 -6.350085e-008 -1.836092e-007  2.573017e-006
 -1.454245e-006  8.410094e-006 -4.738251e-008 -1.918017e-007
  6.607435e-006  4.232762e-008  7.318205e-007  5.347897e-007
 -1.137690e-006  5.025343e-006 -4.728268e-007  1.083804e-007
  3.616645e-006 -6.827300e-008  6.016616e-007  5.521776e-008
 -2.039670e-007  3.328733e-006 -2.921595e-007  3.252161e-007
  2.270597e-006  1.060267e-007  4.553427e-007 -7.346624e-008
  1.406123e-007  2.183884e-006 -2.494524e-007  6.339709e-008
  2.003830e-006  9.110319e-009  3.839187e-007 -3.769923e-008
  1.425030e-008  1.515849e-006 -3.282704e-007  4.111648e-009
  1.194747e-006 -6.264604e-008  3.713611e-007  7.667814e-008
 -5.623431e-008  1.110769e-006 -2.914362e-007 -1.365451e-008
  7.532837e-007  1.521096e-008  3.287621e-007 -2.429674e-007
  2.915309e-007

  9.878243e-005  1.589462e-006  3.149154e-006  1.492844e-005
 -1.264052e-006 -1.259238e-005  1.887604e-007 -7.036161e-007
  1.897780e-005  9.751607e-007  2.446447e-006 -5.785417e-006
 -5.015117e-007 -9.004997e-006 -2.475517e-007  3.030113e-006
 -1.863981e-006  9.029253e-008  6.893908e-007 -2.518510e-006
  5.940320e-006 -5.457607e-006  8.563670e-008 -7.200897e-008
 -2.693858e-006 -5.032840e-007 -2.013622e-007 -3.578501e-007
  5.782274e-007 -3.157074e-006  1.158860e-007 -1.888828e-007
 -2.179786e-006 -6.954356e-007 -4.998706e-007 -1.609161e-007
  1.376638e-007 -1.926145e-006  7.465169e-008  1.685716e-007
 -1.142170e-006 -4.972718e-007 -4.971788e-007  3.892291e-008
 -7.128988e-008 -1.360239e-006  6.570375e-008  1.652534e-007
 -6.787309e-007 -4.039244e-007 -3.384759e-007  4.013214e-007
  4.503627e-009 -9.875187e-007  2.222639e-007 -1.100748e-007
 -4.965569e-007 -3.449154e-007 -1.613079e-007 -5.357467e-008
 -4.200568e-007 -5.533579e-007  1.842108e-007 -8.431653e-008
 -3.582184e-007 -2.176035e-007 -7.826436e-008  4.874761e-008
 -1.870441e-007 -4.737718e-007  7.965967e-008 -7.194004e-008
 -3.619110e-007 -3.690838e-008 -1.239150e-008  1.816433e-007
 -1.978164e-007

 -1.099188e-003 -3.968260e-006 -2.415242e-005 -2.399591e-004
 -2.334891e-006  1.193638e-004  2.633973e-006  2.011888e-005
 -1.755230e-004 -4.436979e-006 -2.916022e-005  3.464810e-005
  1.869144e-006  8.324739e-005  3.270396e-006 -1.387752e-005
  1.378189e-005 -2.377321e-006 -1.471924e-005  1.401294e-005
 -5.457607e-006  5.418194e-005  1.945451e-006 -6.618400e-006
  2.466061e-005 -1.225265e-006 -3.547542e-006  6.086799e-006
 -3.721345e-006  3.224453e-005  8.024890e-007 -2.761846e-006
  1.807059e-005 -4.462927e-007 -4.492152e-007  2.790442e-006
 -2.846209e-006  2.027721e-005 -8.289512e-007 -1.591461e-006
  1.265320e-005 -2.963002e-007  4.919757e-008  5.912999e-007
 -2.261223e-007  1.367460e-005 -5.278159e-007  3.119931e-007
  8.587507e-006 -1.953787e-007 -1.544850e-007  7.543800e-007
 -1.664567e-007  9.378670e-006 -7.018488e-007 -5.162568e-007
  6.930509e-006  3.303315e-008  7.678357e-008  3.623811e-007
  5.383486e-007  6.554080e-006 -6.529309e-007  3.531262e-007
  4.900678e-006  1.418569e-007  1.076117e-007  4.843400e-007
 -2.721833e-007  4.945857e-006 -5.512354e-007 -8.862917e-008
  3.617417e-006  2.696262e-007  3.528289e-007  5.132059e-007
  6.347567e-007

 -5.204171e-005  3.122880e-007  6.023538e-009 -8.246553e-006
 -7.827037e-007  3.719592e-006  2.904318e-006  8.112018e-006
 -7.242397e-006 -6.513134e-007 -7.692506e-007 -1.394390e-006
 -6.688768e-007  2.833490e-006  3.026978e-006  1.927754e-006
 -1.674446e-006 -1.197831e-007 -1.006938e-006  3.617804e-007
  8.563670e-008  1.945451e-006  3.168909e-006 -4.009483e-008
 -3.436912e-008 -3.075766e-007 -5.540730e-007  5.142214e-007
 -5.909328e-007  1.600320e-006  1.770702e-006 -6.172448e-007
  2.816068e-007 -3.594451e-007 -2.377546e-007  3.044776e-007
 -1.253693e-007  1.364943e-006  9.637838e-007 -8.508269e-007
  4.144929e-007 -2.432130e-007 -2.445815e-007  2.677752e-008
 -1.181104e-007  1.032836e-006  7.318844e-007 -3.688607e-007
  5.308721e-007 -2.333944e-007 -1.121975e-007  2.418963e-007
 -1.186923e-007  7.420104e-007  4.966441e-007 -2.213149e-007
  4.052405e-007 -1.717886e-007  9.734478e-008 -4.701363e-008
  2.130367e-008  6.946441e-007  3.299388e-007 -9.798560e-008
  3.508966e-007 -5.568470e-008  7.251049e-008  1.239746e-008
  3.292798e-008  5.037113e-007  2.534697e-007 -2.136349e-007
  4.144868e-007 -3.172468e-009 -3.656778e-008 -1.815333e-007
 -2.858243e-008

  1.384788e-004 -2.159024e-007  3.268269e-006  5.146370e-005
 -1.636981e-007 -1.470922e-005 -1.767520e-006 -1.791157e-006
  2.033979e-005  8.894853e-007  4.963295e-006 -3.570196e-007
 -1.708291e-006 -1.004521e-005 -8.441737e-007  4.259124e-006
 -1.181731e-006  4.624201e-007  2.692151e-006 -2.313449e-006
 -7.200897e-008 -6.618400e-006 -4.009483e-008  7.079514e-006
 -3.564820e-006  3.389387e-007  1.234066e-006 -1.701374e-006
  1.140485e-006 -4.024422e-006  4.590571e-007  9.766246e-007
 -3.054764e-006  2.023059e-007  6.632298e-007 -7.748428e-007
  9.482179e-007 -2.691350e-006  6.334245e-007  2.239775e-007
 -1.958087e-006  7.759214e-009  4.719366e-007 -1.209236e-007
 -1.950087e-008 -1.745066e-006  4.538637e-007 -7.256530e-008
 -1.396729e-006 -3.621988e-008  4.130040e-007 -4.271413e-007
  9.687886e-008 -1.135379e-006  3.932424e-007  1.144530e-007
 -1.156674e-006 -2.368542e-008  1.452268e-007 -2.458118e-008
 -1.061100e-007 -7.628283e-007  4.188437e-007 -1.216240e-007
 -4.020335e-007 -2.051595e-008  1.224108e-007 -1.395931e-007
  3.638482e-008 -6.120699e-007  3.208595e-007 -2.746644e-008
 -5.579317e-007 -5.924367e-008  7.306134e-008 -8.925144e-008
  1.260186e-007

 -4.604792e-004 -1.898627e-006 -1.063384e-005 -1.142963e-004
 -3.071349e-006  6.069781e-005  1.834697e-006  1.060257e-006
 -7.900476e-005 -1.561721e-006 -1.322053e-005  3.066464e-005
  1.558471e-006  4.058162e-005  3.838311e-007 -1.050133e-005
  1.810171e-005 -1.075443e-007 -5.392641e-006  8.420553e-006
 -2.693858e-006  2.466061e-005 -3.436912e-008 -3.564820e-006
  2.195786e-005 -2.715644e-007  1.061739e-007  1.309479e-006
 -2.183956e-006  1.304423e-005 -3.367680e-007 -1.042864e-008
  1.074488e-005  1.153105e-007  1.464983e-006  4.069692e-007
 -2.533089e-007  7.046997e-006 -9.675864e-007  3.019636e-008
  5.740176e-006  7.762357e-008  8.836574e-007 -7.745403e-007
  1.187975e-007  4.413002e-006 -7.444400e-007  2.176642e-007
  3.414560e-006  8.451770e-008  4.343846e-007 -2.072560e-007
  2.455307e-007  2.955882e-006 -6.843119e-007 -1.374440e-007
  2.566882e-006  4.078316e-008  2.719246e-007 -2.399190e-007
  3.395689e-007  1.841985e-006 -4.802827e-007  1.663613e-007
  1.296396e-006  2.087810e-007  2.486919e-007  2.036102e-008
 -1.245595e-007  1.150316e-006 -4.467727e-007  9.797774e-008
  1.219416e-006  2.393313e-007  3.284193e-007  2.892104e-007
  7.605120e-008

  2.343116e-005  2.371867e-006  1.673182e-006  8.972464e-006
 -1.339758e-006 -2.127789e-006 -1.203586e-006 -1.898051e-006
  3.261116e-006  4.917692e-007  1.304457e-006  2.090380e-006
 -1.775090e-006 -9.878992e-007 -3.630179e-007  4.353748e-007
  1.256963e-006  7.985981e-007  8.374273e-007 -6.350085e-008
 -5.032840e-007 -1.225265e-006 -3.075766e-007  3.389387e-007
 -2.715644e-007  1.599547e-006  8.056456e-007 -5.157725e-007
  1.680528e-007 -1.046120e-006 -1.866015e-007  4.108358e-007
 -3.085127e-007  7.385095e-007  5.293544e-007 -5.371102e-007
  1.028796e-007 -5.687078e-007 -7.267173e-008  4.419996e-008
 -8.061408e-008  3.464006e-007  1.760000e-007 -1.174614e-007
  1.580353e-007 -4.860773e-007  3.647442e-008  1.269539e-007
 -3.929590e-007  3.370387e-007  1.249626e-007 -2.645283e-007
  3.405005e-007 -4.359116e-007  1.722784e-008  3.429800e-009
 -2.715375e-007  2.997733e-007  8.880731e-008 -1.089983e-007
 -2.250314e-008 -2.970681e-007  4.177886e-008 -4.985636e-008
 -1.102909e-007  1.572452e-007  7.075921e-008 -7.368351e-009
  6.466236e-008 -1.516657e-007  6.326888e-008 -3.550323e-008
 -2.254782e-007  1.140813e-007 -3.910679e-008 -2.704229e-008
  5.408392e-008

  8.611017e-005  1.348934e-006  5.654828e-006  3.453194e-005
  7.548384e-008 -5.368989e-006 -1.213199e-006 -3.589977e-006
  1.089183e-005  8.836168e-007  5.370582e-006  6.335464e-006
 -1.016361e-006 -4.157447e-006 -9.004001e-007  5.896806e-007
  3.740944e-006  8.914242e-007  4.002521e-006 -1.836092e-007
 -2.013622e-007 -3.547542e-006 -5.540730e-007  1.234066e-006
  1.061739e-007  8.056456e-007  3.440137e-006 -1.386256e-006
  4.671983e-007 -2.819644e-006 -4.031047e-007  1.025620e-006
 -9.316546e-007  6.643980e-007  2.240811e-006 -1.288112e-006
  3.624718e-007 -2.009615e-006 -1.996779e-008  4.205197e-007
 -9.665430e-007  3.139088e-007  1.407468e-006 -8.794945e-007
  7.180897e-009 -1.614476e-006  1.093214e-007  1.619836e-007
 -1.010034e-006  4.337243e-007  9.081193e-007 -8.519458e-007
  8.951464e-009 -1.256444e-006  1.474160e-007 -5.491539e-008
 -6.785339e-007  3.315611e-007  6.413464e-007 -4.635625e-007
  1.501661e-007 -9.699726e-007  7.159219e-008 -1.290126e-007
 -5.887858e-007  9.759197e-008  5.052854e-007 -3.333392e-007
  1.145167e-008 -7.815347e-007  7.234350e-008  5.738683e-008
 -5.563515e-007  8.678931e-008  3.129032e-007 -2.321247e-007
  1.224976e-007

 -1.309771e-004 -1.137904e-006 -6.001094e-006 -3.526458e-005
  4.924045e-007  1.253745e-005  1.829055e-006  4.619457e-006
 -1.909865e-005 -1.258648e-006 -6.085707e-006  1.106684e-006
  1.456621e-006  8.788716e-006  1.139985e-006 -2.267111e-006
 -1.325451e-006 -8.544583e-007 -3.294218e-006  2.573017e-006
 -3.578501e-007  6.086799e-006  5.142214e-007 -1.701374e-006
  1.309479e-006 -5.157725e-007 -1.386256e-006  4.978599e-006
 -8.268036e-007  4.141921e-006  4.125562e-007 -1.084115e-006
  2.054135e-006 -3.263180e-007 -6.497802e-007  1.195069e-006
 -4.554251e-007  2.791918e-006 -2.706315e-008 -6.124484e-007
  1.614296e-006 -1.336582e-007 -1.913099e-007  4.929481e-007
 -1.307427e-007  1.922613e-006 -1.520442e-007  5.442287e-008
  1.524354e-006 -2.593768e-007 -1.515825e-007 -2.018914e-008
 -2.913802e-007  1.360951e-006 -1.063286e-007 -8.442022e-008
  1.332997e-006 -1.861972e-007 -9.680481e-008  2.350015e-007
  3.309832e-009  9.013119e-007 -1.316504e-007  8.673336e-008
  6.335473e-007 -8.927368e-008 -6.837357e-008  6.419468e-008
 -4.614818e-008  6.352345e-007 -1.380838e-007  4.696229e-008
  4.918435e-007 -9.536307e-009 -5.011195e-008 -1.434851e-008
  1.156946e-008

  7.569612e-005  1.696335e-006  1.805120e-006  1.820010e-005
  2.280948e-007 -8.169091e-006 -1.481120e-006 -2.676345e-006
  1.240775e-005  7.058853e-007  2.660396e-006 -2.634073e-006
 -1.044378e-006 -5.442298e-006 -6.464607e-007  2.512105e-006
 -1.354165e-007  2.477728e-007  1.190368e-006 -1.454245e-006
  5.782274e-007 -3.721345e-006 -5.909328e-007  1.140485e-006
 -2.183956e-006  1.680528e-007  4.671983e-007 -8.268036e-007
  3.825699e-006 -2.437484e-006 -3.016399e-007  3.957620e-007
 -1.536347e-006 -3.077641e-007  2.390069e-007 -3.771678e-007
  2.651413e-007 -1.575088e-006  9.127774e-008  1.421985e-007
 -8.844598e-007 -3.689289e-007  7.616251e-008  1.044142e-007
 -3.531744e-008 -1.104794e-006  1.363912e-007  5.090827e-008
 -8.687411e-007 -1.176417e-007  3.366148e-008 -2.185085e-007
 -2.250004e-008 -8.260937e-007  2.591118e-008 -2.968634e-008
 -6.123424e-007 -1.595503e-007 -2.933760e-008  8.049988e-008
  4.277309e-008 -5.438094e-007 -2.196216e-008  1.050303e-008
 -1.621963e-007 -2.567484e-007 -3.177685e-008 -5.142483e-008
 -1.417162e-007 -3.587100e-007 -5.285725e-008 -1.045465e-007
 -3.656670e-007 -2.141570e-007 -1.245505e-007 -1.955039e-007
 -6.619680e-008

 -6.751608e-004 -3.311284e-006 -1.507459e-005 -1.429158e-004
 -1.124938e-006  7.024806e-005  1.895098e-006  1.411081e-005
 -1.052306e-004 -2.762616e-006 -1.756059e-005  1.604949e-005
  1.066903e-006  4.907390e-005  2.365076e-006 -7.478934e-006
  4.824919e-006 -1.575294e-006 -9.191551e-006  8.410094e-006
 -3.157074e-006  3.224453e-005  1.600320e-006 -4.024422e-006
  1.304423e-005 -1.046120e-006 -2.819644e-006  4.141921e-006
 -2.437484e-006  2.052064e-005  7.931025e-007 -2.106027e-006
  1.057033e-005 -5.722966e-007 -8.145462e-007  1.798958e-006
 -1.882263e-006  1.292413e-005 -3.136343e-007 -1.077422e-006
  7.481271e-006 -2.887561e-007 -2.759556e-007  6.721169e-007
 -2.846314e-007  8.853216e-006 -1.886823e-007  4.939213e-008
  5.406320e-006 -2.564289e-007 -2.795556e-007  5.882104e-007
 -2.430393e-007  6.224314e-006 -3.560203e-007 -4.475090e-007
  4.546032e-006 -1.003750e-007 -6.823153e-008  2.450042e-007
  2.255586e-007  4.383489e-006 -3.573819e-007  2.781674e-007
  3.174871e-006  1.967227e-008 -1.754945e-008  2.951092e-007
  4.969672e-009  3.309624e-006 -3.280697e-007 -1.079344e-007
  2.305482e-006  1.069076e-007  1.460112e-007  2.928867e-007
  3.632736e-007

 -2.434319e-005 -1.310061e-007 -1.193655e-006 -1.810101e-006
 -7.726643e-007  1.216854e-006  2.954134e-006  4.633776e-006
 -3.103446e-006 -5.156496e-008 -1.122926e-006 -8.428594e-007
 -7.151404e-007  7.113668e-007  2.119617e-006  2.189919e-006
 -1.407456e-006  5.187278e-008 -4.789844e-007 -4.738251e-008
  1.158860e-007  8.024890e-007  1.770702e-006  4.590571e-007
 -3.367680e-007 -1.866015e-007 -4.031047e-007  4.125562e-007
 -3.016399e-007  7.931025e-007  1.860007e-006 -3.813438e-007
 -3.154439e-007 -1.990323e-007 -4.391696e-007  4.059139e-007
 -1.213925e-007  6.476715e-007  1.095841e-006 -6.388447e-007
  5.333992e-008 -6.865450e-008 -2.781240e-007 -1.516895e-007
 -1.209286e-007  5.767089e-007  6.448088e-007 -3.180196e-007
  3.415635e-007 -2.217205e-007 -9.972612e-008  2.249366e-007
 -8.611738e-009  5.139983e-007  4.607433e-007 -2.941901e-007
  6.724312e-008 -1.929055e-007 -6.775514e-008  9.077149e-008
  7.185646e-008  4.775428e-007  3.997937e-007 -1.164047e-007
  2.617831e-007 -4.544292e-008 -9.441116e-008  4.391487e-008
 -9.868231e-008  2.853477e-007  2.096773e-007 -1.913832e-007
  2.911307e-007 -4.278021e-010 -2.335166e-008 -1.415615e-008
  5.386728e-008

  6.282136e-005  9.799393e-007  2.611764e-006  1.885485e-005
 -7.962291e-007 -4.646388e-006 -1.896584e-006 -3.003116e-006
  8.199426e-006  3.920831e-007  2.581225e-006  2.552354e-006
 -7.845786e-007 -3.242777e-006 -1.341798e-006  2.759104e-007
  1.817003e-006  5.042761e-007  1.377601e-006 -1.918017e-007
 -1.888828e-007 -2.761846e-006 -6.172448e-007  9.766246e-007
 -1.042864e-008  4.108358e-007  1.025620e-006 -1.084115e-006
  3.957620e-007 -2.106027e-006 -3.813438e-007  3.397321e-006
 -7.336180e-007  3.269815e-007  9.744621e-007 -8.166719e-007
  3.698664e-007 -1.329899e-006  5.774882e-008  4.093126e-007
 -8.031980e-007  1.604569e-007  4.951914e-007 -2.920156e-007
  2.997673e-007 -9.705260e-007  2.066473e-007 -1.802800e-007
 -6.973273e-007  1.655419e-007  2.432746e-007 -4.115423e-007
  2.525164e-007 -7.346962e-007  8.554198e-008  1.956580e-007
 -5.129008e-007  7.140796e-008  1.593049e-007 -1.416445e-007
  1.487659e-007 -5.510951e-007  1.480176e-008 -5.510593e-008
 -3.256039e-007 -1.128322e-008  1.707689e-007  4.475671e-008
 -2.817168e-008 -4.479324e-007  6.505139e-008  6.620427e-008
 -1.778308e-007 -1.059302e-008  7.829969e-008 -9.605527e-008
  1.047062e-007

 -3.572636e-004 -1.832534e-006 -8.734194e-006 -8.357369e-005
 -3.566243e-007  4.184820e-005  7.288151e-007  3.773697e-006
 -5.790866e-005 -1.656038e-006 -1.008734e-005  1.505522e-005
  1.469927e-006  2.874468e-005  5.605880e-007 -7.759249e-006
  7.581749e-006 -5.579153e-007 -4.816528e-006  6.607435e-006
 -2.179786e-006  1.807059e-005  2.816068e-007 -3.054764e-006
  1.074488e-005 -3.085127e-007 -9.316546e-007  2.054135e-006
 -1.536347e-006  1.057033e-005 -3.154439e-007 -7.336180e-007
  9.829628e-006 -5.445742e-008  2.226326e-007  2.063663e-007
 -1.045135e-006  5.879249e-006 -7.881275e-007 -1.711599e-007
  4.577662e-006  4.057577e-008  1.725017e-007  9.889791e-008
  9.119019e-008  3.726822e-006 -6.476667e-007  2.046398e-007
  2.836060e-006  5.281659e-008  1.403582e-008  8.697228e-008
 -1.232390e-008  2.525094e-006 -5.213063e-007  5.583653e-008
  2.358271e-006  9.760663e-009  2.292324e-008 -5.289968e-008
  1.898427e-007  1.611064e-006 -4.537962e-007  2.595452e-007
  1.368834e-006  6.361828e-008  4.244877e-008  2.454241e-007
 -2.621731e-008  1.194064e-006 -3.379027e-007  1.074404e-007
  1.018182e-006  5.054029e-008  1.241616e-007  1.315187e-007
  1.512370e-007

  1.461016e-005  7.501014e-007  8.265641e-007  5.157459e-006
 -5.214859e-007 -8.228816e-007 -5.451631e-007 -1.612904e-006
  1.351911e-006  4.547854e-007  6.832709e-007  2.053149e-006
 -9.756846e-007 -3.087871e-007 -4.831335e-007 -2.333000e-007
  1.211689e-006  4.788971e-007  7.620188e-007  4.232762e-008
 -6.954356e-007 -4.462927e-007 -3.594451e-007  2.023059e-007
  1.153105e-007  7.385095e-007  6.643980e-007 -3.263180e-007
 -3.077641e-007 -5.722966e-007 -1.990323e-007  3.269815e-007
 -5.445742e-008  9.745974e-007  4.150071e-007 -3.636199e-007
  2.985136e-008 -4.421737e-007 -6.295652e-008  2.667462e-008
 -1.226014e-007  5.459180e-007  2.450486e-007 -4.979876e-008
  5.968247e-008 -3.703443e-007  5.320787e-008  1.492094e-007
 -2.631100e-007  3.990730e-007  1.887146e-007 -1.986699e-007
  2.578309e-007 -3.191989e-007  4.207799e-008  5.502825e-008
 -1.305708e-007  3.068378e-007  1.296156e-007  4.142157e-009
  7.855640e-008 -2.824926e-007  6.853663e-008 -7.677433e-008
 -1.698566e-007  1.669368e-007  6.420193e-008 -1.334897e-007
  1.160757e-007 -1.819474e-007  1.080387e-007  1.108202e-007
 -1.471562e-007  8.203781e-008  1.317925e-008  1.272189e-008
  4.621913e-008

  2.223376e-005  9.046456e-007  4.036282e-006  1.568573e-005
  2.196893e-007  1.024667e-006 -1.761877e-006 -2.175420e-006
  1.314921e-006  1.360980e-007  3.525376e-006  6.455143e-006
 -6.571601e-007  5.799823e-007 -9.101768e-007 -5.945111e-007
  3.312558e-006  5.717076e-007  2.218936e-006  7.318205e-007
 -4.998706e-007 -4.492152e-007 -2.377546e-007  6.632298e-007
  1.464983e-006  5.293544e-007  2.240811e-006 -6.497802e-007
  2.390069e-007 -8.145462e-007 -4.391696e-007  9.744621e-007
  2.226326e-007  4.150071e-007  2.321224e-006 -8.995066e-007
  1.242888e-007 -7.347611e-007 -2.954823e-007  2.486656e-007
 -2.130343e-007  1.939278e-007  1.372097e-006 -5.780963e-007
  1.794117e-007 -6.316534e-007  2.558915e-008  1.935799e-008
 -4.251128e-007  2.576098e-007  8.192034e-007 -7.578181e-007
  3.361588e-008 -5.863790e-007 -4.201440e-009  1.346260e-007
 -6.477500e-008  1.685256e-007  5.897118e-007 -5.124021e-007
  1.326781e-007 -4.998408e-007 -7.027283e-008 -5.532216e-008
 -1.949776e-007  3.243413e-008  4.753566e-007 -2.658450e-007
  4.295976e-008 -4.222762e-007  1.104206e-009 -2.685433e-009
 -3.328541e-007  2.519040e-008  2.711819e-007 -2.318147e-007
  1.024437e-007

 -5.934159e-005 -3.027149e-007 -3.497077e-006 -1.763756e-005
  7.655190e-007  4.587626e-006  1.568150e-006  3.065014e-006
 -7.741713e-006 -8.306533e-007 -3.759439e-006 -2.717870e-006
  1.130993e-006  3.361595e-006  1.094307e-006 -4.883956e-007
 -2.401137e-006 -6.827161e-007 -2.022641e-006  5.347897e-007
 -1.609161e-007  2.790442e-006  3.044776e-007 -7.748428e-007
  4.069692e-007 -5.371102e-007 -1.288112e-006  1.195069e-006
 -3.771678e-007  1.798958e-006  4.059139e-007 -8.166719e-007
  2.063663e-007 -3.636199e-007 -8.995066e-007  3.063138e-006
 -2.246622e-007  1.407169e-006  1.819346e-007 -4.250779e-007
  7.300289e-007 -1.278788e-007 -2.403340e-007  9.106945e-008
 -2.654992e-007  1.193921e-006 -2.173541e-008 -2.564621e-008
  8.554137e-007 -1.988395e-007 -1.121932e-007  2.656999e-007
 -1.408158e-007  7.563150e-007 -2.439520e-009 -6.087823e-008
  4.130120e-007 -1.286739e-007 -1.537010e-007  1.544930e-007
 -1.094981e-008  5.610039e-007  2.213110e-008  2.754582e-008
  2.568719e-007  4.320256e-008 -1.651826e-007  9.306418e-008
 -1.257462e-007  4.351668e-007  6.618891e-008  3.830762e-010
  5.078684e-007 -6.967416e-008 -6.768737e-008 -1.333330e-008
  4.177088e-008

  6.094952e-005 -4.135952e-007  7.099827e-007  1.076078e-005
 -7.413902e-007 -5.465397e-006 -4.097942e-007 -2.033268e-006
  1.058483e-005  4.624621e-007  1.396880e-006 -4.258006e-007
 -4.063531e-007 -4.183994e-006 -3.364977e-007  6.184252e-007
  1.360932e-006  3.154589e-007  7.579180e-007 -1.137690e-006
  1.376638e-007 -2.846209e-006 -1.253693e-007  9.482179e-007
 -2.533089e-007  1.028796e-007  3.624718e-007 -4.554251e-007
  2.651413e-007 -1.882263e-006 -1.213925e-007  3.698664e-007
 -1.045135e-006  2.985136e-008  1.242888e-007 -2.246622e-007
  2.163915e-006 -1.321394e-006 -6.260115e-008 -2.548281e-008
 -1.005840e-006 -1.886470e-007  6.055838e-008 -2.432725e-008
 -6.967121e-008 -9.091469e-007  2.922899e-008  9.374806e-008
 -3.028765e-007 -1.229798e-007  5.757196e-008 -5.168436e-009
 -1.462757e-007 -6.214997e-007 -1.691353e-008 -3.862431e-008
 -5.035326e-007 -8.883513e-008  3.137477e-009  8.673644e-008
 -5.923266e-008 -4.858142e-007  1.867539e-008 -1.009537e-008
 -4.762646e-007  4.181114e-008  1.837686e-009 -5.773766e-008
 -7.992260e-008 -3.821016e-007 -3.182676e-008  1.584910e-009
 -2.822208e-007  4.212928e-008 -4.546709e-008  2.387652e-008
  1.673369e-008

 -4.371455e-004 -1.593443e-006 -8.895016e-006 -8.984161e-005
 -4.451279e-007  4.332997e-005  1.228886e-006  1.092979e-005
 -6.677906e-005 -2.094944e-006 -1.089549e-005  7.257325e-006
  5.496227e-007  3.076267e-005  2.066703e-006 -4.108667e-006
  9.443222e-007 -1.310948e-006 -6.146185e-006  5.025343e-006
 -1.926145e-006  2.027721e-005  1.364943e-006 -2.691350e-006
  7.046997e-006 -5.687078e-007 -2.009615e-006  2.791918e-006
 -1.575088e-006  1.292413e-005  6.476715e-007 -1.329899e-006
  5.879249e-006 -4.421737e-007 -7.347611e-007  1.407169e-006
 -1.321394e-006  8.970502e-006 -2.530890e-008 -8.548462e-007
  4.630365e-006 -3.073735e-007 -3.314006e-007  5.385874e-007
 -3.230090e-007  6.134344e-006  1.156309e-008  6.940484e-009
  3.467677e-006 -1.576923e-007 -2.941047e-007  4.451710e-007
 -8.407333e-008  4.292949e-006 -1.485545e-007 -2.946315e-007
  2.973194e-006 -1.293643e-008 -4.484373e-008  1.521420e-007
  9.068340e-008  3.075016e-006 -2.104299e-007  1.243727e-007
  2.155482e-006 -4.962824e-009 -2.620364e-008  2.633787e-007
  8.254200e-010  2.361346e-006 -1.628192e-007 -4.549223e-008
  1.605547e-006  8.789566e-008  2.823689e-008  1.035451e-007
  2.371756e-007

  9.943184e-006  1.679933e-007 -2.042263e-007  6.740365e-006
 -4.457825e-007 -2.271717e-006  2.003155e-006  3.121910e-006
  2.446283e-006  2.519442e-007  1.035602e-007 -1.365833e-006
 -7.133032e-007 -1.503791e-006  1.344306e-006  1.881997e-006
 -1.102264e-006  9.204912e-008  2.540104e-007 -4.728268e-007
  7.465169e-008 -8.289512e-007  9.637838e-007  6.334245e-007
 -9.675864e-007 -7.267173e-008 -1.996779e-008 -2.706315e-008
  9.127774e-008 -3.136343e-007  1.095841e-006  5.774882e-008
 -7.881275e-007 -6.295652e-008 -2.954823e-007  1.819346e-007
 -6.260115e-008 -2.530890e-008  1.277730e-006 -6.327063e-008
 -2.887238e-007 -2.688172e-008 -1.730171e-007 -2.283737e-007
 -2.408647e-007  1.008301e-007  7.439791e-007 -2.647600e-007
  6.165994e-008 -5.247141e-008 -1.113140e-007  7.862499e-008
  4.721692e-008  8.650284e-008  5.066701e-007 -3.077620e-007
 -1.996735e-007 -9.541061e-008 -1.145591e-007  8.940706e-008
  1.183202e-007  1.476151e-007  3.813142e-007 -2.268315e-007
  5.251141e-008 -7.192616e-008 -9.152166e-008  3.666181e-008
 -8.861670e-008  8.912340e-008  2.612702e-007 -7.360687e-008
  9.610183e-008 -3.232021e-008 -7.951546e-008 -5.248931e-008
  5.073655e-008

  3.837628e-005 -3.648529e-007  6.581012e-007  1.005951e-005
  3.212650e-007 -2.385812e-006 -1.226151e-006 -2.176322e-006
  5.591953e-006  5.159482e-007  1.154980e-006  7.479041e-007
  1.555054e-007 -2.227263e-006 -8.757470e-007 -3.958643e-007
  1.115942e-006  3.568661e-008  8.091582e-007  1.083804e-007
  1.685716e-007 -1.591461e-006 -8.508269e-007  2.239775e-007
  3.019636e-008  4.419996e-008  4.205197e-007 -6.124484e-007
  1.421985e-007 -1.077422e-006 -6.388447e-007  4.093126e-007
 -1.711599e-007  2.667462e-008  2.486656e-007 -4.250779e-007
 -2.548281e-008 -8.548462e-007 -6.327063e-008  2.068050e-006
 -5.264610e-007  1.141018e-008  2.098106e-007 -1.784089e-007
  7.577891e-008 -5.957310e-007  1.483092e-007  1.891789e-008
 -3.508800e-007  9.936693e-008  4.670919e-008 -1.134800e-007
  1.072463e-007 -4.648838e-007  6.396800e-008 -1.393543e-007
 -3.313132e-007  1.128348e-008 -1.142957e-008 -1.006719e-007
 -1.070775e-009 -3.641268e-007  4.420531e-008 -4.616976e-008
 -2.921452e-007 -4.594154e-008 -9.670562e-009 -5.320552e-008
 -6.489344e-008 -2.459981e-007  8.345143e-008 -1.233042e-008
 -2.173566e-007 -1.513262e-008 -8.419698e-009  2.704016e-008
 -1.263551e-007

 -2.647984e-004 -2.525426e-007 -4.847014e-006 -5.913800e-005
 -3.659840e-007  2.807334e-005  1.913956e-007  3.978211e-006
 -4.105372e-005 -1.712564e-006 -6.929617e-006  8.235303e-006
  7.806874e-007  2.029458e-005  5.585289e-007 -3.623876e-006
  3.699186e-006 -7.154822e-007 -3.751123e-006  3.616645e-006
 -1.142170e-006  1.265320e-005  4.144929e-007 -1.958087e-006
  5.740176e-006 -8.061408e-008 -9.665430e-007  1.614296e-006
 -8.844598e-007  7.481271e-006  5.333992e-008 -8.031980e-007
  4.577662e-006 -1.226014e-007 -2.130343e-007  7.300289e-007
 -1.005840e-006  4.630365e-006 -2.887238e-007 -5.264610e-007
  5.101969e-006 -1.437908e-007 -1.286645e-007  2.673229e-008
 -9.346264e-009  2.859932e-006 -1.975939e-007  2.413905e-007
  1.969462e-006 -3.916508e-008 -1.074243e-007  3.367418e-007
  1.830285e-007  1.865762e-006 -1.796819e-007  6.316634e-008
  1.645970e-006  5.906542e-009 -8.488196e-009 -5.249326e-008
  5.797323e-008  1.369197e-006 -2.428908e-007  2.107661e-007
  1.306579e-006 -1.368702e-008  2.538019e-008  1.717881e-007
 -5.181624e-008  1.064466e-006 -1.060851e-007 -4.233725e-008
  8.214166e-007  3.160489e-008  5.083065e-008  6.202211e-008
  1.816622e-007

  1.059792e-005 -1.131393e-007  3.271834e-007  2.641581e-006
 -4.322018e-007 -5.132947e-007 -8.027494e-008 -1.045958e-006
  9.842242e-007  4.744782e-007  3.347976e-007  1.252480e-006
 -5.891560e-007 -4.319002e-007 -3.299149e-007 -2.621981e-007
  5.211981e-007  3.437857e-007  4.604711e-007 -6.827300e-008
 -4.972718e-007 -2.963002e-007 -2.432130e-007  7.759214e-009
  7.762357e-008  3.464006e-007  3.139088e-007 -1.336582e-007
 -3.689289e-007 -2.887561e-007 -6.865450e-008  1.604569e-007
  4.057577e-008  5.459180e-007  1.939278e-007 -1.278788e-007
 -1.886470e-007 -3.073735e-007 -2.688172e-008  1.141018e-008
 -1.437908e-007  7.059148e-007  1.108923e-007 -9.670687e-008
 -3.340378e-008 -2.352058e-007  2.036901e-008 -2.432581e-008
 -1.232353e-007  4.304797e-007  1.126859e-007 -5.218058e-008
  9.975872e-008 -1.702847e-007  3.741425e-008  1.047353e-007
  1.765722e-008  2.698621e-007  2.768850e-008 -4.648353e-010
  1.930890e-007 -1.855923e-007  6.332800e-008  1.172165e-008
 -9.522099e-008  1.738353e-007  4.393330e-009 -1.130790e-007
  1.459267e-007 -1.692026e-007  8.179629e-008  3.847488e-008
 -6.558449e-008  8.563700e-008 -9.560749e-009  2.960768e-008
  2.155039e-008

  1.533323e-005  2.264305e-007  2.310873e-006  1.148182e-005
  5.216984e-007  8.897734e-007 -6.625660e-007 -1.378860e-006
 -5.853220e-008  1.001776e-007  2.111137e-006  3.962892e-006
 -1.242928e-007  5.914481e-007 -4.256417e-007 -6.885310e-007
  1.698287e-006  1.926345e-007  1.473076e-006  6.016616e-007
 -4.971788e-007  4.919757e-008 -2.445815e-007  4.719366e-007
  8.836574e-007  1.760000e-007  1.407468e-006 -1.913099e-007
  7.616251e-008 -2.759556e-007 -2.781240e-007  4.951914e-007
  1.725017e-007  2.450486e-007  1.372097e-006 -2.403340e-007
  6.055838e-008 -3.314006e-007 -1.730171e-007  2.098106e-007
 -1.286645e-007  1.108923e-007  1.324597e-006 -2.917721e-007
  4.629314e-008 -2.982929e-007 -9.848165e-008  4.193004e-009
 -2.304249e-007  1.271107e-007  7.633484e-007 -4.829549e-007
 -1.442506e-008 -3.089374e-007 -8.493194e-008  1.237618e-008
  5.495975e-008  1.164690e-007  5.319393e-007 -4.440854e-007
  1.228351e-007 -3.555234e-007 -9.764827e-008  4.597073e-009
 -7.693379e-008  7.872637e-008  3.691739e-007 -1.690235e-007
 -6.728445e-009 -2.955325e-007  2.025849e-008  2.455841e-008
 -2.500344e-007  4.838036e-009  2.646920e-007 -2.493526e-007
  7.706416e-008

 -1.926648e-005 -2.816381e-007 -1.424065e-006 -6.694205e-006
  6.462484e-007  5.212765e-007 -4.292133e-007  6.614963e-007
 -2.073282e-006 -2.134785e-007 -1.005025e-006 -2.421731e-006
 -5.375116e-008  4.879912e-007 -1.001278e-007  4.728468e-008
 -2.099871e-006 -2.935858e-007 -9.830559e-007  5.521776e-008
  3.892291e-008  5.912999e-007  2.677752e-008 -1.209236e-007
 -7.745403e-007 -1.174614e-007 -8.794945e-007  4.929481e-007
  1.044142e-007  6.721169e-007 -1.516895e-007 -2.920156e-007
  9.889791e-008 -4.979876e-008 -5.780963e-007  9.106945e-008
 -2.432725e-008  5.385874e-007 -2.283737e-007 -1.784089e-007
  2.673229e-008 -9.670687e-008 -2.917721e-007  2.093973e-006
 -5.210691e-008  4.526777e-007 -5.062592e-008  2.548229e-008
  1.242098e-007 -5.902101e-009  2.689656e-008  4.755323e-008
 -1.235305e-007  3.887214e-007 -4.799658e-008  1.093583e-007
  1.525713e-007  1.090894e-008  1.498958e-007  1.469453e-007
 -1.762403e-007  1.851125e-007 -6.927235e-008  1.248811e-007
  3.108199e-007  4.420876e-009  5.789654e-008  6.578084e-008
  3.244930e-008  1.293154e-007 -4.276742e-009 -1.458010e-008
  9.970426e-008  6.695775e-008  9.334322e-008  2.038158e-008
 -9.584692e-008

  1.250645e-005 -2.590099e-007 -3.574072e-007 -7.973663e-007
 -7.730542e-007  1.637453e-007 -2.216263e-007 -7.754741e-007
  6.654372e-007  2.268226e-007 -3.358407e-007  1.791795e-006
 -1.063007e-007 -3.510545e-007 -2.268726e-007 -4.592326e-007
  8.459967e-007  3.692078e-007  1.858298e-009 -2.039670e-007
 -7.128988e-008 -2.261223e-007 -1.181104e-007 -1.950087e-008
  1.187975e-007  1.580353e-007  7.180897e-009 -1.307427e-007
 -3.531744e-008 -2.846314e-007 -1.209286e-007  2.997673e-007
  9.119019e-008  5.968247e-008  1.794117e-007 -2.654992e-007
 -6.967121e-008 -3.230090e-007 -2.408647e-007  7.577891e-008
 -9.346264e-009 -3.340378e-008  4.629314e-008 -5.210691e-008
  1.803360e-006 -2.613150e-007 -1.446593e-007 -1.443206e-007
 -5.627989e-008 -3.138632e-007  6.788021e-008  5.716510e-008
 -2.798366e-008 -1.758716e-007 -4.649412e-008  4.261187e-008
 -6.189550e-008 -2.339188e-007  4.378675e-008 -5.138118e-008
 -1.337972e-007 -1.706538e-007 -6.893902e-008  7.894790e-008
 -1.182361e-007 -7.879612e-008  2.465471e-008  6.068766e-008
 -9.190911e-008 -1.323242e-007 -7.575225e-008 -6.011582e-008
  1.011104e-008 -6.239689e-008  6.733488e-008  6.694780e-008
 -8.274874e-008

 -2.972807e-004 -1.477212e-006 -6.212470e-006 -6.135829e-005
 -3.096980e-007  2.866172e-005  1.029504e-006  8.071446e-006
 -4.553965e-005 -1.512537e-006 -7.517676e-006  3.726282e-006
  4.843397e-007  2.040573e-005  1.545692e-006 -2.592060e-006
 -4.550464e-007 -9.807933e-007 -4.274370e-006  3.328733e-006
 -1.360239e-006  1.367460e-005  1.032836e-006 -1.745066e-006
  4.413002e-006 -4.860773e-007 -1.614476e-006  1.922613e-006
 -1.104794e-006  8.853216e-006  5.767089e-007 -9.705260e-007
  3.726822e-006 -3.703443e-007 -6.316534e-007  1.193921e-006
 -9.091469e-007  6.134344e-006  1.008301e-007 -5.957310e-007
  2.859932e-006 -2.352058e-007 -2.982929e-007  4.526777e-007
 -2.613150e-007  4.656859e-006  1.068293e-007 -6.543602e-008
  2.274173e-006 -1.264150e-007 -2.279968e-007  1.483774e-007
 -1.574937e-007  3.232494e-006 -1.551400e-008 -1.877022e-007
  2.028892e-006 -5.156127e-008 -9.610623e-008  2.347658e-007
  7.060878e-008  2.308409e-006 -8.473567e-008  1.271067e-008
  1.559279e-006  1.278280e-008 -5.739007e-008  1.907098e-007
 -3.801485e-008  1.736545e-006 -6.989972e-008 -6.001834e-008
  1.157655e-006  4.232689e-008  4.443835e-008  8.760172e-008
  1.341596e-007

  2.487073e-006  4.025463e-007  4.009999e-007  3.583138e-006
 -5.122916e-007 -1.246916e-006  6.501400e-007  2.546715e-006
  1.009205e-006  2.244575e-007  4.329125e-007 -2.927056e-007
 -8.161628e-007 -8.386503e-007  7.273301e-007  1.608364e-006
 -4.053007e-007  1.255326e-007  1.898649e-007 -2.921595e-007
  6.570375e-008 -5.278159e-007  7.318844e-007  4.538637e-007
 -7.444400e-007  3.647442e-008  1.093214e-007 -1.520442e-007
  1.363912e-007 -1.886823e-007  6.448088e-007  2.066473e-007
 -6.476667e-007  5.320787e-008  2.558915e-008 -2.173541e-008
  2.922899e-008  1.156309e-008  7.439791e-007  1.483092e-007
 -1.975939e-007  2.036901e-008 -9.848165e-008 -5.062592e-008
 -1.446593e-007  1.068293e-007  9.480890e-007  6.133349e-009
 -2.777983e-008  3.818893e-008 -5.888768e-008 -1.930568e-008
 -5.467141e-008  9.235929e-008  5.666288e-007 -2.196594e-007
 -1.364959e-007 -1.156122e-008  1.638098e-008  2.645240e-008
  1.476612e-007  1.404002e-007  3.635459e-007 -3.068267e-007
  2.007708e-008 -8.028324e-008 -6.089452e-009 -4.363505e-008
 -9.591389e-009  6.142166e-008  2.603582e-007 -1.246652e-007
  9.743817e-008 -3.615684e-008 -3.426682e-008 -6.118574e-008
  7.166196e-009

 -1.079703e-006  6.687275e-008 -1.635275e-007 -3.000560e-006
 -3.672197e-007  5.294217e-007 -3.290636e-007 -8.148928e-007
 -1.975292e-008 -9.944125e-008 -3.780817e-007  1.060029e-006
 -3.277559e-007  3.621943e-007 -2.356754e-007 -1.209849e-007
  5.648915e-007 -6.423318e-008 -8.907353e-008  3.252161e-007
  1.652534e-007  3.119931e-007 -3.688607e-007 -7.256530e-008
  2.176642e-007  1.269539e-007  1.619836e-007  5.442287e-008
  5.090827e-008  4.939213e-008 -3.180196e-007 -1.802800e-007
  2.046398e-007  1.492094e-007  1.935799e-008 -2.564621e-008
  9.374806e-008  6.940484e-009 -2.647600e-007  1.891789e-008
  2.413905e-007 -2.432581e-008  4.193004e-009  2.548229e-008
 -1.443206e-007 -6.543602e-008  6.133349e-009  1.366826e-006
  3.160655e-008  4.183066e-008  3.002727e-008 -9.543743e-008
  1.408608e-007 -1.075749e-007  1.376144e-007 -1.613125e-007
  2.850133e-008  4.947437e-008  4.401942e-008  6.162249e-008
  7.925825e-008 -1.218002e-007  9.141834e-008 -6.098008e-008
 -1.398111e-007 -7.224786e-008  3.110138e-008  2.922010e-008
  3.315674e-008 -5.773110e-008  2.300437e-008 -1.205534e-007
 -1.227181e-007 -2.424835e-008  6.426447e-008  1.243632e-008
 -6.698378e-008

 -1.781746e-004 -9.444419e-007 -5.292903e-006 -4.043781e-005
 -1.977145e-008  1.888069e-005  1.051846e-006  4.649201e-006
 -2.668809e-005 -8.127450e-007 -5.529206e-006  3.466271e-006
  4.683363e-007  1.286563e-005  1.198786e-006 -2.063385e-006
  1.137166e-006 -5.063570e-007 -2.841666e-006  2.270597e-006
 -6.787309e-007  8.587507e-006  5.308721e-007 -1.396729e-006
  3.414560e-006 -3.929590e-007 -1.010034e-006  1.524354e-006
 -8.687411e-007  5.406320e-006  3.415635e-007 -6.973273e-007
  2.836060e-006 -2.631100e-007 -4.251128e-007  8.554137e-007
 -3.028765e-007  3.467677e-006  6.165994e-008 -3.508800e-007
  1.969462e-006 -1.232353e-007 -2.304249e-007  1.242098e-007
 -5.627989e-008  2.274173e-006 -2.777983e-008  3.160655e-008
  2.837704e-006 -1.516225e-007 -1.920386e-007  2.937511e-007
 -1.248791e-007  1.443739e-006 -3.632500e-008 -7.926228e-008
  1.097887e-006 -5.477911e-008 -5.866263e-008  8.561639e-008
  4.889061e-009  1.013754e-006 -6.278675e-008  1.145558e-007
  7.204572e-007 -1.552736e-008 -9.427085e-008 -1.679208e-008
  1.385713e-008  7.890541e-007 -8.340654e-008  1.496020e-009
  6.503936e-007  3.375292e-008 -9.335350e-008  1.793414e-007
  8.225719e-008

  3.239363e-006  3.229326e-007  9.802558e-007  1.570870e-006
 -1.608812e-007 -7.191367e-008 -4.591938e-007 -4.902016e-007
  2.091937e-007  3.295089e-007  6.814491e-007  9.719227e-007
 -3.344971e-007  3.509458e-008 -2.944387e-007 -2.650378e-007
  5.555377e-007  1.015909e-007  4.543211e-007  1.060267e-007
 -4.039244e-007 -1.953787e-007 -2.333944e-007 -3.621988e-008
  8.451770e-008  3.370387e-007  4.337243e-007 -2.593768e-007
 -1.176417e-007 -2.564289e-007 -2.217205e-007  1.655419e-007
  5.281659e-008  3.990730e-007  2.576098e-007 -1.988395e-007
 -1.229798e-007 -1.576923e-007 -5.247141e-008  9.936693e-008
 -3.916508e-008  4.304797e-007  1.271107e-007 -5.902101e-009
 -3.138632e-007 -1.264150e-007  3.818893e-008  4.183066e-008
 -1.516225e-007  6.537023e-007  1.176937e-007 -1.234825e-007
 -6.296138e-008 -1.321719e-007  1.918701e-008  2.444665e-008
 -2.904638e-008  4.563626e-007  1.000235e-007  4.426997e-008
  1.851470e-007 -1.362890e-007 -2.808818e-008  1.958165e-008
 -1.257470e-008  2.273749e-007  6.247146e-008 -1.160863e-007
  2.061777e-007 -1.004362e-007  5.694828e-008  8.825175e-008
 -2.248150e-008  1.249307e-007  5.384090e-009 -5.577965e-008
  7.796017e-008

  1.489637e-005  2.708748e-008  1.642128e-006  9.816943e-006
  4.775861e-010 -1.722996e-007 -3.246366e-007 -8.697359e-007
  5.116721e-007  9.950369e-008  1.465987e-006  2.609166e-006
 -6.952118e-008 -2.965660e-008 -2.375703e-007 -2.345894e-007
  7.696066e-007  1.856754e-007  1.017062e-006  4.553427e-007
 -3.384759e-007 -1.544850e-007 -1.121975e-007  4.130040e-007
  4.343846e-007  1.249626e-007  9.081193e-007 -1.515825e-007
  3.366148e-008 -2.795556e-007 -9.972612e-008  2.432746e-007
  1.403582e-008  1.887146e-007  8.192034e-007 -1.121932e-007
  5.757196e-008 -2.941047e-007 -1.113140e-007  4.670919e-008
 -1.074243e-007  1.126859e-007  7.633484e-007  2.689656e-008
  6.788021e-008 -2.279968e-007 -5.888768e-008  3.002727e-008
 -1.920386e-007  1.176937e-007  7.625809e-007 -1.967213e-007
 -9.231647e-008 -2.061227e-007 -9.895032e-009  6.139006e-008
 -9.463490e-008  8.680715e-008  5.109452e-007 -2.187266e-007
  8.783562e-008 -2.219852e-007 -9.048920e-009  1.394350e-008
  8.086601e-009  1.094653e-007  3.493443e-007 -2.520920e-007
 -6.998079e-008 -2.303400e-007  6.910479e-008 -4.178427e-008
 -1.435694e-007  7.543488e-008  2.871201e-007 -1.766667e-007
  5.808433e-008

 -1.995431e-005  1.150795e-007 -1.469626e-006 -8.767276e-006
 -7.923080e-007  1.449760e-006  6.378686e-007  1.227248e-006
 -1.468664e-006  6.615357e-009 -1.488960e-006 -1.948200e-006
  4.071331e-007  9.000457e-007  3.613289e-007  4.405231e-007
 -5.936738e-007 -7.118768e-008 -9.181365e-007 -7.346624e-008
  4.013214e-007  7.543800e-007  2.418963e-007 -4.271413e-007
 -2.072560e-007 -2.645283e-007 -8.519458e-007 -2.018914e-008
 -2.185085e-007  5.882104e-007  2.249366e-007 -4.115423e-007
  8.697228e-008 -1.986699e-007 -7.578181e-007  2.656999e-007
 -5.168436e-009  4.451710e-007  7.862499e-008 -1.134800e-007
  3.367418e-007 -5.218058e-008 -4.829549e-007  4.755323e-008
  5.716510e-008  1.483774e-007 -1.930568e-008 -9.543743e-008
  2.937511e-007 -1.234825e-007 -1.967213e-007  1.540282e-006
  1.727382e-008  1.411462e-007 -2.072954e-009 -7.296210e-008
  1.321012e-007 -8.836651e-008  2.724786e-008 -7.079454e-009
 -7.554876e-008  1.755859e-007  5.076440e-008  1.051811e-008
  1.298820e-007 -2.553285e-008 -1.783743e-008 -2.820244e-008
 -1.404961e-008  1.637917e-007  8.987336e-009 -1.079799e-007
  1.942587e-007 -1.279623e-008  2.602756e-009  4.864255e-008
 -3.207388e-008

  8.618313e-006  9.368748e-007  8.384011e-007  1.291818e-006
  1.996523e-007 -9.391660e-007 -2.162910e-008 -1.136832e-006
  1.182259e-006 -1.870936e-007  5.638980e-007 -4.810237e-007
 -4.457173e-007 -9.396795e-008 -1.193659e-007  1.047509e-007
  1.470856e-007 -9.500034e-008  1.198691e-007  1.406123e-007
  4.503627e-009 -1.664567e-007 -1.186923e-007  9.687886e-008
  2.455307e-007  3.405005e-007  8.951464e-009 -2.913802e-007
 -2.250004e-008 -2.430393e-007 -8.611738e-009  2.525164e-007
 -1.232390e-008  2.578309e-007  3.361588e-008 -1.408158e-007
 -1.462757e-007 -8.407333e-008  4.721692e-008  1.072463e-007
  1.830285e-007  9.975872e-008 -1.442506e-008 -1.235305e-007
 -2.798366e-008 -1.574937e-007 -5.467141e-008  1.408608e-007
 -1.248791e-007 -6.296138e-008 -9.231647e-008  1.727382e-008
  1.620899e-006 -1.965024e-007 -3.372784e-008 -4.821765e-008
 -1.899598e-007 -1.807157e-007 -6.539600e-008 -5.097247e-008
 -1.729970e-007 -8.753608e-008  1.816502e-008 -2.932167e-008
 -1.005944e-007 -1.873843e-007 -7.048248e-008  1.211119e-008
 -9.439696e-008  3.588043e-008  2.351613e-008 -9.469047e-008
 -1.214794e-007 -8.968961e-008 -1.195181e-007  8.901905e-009
 -2.485740e-008

 -2.099153e-004 -1.707181e-006 -4.472653e-006 -4.267269e-005
 -5.711151e-007  1.955199e-005  8.526128e-007  5.573841e-006
 -3.160342e-005 -9.994938e-007 -5.256268e-006  1.947844e-006
  5.152441e-007  1.379367e-005  1.062838e-006 -1.628800e-006
 -7.302169e-007 -6.142700e-007 -2.969419e-006  2.183884e-006
 -9.875187e-007  9.378670e-006  7.420104e-007 -1.135379e-006
  2.955882e-006 -4.359116e-007 -1.256444e-006  1.360951e-006
 -8.260937e-007  6.224314e-006  5.139983e-007 -7.346962e-007
  2.525094e-006 -3.191989e-007 -5.863790e-007  7.563150e-007
 -6.214997e-007  4.292949e-006  8.650284e-008 -4.648838e-007
  1.865762e-006 -1.702847e-007 -3.089374e-007  3.887214e-007
 -1.758716e-007  3.232494e-006  9.235929e-008 -1.075749e-007
  1.443739e-006 -1.321719e-007 -2.061227e-007  1.411462e-007
 -1.965024e-007  2.614404e-006 -1.204661e-008 -2.048941e-007
  1.366347e-006 -9.076324e-008 -1.326064e-007  1.403105e-007
  1.911570e-008  1.839531e-006 -4.751122e-008 -1.669841e-009
  1.110333e-006 -8.658479e-009 -7.942436e-008  1.761547e-007
  7.280616e-008  1.349180e-006 -1.121840e-007 -5.049692e-008
  9.329333e-007  1.680955e-008  1.991014e-008  9.848854e-008
  7.655581e-008

  9.930735e-006  2.068018e-007  3.896033e-007  3.512988e-006
 -5.355962e-007 -1.674822e-006  6.987246e-007  1.919265e-006
  1.597896e-006  1.699184e-007  2.995441e-007 -3.243638e-007
 -5.144198e-007 -1.146878e-006  4.152334e-007  1.139117e-006
 -3.586665e-007  1.204291e-007  2.221038e-007 -2.494524e-007
  2.222639e-007 -7.018488e-007  4.966441e-007  3.932424e-007
 -6.843119e-007  1.722784e-008  1.474160e-007 -1.063286e-007
  2.591118e-008 -3.560203e-007  4.607433e-007  8.554198e-008
 -5.213063e-007  4.207799e-008 -4.201440e-009 -2.439520e-009
 -1.691353e-008 -1.485545e-007  5.066701e-007  6.396800e-008
 -1.796819e-007  3.741425e-008 -8.493194e-008 -4.799658e-008
 -4.649412e-008 -1.551400e-008  5.666288e-007  1.376144e-007
 -3.632500e-008  1.918701e-008 -9.895032e-009 -2.072954e-009
 -3.372784e-008 -1.204661e-008  6.121295e-007 -3.863182e-008
 -1.067175e-007 -3.698478e-008  1.160867e-008  2.047557e-008
  4.386056e-008  2.629657e-008  3.882339e-007 -1.940845e-007
 -1.291077e-008 -3.547527e-008  6.955731e-009 -8.010451e-008
  3.002181e-008 -7.943427e-009  2.741469e-007 -1.892256e-007
 -1.815324e-008 -3.831449e-008  1.656697e-009  2.659857e-008
  2.178672e-008

  1.264753e-005 -9.852383e-008  4.744289e-007  2.011489e-006
  1.371261e-007 -1.458036e-006 -8.510342e-007 -8.655835e-007
  1.811999e-006 -1.429255e-007  4.221483e-007 -1.393342e-007
  3.759749e-007 -7.959184e-007 -5.717583e-007 -3.116688e-007
 -2.960208e-008 -7.757915e-008 -1.093580e-007  6.339709e-008
 -1.100748e-007 -5.162568e-007 -2.213149e-007  1.144530e-007
 -1.374440e-007  3.429800e-009 -5.491539e-008 -8.442022e-008
 -2.968634e-008 -4.475090e-007 -2.941901e-007  1.956580e-007
  5.583653e-008  5.502825e-008  1.346260e-007 -6.087823e-008
 -3.862431e-008 -2.946315e-007 -3.077620e-007 -1.393543e-007
  6.316634e-008  1.047353e-007  1.237618e-008  1.093583e-007
  4.261187e-008 -1.877022e-007 -2.196594e-007 -1.613125e-007
 -7.926228e-008  2.444665e-008  6.139006e-008 -7.296210e-008
 -4.821765e-008 -2.048941e-007 -3.863182e-008  1.318863e-006
 -1.506942e-008 -3.898046e-008  6.507902e-008 -1.317377e-007
  1.557786e-008 -1.495241e-007  9.140226e-008 -4.437243e-008
  6.051098e-008  5.251594e-008  8.686104e-009 -7.896076e-008
  3.443146e-008 -1.795163e-007  1.309441e-007  5.995012e-009
 -1.163604e-007 -1.593560e-008 -6.139118e-008 -3.039518e-008
  5.904773e-008

 -1.452463e-004 -9.121659e-007 -2.906164e-006 -3.133187e-005
 -4.023123e-007  1.480309e-005  5.381960e-007  3.286311e-006
 -2.277683e-005 -6.491707e-007 -3.601694e-006  2.612551e-006
  1.342477e-007  1.056411e-005  5.612961e-007 -1.901031e-006
  2.398581e-007 -3.349066e-007 -2.072212e-006  2.003830e-006
 -4.965569e-007  6.930509e-006  4.052405e-007 -1.156674e-006
  2.566882e-006 -2.715375e-007 -6.785339e-007  1.332997e-006
 -6.123424e-007  4.546032e-006  6.724312e-008 -5.129008e-007
  2.358271e-006 -1.305708e-007 -6.477500e-008  4.130120e-007
 -5.035326e-007  2.973194e-006 -1.996735e-007 -3.313132e-007
  1.645970e-006  1.765722e-008  5.495975e-008  1.525713e-007
 -6.189550e-008  2.028892e-006 -1.364959e-007  2.850133e-008
  1.097887e-006 -2.904638e-008 -9.463490e-008  1.321012e-007
 -1.899598e-007  1.366347e-006 -1.067175e-007 -1.506942e-008
  2.330483e-006  8.279276e-009 -7.596908e-008 -9.690565e-008
  7.060881e-008  7.652844e-007 -4.162769e-008  2.037624e-007
  7.332233e-007  3.358748e-008 -1.197502e-008  1.188010e-007
  5.504050e-008  5.415097e-007 -2.122236e-008  6.268942e-008
  3.517881e-007  3.206923e-008  3.013452e-008 -4.230887e-008
  4.876002e-008

 -1.187310e-006  6.200994e-007  8.916527e-007  1.255190e-006
 -5.871453e-007  2.744866e-007 -4.323277e-007 -7.729745e-008
 -4.637821e-007  2.542202e-007  5.637986e-007  8.666887e-007
 -2.258751e-007  4.256186e-007 -1.635377e-007 -2.713664e-007
  3.762109e-007  4.899974e-008  3.583727e-007  9.110319e-009
 -3.449154e-007  3.303315e-008 -1.717886e-007 -2.368542e-008
  4.078316e-008  2.997733e-007  3.315611e-007 -1.861972e-007
 -1.595503e-007 -1.003750e-007 -1.929055e-007  7.140796e-008
  9.760663e-009  3.068378e-007  1.685256e-007 -1.286739e-007
 -8.883513e-008 -1.293643e-008 -9.541061e-008  1.128348e-008
  5.906542e-009  2.698621e-007  1.164690e-007  1.090894e-008
 -2.339188e-007 -5.156127e-008 -1.156122e-008  4.947437e-008
 -5.477911e-008  4.563626e-007  8.680715e-008 -8.836651e-008
 -1.807157e-007 -9.076324e-008 -3.698478e-008 -3.898046e-008
  8.279276e-009  5.843089e-007  1.032687e-007 -1.606327e-008
 -2.098743e-009 -1.144419e-007 -4.684495e-008 -5.230897e-009
  3.165779e-008  3.167265e-007  6.478369e-008 -3.966363e-008
  1.778709e-007 -5.112027e-008  1.129813e-008  9.103349e-008
 -2.116064e-008  1.879294e-007  2.025055e-008 -5.466099e-008
  1.089358e-007

  5.308607e-006  4.947005e-007  1.540267e-006  5.733401e-006
 -1.584111e-007  4.409373e-007 -4.319570e-007 -1.342292e-007
 -1.046040e-007 -1.068923e-009  1.154868e-006  1.990273e-006
  7.527881e-008  2.645122e-007 -7.331155e-008 -1.857993e-007
  4.885747e-007  1.008551e-007  5.977958e-007  3.839187e-007
 -1.613079e-007  7.678357e-008  9.734478e-008  1.452268e-007
  2.719246e-007  8.880731e-008  6.413464e-007 -9.680481e-008
 -2.933760e-008 -6.823153e-008 -6.775514e-008  1.593049e-007
  2.292324e-008  1.296156e-007  5.897118e-007 -1.537010e-007
  3.137477e-009 -4.484373e-008 -1.145591e-007 -1.142957e-008
 -8.488196e-009  2.768850e-008  5.319393e-007  1.498958e-007
  4.378675e-008 -9.610623e-008  1.638098e-008  4.401942e-008
 -5.866263e-008  1.000235e-007  5.109452e-007  2.724786e-008
 -6.539600e-008 -1.326064e-007  1.160867e-008  6.507902e-008
 -7.596908e-008  1.032687e-007  6.501683e-007 -1.085669e-007
 -1.422889e-008 -9.783103e-008 -4.771000e-009  4.062015e-009
 -2.904247e-008  8.363132e-008  4.110519e-007 -2.348588e-007
 -3.766682e-008 -9.228233e-008  5.758501e-008 -8.838094e-008
 -1.879523e-008  7.396872e-008  2.951653e-007 -2.152664e-007
  4.490882e-008

 -1.044163e-005 -4.758914e-007 -2.131504e-006 -6.013508e-006
 -3.664397e-007  6.291460e-007  1.123109e-008  1.383693e-006
 -5.771741e-007  3.952609e-008 -1.476078e-006 -5.934826e-007
  6.284842e-007  2.557643e-007  5.690180e-008  1.480750e-007
 -5.931726e-007 -2.743099e-007 -6.932239e-007 -3.769923e-008
 -5.357467e-008  3.623811e-007 -4.701363e-008 -2.458118e-008
 -2.399190e-007 -1.089983e-007 -4.635625e-007  2.350015e-007
  8.049988e-008  2.450042e-007  9.077149e-008 -1.416445e-007
 -5.289968e-008  4.142157e-009 -5.124021e-007  1.544930e-007
  8.673644e-008  1.521420e-007  8.940706e-008 -1.006719e-007
 -5.249326e-008 -4.648353e-010 -4.440854e-007  1.469453e-007
 -5.138118e-008  2.347658e-007  2.645240e-008  6.162249e-008
  8.561639e-008  4.426997e-008 -2.187266e-007 -7.079454e-009
 -5.097247e-008  1.403105e-007  2.047557e-008 -1.317377e-007
 -9.690565e-008 -1.606327e-008 -1.085669e-007  1.259280e-006
  2.820770e-009  1.323488e-007  4.457930e-008  2.704415e-008
  3.613295e-008  1.070924e-008  5.597519e-008 -7.482751e-008
 -6.211129e-008  1.507070e-007 -1.608162e-008 -3.860889e-008
  1.537460e-007  2.982723e-008  9.430301e-008  6.218243e-008
 -7.230422e-008

 -9.635051e-006 -4.723926e-007 -7.043625e-007 -4.412137e-006
  1.027122e-006  1.771623e-006  4.397929e-007 -4.004663e-007
 -1.746531e-006 -1.686724e-007 -5.418024e-007  1.383484e-006
 -6.726384e-007  1.079197e-006  7.222809e-008  1.432234e-007
  8.565256e-007  1.165939e-008 -6.857305e-008  1.425030e-008
 -4.200568e-007  5.383486e-007  2.130367e-008 -1.061100e-007
  3.395689e-007 -2.250314e-008  1.501661e-007  3.309832e-009
  4.277309e-008  2.255586e-007  7.185646e-008  1.487659e-007
  1.898427e-007  7.855640e-008  1.326781e-007 -1.094981e-008
 -5.923266e-008  9.068340e-008  1.183202e-007 -1.070775e-009
  5.797323e-008  1.930890e-007  1.228351e-007 -1.762403e-007
 -1.337972e-007  7.060878e-008  1.476612e-007  7.925825e-008
  4.889061e-009  1.851470e-007  8.783562e-008 -7.554876e-008
 -1.729970e-007  1.911570e-008  4.386056e-008  1.557786e-008
  7.060881e-008 -2.098743e-009 -1.422889e-008  2.820770e-009
  1.243469e-006 -6.838444e-008  6.044266e-009 -1.722605e-007
  1.002608e-007 -1.713428e-007  1.593163e-008 -1.563040e-008
 -1.137857e-007 -1.253258e-007  5.756869e-008  5.431516e-008
 -6.641656e-009 -1.280073e-007  2.819970e-008  4.017484e-009
 -1.323557e-008

 -1.516223e-004 -9.135410e-007 -2.779793e-006 -3.063752e-005
 -4.713216e-007  1.341326e-005  3.529505e-007  4.353375e-006
 -2.242976e-005 -7.444837e-007 -3.615571e-006  1.002188e-006
  2.831936e-007  9.570964e-006  8.296879e-007 -7.358634e-007
 -8.956509e-007 -4.480883e-007 -2.214672e-006  1.515849e-006
 -5.533579e-007  6.554080e-006  6.946441e-007 -7.628283e-007
  1.841985e-006 -2.970681e-007 -9.699726e-007  9.013119e-007
 -5.438094e-007  4.383489e-006  4.775428e-007 -5.510951e-007
  1.611064e-006 -2.824926e-007 -4.998408e-007  5.610039e-007
 -4.858142e-007  3.075016e-006  1.476151e-007 -3.641268e-007
  1.369197e-006 -1.855923e-007 -3.555234e-007  1.851125e-007
 -1.706538e-007  2.308409e-006  1.404002e-007 -1.218002e-007
  1.013754e-006 -1.362890e-007 -2.219852e-007  1.755859e-007
 -8.753608e-008  1.839531e-006  2.629657e-008 -1.495241e-007
  7.652844e-007 -1.144419e-007 -9.783103e-008  1.323488e-007
 -6.838444e-008  1.577272e-006 -1.721939e-008 -3.292528e-008
  7.166766e-007 -3.797781e-008 -5.207236e-008  7.673732e-008
  5.687752e-009  1.148459e-006 -6.808954e-008 -2.526428e-008
  7.574148e-007 -6.881299e-009 -2.479131e-008  8.435047e-008
  1.132021e-007

  1.142221e-005  3.315895e-007 -1.649014e-008  4.874358e-006
 -6.312555e-007 -1.784376e-006  7.360614e-007  1.303119e-006
  2.044771e-006  2.329321e-007  1.869986e-007 -5.029465e-007
 -4.271998e-007 -1.283289e-006  3.448024e-007  9.562991e-007
 -4.368444e-007  1.617362e-007  2.252422e-007 -3.282704e-007
  1.842108e-007 -6.529309e-007  3.299388e-007  4.188437e-007
 -4.802827e-007  4.177886e-008  7.159219e-008 -1.316504e-007
 -2.196216e-008 -3.573819e-007  3.997937e-007  1.480176e-008
 -4.537962e-007  6.853663e-008 -7.027283e-008  2.213110e-008
  1.867539e-008 -2.104299e-007  3.813142e-007  4.420531e-008
 -2.428908e-007  6.332800e-008 -9.764827e-008 -6.927235e-008
 -6.893902e-008 -8.473567e-008  3.635459e-007  9.141834e-008
 -6.278675e-008 -2.808818e-008 -9.048920e-009  5.076440e-008
  1.816502e-008 -4.751122e-008  3.882339e-007  9.140226e-008
 -4.162769e-008 -4.684495e-008 -4.771000e-009  4.457930e-008
  6.044266e-009 -1.721939e-008  4.936280e-007 -8.245376e-008
 -3.058554e-008 -1.488484e-008 -2.235341e-008 -5.568392e-008
 -5.919497e-008 -6.227124e-008  3.202598e-007 -1.610712e-007
 -1.300215e-008 -1.770081e-009 -4.720426e-009 -4.074305e-009
  2.466568e-008

 -5.422329e-006 -4.609197e-007  2.783647e-007 -2.568480e-006
 -1.242771e-007  7.012935e-007 -3.704531e-007 -5.699477e-008
 -5.884174e-007  1.744719e-008  1.368860e-008 -7.143295e-007
  5.966970e-007  2.984964e-007 -2.287467e-007 -4.262944e-007
  9.489371e-008 -1.037502e-008 -1.868633e-007  4.111648e-009
 -8.431653e-008  3.531262e-007 -9.798560e-008 -1.216240e-007
  1.663613e-007 -4.985636e-008 -1.290126e-007  8.673336e-008
  1.050303e-008  2.781674e-007 -1.164047e-007 -5.510593e-008
  2.595452e-007 -7.677433e-008 -5.532216e-008  2.754582e-008
 -1.009537e-008  1.243727e-007 -2.268315e-007 -4.616976e-008
  2.107661e-007  1.172165e-008  4.597073e-009  1.248811e-007
  7.894790e-008  1.271067e-008 -3.068267e-007 -6.098008e-008
  1.145558e-007  1.958165e-008  1.394350e-008  1.051811e-008
 -2.932167e-008 -1.669841e-009 -1.940845e-007 -4.437243e-008
  2.037624e-007 -5.230897e-009  4.062015e-009  2.704415e-008
 -1.722605e-007 -3.292528e-008 -8.245376e-008  1.128854e-006
  3.432337e-008  9.079078e-009  4.698166e-008  6.645988e-008
 -1.188248e-008  4.522193e-008  4.163937e-008 -8.747841e-008
 -3.804687e-008  6.398562e-008  4.768214e-008 -9.252200e-008
  6.428259e-008

 -1.109781e-004 -4.664718e-007 -1.806941e-006 -2.130462e-005
 -7.025947e-007  1.005303e-005  1.307579e-008  3.100665e-006
 -1.656665e-005 -4.799103e-007 -2.361775e-006  1.646855e-006
  1.044579e-007  7.472881e-006  2.921318e-007 -6.220437e-007
 -6.126290e-008 -3.211066e-007 -1.610141e-006  1.194747e-006
 -3.582184e-007  4.900678e-006  3.508966e-007 -4.020335e-007
  1.296396e-006 -1.102909e-007 -5.887858e-007  6.335473e-007
 -1.621963e-007  3.174871e-006  2.617831e-007 -3.256039e-007
  1.368834e-006 -1.698566e-007 -1.949776e-007  2.568719e-007
 -4.762646e-007  2.155482e-006  5.251141e-008 -2.921452e-007
  1.306579e-006 -9.522099e-008 -7.693379e-008  3.108199e-007
 -1.182361e-007  1.559279e-006  2.007708e-008 -1.398111e-007
  7.204572e-007 -1.257470e-008  8.086601e-009  1.298820e-007
 -1.005944e-007  1.110333e-006 -1.291077e-008  6.051098e-008
  7.332233e-007  3.165779e-008 -2.904247e-008  3.613295e-008
  1.002608e-007  7.166766e-007 -3.058554e-008  3.432337e-008
  1.501750e-006  7.022465e-009 -2.009814e-008 -3.337063e-008
 -2.972362e-008  4.350774e-007  2.794345e-008 -9.782267e-009
  2.388307e-007  4.814316e-008  9.987509e-008  9.757736e-008
  4.534438e-008

 -1.110396e-006  9.948130e-008  2.931318e-007  1.581619e-007
 -6.632272e-007  2.018406e-007  1.026422e-007 -2.576188e-007
 -5.732703e-007  2.410146e-007  1.092101e-007  7.782839e-007
 -1.661755e-007  3.103626e-007 -3.038923e-008 -4.271227e-007
  2.691432e-007  1.018412e-007  1.277612e-007 -6.264604e-008
 -2.176035e-007  1.418569e-007 -5.568470e-008 -2.051595e-008
  2.087810e-007  1.572452e-007  9.759197e-008 -8.927368e-008
 -2.567484e-007  1.967227e-008 -4.544292e-008 -1.128322e-008
  6.361828e-008  1.669368e-007  3.243413e-008  4.320256e-008
  4.181114e-008 -4.962824e-009 -7.192616e-008 -4.594154e-008
 -1.368702e-008  1.738353e-007  7.872637e-008  4.420876e-009
 -7.879612e-008  1.278280e-008 -8.028324e-008 -7.224786e-008
 -1.552736e-008  2.273749e-007  1.094653e-007 -2.553285e-008
 -1.873843e-007 -8.658479e-009 -3.547527e-008  5.251594e-008
  3.358748e-008  3.167265e-007  8.363132e-008  1.070924e-008
 -1.713428e-007 -3.797781e-008 -1.488484e-008  9.079078e-009
  7.022465e-009  4.131914e-007  4.425200e-008 -3.876246e-008
  3.884429e-008 -3.311601e-008  2.154625e-008  2.036072e-009
  2.467924e-008  2.321886e-007  4.342779e-008  9.661177e-009
  8.872527e-008

  2.873919e-006  3.399428e-007  1.304616e-006  3.357877e-006
 -2.009127e-007  3.857270e-007 -5.131335e-007 -7.893109e-008
 -4.262816e-008 -3.195868e-009  9.103178e-007  1.606805e-006
  1.290816e-007  2.949450e-007 -1.943409e-007 -1.033010e-007
  3.658882e-007  1.189797e-007  4.257594e-007  3.713611e-007
 -7.826436e-008  1.076117e-007  7.251049e-008  1.224108e-007
  2.486919e-007  7.075921e-008  5.052854e-007 -6.837357e-008
 -3.177685e-008 -1.754945e-008 -9.441116e-008  1.707689e-007
  4.244877e-008  6.420193e-008  4.753566e-007 -1.651826e-007
  1.837686e-009 -2.620364e-008 -9.152166e-008 -9.670562e-009
  2.538019e-008  4.393330e-009  3.691739e-007  5.789654e-008
  2.465471e-008 -5.739007e-008 -6.089452e-009  3.110138e-008
 -9.427085e-008  6.247146e-008  3.493443e-007 -1.783743e-008
 -7.048248e-008 -7.942436e-008  6.955731e-009  8.686104e-009
 -1.197502e-008  6.478369e-008  4.110519e-007  5.597519e-008
  1.593163e-008 -5.207236e-008 -2.235341e-008  4.698166e-008
 -2.009814e-008  4.425200e-008  4.884491e-007 -3.833200e-008
 -2.928457e-008 -2.780487e-008  1.077182e-008 -7.960461e-008
 -8.817768e-008  5.369128e-008  3.281880e-007 -1.524068e-007
  9.645812e-008

 -1.176107e-005 -3.223857e-007 -6.215278e-007 -4.960377e-006
  4.571350e-007  9.059662e-007  2.998560e-007 -6.134130e-008
 -1.647870e-006 -2.816734e-008 -7.465233e-007 -2.241732e-007
 -1.840106e-007  7.619261e-007  7.341802e-008 -1.531881e-007
 -4.098818e-007 -6.807517e-008 -4.248090e-007  7.667814e-008
  4.874761e-008  4.843400e-007  1.239746e-008 -1.395931e-007
  2.036102e-008 -7.368351e-009 -3.333392e-007  6.419468e-008
 -5.142483e-008  2.951092e-007  4.391487e-008  4.475671e-008
  2.454241e-007 -1.334897e-007 -2.658450e-007  9.306418e-008
 -5.773766e-008  2.633787e-007  3.666181e-008 -5.320552e-008
  1.717881e-007 -1.130790e-007 -1.690235e-007  6.578084e-008
  6.068766e-008  1.907098e-007 -4.363505e-008  2.922010e-008
 -1.679208e-008 -1.160863e-007 -2.520920e-007 -2.820244e-008
  1.211119e-008  1.761547e-007 -8.010451e-008 -7.896076e-008
  1.188010e-007 -3.966363e-008 -2.348588e-007 -7.482751e-008
 -1.563040e-008  7.673732e-008 -5.568392e-008  6.645988e-008
 -3.337063e-008 -3.876246e-008 -3.833200e-008  1.067392e-006
 -9.042382e-008  7.851470e-008 -3.541834e-008  1.255873e-008
  1.353448e-007 -3.812513e-008  5.685090e-008 -1.384224e-007
  5.747150e-008

  6.494931e-007 -2.516766e-008  1.038096e-007  2.010609e-006
 -3.629616e-007  2.019400e-007 -2.938166e-007  3.750244e-007
  9.283296e-007  7.627594e-008  1.466961e-007 -6.193795e-007
  3.089775e-007 -7.002367e-008 -3.999573e-009 -6.636277e-008
 -1.205207e-007  4.823921e-008  2.097085e-007 -5.623431e-008
 -1.870441e-007 -2.721833e-007  3.292798e-008  3.638482e-008
 -1.245595e-007  6.466236e-008  1.145167e-008 -4.614818e-008
 -1.417162e-007  4.969672e-009 -9.868231e-008 -2.817168e-008
 -2.621731e-008  1.160757e-007  4.295976e-008 -1.257462e-007
 -7.992260e-008  8.254200e-010 -8.861670e-008 -6.489344e-008
 -5.181624e-008  1.459267e-007 -6.728445e-009  3.244930e-008
 -9.190911e-008 -3.801485e-008 -9.591389e-009  3.315674e-008
  1.385713e-008  2.061777e-007 -6.998079e-008 -1.404961e-008
 -9.439696e-008  7.280616e-008  3.002181e-008  3.443146e-008
  5.504050e-008  1.778709e-007 -3.766682e-008 -6.211129e-008
 -1.137857e-007  5.687752e-009 -5.919497e-008 -1.188248e-008
 -2.972362e-008  3.884429e-008 -2.928457e-008 -9.042382e-008
  1.034924e-006  5.667003e-008 -6.493960e-008 -9.775626e-009
 -8.221622e-008 -1.223632e-007 -8.016735e-008  4.058001e-008
 -1.568363e-007

 -1.149550e-004 -2.444215e-007 -2.115793e-006 -2.261343e-005
 -4.619825e-007  1.013606e-005  7.702664e-008  3.663745e-006
 -1.677834e-005 -5.726608e-007 -2.807657e-006  1.538174e-007
  1.675961e-007  7.310539e-006  6.400764e-007 -4.803795e-007
 -9.079908e-007 -3.504812e-007 -1.706845e-006  1.110769e-006
 -4.737718e-007  4.945857e-006  5.037113e-007 -6.120699e-007
  1.150316e-006 -1.516657e-007 -7.815347e-007  6.352345e-007
 -3.587100e-007  3.309624e-006  2.853477e-007 -4.479324e-007
  1.194064e-006 -1.819474e-007 -4.222762e-007  4.351668e-007
 -3.821016e-007  2.361346e-006  8.912340e-008 -2.459981e-007
  1.064466e-006 -1.692026e-007 -2.955325e-007  1.293154e-007
 -1.323242e-007  1.736545e-006  6.142166e-008 -5.773110e-008
  7.890541e-007 -1.004362e-007 -2.303400e-007  1.637917e-007
  3.588043e-008  1.349180e-006 -7.943427e-009 -1.795163e-007
  5.415097e-007 -5.112027e-008 -9.228233e-008  1.507070e-007
 -1.253258e-007  1.148459e-006 -6.227124e-008  4.522193e-008
  4.350774e-007 -3.311601e-008 -2.780487e-008  7.851470e-008
  5.667003e-008  1.079373e-006 -7.178144e-008 -6.534214e-008
  4.982638e-007 -1.361408e-008 -3.274120e-008  2.024634e-009
  9.891310e-008

  8.507387e-006  3.633885e-007  5.232046e-007  4.900030e-006
 -6.454918e-010 -1.519527e-006  4.086156e-007  1.129229e-006
  1.642588e-006  1.786054e-008  4.917004e-007 -7.390318e-007
 -3.577409e-007 -8.640145e-007  2.124837e-007  6.454304e-007
 -3.487618e-007  1.990111e-008  2.009030e-007 -2.914362e-007
  7.965967e-008 -5.512354e-007  2.534697e-007  3.208595e-007
 -4.467727e-007  6.326888e-008  7.234350e-008 -1.380838e-007
 -5.285725e-008 -3.280697e-007  2.096773e-007  6.505139e-008
 -3.379027e-007  1.080387e-007  1.104206e-009  6.618891e-008
 -3.182676e-008 -1.628192e-007  2.612702e-007  8.345143e-008
 -1.060851e-007  8.179629e-008  2.025849e-008 -4.276742e-009
 -7.575225e-008 -6.989972e-008  2.603582e-007  2.300437e-008
 -8.340654e-008  5.694828e-008  6.910479e-008  8.987336e-009
  2.351613e-008 -1.121840e-007  2.741469e-007  1.309441e-007
 -2.122236e-008  1.129813e-008  5.758501e-008 -1.608162e-008
  5.756869e-008 -6.808954e-008  3.202598e-007  4.163937e-008
  2.794345e-008  2.154625e-008  1.077182e-008 -3.541834e-008
 -6.493960e-008 -7.178144e-008  4.322145e-007 -6.638135e-009
 -2.841191e-008  7.553292e-009  3.869194e-010 -6.794439e-008
 -8.670639e-009

  1.691340e-006 -2.229289e-007 -1.841717e-007 -1.881918e-007
  9.820825e-007 -2.565389e-007 -6.042184e-008 -8.553992e-007
 -4.319658e-008  7.114257e-009 -9.368264e-008 -2.956125e-007
  6.712024e-008 -1.007435e-007 -1.158557e-007 -1.895446e-007
  9.164026e-008 -1.854653e-007  7.046059e-008 -1.365451e-008
 -7.194004e-008 -8.862917e-008 -2.136349e-007 -2.746644e-008
  9.797774e-008 -3.550323e-008  5.738683e-008  4.696229e-008
 -1.045465e-007 -1.079344e-007 -1.913832e-007  6.620427e-008
  1.074404e-007  1.108202e-007 -2.685433e-009  3.830762e-010
  1.584910e-009 -4.549223e-008 -7.360687e-008 -1.233042e-008
 -4.233725e-008  3.847488e-008  2.455841e-008 -1.458010e-008
 -6.011582e-008 -6.001834e-008 -1.246652e-007 -1.205534e-007
  1.496020e-009  8.825175e-008 -4.178427e-008 -1.079799e-007
 -9.469047e-008 -5.049692e-008 -1.892256e-007  5.995012e-009
  6.268942e-008  9.103349e-008 -8.838094e-008 -3.860889e-008
  5.431516e-008 -2.526428e-008 -1.610712e-007 -8.747841e-008
 -9.782267e-009  2.036072e-009 -7.960461e-008  1.255873e-008
 -9.775626e-009 -6.534214e-008 -6.638135e-009  1.011581e-006
  1.058067e-009 -4.731752e-008 -7.584722e-008  3.899432e-008
 -4.664046e-008

 -8.508814e-005 -8.148645e-007 -2.424617e-006 -1.651587e-005
  1.277800e-007  7.854050e-006  4.589796e-007  1.991338e-006
 -1.236532e-005 -4.844910e-007 -2.488787e-006  1.158334e-006
  1.401230e-007  5.300405e-006  6.435815e-007 -5.576594e-007
 -1.705837e-007 -3.357247e-007 -1.260415e-006  7.532837e-007
 -3.619110e-007  3.617417e-006  4.144868e-007 -5.579317e-007
  1.219416e-006 -2.254782e-007 -5.563515e-007  4.918435e-007
 -3.656670e-007  2.305482e-006  2.911307e-007 -1.778308e-007
  1.018182e-006 -1.471562e-007 -3.328541e-007  5.078684e-007
 -2.822208e-007  1.605547e-006  9.610183e-008 -2.173566e-007
  8.214166e-007 -6.558449e-008 -2.500344e-007  9.970426e-008
  1.011104e-008  1.157655e-006  9.743817e-008 -1.227181e-007
  6.503936e-007 -2.248150e-008 -1.435694e-007  1.942587e-007
 -1.214794e-007  9.329333e-007 -1.815324e-008 -1.163604e-007
  3.517881e-007 -2.116064e-008 -1.879523e-008  1.537460e-007
 -6.641656e-009  7.574148e-007 -1.300215e-008 -3.804687e-008
  2.388307e-007  2.467924e-008 -8.817768e-008  1.353448e-007
 -8.221622e-008  4.982638e-007 -2.841191e-008  1.058067e-009
  1.209112e-006 -3.286686e-009 -6.975454e-008  1.429122e-008
  8.757227e-008

 -4.537682e-006  8.209164e-008  3.591564e-007 -8.325164e-007
 -5.873975e-007  5.978827e-007  1.920097e-008 -7.805061e-008
 -8.909794e-007  2.017170e-007  6.835613e-008  8.616614e-007
 -2.491068e-007  4.750647e-007  2.656283e-008 -1.898877e-007
  4.394361e-007  6.000386e-008 -1.207959e-008  1.521096e-008
 -3.690838e-008  2.696262e-007 -3.172468e-009 -5.924367e-008
  2.393313e-007  1.140813e-007  8.678931e-008 -9.536307e-009
 -2.141570e-007  1.069076e-007 -4.278021e-010 -1.059302e-008
  5.054029e-008  8.203781e-008  2.519040e-008 -6.967416e-008
  4.212928e-008  8.789566e-008 -3.232021e-008 -1.513262e-008
  3.160489e-008  8.563700e-008  4.838036e-009  6.695775e-008
 -6.239689e-008  4.232689e-008 -3.615684e-008 -2.424835e-008
  3.375292e-008  1.249307e-007  7.543488e-008 -1.279623e-008
 -8.968961e-008  1.680955e-008 -3.831449e-008 -1.593560e-008
  3.206923e-008  1.879294e-007  7.396872e-008  2.982723e-008
 -1.280073e-007 -6.881299e-009 -1.770081e-009  6.398562e-008
  4.814316e-008  2.321886e-007  5.369128e-008 -3.812513e-008
 -1.223632e-007 -1.361408e-008  7.553292e-009 -4.731752e-008
 -3.286686e-009  3.135709e-007  5.066798e-008 -8.642101e-009
 -6.003375e-010

 -2.456483e-006 -8.090748e-008  6.718355e-007  1.224752e-006
 -3.481299e-007  7.430343e-007 -8.439129e-008 -3.119994e-007
 -9.793477e-007  1.254339e-007  3.538427e-007  1.678131e-006
  1.626287e-007  5.234381e-007 -1.856896e-007 -2.766921e-007
  3.194163e-007  8.417461e-008  2.305007e-007  3.287621e-007
 -1.239150e-008  3.528289e-007 -3.656778e-008  7.306134e-008
  3.284193e-007 -3.910679e-008  3.129032e-007 -5.011195e-008
 -1.245505e-007  1.460112e-007 -2.335166e-008  7.829969e-008
  1.241616e-007  1.317925e-008  2.711819e-007 -6.768737e-008
 -4.546709e-008  2.823689e-008 -7.951546e-008 -8.419698e-009
  5.083065e-008 -9.560749e-009  2.646920e-007  9.334322e-008
  6.733488e-008  4.443835e-008 -3.426682e-008  6.426447e-008
 -9.335350e-008  5.384090e-009  2.871201e-007  2.602756e-009
 -1.195181e-007  1.991014e-008  1.656697e-009 -6.139118e-008
  3.013452e-008  2.025055e-008  2.951653e-007  9.430301e-008
  2.819970e-008 -2.479131e-008 -4.720426e-009  4.768214e-008
  9.987509e-008  4.342779e-008  3.281880e-007  5.685090e-008
 -8.016735e-008 -3.274120e-008  3.869194e-010 -7.584722e-008
 -6.975454e-008  5.066798e-008  4.281932e-007 -1.400823e-008
  7.063405e-008

 -1.210155e-005 -2.979920e-007 -6.748588e-007 -6.502764e-006
 -2.266050e-007  8.288895e-007  7.463388e-008 -3.020657e-007
 -1.625156e-006  1.664458e-008 -7.182094e-007 -2.358633e-007
  2.024913e-008  5.678315e-007 -2.234926e-007 -1.673035e-007
  5.011169e-007 -2.191016e-008 -4.000850e-007 -2.429674e-007
  1.816433e-007  5.132059e-007 -1.815333e-007 -8.925144e-008
  2.892104e-007 -2.704229e-008 -2.321247e-007 -1.434851e-008
 -1.955039e-007  2.928867e-007 -1.415615e-008 -9.605527e-008
  1.315187e-007  1.272189e-008 -2.318147e-007 -1.333330e-008
  2.387652e-008  1.035451e-007 -5.248931e-008  2.704016e-008
  6.202211e-008  2.960768e-008 -2.493526e-007  2.038158e-008
  6.694780e-008  8.760172e-008 -6.118574e-008  1.243632e-008
  1.793414e-007 -5.577965e-008 -1.766667e-007  4.864255e-008
  8.901905e-009  9.848854e-008  2.659857e-008 -3.039518e-008
 -4.230887e-008 -5.466099e-008 -2.152664e-007  6.218243e-008
  4.017484e-009  8.435047e-008 -4.074305e-009 -9.252200e-008
  9.757736e-008  9.661177e-009 -1.524068e-007 -1.384224e-007
  4.058001e-008  2.024634e-009 -6.794439e-008  3.899432e-008
  1.429122e-008 -8.642101e-009 -1.400823e-008  9.374413e-007
 -1.584476e-008

 -1.261444e-005  1.354101e-007  3.466226e-007 -3.297464e-006
 -4.889664e-007  8.751054e-007 -2.230671e-007  3.186095e-007
 -2.167735e-006 -2.301393e-008 -4.342242e-008  8.706171e-007
  1.353484e-008  8.900720e-007 -1.405727e-007 -2.227014e-007
 -7.463618e-008  5.542736e-008 -2.452575e-008  2.915309e-007
 -1.978164e-007  6.347567e-007 -2.858243e-008  1.260186e-007
  7.605120e-008  5.408392e-008  1.224976e-007  1.156946e-008
 -6.619680e-008  3.632736e-007  5.386728e-008  1.047062e-007
  1.512370e-007  4.621913e-008  1.024437e-007  4.177088e-008
  1.673369e-008  2.371756e-007  5.073655e-008 -1.263551e-007
  1.816622e-007  2.155039e-008  7.706416e-008 -9.584692e-008
 -8.274874e-008  1.341596e-007  7.166196e-009 -6.698378e-008
  8.225719e-008  7.796017e-008  5.808433e-008 -3.207388e-008
 -2.485740e-008  7.655581e-008  2.178672e-008  5.904773e-008
  4.876002e-008  1.089358e-007  4.490882e-008 -7.230422e-008
 -1.323557e-008  1.132021e-007  2.466568e-008  6.428259e-008
  4.534438e-008  8.872527e-008  9.645812e-008  5.747150e-008
 -1.568363e-007  9.891310e-008 -8.670639e-009 -4.664046e-008
  8.757227e-008 -6.003375e-010  7.063405e-008 -1.584476e-008
  7.975025e-007


[EIGEN VALUE]
  2.640673e-002  8.139578e-004  2.013441e-004  1.115981e-004
  6.578774e-005  5.230723e-005  4.564336e-005  3.085018e-005
  2.615393e-005  2.298245e-005  2.022833e-005  1.316414e-005
  1.269754e-005  8.971524e-006  6.473612e-006  6.362929e-006
  5.600158e-006  4.968610e-006  4.496078e-006  4.068515e-006
  3.705090e-006  3.578828e-006  3.321272e-006  2.960710e-006
  2.854895e-006  2.559280e-006  2.363873e-006  2.252483e-006
  2.144311e-006  1.971198e-006  1.902059e-006  1.830226e-006
  1.680433e-006  1.633730e-006  1.569195e-006  1.506436e-006
  1.417282e-006  1.331208e-006  1.279311e-006  1.247001e-006
  1.192317e-006  1.158625e-006  1.060443e-006  1.032409e-006
  9.732540e-007  8.629885e-007  8.229308e-007  7.975633e-007
  7.467635e-007  7.052926e-007  6.702049e-007  6.183520e-007
  6.086384e-007  5.441708e-007  4.751684e-007  4.194134e-007
  3.810498e-007  3.770035e-007  3.175439e-007  2.890765e-007
  2.720132e-007  2.514990e-007  2.191043e-007  2.040060e-007
  1.753353e-007  1.614622e-007  1.440388e-007  1.325810e-007
  1.107005e-007  1.098323e-007  1.016531e-007  8.938541e-008
  8.255639e-008  7.596277e-008  7.173080e-008  6.596380e-008
  4.960461e-008


[EIGEN VECTOR]
77 77

  9.579514e-001  2.828788e-003  1.975221e-002  2.031784e-001
  2.352858e-003 -9.697364e-002 -1.594884e-003 -1.921862e-002
  1.432979e-001  3.973587e-003  2.420358e-002 -2.349498e-002
 -6.906071e-004 -6.794462e-002 -2.869623e-003  1.017180e-002
 -9.534357e-003  2.164907e-003  1.262042e-002 -1.102515e-002
  3.903894e-003 -4.363134e-002 -2.024887e-003  5.649451e-003
 -1.849489e-002  9.546215e-004  3.501061e-003 -5.236441e-003
  3.023065e-003 -2.672818e-002 -9.273559e-004  2.509502e-003
 -1.425430e-002  5.838767e-004  9.337818e-004 -2.373309e-003
  2.396788e-003 -1.726137e-002  4.410048e-004  1.522814e-003
 -1.051092e-002  4.146715e-004  6.411129e-004 -7.672912e-004
  4.506150e-004 -1.173609e-002  1.320941e-004 -6.721947e-005
 -7.072397e-003  1.327102e-004  6.214479e-004 -8.116095e-004
  3.359352e-004 -8.273418e-003  4.078707e-004  4.947787e-004
 -5.753732e-003 -3.735284e-005  2.344467e-004 -4.359129e-004
 -4.061153e-004 -5.966929e-003  4.756989e-004 -2.238876e-004
 -4.362211e-003 -4.451932e-005  1.279950e-004 -4.819634e-004
  4.466275e-005 -4.517381e-003  3.664395e-004  6.175370e-005
 -3.344483e-003 -1.807776e-004 -9.075532e-005 -5.051911e-004
 -5.031795e-004

  2.139614e-001 -2.566560e-002 -4.289373e-002 -9.692410e-001
 -1.619680e-002  2.916326e-002  3.793017e-003  2.145231e-002
 -1.390128e-003 -3.380911e-003 -6.184171e-002 -1.952884e-002
  1.467043e-002  4.466646e-003 -4.208102e-003 -3.133865e-002
  2.978060e-002 -3.927226e-003 -3.995071e-002  5.258818e-004
  7.104360e-003  8.774526e-003 -3.466005e-003 -2.699229e-002
  2.097711e-002 -5.097043e-003 -2.011181e-002  9.533821e-003
 -2.851337e-003 -9.436954e-005 -4.020926e-003 -6.829508e-003
  9.967247e-003 -2.598363e-003 -1.365004e-002  6.430107e-003
  2.702202e-003 -3.483744e-003 -5.605347e-003 -2.228028e-003
  3.643129e-003 -5.020302e-004 -1.011903e-002  3.165201e-003
  4.295205e-003 -2.066644e-003 -3.827020e-003  3.352640e-003
  3.471881e-003 -1.200460e-003 -8.152814e-003  5.629159e-003
  5.371728e-004 -2.253753e-003 -1.762990e-003  8.056914e-004
  6.710750e-004 -1.937664e-003 -5.699529e-003  4.792839e-003
  2.848402e-003 -1.946502e-003 -2.962622e-003  1.745291e-003
 -2.794480e-003 -4.954449e-004 -3.449707e-003  2.995485e-003
 -2.224810e-003 -2.206518e-003 -3.788818e-003  6.642359e-004
 -1.798120e-003 -1.900153e-004 -2.171137e-003  4.790221e-003
  6.300285e-004

  1.062564e-001  2.280774e-002 -4.980136e-002  2.866083e-002
  1.379636e-002  2.992568e-001  1.451587e-002 -4.425353e-001
 -3.438277e-001  1.045725e-002 -4.202781e-002  6.324316e-001
 -1.162318e-003  1.651042e-001 -3.946234e-002 -1.203751e-001
  2.765736e-001  2.831736e-002  2.337107e-002  7.030257e-002
 -3.302481e-002  7.493081e-002 -3.558889e-002  7.569641e-003
  1.613921e-001  1.647575e-002  5.326861e-002 -1.836817e-002
 -3.255141e-003  6.572051e-003 -2.289452e-002  2.924371e-002
  6.085976e-002  1.741562e-002  4.645144e-002 -2.852297e-002
  7.048010e-003 -2.169650e-002 -1.865446e-002  1.588586e-002
  1.699302e-002  1.081818e-002  3.184203e-002 -1.924548e-002
  1.469075e-002 -2.390037e-002 -1.214683e-002  6.910881e-003
 -4.604072e-003  6.963962e-003  2.040461e-002 -1.670101e-002
  2.605408e-003 -2.238352e-002 -8.265552e-003  2.528614e-003
 -3.341267e-003  4.937375e-003  1.255240e-002 -1.009547e-002
  8.188590e-003 -2.170424e-002 -7.151902e-003 -2.475090e-003
 -1.046112e-002  4.937826e-003  9.156891e-003 -2.968896e-003
 -3.856735e-003 -2.001906e-002 -7.230508e-003  2.000844e-003
 -8.230380e-003  4.159329e-003  9.307345e-003 -1.717366e-003
  1.125966e-003

  1.062852e-001 -2.249015e-002  1.278787e-002  4.302711e-002
 -7.482709e-002  1.822204e-001  4.576668e-002  8.322525e-001
 -4.176682e-001 -2.527149e-003  5.651020e-003  2.008615e-001
  3.488019e-002  1.086249e-001  6.378070e-002  5.464202e-002
  2.390447e-002 -6.737678e-003  1.520446e-002  3.553623e-002
 -2.219707e-002  6.171280e-002  4.887050e-002  2.338009e-002
  4.676989e-002 -2.225643e-003  2.574156e-002  3.992515e-003
 -1.598625e-002  2.523521e-002  2.890306e-002  5.610714e-003
  1.465216e-002  5.215039e-004  2.125524e-002 -3.745174e-003
 -8.360041e-003  1.444246e-002  2.090506e-002 -3.954437e-003
  1.135122e-003  5.375416e-004  1.928877e-002 -1.304088e-002
  6.414790e-003  1.092228e-002  1.724202e-002 -5.124337e-003
  7.682398e-003  7.065668e-004  1.499231e-002 -7.137232e-003
 -7.188616e-003  2.134856e-003  1.575126e-002 -5.227894e-003
  5.519404e-003  3.113475e-003  1.223765e-002  4.241405e-004
 -5.256376e-004  6.611681e-005  1.055607e-002 -4.194208e-003
  2.983526e-003  1.815744e-003  8.219139e-003 -5.881868e-003
 -1.220901e-004  7.000999e-004  7.767029e-003 -6.763632e-003
 -2.544986e-003  1.835241e-003  5.212070e-003 -8.699294e-003
  1.949097e-003

  8.315540e-002 -9.291042e-002 -1.350220e-001  2.237403e-002
  4.967200e-001 -6.227249e-002  1.048287e-001 -1.951986e-001
 -6.306408e-001 -9.553901e-002 -7.209319e-002 -3.283197e-001
  3.729777e-002  2.584561e-002  3.789465e-002 -1.853565e-002
 -2.986414e-001 -6.014631e-002 -5.502622e-002  2.649679e-002
 -4.152527e-002  6.581984e-002 -1.625123e-004 -2.381747e-002
 -8.104498e-002 -3.833820e-002 -6.777918e-002  4.369450e-002
 -1.440113e-002  6.669026e-002  2.991295e-003 -3.834965e-002
  4.237817e-003 -1.855541e-002 -5.055069e-002  4.501083e-002
 -3.682912e-002  5.523651e-002 -5.593364e-003 -1.308552e-002
  4.241855e-003 -8.833502e-003 -1.229592e-002  2.903751e-002
 -9.219272e-003  5.177644e-002 -1.540146e-002 -1.116264e-002
  1.686974e-002 -1.196166e-002 -7.434324e-003 -1.066308e-003
  1.946112e-003  3.627578e-002 -9.679582e-003  9.688091e-004
  2.303292e-002 -1.313436e-002 -1.229186e-002 -8.490851e-004
  3.645155e-003  2.317886e-002 -8.552445e-003  9.273840e-004
  6.383725e-003 -6.979297e-003 -1.327646e-002  1.130226e-002
 -9.073998e-003  1.731696e-002 -3.667444e-003  1.443373e-002
  1.359808e-002 -9.742576e-003 -8.069843e-003 -2.219840e-004
 -5.445926e-003

  2.271840e-002  1.696605e-001  5.977811e-001 -5.915316e-002
 -3.829022e-001 -1.948359e-001 -2.073608e-001 -1.517687e-001
 -4.133976e-001  5.465090e-002  3.258629e-001 -1.520648e-001
 -4.894981e-002 -5.551057e-004 -8.198073e-002  5.870467e-002
 -4.734506e-002  4.553491e-002  7.760048e-002 -5.223292e-002
  1.851163e-002  7.597957e-003 -6.598575e-003  2.895591e-003
 -1.724388e-002  4.072438e-002  5.172724e-002 -7.810533e-002
  2.126570e-002 -4.513557e-003 -3.050091e-002  3.494264e-002
 -2.672372e-002  1.962025e-002  5.296067e-002 -5.428795e-002
 -1.497907e-002  9.644964e-003 -2.387724e-002 -5.780650e-003
  1.153022e-002  7.550878e-003  2.839121e-002 -9.886103e-003
 -2.330547e-003  7.897838e-003 -2.605838e-004  2.069598e-004
 -3.881638e-002  1.980032e-002  2.066623e-002 -1.750620e-002
  1.775990e-002  5.099158e-003 -6.184297e-005  8.159179e-003
  8.504792e-003  2.285901e-002  2.169751e-002 -3.424213e-002
 -1.769080e-002  1.274325e-002 -6.285694e-003  7.790561e-003
  1.593768e-002  1.123313e-002  1.949046e-002 -8.161775e-003
 -2.873506e-003  1.094302e-002  4.258142e-004 -5.087878e-003
 -1.642189e-002  1.085625e-002  1.210292e-002 -1.460003e-004
  1.778853e-002

 -2.357243e-002 -1.208995e-001  3.813271e-001 -4.972880e-002
  6.992276e-001  4.612675e-002 -2.133965e-001  1.329173e-001
  1.751979e-001 -1.044964e-001  2.814552e-001  5.725994e-002
 -1.938798e-001  4.724358e-002 -6.861498e-002 -1.821406e-002
  2.273676e-001 -4.328453e-002  1.081944e-001 -6.874391e-002
 -1.258908e-002 -2.230614e-002 -1.999762e-002  8.911749e-003
  4.131067e-002  8.438582e-003  9.115064e-002 -6.290142e-002
  1.774257e-002 -3.659894e-002 -4.497253e-002  3.001912e-002
  1.391838e-002  1.050184e-002  8.952701e-002 -5.218159e-002
  5.580597e-003 -2.454387e-002 -2.619067e-002  2.035072e-002
  1.217942e-002  7.703477e-004  4.920399e-002 -1.541719e-002
 -1.177041e-002 -2.869065e-002 -4.021751e-003  1.195290e-003
 -2.179719e-002  1.749411e-002  2.204164e-002 -3.478833e-002
  1.042880e-002 -2.990729e-002 -8.612033e-003  7.960263e-003
 -1.204226e-002  7.567237e-003  1.970501e-002 -2.987764e-002
  2.085570e-002 -1.923361e-002 -1.796450e-002  4.171355e-003
 -9.666906e-003 -6.018444e-003  1.794601e-002 -2.045384e-003
 -2.000816e-003 -1.768145e-002  1.330758e-003  1.173026e-002
 -1.365376e-002 -1.139203e-003  4.747138e-003 -5.724186e-003
  6.664358e-004

 -4.289463e-002  1.842961e-001 -6.688365e-002 -6.334136e-002
  1.273183e-001 -4.620194e-001  1.308647e-001  9.083466e-003
 -8.100568e-002  2.323899e-002 -4.846200e-002  4.601552e-001
 -3.979445e-001 -2.303140e-001  7.777771e-002  3.470047e-001
 -1.119908e-001  4.875615e-002 -1.736822e-002 -8.123814e-002
  6.791348e-002 -1.083057e-001  7.727978e-002  8.244337e-002
 -2.031126e-001  4.022091e-002 -1.313236e-002  1.777407e-003
  3.411312e-002 -5.035622e-002  8.709591e-002 -1.434793e-002
 -1.384322e-001  1.135099e-002 -3.774538e-002  2.210028e-003
 -8.245728e-003 -6.383495e-003  6.725637e-002 -4.647400e-002
 -3.074041e-002  3.740139e-003 -4.099315e-002  1.357287e-002
 -4.167557e-003  5.560040e-003  6.338648e-002  4.917859e-003
 -2.105650e-002 -1.097693e-003 -2.022354e-002  1.606814e-003
 -2.092760e-003  7.109540e-003  4.582155e-002 -1.655275e-002
 -2.054263e-002 -2.275144e-003 -1.343155e-002  1.027280e-002
  2.069920e-002  2.471537e-002  3.511678e-002 -3.599127e-002
  1.562782e-002 -6.755915e-004 -1.000127e-002  1.177417e-002
 -2.644436e-002  1.323544e-002  1.985114e-002 -5.900898e-003
  1.642840e-002  4.064603e-003 -4.262460e-003  6.297972e-003
  1.322159e-002

  3.268284e-002  6.993771e-001 -7.984962e-002  9.824304e-003
  9.055785e-002  2.830325e-001  1.584830e-001 -1.766766e-002
 -9.490990e-003  9.313988e-003 -6.534015e-002 -3.326498e-001
 -2.173950e-001  1.752796e-001  7.993622e-002  2.462602e-001
  2.879263e-001  5.308127e-002  3.294765e-003 -7.471248e-002
  5.145535e-002  2.796838e-002  4.810664e-002 -3.528752e-002
  7.136799e-002  5.793402e-002  1.484352e-002 -4.274284e-002
  7.387833e-002 -2.277173e-002  3.463858e-002  9.154153e-003
 -9.069498e-003  1.485295e-002  1.893810e-004  6.634521e-003
  3.981309e-003 -1.121400e-002  3.025810e-002 -1.480856e-002
  1.538176e-002 -8.537259e-003 -8.182229e-003 -1.868663e-002
 -1.014241e-002 -2.732676e-002  2.095905e-002  1.987526e-004
  1.231801e-002 -1.706490e-003 -1.669592e-002  2.684937e-002
  3.931420e-002 -4.569781e-002  1.111480e-002 -2.360883e-002
 -1.810714e-002  4.451311e-003 -4.946538e-003 -1.680029e-002
  1.105071e-002 -3.185315e-002  1.526801e-002 -1.513669e-002
 -2.147896e-002 -6.907356e-003 -9.628489e-003 -4.956944e-003
  5.281151e-004 -7.300164e-003  1.507838e-002 -2.312888e-003
 -1.943777e-002 -2.649678e-003 -2.101657e-002 -1.512143e-003
 -1.772232e-002

  1.732156e-002 -6.041253e-001 -8.129763e-003  1.751353e-002
 -1.754237e-001  1.800383e-001  2.471188e-001 -9.779416e-002
 -8.112925e-002  8.351189e-002  2.873964e-002 -2.156060e-001
 -3.851026e-001 -2.171585e-002  7.982785e-002  3.100794e-001
  2.662099e-001  4.206083e-002  4.077248e-002 -2.478243e-001
  7.818958e-003  3.131274e-002  5.391021e-002  9.493856e-002
  7.740867e-002 -2.862630e-002  3.776632e-003 -7.330198e-002
  8.002464e-003  3.011101e-002  7.948753e-002 -1.010816e-002
 -3.731754e-002 -2.972779e-003 -2.460718e-002 -3.373574e-002
  5.555223e-002 -5.631287e-003  5.599126e-002 -1.626547e-003
 -4.549996e-002  1.450536e-002 -1.251035e-002 -2.455338e-002
  1.187508e-002  2.106339e-003  3.152513e-002 -5.919779e-003
  6.728112e-003 -1.079297e-002 -4.990967e-003  1.049907e-002
 -1.321849e-002  2.251974e-002  2.448917e-002 -2.858120e-002
  5.690603e-004 -1.763173e-002 -2.417216e-002 -7.355711e-003
  3.206986e-002  5.899038e-003  2.216951e-002 -1.131637e-003
 -2.743319e-003  1.368501e-003 -2.338204e-002  4.451913e-003
 -2.479973e-003 -7.400820e-003  7.917789e-003 -1.647615e-003
  1.304285e-002  5.810234e-003 -8.191688e-003  1.780211e-002
 -1.738225e-002

 -1.845805e-002  3.941774e-002  3.447405e-001 -1.583513e-002
  3.740124e-002 -8.418418e-002  7.267034e-001 -1.715461e-002
  8.580956e-002 -2.221115e-002  1.151466e-001  5.309486e-002
  9.537772e-002 -2.320843e-002  2.947378e-001 -3.121007e-001
 -1.471791e-002 -1.627013e-002  5.444834e-002  4.523138e-002
  3.441886e-002 -7.309027e-003  1.557249e-001 -1.686754e-001
  1.035660e-001 -3.950153e-002  2.717463e-002  4.387855e-002
 -1.087043e-001 -2.449764e-003  9.949706e-002 -7.626136e-002
  4.121234e-002 -1.867936e-002  5.562981e-003  3.570094e-002
 -2.793920e-002  1.514210e-002  6.472194e-002 -5.537815e-002
  1.700989e-002 -3.014064e-003  1.809543e-002 -5.145456e-002
 -2.518544e-002  1.217658e-002  1.918449e-002 -1.938601e-002
  1.304783e-002 -7.488419e-004  1.408459e-002  1.672682e-003
  1.171250e-002  9.695968e-003  2.080101e-002 -2.808996e-002
  1.952845e-002  4.099076e-004  1.680589e-002 -4.335990e-002
  3.369661e-004  3.684705e-003  1.555968e-002 -4.661379e-003
 -1.064322e-002  1.442854e-002  7.818725e-003  3.091452e-003
 -8.623124e-003 -9.004273e-003  1.742796e-002 -5.278575e-003
  2.295347e-003  1.097484e-002  1.290904e-002 -1.102166e-002
  2.483438e-003

  2.696907e-002 -1.682388e-002  2.291704e-001 -3.344175e-002
  3.476859e-002  4.430696e-001 -4.864305e-003 -1.165349e-001
  1.881250e-001 -6.172395e-002  5.160013e-002  1.652302e-001
  2.275647e-001  1.525710e-001  1.196164e-001  4.640303e-001
 -4.750227e-001 -1.861924e-002 -2.280790e-002 -5.764305e-002
  5.651418e-002  9.129448e-002  1.206268e-001  6.479737e-002
 -1.577427e-001 -4.326487e-002  2.360550e-002  1.892836e-002
  2.918759e-002  8.908582e-002  8.614456e-002 -3.462897e-002
 -1.074938e-001 -4.863300e-002  4.407775e-002  3.852770e-002
 -3.710954e-002  9.007847e-002  3.663281e-002 -4.036852e-002
  1.876087e-002 -2.763263e-002  3.805370e-002  1.304595e-002
 -8.946257e-003  6.774357e-002  3.059977e-002  1.510890e-003
  2.644669e-002 -1.856437e-002  3.097584e-002  2.142961e-002
 -5.332218e-003  4.190309e-002  1.433214e-002 -2.031887e-002
  2.569065e-002 -1.111468e-002  4.639097e-002 -5.441142e-003
  1.346590e-002  4.181384e-002 -2.732593e-004  1.142756e-004
  2.270980e-002 -2.051850e-002  4.373243e-002  3.321986e-003
  1.005747e-002  3.280274e-002 -3.715241e-003 -2.540228e-002
  8.413711e-003 -7.404381e-003  2.640723e-002 -4.129823e-002
  6.198056e-003

  2.638755e-002  1.066788e-002 -3.027819e-002 -3.423605e-003
 -9.287633e-002  1.961155e-001 -6.623908e-002  1.236118e-002
  9.961727e-002  5.323637e-002  3.456937e-002 -1.536237e-002
 -6.779794e-001  1.280287e-001  5.406775e-002 -3.169117e-001
 -3.981483e-001  8.546832e-002  2.249374e-002  2.846786e-001
 -1.368598e-001  8.504001e-002  8.842598e-003 -3.325451e-002
 -4.426474e-002  9.820384e-002  1.874820e-002  5.280226e-002
 -4.094067e-002  9.296969e-002 -1.490750e-002  3.775655e-002
  9.277042e-002  6.820194e-002  5.794165e-002 -1.673506e-002
 -3.436660e-002  7.054007e-002 -1.301868e-002  4.047652e-003
 -8.283073e-003  5.458664e-002  5.076737e-002  4.329429e-002
  2.114207e-002  4.941419e-002 -8.281493e-003  2.693230e-002
  3.190863e-002  3.266095e-002  3.678241e-002 -3.459653e-002
  2.744794e-002  1.412502e-002 -9.268058e-003 -6.649924e-003
  7.097339e-002  3.009871e-002  2.690811e-002 -3.197845e-002
  1.379256e-002 -5.206898e-003 -4.922465e-003 -1.597131e-002
  1.373482e-003  2.303707e-002  1.853438e-002  1.455210e-002
  8.915148e-003  8.803867e-003 -2.972793e-003 -1.248327e-002
 -1.342082e-002  1.406649e-002  9.260325e-003 -3.837771e-002
  1.177545e-002

 -7.225308e-003 -9.822664e-002  5.821922e-002 -5.496732e-003
  1.765924e-002 -1.528119e-001 -2.980750e-002 -3.671143e-002
  1.372891e-002 -2.985101e-002 -5.062527e-002 -7.895852e-002
  3.933848e-002 -2.384998e-002  6.241836e-002  3.939936e-001
  1.132629e-001 -1.755557e-002 -4.077787e-002  7.925027e-001
 -1.989772e-002 -2.196941e-002  9.706445e-002 -8.557542e-003
  2.774226e-001 -5.071540e-003  4.925582e-002  4.647051e-002
 -3.852930e-003 -2.069053e-003  7.176601e-002  3.657738e-002
  1.537447e-001 -1.255792e-002  5.943504e-002 -1.408706e-002
 -4.869178e-003 -2.962843e-002  3.750553e-002  2.287120e-002
  3.729159e-002 -2.071479e-002  2.777929e-002 -3.386984e-002
 -5.586613e-002 -2.389537e-002  3.383155e-002  2.485030e-002
  2.170926e-003 -6.810220e-003  3.258054e-002 -6.632964e-003
  4.550879e-002 -1.158907e-002  2.384034e-002  1.370220e-002
  3.066950e-003 -3.085678e-002  1.730027e-002 -2.083351e-002
  5.770309e-003  6.430426e-003  1.123425e-002 -6.966307e-003
 -5.557939e-005 -3.251279e-002  2.399361e-002 -7.258554e-003
 -1.639960e-002 -8.041078e-003  6.015680e-003  4.762198e-003
 -7.377776e-003 -1.358951e-002  9.905358e-003 -2.237939e-002
  3.986208e-003

  6.325753e-003 -4.230690e-002  1.444667e-001  4.285899e-002
  2.547144e-002  6.785473e-002 -9.618191e-002  3.246647e-002
 -1.976739e-002  1.401755e-001 -1.572611e-001  5.275609e-002
 -1.476482e-001 -9.644410e-002 -7.163591e-002  4.544926e-002
 -5.834897e-002  4.025555e-003 -1.776106e-001 -4.539851e-002
  6.411625e-001  3.445866e-002 -7.211255e-002 -4.526031e-001
  1.608211e-001 -8.649739e-002 -1.471902e-001  1.226112e-001
 -5.417468e-002  2.972597e-002 -8.767645e-002 -1.032798e-001
  1.179304e-001 -1.005406e-001 -1.042958e-001  3.525818e-002
 -7.420196e-002 -7.321996e-003 -1.086759e-001  5.819367e-002
  6.629442e-002 -4.937194e-002 -7.908410e-002  3.914730e-002
  3.902707e-002 -3.573484e-002 -8.199994e-002  4.297413e-002
  5.116031e-002 -5.940712e-002 -5.154544e-002  7.470261e-002
 -1.702332e-002 -4.013441e-002 -4.226224e-002  5.755070e-004
  6.489780e-002 -4.799156e-002 -2.102912e-002 -2.764097e-002
 -6.915463e-002 -2.012532e-002 -3.074518e-002  2.359429e-002
 -1.285987e-002 -2.102983e-002 -1.335525e-002  2.901861e-002
 -2.988386e-002 -1.642399e-002 -3.013063e-002 -4.400747e-003
 -1.499785e-003  1.055606e-002  6.151855e-003  2.139093e-002
 -5.281402e-002

 -8.634500e-003  1.980213e-002 -3.992435e-002 -2.129573e-002
  1.178933e-001  2.194058e-001  9.450999e-002  4.980464e-003
 -4.935920e-002  6.465117e-001  8.598676e-002 -3.803874e-002
  1.216890e-001 -3.496263e-001 -5.590463e-002 -5.762449e-003
  3.991135e-002  9.909942e-002  1.814157e-001  2.109591e-001
  3.173521e-002 -7.471603e-002 -1.147257e-001 -9.316298e-002
 -3.100580e-001 -1.402912e-002  1.685608e-001 -6.859839e-002
  7.905975e-002  2.318661e-002 -4.014532e-002 -3.046201e-002
 -7.364417e-002  2.635265e-002  5.101116e-002 -1.312763e-001
 -5.936872e-002 -2.272622e-003  8.666452e-003  1.143981e-001
 -1.738682e-001  4.653517e-002  4.262928e-002  3.726209e-003
  1.926520e-003  4.640806e-003  3.214686e-002 -2.876793e-002
 -1.460201e-002  6.374539e-002  1.325199e-002 -1.350992e-002
 -9.577432e-002  2.304977e-002  2.005873e-002 -5.746954e-002
  1.982965e-003  3.378017e-002  1.241026e-002  1.267837e-002
  1.782251e-002  7.752878e-003  5.945511e-003  1.027502e-002
 -9.429633e-003  2.033324e-003  8.804987e-003 -1.060772e-002
  2.892421e-002  3.425468e-003 -1.478952e-002  2.072833e-002
 -6.850613e-003  2.712245e-003  1.915051e-002 -1.770922e-003
 -2.790938e-003

  7.373203e-003 -6.625785e-002  2.378754e-001  2.685509e-002
 -6.500900e-002  1.241905e-001 -3.218802e-002 -1.235813e-002
 -3.933306e-002 -2.125592e-001 -2.553358e-001 -3.885567e-002
 -5.099986e-002 -2.812961e-002  4.292684e-002 -8.086932e-002
  3.402468e-001 -8.639186e-002 -2.215288e-001  1.695925e-001
 -5.449113e-002 -1.035259e-001  5.497759e-002 -4.406663e-002
 -6.322067e-001  4.876635e-002 -3.761077e-002  3.314145e-001
 -4.445296e-003 -3.760033e-002 -3.008583e-003 -2.702180e-002
 -1.258361e-001  1.005862e-002 -3.725381e-002  2.569172e-002
 -4.823294e-002  4.123751e-002 -1.208381e-002 -4.195194e-002
  1.365310e-001 -1.063645e-002 -1.699283e-002  1.951040e-002
  4.176283e-002  5.654097e-003  1.399241e-002  3.566709e-002
  1.463933e-002 -8.545305e-004 -7.998855e-003  1.751715e-002
 -4.010324e-002 -1.837946e-002  2.509856e-002  2.719879e-002
  3.221406e-002  9.863508e-003  1.656837e-002 -1.413085e-002
  7.375837e-003 -6.688886e-003 -2.080426e-002  2.309436e-002
  4.547258e-002 -9.128484e-003  5.952083e-003 -9.040605e-003
  1.590398e-002  1.292355e-002  4.649115e-003 -2.259152e-002
 -1.285247e-002  1.244776e-002 -6.046804e-003 -1.607296e-002
  8.932514e-004

  3.178082e-003  4.829416e-002  1.575213e-001  5.668738e-003
  5.444093e-002  8.100118e-002 -3.659923e-002  1.025184e-003
 -7.710349e-003  1.794874e-001 -1.045601e-001 -2.858300e-002
 -3.688972e-002 -7.790365e-002  7.516686e-002 -2.652227e-001
  4.959246e-003 -8.056871e-002 -2.579915e-001  1.094623e-001
  2.942813e-001  6.943668e-003  1.015342e-001  6.621318e-001
  7.972567e-002 -1.056942e-001 -1.374892e-001 -1.411155e-001
  1.460199e-001 -3.754812e-003  8.209041e-002  9.943482e-002
 -8.408405e-002 -1.311051e-001 -7.465921e-002  4.257339e-002
  1.181044e-001  1.123245e-002  6.954872e-002  4.317233e-002
 -6.486496e-002 -1.213188e-001 -4.840220e-002  4.321735e-002
  5.308711e-004  3.336428e-002  4.485750e-002 -3.494723e-002
 -1.413542e-002 -9.164701e-002 -3.415798e-002  2.585359e-002
  2.899662e-002  2.213925e-002  3.627417e-002  4.060565e-004
 -5.089304e-002 -7.609869e-002 -1.604971e-002  6.443685e-003
 -8.628834e-002  4.748331e-002  3.301517e-002  7.289088e-003
  2.329299e-002 -3.216230e-002 -8.656668e-003  3.695553e-002
 -4.226648e-002  3.108746e-002  2.165551e-002 -2.672337e-002
  1.098526e-003 -9.015447e-003  4.755293e-003  1.150059e-002
  7.608143e-003

  3.262596e-005  1.307315e-002  2.782036e-001  2.372615e-002
  9.954158e-002  1.653682e-002 -1.435059e-001  6.880829e-003
  2.116353e-002  3.197931e-001 -3.644168e-001  1.990881e-002
  2.945632e-002 -7.820273e-002  1.005208e-001  5.099151e-002
 -8.425425e-003  1.009819e-001 -2.384508e-001 -1.033817e-001
 -4.176578e-001  3.531621e-002  4.755478e-002 -9.408521e-002
  1.807781e-001  1.245194e-001 -1.497511e-001 -1.454852e-001
 -3.474122e-001 -2.699434e-002  4.599850e-002  3.384460e-002
 -2.562098e-002  1.375773e-001 -1.425899e-001  1.582810e-001
  4.596433e-003  1.507070e-002  2.701775e-002 -1.719197e-002
  2.141652e-003  1.297974e-001 -1.086432e-001 -2.820466e-002
  2.035942e-002  2.213183e-002  1.530271e-002 -5.793617e-002
  2.400292e-002  8.864619e-002 -5.634592e-002  5.577636e-002
  2.464603e-002  2.141263e-002 -7.348386e-003  2.828964e-002
 -7.970976e-002  7.356369e-002 -3.027387e-002  2.894074e-002
  2.126182e-004  4.221405e-002  6.991449e-003  2.012243e-002
 -5.541956e-002  7.075269e-002 -2.864595e-002  2.315700e-002
  4.847870e-002  4.853051e-002  1.834163e-002  2.522814e-002
  6.061454e-002  4.544376e-002 -2.383374e-002  1.855672e-002
  4.719891e-003

 -6.425790e-003  2.927070e-002 -7.943749e-002  1.646994e-004
 -5.275515e-002  2.436539e-001 -1.438801e-001 -2.588569e-002
 -7.083063e-002 -3.872091e-001  8.715020e-002 -8.734278e-003
 -3.384841e-002 -3.387975e-001  1.295961e-001 -8.863941e-002
 -2.439230e-002 -1.260204e-004  6.072903e-002  7.491653e-002
  4.856767e-002 -2.986921e-001  1.833866e-001 -2.386562e-001
  3.910890e-002 -3.530465e-002 -2.957821e-002 -2.936497e-001
 -1.857045e-001 -1.289461e-001  7.537871e-002  2.075163e-001
 -1.522538e-001 -7.810312e-002 -1.049715e-002 -9.606458e-002
  8.647337e-003  7.879996e-003  4.484413e-002  8.593712e-002
 -1.965681e-001 -6.240300e-002 -9.895308e-002 -4.169728e-002
  6.269215e-002  5.990515e-002  8.549504e-002 -9.713543e-002
 -4.022742e-002 -3.883548e-002 -9.035780e-002  3.083433e-002
 -3.048143e-002  9.426592e-002  3.398798e-002 -4.764010e-002
 -1.129425e-001 -4.275528e-002 -2.085867e-002  4.894587e-003
 -1.612712e-002  1.189493e-001  5.317591e-003 -6.081662e-002
 -6.662637e-002 -4.199981e-002 -2.347129e-002 -3.104720e-003
  3.935729e-002  8.879712e-002 -1.738642e-002 -3.066441e-002
  1.331192e-001 -2.471542e-002 -4.188738e-002  4.201275e-003
 -3.982745e-002

  1.818818e-003 -5.445191e-002  1.581076e-002  3.408030e-003
 -2.151832e-003 -2.317322e-002  1.031035e-001  1.359073e-002
  2.992179e-002  5.669225e-003  3.868170e-002  4.291553e-002
  2.916351e-002  1.780359e-001  1.209290e-002  2.330155e-002
 -3.781812e-002 -1.669046e-002 -7.251610e-002  5.324165e-002
 -6.113229e-002 -2.298212e-002  1.189556e-003 -4.729899e-002
 -2.502649e-001  5.363032e-002 -1.653028e-001 -4.956090e-001
  1.876283e-001 -1.146986e-002 -3.569572e-002  9.938873e-003
  3.523002e-001 -2.237194e-003 -1.835605e-001 -3.274667e-001
 -2.190140e-001 -6.535732e-002  1.211175e-002  8.871934e-002
  2.427959e-001 -2.131178e-003 -1.943153e-001  2.058300e-002
  9.033034e-002 -1.052719e-001 -6.014446e-003  7.302241e-003
 -9.583943e-002  7.159002e-003 -1.276223e-001  1.572834e-001
  1.478915e-001 -7.501905e-002 -2.885677e-003  3.157242e-002
 -6.143081e-002 -9.715244e-003 -8.959715e-002  2.100114e-002
  9.023346e-004 -3.656342e-002 -1.085790e-002  1.261459e-002
  6.395813e-002 -3.595829e-002 -6.148219e-002  9.220906e-002
  9.347165e-003  5.061425e-003  3.976477e-004 -3.450344e-002
 -2.023630e-002 -2.669697e-002 -3.725365e-002  1.303469e-002
 -1.711029e-002

  3.516366e-003  3.119577e-002 -1.240663e-001  1.691761e-003
  1.212631e-002 -2.849952e-002 -2.795720e-001 -3.273944e-002
 -1.692162e-002  1.342494e-001  2.587518e-001  2.264787e-002
  3.237034e-002 -1.097966e-001  3.906808e-001 -4.363937e-002
  1.104487e-001  6.786142e-002 -1.082635e-001 -9.432050e-002
 -1.588552e-001  5.532919e-002  3.706407e-001 -9.139654e-002
  2.660307e-003 -1.853924e-002 -1.102900e-001  1.616709e-001
  1.892594e-001  1.098215e-001  1.258605e-001 -3.103611e-001
  2.678609e-001 -1.032006e-001 -1.310095e-002 -1.258606e-001
  1.318021e-001  2.157278e-002 -4.944960e-003 -1.498306e-001
 -2.874854e-002 -8.489767e-002 -2.411882e-002  1.092400e-001
  5.466691e-002 -9.714227e-003 -1.860021e-004 -8.620394e-002
  1.153223e-001 -7.409141e-002 -4.628765e-003  7.227427e-003
 -1.369538e-001  3.383503e-003 -4.908443e-002  1.702430e-003
  3.457235e-002 -4.180207e-002  4.371278e-002 -3.960232e-003
 -7.252859e-002  1.525362e-002 -4.257010e-002  7.251144e-002
  5.479392e-003 -1.110599e-002  1.788598e-002 -4.475196e-002
  1.510642e-002  7.517215e-003 -5.261772e-002 -3.641702e-002
  1.650285e-002  8.944398e-003 -2.211947e-002 -5.613525e-002
 -4.197443e-002

  5.695439e-004  5.640636e-002 -7.201694e-002 -1.159462e-002
  1.925996e-002  4.284869e-002  2.291819e-005 -1.424473e-002
 -1.062382e-002 -6.534309e-002  6.781767e-002 -3.194393e-002
  3.966696e-002 -8.147711e-002 -1.210183e-001  3.682201e-002
  1.229728e-002  1.003301e-001  8.866013e-002 -1.889528e-002
  2.050615e-001 -2.450922e-002  1.338898e-001  3.290730e-001
 -1.053827e-001  3.281253e-002  4.053569e-002  7.013098e-002
 -6.849863e-001  8.440474e-002  7.241740e-002 -1.557121e-001
  2.627900e-001  1.137353e-001  1.803713e-002 -2.640876e-001
 -2.615965e-002 -4.220663e-002 -4.062465e-002 -4.766422e-002
  3.788244e-002  1.086737e-001 -1.330634e-002  4.173783e-002
  3.301529e-002 -7.394935e-002 -3.634054e-002  6.538315e-003
  5.504232e-002  3.364964e-002  3.549388e-003  7.816116e-002
  1.664435e-002 -3.622706e-002  2.926772e-002  6.040205e-002
  7.246405e-002  3.592446e-002  2.340699e-002 -5.457807e-002
 -6.453249e-002 -3.998178e-002  5.071379e-002  2.314354e-002
 -8.057211e-003  4.315349e-002  2.211339e-002 -3.776268e-002
  8.592939e-002 -4.224357e-002  4.064500e-002  2.328727e-002
 -5.456392e-002  3.350424e-002  2.155522e-002  7.918631e-002
  1.063597e-002

 -4.663674e-003  2.007641e-002  3.847425e-002  1.174567e-003
  3.517786e-002  3.889472e-003  1.223275e-001  8.440535e-003
  1.187097e-002  6.073152e-002 -1.251071e-003 -1.340661e-003
  4.646010e-002 -3.539210e-002 -1.710536e-001  5.776524e-002
 -4.504555e-002  1.221284e-001 -1.699575e-001 -1.234061e-001
 -7.758512e-002 -5.658948e-002  6.130448e-002 -3.881405e-002
  4.147512e-002 -2.914411e-002 -7.321404e-002  3.169608e-001
  6.024250e-002  6.232046e-003  3.854014e-002  6.565917e-001
  2.386277e-001 -2.249010e-002  1.035244e-001 -2.467792e-001
  1.119492e-003 -9.574938e-003  2.884717e-002 -7.280592e-002
 -1.060555e-001  4.852449e-003  2.430760e-002  1.219700e-001
  2.069156e-001 -1.027494e-003  2.485944e-002 -1.995121e-001
 -3.826877e-002 -5.259300e-002 -1.193005e-002 -1.158852e-001
 -2.551064e-002  3.030582e-002 -1.426762e-004  1.167004e-001
  1.065782e-001 -8.038162e-002 -1.635555e-002 -2.972092e-002
  6.542297e-002 -1.230191e-002 -4.039351e-003  4.604098e-002
  4.881418e-002 -4.813489e-002  1.054601e-002  8.541833e-002
 -3.520175e-002 -4.435807e-002  9.138089e-003  3.631471e-002
  6.435845e-003 -2.893537e-002  6.136176e-003 -1.539542e-002
  9.609954e-003

 -1.424617e-002  5.306707e-002  1.405601e-001  1.626138e-003
 -2.048509e-002  2.162580e-001  1.814353e-001  2.891251e-002
 -2.786209e-002 -1.990417e-001 -8.639161e-002  1.160777e-002
 -6.027452e-002 -3.546599e-001 -1.875897e-001  7.359378e-002
 -1.219384e-001  5.714670e-002 -8.529602e-003  1.345937e-002
 -2.121350e-001 -2.225713e-001 -1.539216e-001  1.603451e-001
  1.596010e-001 -2.359650e-003 -5.394715e-002  3.021483e-002
  1.914794e-001 -1.300845e-001 -1.280537e-001 -2.841697e-001
  1.727725e-001 -3.386592e-002 -4.998408e-002  4.070207e-002
  2.817691e-002 -1.564602e-001 -2.087461e-001 -1.605153e-001
 -4.291026e-002 -1.142321e-002 -3.876391e-002  2.672763e-001
 -1.540666e-002 -9.543248e-002 -1.865550e-001  3.648298e-002
 -1.569265e-001  2.543610e-002  2.055646e-002 -4.521064e-002
 -1.296620e-001 -5.386586e-003 -1.113198e-001  6.814063e-002
 -3.170388e-002  2.303504e-002  1.549160e-002  3.151649e-003
 -2.896263e-002 -2.238989e-002 -6.292382e-002  1.002817e-001
 -4.031512e-003  1.738021e-002  4.821072e-003  5.803997e-003
  5.390571e-002 -1.448121e-002 -4.430578e-002  1.388377e-002
 -1.845356e-002 -3.614191e-003  1.386123e-002 -1.806252e-002
 -2.155710e-002

  7.032938e-003  2.815040e-002 -6.066882e-002  3.890846e-003
 -2.528265e-003 -3.299324e-002  1.398652e-001  1.456049e-002
  4.257838e-002  2.048538e-002  2.784256e-001  4.361749e-002
 -1.245593e-002  1.232643e-001 -1.428413e-001  6.584918e-002
  1.070176e-001 -1.816526e-001 -2.322613e-001  1.154036e-001
 -6.632178e-002  8.148830e-002 -3.908460e-002 -1.174905e-001
 -3.317983e-003 -3.974439e-002 -2.297673e-001 -7.812855e-002
 -1.464948e-001  1.266795e-001 -1.248678e-001  2.845570e-002
 -2.737801e-001  1.286096e-002 -1.382385e-001 -1.767016e-001
  2.216833e-001  1.647532e-001 -1.148546e-001  2.734555e-003
 -1.912500e-001 -1.257541e-002 -6.416710e-002  4.298310e-001
 -1.851153e-001  1.396732e-001 -3.317609e-002  3.257822e-002
 -1.723589e-002  5.458361e-002  2.149969e-002  1.017337e-001
  4.098351e-002  9.914359e-002 -4.592226e-002  5.154130e-002
  3.577945e-002  7.786829e-002  8.438916e-002  8.184564e-002
 -6.279697e-002  3.326775e-002 -3.095415e-002  2.375996e-002
  1.029308e-001  7.133559e-002  6.622283e-002 -4.787237e-002
  1.509250e-002  1.929451e-002 -2.722794e-004 -3.285676e-002
 -7.594842e-002  9.842495e-002  6.528264e-002  1.997383e-002
 -4.029903e-002

  2.607059e-004 -2.954920e-002  4.987568e-002  2.184969e-003
 -1.077317e-002  2.640809e-002 -7.139269e-002 -2.137602e-002
 -2.481169e-002  3.561400e-002 -7.019875e-002 -4.800695e-003
  2.593701e-002  1.408211e-001  1.917871e-001 -1.541877e-002
 -8.453142e-002 -1.786070e-001 -2.397667e-002 -8.457516e-002
  1.013073e-001 -2.084791e-001  7.783396e-003  3.517821e-002
  8.374074e-002  1.216355e-001  4.943261e-002  2.594421e-001
  7.276900e-002 -1.677903e-001 -1.617244e-002 -2.065694e-002
  1.146389e-001  1.060596e-001 -5.783695e-002 -2.798267e-001
 -2.764795e-003 -5.515877e-002  9.751067e-002  1.509288e-001
 -1.511026e-001  7.609523e-002 -1.175339e-001  7.917451e-002
 -4.112512e-001 -1.661136e-002  1.285611e-001  1.288721e-001
 -1.012820e-001  2.068132e-001 -1.310663e-001 -2.465592e-001
  6.283976e-003 -1.638457e-003  6.009020e-002 -1.260731e-001
 -3.024110e-002  1.628831e-001 -1.163199e-001  1.551594e-001
  8.320152e-002 -3.480251e-003  6.837910e-003 -1.484805e-001
 -4.693628e-002  2.523732e-002 -8.628149e-002  7.024774e-003
  1.473610e-001  5.745420e-003  5.719188e-003  1.102360e-001
 -2.293077e-002  2.530184e-002 -9.644401e-002  1.523867e-002
 -7.873079e-002

 -2.768862e-003 -8.075640e-002 -2.792386e-002  1.781048e-003
  1.211829e-002 -6.761955e-002 -5.438863e-002 -1.188699e-002
 -2.557958e-002  7.674540e-002 -1.670831e-001 -4.496586e-002
  1.652334e-002  2.564987e-001  1.447349e-001 -4.034953e-002
 -3.454734e-002  2.865699e-002  6.280437e-002  4.359810e-002
  2.311451e-001 -1.404981e-001  1.563606e-001 -6.235219e-002
 -6.215774e-002  2.946061e-002  1.403584e-001 -2.757663e-001
  1.283527e-002 -2.089785e-001  1.895192e-002  1.328147e-001
 -7.170181e-002  5.674821e-002  8.675177e-002  3.469764e-002
  1.268515e-001 -9.501566e-002 -8.309763e-002 -4.151311e-001
  1.143821e-002  3.419717e-002  5.686821e-002  1.932608e-001
 -1.134474e-002 -8.805760e-002 -7.282186e-002 -1.106590e-001
 -6.737503e-002  1.127125e-001  1.169725e-001  7.734814e-002
 -3.468451e-001 -8.656248e-002 -4.176337e-002  1.476901e-001
  2.220879e-002  1.363643e-001  1.053380e-001  2.593669e-002
  7.376854e-002 -9.423038e-002 -4.968730e-002 -1.522043e-002
  7.075127e-002  1.223244e-001  7.373622e-002  1.333634e-002
  5.578805e-002 -9.774146e-002 -5.073515e-004  9.906892e-002
  4.723117e-002  5.794478e-002  6.902809e-002 -5.823931e-002
  3.678608e-002

  6.461197e-004  3.699209e-002 -6.655947e-002 -1.601593e-003
 -3.423410e-002  7.410496e-002 -2.414866e-002 -1.387254e-002
 -1.176376e-002 -3.075767e-002  1.854538e-001  9.395515e-003
 -3.492348e-002 -1.854143e-001 -7.727400e-002 -1.120040e-002
  2.773310e-002 -1.230473e-001 -1.277624e-001 -5.239323e-002
 -2.045224e-002  3.256507e-002  6.147658e-002 -6.180858e-003
 -2.437429e-002 -1.936427e-001 -1.092436e-001 -6.573338e-002
  6.065550e-003  1.503357e-002  5.094990e-002  9.042810e-002
  2.092299e-001 -4.481228e-002 -2.093219e-002  3.619370e-001
 -2.575927e-001 -5.531924e-002  1.318260e-001  1.807595e-001
  1.154876e-001  1.235991e-001  5.622960e-002  7.534342e-002
 -3.256481e-001 -1.318634e-002  1.708002e-001 -5.727611e-002
  6.871955e-002  1.635074e-001  8.207116e-002  4.997140e-002
 -1.941738e-001 -6.892581e-002  1.313733e-001  2.202283e-001
  5.151394e-002  9.727257e-002  8.181652e-002 -4.949549e-002
  2.220934e-001 -7.446221e-002  1.216243e-001 -3.678356e-002
  1.542186e-001  5.179119e-002  2.498253e-002 -1.302231e-001
 -1.916402e-002 -1.213302e-001  1.619903e-001 -1.323755e-002
  3.563584e-002  1.195771e-002  1.850977e-002 -4.266306e-002
  2.684815e-002

  2.889974e-003  2.319995e-002  1.335056e-001  6.656093e-003
 -1.339289e-003 -1.069970e-001 -3.156783e-004  3.618302e-003
  2.206740e-002 -1.646695e-001 -3.259983e-001 -9.021962e-003
  1.793511e-002  7.795738e-003  5.948671e-003  1.961028e-003
  5.265441e-002  1.171517e-001  6.955402e-002 -6.855765e-002
  7.307967e-003  2.116045e-001  4.818735e-003 -4.562642e-002
 -1.300523e-001 -6.225044e-002  1.199384e-001 -1.934577e-001
  2.896555e-002  1.531214e-001 -5.946767e-002  6.002970e-003
  3.639761e-001 -1.777109e-003  2.404317e-002 -1.073442e-002
  1.638923e-001  4.339031e-002  7.956415e-003  2.119476e-001
 -3.612018e-001 -7.353127e-002  8.058254e-002  1.834458e-001
  1.973536e-002  1.088886e-001  1.004972e-001  2.473854e-001
  3.988676e-002 -3.587669e-002  1.261835e-001 -3.100430e-002
 -1.826065e-001  7.356931e-002  1.087496e-001 -1.587557e-001
 -6.422350e-002 -2.920082e-002  1.315692e-001  7.726407e-002
  7.314859e-002  2.186369e-002  7.309232e-002 -4.662515e-002
 -8.069513e-002 -3.188852e-003  1.138938e-001 -1.536279e-002
 -1.037439e-001  3.484144e-002  3.865168e-002 -9.060530e-002
 -1.141589e-002  6.724374e-003  1.273687e-001  1.258743e-002
  2.696684e-002

 -5.052377e-004 -3.222955e-002 -2.003015e-002  2.301964e-003
  1.627327e-002 -3.571969e-002 -5.246541e-002 -7.572954e-003
  5.744090e-003  1.568487e-002 -1.040444e-001 -4.216936e-002
  2.586488e-002  3.113946e-002  7.429253e-003 -6.089874e-002
  3.167271e-002  5.855651e-002  3.258994e-002 -4.771879e-002
  4.117583e-002  5.519334e-003  1.135632e-001 -9.688380e-003
  1.776629e-001  1.013273e-001  3.418337e-002  6.542771e-002
  5.587886e-002 -3.882122e-002  1.125725e-001 -1.740023e-001
 -2.161429e-001  1.043947e-001  8.569739e-002 -1.065565e-001
 -4.401510e-001 -1.238813e-002  6.801707e-002  1.403669e-001
  1.049057e-001  5.740431e-002  6.734611e-002  3.990357e-001
  2.856313e-001  5.327192e-002  1.182086e-001 -5.899619e-002
 -2.822919e-001 -7.496093e-003  1.515181e-001 -7.563807e-002
  1.004329e-001  7.951815e-002  1.217764e-001  1.046243e-002
 -9.652310e-002 -5.424551e-002  1.513186e-001  5.279369e-002
 -4.266846e-002  4.457195e-002  9.106247e-002 -2.519399e-002
  1.394833e-001 -2.757623e-002  9.681822e-002 -1.087586e-001
  8.729923e-003  8.855286e-004  8.645712e-002 -1.324587e-001
  1.686125e-003  3.813751e-003  1.086569e-001 -6.307348e-003
 -1.235709e-001

  6.394109e-003  2.755051e-002  4.777038e-002  5.090722e-003
  5.481653e-003 -7.790795e-002 -6.249740e-003  1.285409e-002
  4.298412e-002 -5.657160e-002 -1.205483e-001  1.413344e-002
 -1.599023e-002  1.737360e-001 -1.245197e-001 -7.671346e-003
  6.097898e-002  1.489347e-001 -3.530957e-002  3.459774e-002
 -2.568100e-002 -3.339225e-002  6.266831e-002  3.072279e-002
  3.814538e-002 -9.935803e-002 -9.664022e-002 -6.731606e-002
  2.793952e-002  1.371275e-001 -4.410177e-003 -2.369872e-001
 -7.048924e-002 -1.124808e-001  2.205710e-002 -1.064037e-001
 -2.026602e-001  9.139866e-002 -9.899934e-003  6.751804e-002
 -2.753908e-001  1.103764e-002  1.151029e-003 -2.767992e-001
 -4.050941e-002  1.573585e-001 -4.449964e-002 -2.486528e-001
 -2.371448e-001 -5.162297e-003 -7.706960e-002 -3.746364e-003
 -3.032094e-001  1.704848e-001 -4.809180e-002  8.252386e-002
  3.358283e-001  1.525260e-002 -1.402939e-001 -1.773248e-001
  1.399135e-001  7.960738e-002 -3.131262e-002 -7.497057e-002
  1.368372e-001  2.098787e-002 -7.200913e-002  2.860544e-002
  1.341111e-001  2.625358e-002 -3.333208e-002  7.722722e-002
 -1.370825e-001 -2.535120e-002 -3.915935e-002  2.437569e-002
 -3.272706e-002

 -8.286242e-003  8.776615e-003 -8.243101e-003 -1.227609e-002
 -3.211632e-002 -4.785346e-002  3.476557e-002 -1.350705e-002
 -7.908901e-003  4.057860e-002  7.708011e-002  1.255169e-002
 -2.134311e-002  1.754551e-001  2.215702e-001  9.733374e-002
 -4.031492e-002 -1.941687e-001 -1.947627e-002 -3.208643e-004
 -7.010707e-002 -1.611438e-001 -9.160356e-002  9.003459e-002
 -3.907818e-002 -4.115502e-003 -4.016187e-002  7.090449e-002
 -1.347871e-001 -1.772074e-001 -1.769273e-001 -4.105779e-002
  3.638893e-002 -5.971272e-002  2.072067e-002  1.226801e-001
  2.322587e-002 -7.823538e-002 -7.869442e-002  5.282749e-001
 -1.202554e-001 -7.919534e-002  1.072100e-001  1.188922e-001
  3.240329e-001 -9.339846e-002 -4.370704e-002 -2.272068e-001
  8.888080e-002 -2.791093e-002  5.109415e-002  8.991730e-002
 -1.368316e-001 -1.026401e-001 -1.053850e-001 -6.289128e-002
 -2.527294e-002  5.927909e-002  2.681846e-002 -1.854697e-001
 -6.146834e-002 -9.718209e-002 -1.104544e-001 -4.968387e-002
 -4.351105e-002  6.149963e-002 -2.961824e-002  6.476333e-002
 -8.336551e-002 -6.638217e-002 -7.733025e-003  1.788249e-001
  4.804905e-002  4.723681e-002 -1.948307e-002 -1.095518e-002
 -5.939502e-002

 -4.978307e-004 -1.016117e-002  4.565441e-002  1.522097e-003
  3.719535e-002  1.762907e-002  9.895775e-003  4.012550e-003
 -2.261856e-002  1.970957e-002 -2.894351e-002 -1.419079e-002
 -1.352859e-003  1.208858e-001 -2.236228e-001 -5.872672e-002
 -1.147341e-001  2.774712e-001  7.837361e-002  1.995012e-002
 -1.025195e-001 -1.644592e-001  2.850184e-002 -5.452961e-002
  8.938723e-002 -7.820896e-002 -6.087791e-002  1.597150e-001
  2.795592e-002 -3.718819e-002  7.621122e-002 -8.915313e-002
 -1.774868e-001 -6.602182e-002 -9.335908e-002 -1.786125e-001
  3.613101e-001 -1.250339e-001  1.574930e-001  1.888456e-001
  2.706769e-001 -6.104178e-002 -1.008279e-001  6.600782e-003
 -6.322064e-002 -1.485962e-001  2.062520e-001 -3.204687e-002
  2.853627e-002 -3.879600e-002 -9.100930e-003  3.205005e-001
 -2.497821e-001 -7.441477e-002  1.543616e-001 -1.310914e-001
 -2.515925e-002 -4.292823e-002  1.855096e-002 -3.298292e-002
  1.035555e-001 -3.182230e-002  9.573802e-002 -4.904329e-002
 -4.103513e-003 -2.918751e-002  4.194886e-002 -1.783967e-003
 -5.692705e-002 -4.112331e-002  5.363378e-002 -1.701979e-001
 -5.786173e-002 -1.016106e-002  4.246711e-002 -7.946856e-003
  5.230789e-002

 -6.645141e-003 -8.090402e-003  1.712915e-002  2.292733e-003
  8.273726e-003  9.422726e-003  1.436074e-002 -1.109637e-004
 -1.415938e-002 -1.062506e-002 -3.991290e-002  9.061010e-004
  4.827900e-002 -1.049388e-001  1.532210e-001 -4.653133e-003
 -6.043728e-002  2.382260e-002 -1.392918e-001 -2.088454e-002
 -3.377446e-002 -3.046103e-002 -3.487633e-002 -1.286933e-002
  6.932806e-002  8.662668e-002  5.776945e-002 -1.420843e-001
  5.897561e-002 -3.454005e-002 -1.601070e-001 -2.232441e-002
 -1.420121e-001  6.115199e-002  1.404275e-001 -1.240378e-001
  1.535741e-001  4.213825e-002 -1.158121e-001  3.903689e-002
  3.687606e-002 -6.350107e-004  1.430604e-002  1.826802e-002
  1.779726e-001  4.470084e-003  7.201474e-002  2.969386e-001
  2.644637e-001 -5.200837e-002 -2.102428e-002 -9.864455e-002
  2.874365e-002 -7.922431e-002  1.397881e-001  3.437555e-001
  2.231321e-001 -9.385594e-002 -3.911906e-002 -1.854786e-001
  1.431545e-001 -1.301965e-001  1.312458e-001 -1.597638e-001
  4.637602e-002 -1.165349e-001 -1.067142e-001 -2.088747e-001
  1.588725e-001 -1.350035e-001  1.002466e-001 -5.558820e-003
 -2.018287e-001 -1.012163e-001 -1.274947e-001  1.360839e-001
 -1.663397e-001

  1.551363e-003 -4.653756e-003  6.842496e-002  3.520106e-003
 -9.365803e-003  8.236626e-003  2.715329e-002  1.788963e-003
  9.971070e-003 -7.446692e-003 -3.032790e-002 -4.537188e-005
 -4.618684e-002  8.026695e-002 -1.071431e-001 -1.268532e-002
 -4.640400e-002 -5.460789e-002 -1.922738e-002  3.812129e-002
  3.743541e-003  8.384608e-002 -6.754584e-002 -2.317188e-002
 -2.966092e-002 -8.400511e-002 -9.863558e-003  1.007618e-001
  6.811734e-002 -4.630918e-002  6.307974e-002 -1.140174e-001
  3.954575e-002  1.875571e-002 -1.717499e-003 -1.151612e-001
 -4.436000e-002 -9.635454e-002  3.198111e-002 -1.212253e-001
 -2.572564e-001  4.683858e-002 -6.104850e-002 -1.186880e-001
  4.413737e-002 -5.102537e-002 -5.047827e-002 -2.643912e-001
  2.322410e-001 -1.993614e-002  4.889895e-002  1.222026e-001
  5.665751e-002 -3.910596e-002 -2.286429e-002  2.164674e-001
 -4.659220e-001 -4.809953e-002  5.228990e-002  1.292413e-001
  8.651990e-002  7.777953e-002 -3.441992e-002 -3.246105e-001
  8.389594e-002 -7.585710e-003 -1.109491e-002 -3.656719e-001
 -6.431394e-002  2.813064e-002 -6.859061e-002  4.479148e-002
  1.169553e-002 -1.129776e-002 -2.387512e-002  2.642592e-001
  2.746548e-002

 -2.465279e-003  4.113600e-002 -4.868764e-002  5.186328e-003
 -2.170419e-002  3.749120e-002 -7.136240e-003 -3.578716e-003
 -7.189042e-003  1.512756e-001  9.308958e-002 -1.910309e-002
 -4.062723e-002 -1.010580e-002 -4.550243e-002 -1.165760e-003
 -2.662731e-002 -2.553487e-001 -1.779442e-001 -2.741793e-002
 -8.189248e-002  2.214177e-002  1.002301e-001 -3.068174e-002
 -2.066241e-002 -1.283904e-001  1.188492e-002  1.462895e-002
 -2.099128e-001 -1.250328e-001 -3.162345e-002 -1.189492e-001
  2.816034e-002 -5.685375e-002  6.909781e-002 -5.011345e-002
  8.976966e-002 -6.224093e-002 -1.041375e-001 -8.184715e-002
  5.121261e-002 -9.449467e-002  6.214218e-002 -1.864475e-001
  1.027814e-001 -4.998229e-003  3.918465e-003  2.344504e-001
 -4.170083e-001 -1.039736e-001  3.127820e-002 -5.505323e-002
 -1.403693e-002 -6.210769e-003 -2.475343e-002  6.047626e-002
 -5.826936e-002 -1.194789e-001  3.180994e-002  1.427954e-001
  3.788898e-001  6.835483e-003 -4.668338e-003 -2.611757e-001
 -3.888216e-002 -1.169931e-001  7.578732e-002  1.569644e-001
 -2.717211e-001 -1.583157e-002  2.709102e-003  2.571799e-002
  3.681124e-002 -5.952033e-002  1.131957e-001 -9.098021e-002
 -5.059852e-002

 -2.604270e-003  5.544161e-002  3.776716e-002  5.871897e-004
 -1.105173e-002 -2.090384e-002 -2.662693e-002 -3.559899e-003
  3.439048e-003 -6.242011e-002 -1.038124e-001 -3.537252e-003
 -4.965887e-002 -1.682531e-001  1.580025e-001 -5.021464e-003
 -1.690394e-002 -2.209984e-001  2.933911e-002 -2.833233e-002
 -8.273353e-002  1.130455e-001 -7.670733e-002  9.503322e-002
  1.511873e-001 -1.787834e-001  3.223538e-002  3.148139e-002
  3.879058e-002  8.777926e-002 -4.399114e-002  1.495161e-001
 -1.323680e-001 -4.566992e-002 -5.591797e-002 -3.233496e-001
 -2.204677e-001  6.737705e-002 -4.280714e-002 -1.281061e-002
  9.630580e-002  2.533028e-002 -1.340746e-002 -1.698488e-001
  1.054569e-001 -5.755526e-002 -8.678306e-002  1.111706e-001
  1.071282e-001  9.378598e-002  4.345274e-002  2.620173e-001
 -1.857372e-001 -7.886703e-002 -9.331682e-002 -2.447994e-001
  1.773062e-001  1.046027e-001  1.197954e-001  2.634143e-001
  1.349469e-001 -7.428840e-002 -6.010781e-002  1.808404e-001
  2.658221e-003  1.174330e-002  1.105865e-001 -2.397875e-001
  2.381420e-002 -4.603344e-002 -4.013516e-002  1.285105e-001
  2.702934e-002  4.185513e-002  9.673135e-002  1.403725e-002
 -5.760763e-002

  8.126614e-003  4.722451e-002  3.741537e-003 -1.219885e-003
 -1.313943e-002 -1.689622e-002  2.346958e-002  3.532518e-003
  2.942476e-002  4.056670e-002 -1.306548e-002 -2.612764e-003
 -4.238135e-002 -6.564933e-003 -3.648425e-002  2.194986e-002
  2.982250e-002 -5.798167e-002  8.941982e-002  2.122330e-002
 -6.644964e-002  8.108231e-002 -4.970083e-002  9.614999e-003
  3.128716e-002 -1.430406e-001  1.284609e-002 -4.436790e-002
 -1.198288e-001  1.409919e-001 -3.184640e-002  4.673405e-002
 -5.335389e-002 -1.676076e-001 -4.077680e-002 -9.284400e-002
 -1.019012e-001  4.061545e-002  3.954153e-002 -4.337551e-002
  3.754452e-001 -1.902599e-001 -4.051338e-002  1.301891e-001
  3.097309e-002  7.387444e-002  4.630207e-002  8.834608e-002
  1.771255e-001 -6.997387e-002 -4.742794e-002 -4.232347e-001
 -3.919370e-001  1.001831e-001  1.875533e-002 -2.298711e-003
 -2.926377e-001  5.012184e-002 -8.448103e-002 -8.271730e-002
 -7.802344e-002  9.185384e-002 -8.577001e-002 -1.500065e-001
  6.398135e-002  3.138306e-002 -4.047078e-002  1.466144e-001
  1.180427e-001  3.726093e-002 -1.026621e-001  1.658205e-001
  2.280694e-002  8.360204e-003  1.698248e-002  1.524045e-001
  2.024016e-002

 -1.150314e-004  2.946589e-004  7.905750e-003 -2.864364e-003
 -6.759851e-003 -3.649275e-002 -4.034551e-002  7.100686e-003
 -3.490538e-003  7.790944e-002 -7.135886e-002  1.494235e-002
 -1.866962e-003 -5.360952e-003  3.754905e-002 -1.432261e-002
  4.013789e-002 -3.539181e-002  1.579899e-001 -4.398639e-002
 -5.318047e-002 -2.096330e-002  1.354902e-002  3.373952e-002
 -6.878087e-003 -1.930629e-001 -6.372802e-002  8.624736e-002
  1.907129e-002  6.879906e-002 -4.476604e-002  1.296535e-001
  5.639166e-002 -2.125972e-002 -2.353271e-002  4.608947e-002
 -8.147460e-002  4.678059e-002 -2.798517e-002 -1.439427e-001
  1.771776e-003 -8.837962e-003  1.085398e-001  1.681525e-001
 -1.247302e-001 -6.360006e-002  3.272482e-002  1.535716e-001
 -1.167135e-001 -3.690194e-002  5.711466e-002  3.864192e-001
  1.796684e-001  8.005358e-002 -1.986359e-002 -1.222584e-001
 -4.816901e-002 -3.779131e-002  9.780247e-002 -4.292188e-001
  2.834604e-002  6.641653e-002 -1.007267e-001 -3.263788e-001
 -1.170500e-001 -1.034187e-001 -2.007364e-002 -2.744299e-003
  3.410860e-001  4.920836e-002 -1.256919e-001  9.420000e-002
  8.521370e-002 -1.435534e-001 -4.109975e-002 -5.780586e-002
 -1.164128e-001

  1.589212e-005 -1.182739e-002 -2.718978e-002 -3.183403e-003
  2.632511e-002 -1.671891e-002  6.105489e-002 -7.066420e-003
  2.902297e-003  4.028303e-002  2.497138e-001  4.172526e-003
  1.322692e-002  1.709346e-001 -1.201802e-001  2.407773e-002
  1.314831e-002  5.727509e-002 -8.931303e-002  8.176375e-002
  3.198435e-002 -8.469359e-002  4.275234e-002  5.011941e-002
 -2.687337e-002 -1.973167e-002 -1.823514e-001  6.253385e-002
  3.122566e-002 -3.516384e-002 -3.223870e-002  5.086442e-002
  5.800874e-002  5.890118e-002 -2.241674e-002  2.901730e-001
 -9.048457e-002 -1.059234e-001 -7.498733e-002 -1.115473e-001
 -1.344542e-001  9.632611e-002 -1.240349e-001 -1.216423e-001
  3.447424e-001 -1.402216e-002  1.084202e-001  2.427774e-001
  1.095096e-002  6.200052e-002 -6.606449e-002 -3.817735e-003
 -2.147419e-001  2.883992e-002  1.462577e-001 -1.736440e-001
  2.498912e-002  7.683299e-002 -3.601863e-002  2.507907e-001
 -9.099082e-002  2.165154e-002  2.075649e-002 -8.082822e-002
 -1.662749e-001  6.034662e-002  1.763792e-002 -4.910116e-002
  3.355043e-001  2.568139e-002 -1.633226e-002 -2.056429e-001
  7.798931e-002 -2.481073e-002  3.817773e-002  1.334086e-001
 -1.608676e-001

 -1.336836e-003 -5.027563e-003  4.712471e-003  2.462299e-003
 -8.029374e-004  2.522137e-002 -3.460703e-002  5.479914e-003
 -8.548818e-003 -1.589360e-002  5.049176e-002  9.730869e-003
  3.107376e-002 -2.570699e-002 -4.674870e-003 -2.191918e-002
  3.832041e-003  1.368017e-001 -1.514505e-002  3.036710e-002
  3.093399e-002 -7.338857e-002  1.708585e-002 -1.618144e-002
 -4.467674e-002  8.133480e-002 -5.964467e-002 -8.349057e-002
 -7.050738e-002  3.699872e-002  9.995003e-002  2.780947e-002
  4.345549e-002  2.064388e-002 -3.343864e-002  2.242920e-001
  9.817676e-002 -4.552346e-002  7.183160e-002 -6.140048e-002
  3.211263e-002  2.768344e-003  4.602751e-002  1.332588e-001
  1.361444e-002 -4.737181e-003 -1.419502e-002 -6.166205e-002
  1.104066e-003 -3.474763e-002  2.271458e-002 -9.812801e-002
  1.349469e-001 -1.314709e-002 -9.981679e-002 -4.856197e-001
  3.400329e-002 -7.617943e-002 -1.051375e-001  5.411224e-002
  2.986118e-001 -9.383984e-002 -1.667820e-001  1.920515e-002
  3.797910e-001 -1.333665e-001 -5.417436e-002 -1.157618e-001
 -3.209260e-002 -1.109966e-001 -9.875263e-002  1.931546e-001
 -2.389003e-001 -6.031344e-002  5.190371e-002  2.737532e-001
 -1.752281e-001

 -4.969317e-003  1.168653e-002  4.933553e-002  2.419251e-003
 -2.975156e-002 -1.824051e-002 -6.473598e-002 -8.150177e-003
 -9.351311e-003  4.095610e-002 -7.360919e-002  3.861273e-003
 -2.547751e-002  1.172046e-001 -9.353255e-002 -2.445689e-002
  1.265081e-004 -1.501716e-001  1.645792e-001  3.401414e-002
 -1.007314e-001 -3.138126e-002  7.669250e-002 -3.180529e-002
 -1.335619e-003 -3.096195e-001 -8.104637e-002 -2.094918e-002
 -6.498297e-002 -7.301920e-002  1.227462e-001 -1.047956e-001
 -1.534142e-001 -7.580441e-002 -4.139180e-002 -3.416570e-002
 -2.382981e-001 -1.209223e-001  8.590688e-002 -1.545149e-001
 -3.114758e-001  2.174783e-002 -3.646461e-002  1.881912e-001
  8.907884e-003 -1.328226e-001  5.899227e-003  4.124228e-002
  3.247252e-001 -7.809932e-002 -8.760044e-002 -1.134658e-001
  1.118186e-001 -1.671585e-001  3.619834e-002 -1.890495e-002
  3.652464e-002 -5.905501e-002 -8.974202e-002 -3.402682e-002
  1.681826e-001 -1.741279e-001  3.874375e-002  1.943085e-001
 -1.352841e-001 -1.305627e-001 -3.295318e-002  3.083066e-001
 -2.928021e-002 -9.792615e-002  3.081298e-002 -1.324553e-001
 -1.075878e-001 -5.601976e-002  2.092895e-002 -4.635805e-002
  3.669832e-002

  2.897459e-003  3.269231e-002  7.088497e-002 -8.646462e-004
 -1.477035e-002  3.319160e-002 -2.439866e-002 -7.832739e-003
  1.045987e-002  1.329559e-002 -1.136146e-001  1.807420e-002
 -4.383193e-002 -3.467044e-002 -1.380615e-001  3.116186e-003
 -1.079901e-002 -2.679190e-001  2.616357e-001  2.011772e-002
 -7.440717e-002  6.082624e-002  9.284595e-002 -8.013653e-002
 -4.652984e-002 -2.269301e-001  5.790531e-003 -4.490880e-002
  4.183239e-002  7.606667e-002  7.481567e-002 -4.886779e-002
  5.835093e-002  7.917189e-002 -6.810129e-002  8.974845e-002
  2.115366e-001 -6.626626e-002  1.253995e-001 -3.002010e-002
  7.846776e-002 -2.205240e-003 -6.303397e-002  1.139682e-001
  1.271451e-001  1.610321e-002  1.197067e-001 -1.753637e-001
 -1.473446e-001 -6.625395e-002 -6.917345e-002 -5.584180e-002
  9.732965e-002 -3.739046e-002  9.566786e-002  5.804186e-002
  3.595295e-001 -4.943260e-002 -6.314873e-002  2.405846e-001
 -3.157192e-001 -4.456042e-002  8.855577e-002 -1.848849e-001
 -8.828841e-002  3.067702e-002 -6.715240e-002 -1.402068e-001
 -1.099111e-002 -5.523634e-002  6.490566e-002  3.229930e-001
  1.875463e-002 -9.648960e-003 -5.353429e-002  4.241808e-002
 -5.286918e-002

 -4.142435e-003  3.097816e-003 -1.025949e-002 -3.075703e-003
 -7.025972e-003 -5.011826e-002  3.866056e-002 -4.687866e-003
 -1.955732e-002  1.086755e-001 -1.381596e-001  4.368382e-003
 -7.978405e-002  8.414610e-002 -6.766036e-002  1.921238e-002
 -5.345260e-002 -1.053428e-001 -5.175367e-002 -7.294770e-002
 -7.331223e-002 -1.568857e-001  2.079921e-001 -6.445697e-002
 -6.193104e-002 -2.406452e-001  6.275303e-002 -8.242535e-002
 -8.909946e-002  2.003477e-002 -5.010149e-002  6.269724e-002
  4.169841e-002 -1.579637e-001  1.837591e-001  3.747246e-003
  8.852135e-002 -7.880394e-002 -1.171208e-001  1.666690e-001
  9.592313e-002 -9.944770e-002  1.857860e-001 -1.272303e-001
 -1.694125e-001 -6.987650e-002 -1.014073e-001 -1.060247e-001
 -8.336572e-002 -3.877165e-002  7.052645e-002 -1.684867e-001
  1.167080e-001 -7.078643e-002 -2.403739e-002  1.034857e-002
 -1.316661e-001 -7.188213e-002  4.003456e-002  1.108011e-001
 -1.348469e-001 -1.811346e-002 -7.314447e-002  2.270715e-001
 -1.174195e-003  1.142949e-003  4.747619e-002 -2.640328e-001
  3.279091e-001  1.167156e-001 -5.279279e-002 -2.632906e-001
 -2.403659e-001 -2.077569e-002  1.712106e-002 -5.591068e-002
 -1.369828e-001

  2.037441e-003 -7.955459e-003  9.217834e-003  9.808904e-004
 -1.249778e-002 -4.314549e-002  5.640110e-002  1.272435e-002
  8.443089e-003 -4.510758e-002  3.520640e-002  7.676701e-003
  1.710852e-002  5.013880e-002 -5.785332e-002 -1.588125e-002
  3.517169e-002  2.608360e-001 -8.848940e-003  4.875496e-002
  1.155467e-001  4.192391e-002  1.339132e-001  6.343910e-002
 -4.055044e-002 -5.167508e-002 -9.875627e-002 -3.843502e-002
  3.260230e-002  1.200862e-001 -1.739619e-001 -6.630102e-002
 -9.156989e-002  1.107976e-001 -6.196242e-003  2.787796e-002
  3.990847e-002  9.865419e-003 -6.433649e-002  1.125740e-001
  1.281244e-001  1.116415e-001 -4.193568e-002  1.118437e-001
  7.654834e-003 -8.025671e-003  2.122765e-002 -1.566209e-001
  1.056074e-001  9.061933e-002 -1.976839e-002 -1.506988e-001
  4.951413e-002 -2.109579e-004 -8.625904e-002  6.737382e-002
 -5.869111e-002 -8.617189e-002  4.141970e-002  1.566085e-001
  3.611375e-001  1.003174e-001 -9.427875e-002  1.206319e-001
 -4.081851e-001 -1.555204e-001  5.658409e-002 -1.008844e-001
  6.251384e-002  1.357707e-001  2.968722e-002  3.122719e-001
  1.586831e-001 -1.427349e-001 -8.983316e-002 -2.419245e-001
 -8.344244e-002

 -1.417135e-003 -1.812095e-002 -3.695610e-002  1.023679e-002
 -6.631243e-003  4.872531e-004  5.200351e-002  8.980201e-003
  7.027932e-003  2.932366e-003  5.385498e-003 -8.155032e-003
  9.029701e-004  1.444129e-002 -2.334418e-001 -1.743946e-002
 -4.139333e-002 -5.548889e-002 -3.706945e-001 -2.032959e-002
 -3.769146e-002  2.089728e-002  2.144605e-001 -5.983511e-002
  1.787119e-003 -2.995239e-002  8.438457e-002 -1.210796e-001
  7.391578e-002 -3.213957e-002  1.935457e-002 -9.478522e-002
 -6.409335e-002  5.470379e-002  2.592183e-001 -1.013041e-001
 -7.298450e-002 -2.893976e-002 -4.014920e-002 -4.331739e-002
 -1.148440e-002  2.143749e-002  9.448199e-002  2.652620e-002
 -5.250020e-002 -1.395888e-001  8.946184e-002  5.181506e-002
 -1.746242e-002  4.729088e-002 -3.415924e-004 -8.276052e-002
 -6.458753e-003 -9.517301e-002  4.273027e-002 -3.138944e-001
  7.641215e-002  6.617285e-002  2.661271e-003 -2.948492e-001
 -1.131600e-001  1.447155e-002 -2.308900e-002  6.312609e-002
 -2.199353e-001  4.265899e-002 -7.261122e-002 -1.745006e-001
 -1.649447e-001  1.546492e-002 -1.651333e-002  1.124253e-001
  2.314076e-001  1.624830e-002 -9.709803e-002  2.896976e-001
  2.515571e-001

 -1.806186e-003 -2.570466e-002 -1.518370e-002  2.802649e-003
 -1.892573e-003  5.035218e-003  5.017771e-002  9.432548e-004
 -1.598233e-002 -1.714526e-002  2.033158e-003 -9.040700e-003
 -4.765408e-003 -2.198317e-002 -2.464048e-001 -1.978421e-002
 -1.020074e-002  2.189989e-002 -2.319479e-001 -5.379983e-002
 -3.057958e-002 -1.575516e-001  5.553179e-002 -2.762177e-002
  4.784873e-002  8.957405e-002  4.249668e-002 -7.705822e-002
  3.687146e-002 -5.682236e-002 -1.925826e-002 -1.157316e-001
  4.063521e-002  2.373403e-002  1.487702e-001 -4.246668e-002
 -8.200358e-002  9.828504e-002  1.256588e-001 -8.579360e-002
 -6.224950e-002 -7.717720e-002  8.902843e-002 -1.473307e-001
  3.656646e-003  4.375810e-002  1.157345e-001  4.380189e-002
  2.991076e-001 -9.273709e-003  2.788644e-002  8.718039e-002
  3.687732e-002 -3.834683e-002  6.437485e-002 -1.249864e-001
 -8.223785e-002  4.299349e-002  1.289973e-001  8.675640e-002
 -2.379538e-001 -1.605765e-002 -2.591691e-004 -1.373650e-001
  1.634382e-001 -6.766685e-003  1.420241e-001  1.765559e-001
  3.890627e-002  2.824479e-002  7.681331e-002  3.546763e-001
 -1.665557e-001 -5.836738e-003  7.837720e-002 -4.259476e-001
 -1.791904e-001

  3.708157e-003  3.066660e-002  1.172042e-003  2.309587e-003
 -1.004540e-002  6.464192e-003  1.652793e-003 -3.992000e-003
  6.911601e-003 -2.039210e-003 -2.603751e-002  1.311834e-002
 -2.099061e-002 -3.265905e-002 -1.441219e-001 -9.902499e-003
 -3.522904e-002 -3.744658e-001  8.223624e-002  1.693596e-002
  8.437235e-002  1.059887e-001  6.568909e-002 -6.980631e-002
  3.107279e-002  7.677596e-002 -4.510048e-002  3.753960e-002
  7.824474e-002  4.133788e-002  1.432945e-001 -6.509457e-002
  5.149866e-002  1.214830e-001 -6.331420e-002 -3.351115e-002
  2.561615e-001  1.902563e-002  4.770099e-002 -2.239538e-004
 -4.878035e-002  1.177240e-001  3.280554e-002 -9.649273e-002
  2.739317e-001  4.716893e-002  6.133358e-002  5.227076e-002
 -9.526137e-002  1.374609e-001  4.715462e-002  4.257026e-002
 -6.660368e-002  8.415817e-002  7.711799e-002 -1.032146e-003
 -2.819421e-001  8.614510e-002 -4.490671e-002 -2.433177e-001
  1.595619e-001  6.444345e-002  6.259105e-002  3.983046e-001
  1.716187e-001 -2.200989e-002 -1.161604e-001  2.428350e-002
  2.208880e-001  4.156354e-002  1.604584e-001  1.295725e-001
 -1.881464e-002 -8.020213e-002 -1.056314e-001 -9.013774e-002
  5.030504e-002

 -1.914328e-003 -2.134516e-002 -2.338087e-002 -4.704389e-003
  9.727580e-003  7.951951e-003 -2.552079e-002 -3.805028e-003
  1.070923e-002  1.001211e-002  8.197542e-002  6.371078e-003
  2.856795e-004  1.036696e-001  9.303719e-002 -7.532033e-003
 -2.299448e-002  2.488753e-001  4.548582e-002  3.012633e-002
 -4.970816e-002  1.166251e-001  3.296784e-002 -1.484561e-002
 -6.442967e-002 -1.670277e-001 -3.674583e-002  7.502388e-002
 -5.262265e-002 -1.643946e-001  6.965150e-003  1.297162e-001
 -6.452920e-002  3.981582e-002 -9.642285e-002  4.439401e-002
 -1.363399e-001 -1.116762e-001 -4.032452e-002 -1.240628e-002
 -1.232262e-001 -4.689591e-002 -1.028433e-001 -2.542427e-002
 -1.121134e-001 -8.852803e-002 -4.047227e-002  2.925032e-001
 -1.917114e-001 -1.339685e-001 -1.002060e-002  4.768192e-002
 -1.372830e-001 -3.595627e-002  1.705281e-002  7.811760e-002
 -1.612127e-001 -8.057026e-002 -5.657016e-002 -1.059747e-001
 -2.165653e-001  8.819928e-002  1.093724e-001  2.544902e-001
 -5.946924e-004 -2.203491e-002 -1.053337e-001 -2.039791e-001
 -2.325183e-001  7.179947e-002  1.665538e-001  3.377768e-001
 -2.212246e-001  6.876604e-002 -6.159064e-002 -1.036741e-002
 -2.082913e-001

 -4.310932e-003 -1.071836e-002 -2.154583e-002  4.220484e-003
 -9.946804e-003  9.392259e-003  4.932414e-003 -3.804492e-004
 -2.392017e-003 -1.187283e-001  4.218252e-002 -6.554407e-003
 -2.385641e-003 -1.779850e-001  4.465358e-002 -1.597770e-002
 -2.214605e-002  6.941478e-002 -1.073269e-001  1.237074e-002
  7.239498e-003  4.201325e-001  1.379176e-001 -4.150899e-002
 -1.761263e-002  3.395462e-002  5.587504e-002  2.911216e-002
  8.925844e-002 -9.237779e-002  1.904353e-002  2.356234e-002
 -1.192922e-001  1.187530e-001  7.506011e-002  2.241876e-005
  3.509565e-002 -8.124457e-002 -2.276338e-002  1.720015e-001
 -1.920527e-002  5.871363e-002  5.487867e-002 -2.255791e-002
 -8.803069e-002 -1.506461e-001 -3.214209e-002 -1.071880e-001
 -1.208052e-001  1.567841e-002 -6.110269e-002  1.149383e-001
 -3.560995e-002 -1.351068e-001 -4.845251e-002  8.202265e-002
 -7.991345e-002  1.282063e-002 -1.318538e-002  1.009221e-001
 -7.981879e-002 -8.810023e-002 -1.118428e-002 -4.581914e-002
 -8.488948e-002 -1.853433e-002  1.659558e-001  4.122216e-001
  2.909127e-001 -1.397469e-002 -9.316401e-003  1.350630e-001
 -2.188153e-001 -1.206532e-001  1.624296e-001  3.148183e-001
  1.478183e-002

  3.754969e-003  2.045217e-002  3.647292e-002 -2.988642e-003
 -1.971568e-003 -2.606652e-002  2.699719e-002  7.346562e-003
  9.145243e-003 -2.244003e-003 -6.962880e-002  4.467007e-003
 -5.290599e-003  1.380198e-002 -1.370051e-001 -1.292973e-002
 -1.664966e-002  4.164124e-002  6.222302e-002  1.736028e-002
 -3.827914e-002  1.100391e-001  1.639569e-001  2.569409e-002
 -3.126163e-002 -2.472375e-002  9.551487e-002  1.768479e-002
  3.431370e-002 -1.986011e-002 -1.815487e-003 -2.411884e-002
 -2.613313e-002 -4.328968e-002  9.664954e-002 -4.665367e-002
  6.386866e-002  1.177380e-002 -1.073882e-001  7.040983e-002
  3.335558e-004  3.249957e-002 -9.365460e-003 -4.744901e-002
 -1.314480e-001  2.988391e-002 -6.360808e-002  7.955637e-003
  8.723838e-002  1.458893e-002 -1.400579e-002  5.192577e-002
  2.854249e-002  3.695473e-002 -5.548026e-002  3.457065e-002
 -3.338303e-002 -2.151049e-002 -3.128699e-002  2.574820e-002
 -2.604612e-002 -5.291607e-002  2.042964e-002  8.496764e-002
  1.994298e-001  2.605795e-002 -1.206164e-001  1.784345e-001
 -4.843864e-002 -1.841028e-001  4.576193e-002 -6.861866e-002
  5.469766e-001  8.829658e-002 -6.887084e-002  1.199026e-001
 -6.035104e-001

 -5.738590e-003 -2.685697e-003  1.402095e-002  1.509627e-003
  1.087757e-002  6.822903e-003  3.991236e-003  2.460263e-003
  8.495194e-003 -1.054283e-001 -1.567542e-002 -1.137484e-002
  3.898284e-002 -1.423536e-001  1.450484e-002  8.234423e-003
 -6.203076e-003  1.354798e-001 -1.308102e-002  4.593714e-002
  5.248906e-002  3.203376e-001  4.949648e-002  1.365031e-002
 -2.422151e-002 -1.719781e-001 -1.581486e-001 -2.534394e-002
  8.471540e-003  3.253320e-002  4.768625e-003  4.711097e-002
 -1.171619e-001  1.110185e-001 -2.640586e-002 -8.725112e-002
  6.904686e-002 -1.438171e-001 -5.639887e-002  1.097864e-002
 -2.647230e-002  1.316281e-001  5.864017e-002 -4.248826e-002
  1.108711e-001 -1.184354e-001  3.676918e-002 -1.853439e-002
 -8.170559e-002  1.151857e-001 -7.575174e-003 -1.947185e-001
  1.123114e-002 -1.212851e-001 -1.105459e-001 -1.528240e-001
 -8.683972e-002  1.967051e-001 -6.822324e-002 -9.023850e-002
 -5.692715e-002 -1.692555e-001 -9.128650e-002 -2.757034e-001
  9.509223e-002  1.561114e-001 -1.628293e-001 -6.716484e-002
 -6.546681e-002 -1.209075e-001 -1.042791e-001 -2.065469e-001
 -9.234753e-002  1.287560e-001 -2.043910e-001 -4.188955e-001
 -2.919097e-002

  1.371568e-003  8.234623e-004  4.118438e-003  8.864125e-004
  1.643497e-002  2.290402e-003 -2.401564e-003 -1.475728e-004
 -5.779231e-003  2.560478e-002 -1.673254e-002 -9.023654e-003
 -6.709058e-003  6.031721e-002  5.168753e-002 -1.002893e-003
  1.529147e-002  2.268566e-001  7.141209e-002 -1.002096e-002
 -2.807185e-002 -7.514292e-002  1.689540e-001 -7.303333e-003
  1.322848e-002 -2.114098e-001 -6.201587e-002  6.588505e-002
 -5.679645e-003 -2.265968e-002 -1.235862e-001 -2.370413e-002
 -5.482776e-002 -4.682135e-002  9.551069e-003  1.993428e-002
  1.501344e-002 -3.124033e-003 -1.525885e-001  1.493766e-001
 -8.023098e-002 -6.354427e-002 -5.922959e-002 -3.723127e-002
  4.926643e-002 -1.797177e-002 -5.024950e-002  2.299389e-001
 -6.691738e-003  5.061030e-002 -4.330076e-002 -3.144202e-002
  2.017878e-001 -2.221896e-002  5.557826e-003  6.400168e-002
 -1.237851e-002  5.437295e-002 -1.618259e-002  1.444802e-001
 -5.893691e-002 -4.645230e-002  1.336894e-002  3.486704e-003
  4.426312e-001 -2.958836e-002  3.611048e-002 -8.332071e-003
  1.545317e-001 -1.038365e-001  2.540557e-002  1.751881e-001
  2.996062e-001 -1.468138e-001  5.791022e-002 -3.135579e-002
  4.951641e-001

  1.822859e-003  1.946409e-002  1.119676e-002 -3.557366e-004
 -1.094020e-002 -1.739581e-002 -5.288911e-003 -1.260034e-004
  9.240607e-003 -3.639841e-002  5.975637e-002  3.669458e-004
 -3.377385e-002  3.115835e-002  1.737697e-001  1.707811e-002
  1.538524e-004  3.245703e-002 -2.110622e-001  2.205453e-002
 -2.926344e-003  2.064191e-001 -4.733415e-001 -2.172755e-002
 -5.012444e-002 -7.433683e-002  1.636131e-002 -5.101977e-002
 -1.725287e-001 -1.335768e-001 -8.033011e-002 -9.052947e-002
  2.065351e-002  3.616576e-002  1.252564e-001 -8.766958e-002
  3.093935e-002 -1.705438e-001  2.001461e-001 -1.529883e-001
 -4.795176e-002 -8.076433e-002  1.080745e-001  4.647047e-002
 -7.434663e-002 -9.697050e-002  1.708487e-001 -1.780016e-001
 -7.657109e-002 -1.057913e-001 -6.214023e-003 -2.123955e-002
 -1.039560e-001  4.444386e-002  4.277414e-002 -9.952550e-002
  5.570135e-002 -1.789213e-001 -4.138095e-002  7.278847e-002
 -7.871365e-002  1.773480e-002  8.240465e-002  1.273774e-001
  1.153245e-001 -2.119223e-001 -7.598455e-002 -6.070283e-002
  2.268071e-001 -1.839540e-002  7.271803e-002 -4.838676e-002
  2.605166e-001 -1.684999e-001 -3.129860e-002 -1.400942e-001
  1.802913e-002

 -3.713065e-003  1.030849e-002  1.174481e-002 -2.207912e-003
  9.876771e-003  2.412180e-002 -1.914537e-002  5.642882e-003
 -5.959267e-003 -4.347181e-003 -1.917133e-002  8.515003e-004
  2.031723e-002  1.843193e-002  5.192092e-002 -4.059643e-003
  5.362996e-003  1.543567e-002  5.125254e-002  2.170427e-003
  2.221890e-002 -1.351086e-001 -1.306367e-001 -4.353408e-002
 -4.474581e-002  4.559876e-002 -4.696978e-001 -6.255798e-002
  7.116858e-002  6.100987e-002  3.132479e-001  7.734601e-003
 -5.364004e-002  1.380218e-001 -5.994631e-002 -1.513895e-001
  4.467070e-002 -3.029938e-001 -4.739258e-002  6.949867e-002
  2.272874e-002  5.084091e-002  3.563483e-001 -1.507597e-001
 -8.909789e-002 -2.814061e-002 -9.913892e-002  1.239792e-001
  1.066214e-001 -1.024424e-001  2.592380e-001 -1.676865e-001
  2.936398e-002  1.056835e-001 -1.036722e-001  3.456743e-002
  1.010475e-001 -4.977408e-002  1.480359e-001 -1.353426e-002
 -2.986593e-002  7.560986e-002  4.983262e-002 -4.810103e-002
 -5.930712e-002  1.480151e-001  4.278345e-002  6.387020e-002
  2.470893e-002  1.228948e-002  1.159206e-001  9.813283e-002
  1.053739e-001  5.373771e-004  1.391519e-001  9.636365e-002
 -1.588882e-002

 -2.526637e-004  1.880247e-002 -2.518341e-002  2.703413e-003
 -5.327315e-003  9.979020e-003 -6.220218e-002  4.615736e-004
 -6.060914e-003 -5.826216e-002  9.526774e-003 -1.258616e-003
 -6.552140e-003  1.361514e-002  2.015413e-001  1.184155e-002
  3.347215e-003  1.581192e-001 -1.284480e-001  4.043055e-003
  1.985150e-002 -2.109311e-001 -1.857683e-001 -5.740204e-003
  5.635043e-003 -4.961786e-001  6.673892e-002  7.957718e-003
  5.499791e-002  1.061508e-001 -2.171656e-001 -7.921957e-002
  4.204233e-002  2.404208e-002  2.088859e-002 -5.492150e-002
  1.126370e-001  6.216458e-002  9.278541e-002 -1.375983e-001
  7.221311e-002  2.424778e-001  4.252712e-002 -8.750955e-002
  1.231381e-001  1.092310e-001  1.442765e-001 -8.542242e-002
 -7.396980e-002  1.906503e-001  6.900500e-002 -4.017581e-002
  2.214381e-001  7.702542e-002  9.304788e-002  6.949206e-003
 -1.118217e-001  1.247931e-001  3.626883e-002 -7.678526e-002
 -1.516169e-002 -8.096777e-003  1.636459e-002  8.132823e-002
 -3.790378e-002  1.298747e-001  6.370110e-002  1.940702e-001
 -8.609222e-002 -1.956739e-002  1.280932e-001  3.035340e-002
 -7.839773e-002  1.466740e-001  9.957631e-002  2.137254e-001
 -9.876281e-002

  1.326992e-003  9.697356e-003 -1.689907e-002  2.491113e-003
  5.792619e-003  3.256632e-003  1.071220e-002  1.919223e-003
  2.786006e-003  3.130165e-002 -2.564822e-002 -2.785488e-003
 -9.245058e-003 -2.151763e-002 -4.604757e-002  8.927415e-003
  1.489802e-002  1.528752e-002  1.018525e-001 -1.314596e-003
  6.754896e-003  2.226189e-001  5.397350e-002  2.112140e-002
 -2.667594e-002 -1.470138e-001 -1.329430e-001  1.009195e-003
  3.836507e-003 -6.415105e-001 -6.118093e-003 -3.651105e-002
  8.845785e-002 -2.859028e-002  1.794752e-001 -4.654928e-002
  4.757939e-002 -6.407497e-002  1.260590e-002  3.758978e-002
  1.467848e-001  6.252479e-002  2.435845e-002  5.694991e-002
  3.151225e-002  2.543031e-001 -1.377871e-002  3.298624e-002
  2.064637e-001  1.376176e-001 -2.221328e-002  6.695750e-002
  7.048060e-002  2.822301e-001  3.754501e-002 -1.823603e-002
  1.817045e-001  5.135067e-002 -7.338234e-002 -9.788955e-003
  4.722749e-002  1.800871e-001 -8.729201e-002  2.955480e-002
  4.446369e-002  2.717521e-002  1.165751e-002 -2.569483e-002
 -5.453658e-002  2.244976e-001 -1.567786e-001 -3.825913e-002
 -8.771868e-002  3.808508e-002  3.710137e-002  1.021260e-002
  1.970087e-002

 -1.794327e-003 -1.415349e-003 -2.056703e-002 -6.437222e-004
  7.742877e-003 -3.785227e-004 -9.496386e-003  5.082893e-003
 -1.002616e-003 -1.671627e-002  7.416463e-002 -5.526327e-004
 -1.014122e-003  2.474460e-002 -1.234582e-001 -8.322812e-003
 -1.544100e-002  1.516787e-001 -1.508975e-001  1.528678e-002
 -4.918135e-003  5.756356e-002 -5.993805e-002 -2.798552e-002
 -2.087697e-002 -9.850139e-002  2.206689e-001 -2.064502e-002
 -2.361798e-003 -2.806747e-001  2.492285e-001 -4.447632e-002
  2.818356e-002 -7.359727e-002 -4.238799e-001 -1.995257e-002
  5.368802e-002  2.611269e-001  3.406262e-001  7.061647e-002
 -4.583799e-002 -1.693756e-001  1.515894e-002 -3.567689e-002
  1.068832e-001 -5.738233e-002 -1.913626e-001  8.525650e-002
 -6.056525e-002  1.788454e-002  1.086746e-001 -1.817287e-001
  9.518119e-002 -5.967498e-002 -5.650074e-002  9.294267e-002
  9.178509e-002  8.111880e-002  1.786211e-001 -9.009134e-002
  6.813195e-002 -8.367705e-002 -9.777387e-002  8.329083e-003
 -1.084217e-001  8.219404e-002  4.975728e-002 -1.023939e-001
  2.011621e-001 -8.586088e-002 -6.206065e-002  2.851836e-002
  1.104385e-001  5.030003e-002  2.713306e-002  2.195736e-003
 -5.754962e-002

 -1.500115e-003 -2.808223e-002 -6.498585e-003 -3.190246e-003
  8.786960e-004  3.018298e-002 -2.257549e-003 -7.365003e-003
  9.313864e-003  3.157245e-002 -2.321698e-002  7.408402e-003
  6.659014e-003 -4.839287e-002 -2.030102e-002  3.291821e-002
 -1.309407e-002 -2.143423e-002  1.668593e-001  3.019465e-002
 -3.592206e-003  1.119332e-001  1.758723e-001  2.523718e-002
  1.272967e-003  1.292580e-001 -2.115121e-001  3.828451e-002
  2.163397e-003 -2.136848e-001 -4.642797e-001  1.776270e-002
  2.088304e-002  2.456063e-002 -2.790676e-001 -6.355295e-002
 -4.432045e-002  8.740271e-002 -7.103779e-002 -1.702458e-001
 -4.449071e-003 -1.797966e-001  5.801180e-002 -1.498682e-001
 -7.506514e-002  1.383413e-001  9.210290e-003 -2.371566e-001
 -4.876455e-003 -1.007263e-001  4.798285e-002 -1.555004e-001
  2.849397e-002 -1.000148e-001  1.442392e-001 -2.111481e-001
 -2.773637e-002  1.499625e-002  1.249766e-001 -1.402911e-001
  2.208438e-002 -1.152645e-001  1.631767e-001 -3.011725e-002
 -2.051114e-002  3.745703e-002  1.253233e-001 -6.305364e-002
  1.740003e-002 -6.155377e-002  3.046377e-001 -6.488283e-002
  2.238171e-002 -6.579065e-002  6.748305e-002  7.968093e-002
 -4.113111e-003

  1.694873e-003  6.502493e-003 -2.001260e-002  8.040610e-004
  1.750556e-004 -9.936917e-003 -7.908272e-003  1.664186e-003
  5.610804e-003 -6.479293e-003  1.936259e-002 -6.560036e-003
 -4.972933e-003  2.229215e-002  2.542982e-002 -1.219576e-002
 -2.402592e-003 -6.427783e-002 -9.328035e-002 -7.741150e-003
 -2.407469e-002  8.953285e-002 -2.012146e-002 -1.141159e-002
 -1.765806e-002 -5.079702e-003  3.011684e-001 -7.289789e-003
  2.189525e-002  5.151081e-002  6.393929e-002  3.755438e-002
 -3.101188e-002 -1.214390e-001 -1.825960e-001  3.523639e-002
  3.410537e-002 -2.928943e-001 -3.062144e-001  1.508411e-002
 -1.211960e-002  6.072646e-002 -3.029973e-001 -1.875624e-002
  2.206337e-002 -3.071205e-001 -3.340595e-002 -1.327097e-001
  1.215379e-001 -7.909618e-004  8.961241e-004 -1.450394e-001
  1.200830e-001  1.899457e-001  8.076835e-002 -1.197042e-001
  1.583918e-001  3.869982e-002  6.868685e-002 -1.808485e-001
  8.591238e-002  2.525080e-001  2.106629e-001 -9.380779e-002
  1.266232e-001  2.083176e-002  1.731142e-001  5.985687e-003
  5.436418e-002  1.585510e-001  9.201646e-002  3.139104e-002
 -4.222701e-003  1.006628e-001  1.763854e-001 -1.059097e-001
 -5.541063e-002

 -6.704227e-004 -1.960924e-002  6.588882e-003  1.636548e-003
  3.241737e-003 -7.445038e-003 -1.433252e-002 -1.132396e-004
 -1.292717e-003 -7.252520e-003 -1.699212e-002 -2.730197e-003
  1.068483e-002 -2.566031e-002  7.696883e-003 -9.874191e-003
  9.682390e-003  1.036351e-001  3.589813e-002  1.780599e-002
 -1.476648e-002  1.165585e-001 -1.044806e-001 -2.591616e-002
 -4.191651e-002  1.843811e-001 -1.375555e-001  1.777435e-002
 -5.163155e-002  4.217638e-002  7.607643e-002 -1.775938e-002
 -2.169823e-002 -6.360318e-001  2.466804e-001 -1.032671e-002
  2.700512e-003 -7.908560e-002  2.774888e-002 -7.173421e-002
 -2.736348e-002 -1.948541e-001  2.117924e-002  7.934091e-002
  6.508013e-002 -2.114749e-003 -1.338967e-002  7.801244e-003
 -9.052889e-002  1.396527e-001  5.303533e-002  7.628262e-002
  1.930021e-001 -7.157036e-002  9.423660e-002 -1.657711e-002
 -3.924997e-002  1.871055e-001 -8.729257e-002  1.028689e-001
  1.466408e-001 -3.032864e-002  1.484884e-001 -1.288260e-002
 -1.440102e-001  2.202879e-001 -6.917246e-002 -1.330329e-002
  1.119318e-001 -1.121765e-002  1.906284e-001  1.577836e-001
 -1.915282e-002  1.385229e-001 -1.059377e-001  1.851860e-002
 -8.935116e-003

 -1.307146e-003 -7.550616e-003 -3.946589e-003  3.409299e-004
 -2.320977e-003 -5.114472e-003  1.397203e-002  3.547494e-003
 -1.354224e-003  3.708976e-003 -4.325477e-002 -7.105935e-003
 -4.584157e-003  1.382077e-002  1.009635e-002 -2.665659e-003
 -1.194794e-002 -3.852873e-003  8.962553e-002 -3.570216e-003
 -1.714018e-003  4.846810e-002 -1.472304e-001  1.533118e-002
 -3.256119e-002  6.290822e-002 -1.751100e-001 -1.374318e-002
 -1.159354e-002 -7.337905e-002  1.975536e-001 -2.486650e-002
  1.949277e-002 -7.546586e-002  1.271481e-001 -2.402857e-003
  2.689804e-002  5.837486e-002 -2.498934e-001  7.767308e-003
 -3.749476e-002 -8.493083e-003 -3.366452e-001 -1.275062e-001
 -6.091630e-002  1.182471e-001  4.616060e-001 -4.394484e-002
 -8.554313e-002 -1.681601e-002 -2.596555e-002 -1.224499e-001
  5.877555e-002 -7.652966e-002 -3.225443e-004  7.550265e-002
 -3.414775e-002 -8.488359e-003  2.366328e-001 -1.623345e-001
 -4.784573e-002 -1.497462e-001 -1.559671e-001  1.470421e-001
 -6.849332e-002 -6.027932e-002  1.648383e-001 -8.667189e-002
  2.498366e-002 -2.616891e-001 -2.691173e-001  8.929942e-002
  1.446300e-002  5.022517e-002  2.048461e-001 -1.752292e-002
 -3.507990e-002

  3.752195e-004  9.453929e-003  6.597345e-003 -3.377386e-004
 -6.174397e-003 -1.566065e-002 -1.521785e-002  1.199091e-003
  5.850168e-003  3.901901e-003  3.676882e-002  8.509283e-003
 -9.822453e-003  3.050879e-002  1.567510e-002  4.182731e-003
  1.645371e-002  3.181242e-002 -8.964983e-002  3.931712e-003
 -2.203598e-002 -3.156292e-002 -6.984320e-002 -4.212060e-003
 -1.817381e-002 -1.095293e-001  8.364367e-002 -1.492035e-002
  1.841176e-002 -1.490186e-001  2.788246e-001  1.069378e-002
  3.943378e-002 -5.034051e-002 -3.264243e-002 -2.913659e-002
 -1.441029e-002  2.679808e-001 -3.981987e-001  4.884308e-002
  9.726241e-002  2.026483e-001 -1.131296e-002  3.409658e-002
 -5.462123e-002  1.737816e-001 -2.023802e-001 -1.249660e-001
  2.963768e-002 -2.099681e-002  1.546115e-001  3.512426e-002
 -6.922112e-002  1.541799e-001  1.068254e-001 -2.029562e-001
 -1.278382e-001 -1.257657e-001 -8.003985e-002  1.076034e-001
 -6.419230e-002 -8.337314e-002  2.176862e-001 -1.005824e-001
 -1.690583e-001 -8.957310e-002 -2.064606e-001  2.590302e-002
  5.446989e-002 -3.309858e-001  1.355872e-001  3.637369e-002
 -8.902471e-002 -1.163245e-001 -4.683664e-002 -8.012079e-002
  1.087963e-001

 -2.561797e-003  9.084492e-003 -7.339196e-003  1.559385e-004
 -1.134347e-004 -1.200538e-003 -2.182780e-003  3.293473e-005
  1.439748e-003 -3.584264e-003  9.044805e-003 -2.878983e-003
 -3.842766e-003  1.869290e-002 -2.521546e-003  2.324803e-003
 -8.559217e-003 -3.986128e-002 -5.882581e-002 -1.064133e-002
 -1.796334e-002  3.119396e-002  1.042223e-001 -1.087246e-002
 -1.552771e-002  1.369761e-001  7.593093e-002 -4.663348e-003
 -2.560791e-002  7.022054e-002 -1.577920e-001  2.473963e-002
 -7.047781e-002 -3.063248e-001 -1.338028e-001 -5.054678e-002
  2.406588e-002 -3.946590e-001  2.440243e-001  5.594937e-003
 -2.602702e-002  3.229037e-001 -9.399671e-002 -3.494595e-002
  3.109042e-004  3.048488e-001 -1.836621e-001  8.569343e-002
 -1.138221e-002  2.475821e-001  1.766932e-001 -2.270622e-002
 -3.680686e-002 -4.145073e-002  5.723054e-002 -2.277175e-003
 -2.919319e-003 -2.396803e-001 -2.656758e-002 -1.115964e-001
 -1.912438e-001 -2.429579e-002 -1.373271e-001 -1.868249e-002
 -5.615837e-002 -1.262468e-001  7.046043e-002 -3.841288e-002
 -4.120324e-002 -1.999011e-001 -8.679082e-002  2.620717e-002
  1.091217e-002 -1.665963e-001  9.593290e-002 -5.158922e-002
  1.165824e-002

 -1.839827e-005 -1.212900e-002 -8.817203e-003  9.104931e-004
 -1.988573e-003 -9.248993e-003 -8.314855e-003  1.458162e-003
 -5.313627e-004  9.144405e-003  3.085928e-002  4.167421e-003
 -1.736861e-003 -6.284998e-004  8.727052e-003 -2.573371e-003
  3.447204e-003  3.773035e-002 -8.709506e-002 -7.375289e-003
 -4.330972e-003 -2.323294e-002 -5.770100e-002 -7.213428e-003
 -1.530776e-003 -1.140186e-001  1.283246e-001  2.963439e-002
  1.257993e-002  1.089766e-001  1.703160e-001  1.720086e-002
 -1.281872e-003  2.706120e-001  9.432082e-002  9.735279e-003
 -1.958224e-002 -3.481673e-001 -3.519883e-002  1.963609e-002
  4.203207e-002 -3.913291e-001 -1.629540e-001  2.887236e-002
  4.747786e-003  5.095510e-001 -1.964619e-001 -4.608072e-002
  7.314502e-003  4.086252e-002 -1.860531e-001  7.443451e-002
  3.916365e-002 -1.149632e-001 -5.728254e-002 -3.865586e-002
 -1.911836e-002  2.426552e-001  8.295549e-002 -9.518760e-002
  6.386721e-002 -1.320964e-001  5.000025e-002 -1.685197e-002
 -6.600925e-002 -9.057526e-003 -7.963954e-002 -3.313730e-002
  2.117254e-002  5.429299e-002  1.283193e-001 -3.489702e-002
  1.364102e-002 -1.357459e-001  1.055812e-001 -2.716666e-002
 -3.573968e-002

 -2.612142e-004 -6.514928e-003  3.230539e-003  1.862867e-003
  7.505790e-004 -8.014261e-003  4.188065e-003  2.282467e-004
  9.888706e-003 -1.203353e-002  4.133253e-003  3.116125e-004
 -9.683324e-003  2.936771e-002 -5.029620e-003 -5.781770e-003
 -4.975851e-003  6.382197e-002 -2.928175e-002  1.858663e-003
 -5.969110e-003  1.274549e-002 -9.988095e-003  4.952739e-003
  2.410763e-002  5.835069e-002  1.423920e-001  9.058333e-003
 -3.261313e-002  1.262015e-002  8.619826e-002  4.562282e-003
 -1.491839e-002 -1.886726e-001 -3.560081e-001 -2.660311e-002
 -2.553563e-002 -1.035645e-001 -2.706034e-001 -4.643325e-002
 -1.772763e-002 -1.216475e-002  4.664703e-001  7.977965e-003
  2.013913e-002  1.190053e-002  2.587873e-001 -3.538969e-002
  1.855326e-002  1.281589e-001 -2.697251e-001  4.072723e-002
  2.654594e-002  5.191859e-002  1.854154e-001  9.549752e-002
  1.775761e-002  2.145540e-001  1.180056e-001  9.051509e-002
 -7.148116e-002 -1.046035e-002 -1.289669e-001  6.498623e-002
  1.103774e-002 -5.149400e-002 -1.246398e-001 -1.095398e-003
 -1.733578e-001  6.395877e-002 -1.005728e-001  5.644979e-003
 -2.834670e-002 -3.456739e-001 -3.776530e-002  4.374483e-002
 -6.718538e-002

 -1.760131e-003  7.645938e-003  1.962038e-003  2.434293e-003
  2.336112e-003  1.351320e-002 -3.373154e-003  1.624435e-003
 -2.462387e-003 -6.041061e-003  1.922898e-002  6.051194e-004
 -9.756441e-003 -1.197569e-002 -3.386224e-002 -6.576322e-003
 -2.447299e-002 -7.356368e-003 -8.857861e-002 -1.479834e-003
  8.969269e-003  6.102478e-003  1.276039e-001 -8.445020e-003
  1.796121e-003  3.518653e-002  1.623597e-001  8.504283e-003
  1.879429e-002  2.641061e-002 -1.725640e-001 -4.194526e-003
 -1.868659e-002  1.221780e-001 -1.348663e-001  4.640662e-003
 -9.345655e-002 -2.781053e-001  2.283269e-002 -2.145970e-003
  5.760157e-003 -1.917632e-001  1.009374e-001 -1.798371e-002
 -1.629506e-002  6.311078e-002  1.874747e-001  1.064217e-002
  4.615209e-002 -2.494340e-001  8.033533e-002  1.376389e-001
  9.735774e-002  4.304291e-001 -9.561931e-003  4.961627e-002
 -5.587617e-002 -3.522493e-002 -1.435154e-001  8.444323e-002
  1.188791e-001 -6.430267e-002  7.129137e-003  1.268758e-001
 -1.185361e-001  2.253244e-001 -1.230292e-002 -6.563538e-003
  1.107518e-001 -3.810517e-001 -2.008832e-001  7.404185e-002
 -6.090674e-002  2.436037e-001 -1.037775e-001 -3.578479e-002
  1.024746e-001

  2.463394e-004  7.137066e-003 -7.653757e-003  3.805711e-005
 -1.322079e-003  1.003253e-002  4.625037e-003 -2.722097e-004
  5.294864e-003 -2.744730e-004  1.024814e-002  1.388162e-004
 -1.428289e-003 -2.654438e-002 -1.216371e-002 -4.199399e-003
  2.757506e-004  1.247768e-002 -4.968069e-003 -1.546408e-002
 -8.443078e-003  2.664964e-002  1.315170e-002  8.804414e-003
  2.430423e-002 -2.794737e-002  9.781878e-002  1.914322e-002
 -2.574664e-002 -8.234725e-003  4.949827e-005  7.580208e-003
 -3.751410e-003  7.476430e-002 -8.965066e-002 -1.716732e-002
 -6.369684e-002 -3.710740e-002 -1.563182e-001 -1.794306e-002
 -2.543619e-002 -2.275017e-001 -1.861133e-001 -3.370621e-002
 -1.684080e-002  3.480269e-002  2.404626e-001 -2.139054e-002
  4.095592e-002  1.500225e-001  5.458022e-001  3.768945e-002
  2.137833e-002 -1.883951e-001  2.195986e-002  1.222014e-002
  1.221522e-001 -1.721329e-001  3.690016e-002  1.026462e-001
  2.409679e-003  1.756360e-001 -3.567548e-001 -1.995066e-003
  4.618344e-002  1.067999e-001 -2.966177e-001  1.789851e-001
  2.429447e-002  1.186417e-001  1.601335e-001 -5.373566e-002
 -6.033419e-002 -5.677834e-002 -1.726521e-001  5.851016e-002
  4.023125e-002

 -5.505804e-004  5.845384e-003 -1.867410e-003 -1.867994e-004
  9.433362e-004  1.304695e-003 -3.526526e-004  1.466544e-003
  7.263191e-004 -1.659786e-002  3.066410e-002 -1.621025e-003
  1.452624e-002 -2.162109e-002  1.016270e-002 -1.728483e-003
 -1.670356e-003  6.305067e-003 -3.800708e-002  8.580673e-003
 -1.830348e-003  1.096059e-002 -5.571283e-002  7.643715e-003
  2.728353e-002  3.892103e-003  1.173837e-001  9.811806e-003
  3.124867e-002 -2.897433e-002  6.893902e-002 -8.965949e-003
  5.862194e-003 -3.730805e-002 -7.703653e-002 -4.171033e-002
  2.661650e-003 -9.280128e-003 -1.137340e-001  1.136018e-002
  1.524106e-003  2.908861e-001  9.477770e-002  6.730652e-002
 -3.060250e-002  2.376689e-001  4.012283e-002  1.737132e-002
 -7.890586e-003 -4.086904e-001 -1.167949e-001  4.221563e-002
  6.679376e-004 -3.259500e-001  2.263323e-001 -1.790151e-002
 -1.597140e-002 -1.763069e-001 -2.429929e-001 -3.262272e-002
  1.230747e-001 -1.009078e-001 -2.259703e-001 -2.431498e-005
  5.368958e-002  3.451299e-001  3.867569e-002 -5.310777e-002
  1.202811e-001  2.557788e-001  5.476262e-002  6.385992e-002
  1.344193e-001  1.520432e-001  1.424622e-001 -9.024642e-002
  3.238205e-002

  9.839318e-004 -8.462091e-003  2.059252e-004  8.573167e-006
  1.134278e-003 -8.214559e-003  1.366011e-002  6.243050e-004
 -4.489761e-003  1.323304e-002 -1.588592e-002 -4.012586e-003
 -2.373398e-003  2.299941e-002 -5.129968e-002  8.877601e-004
  1.045476e-003 -3.520213e-004  4.378867e-003  5.791622e-003
  9.481595e-004 -6.860076e-003  4.141762e-002  1.299536e-003
 -4.131875e-003  1.667281e-003  1.228606e-001  1.176793e-003
  7.581880e-003 -8.584701e-002 -2.731108e-002 -2.636808e-004
  2.812419e-002 -1.543881e-001 -4.830135e-002  6.684918e-003
  1.857592e-004 -4.688245e-002  2.151494e-002 -7.655454e-003
  3.204774e-002  2.091233e-001  6.034843e-002  3.791995e-002
  3.693688e-002  1.759155e-001  2.490281e-001  7.143592e-002
  2.950719e-002 -1.456289e-001 -2.159438e-001  8.297088e-003
 -1.105297e-002 -1.389802e-001 -6.366863e-001 -4.319453e-002
  1.569837e-002 -1.795006e-002  2.335424e-001  3.506882e-002
 -2.469318e-003  2.933896e-001  8.293719e-002 -4.004241e-002
  7.930250e-003 -1.130088e-002 -1.077063e-001  2.688979e-003
  1.087213e-001 -1.296687e-001  2.748510e-001 -6.707419e-002
 -7.281814e-002  8.712539e-002 -5.280847e-002  4.437244e-002
  8.635391e-002

 -1.553543e-004 -2.471355e-003  4.466269e-003 -1.497913e-003
  6.704146e-003  6.401526e-003  5.201046e-003 -4.681454e-004
 -4.332918e-004 -5.987869e-003  5.616373e-003  8.952728e-004
  2.681518e-003 -9.175772e-003 -3.007926e-002 -4.726022e-003
  1.383078e-003  1.321267e-002 -2.928941e-002 -2.214163e-003
  1.263689e-002 -2.210813e-002  6.801514e-002 -3.561946e-003
  3.895428e-003  4.029253e-002  4.210630e-002  7.815926e-003
  4.783806e-003 -9.871888e-003 -5.051656e-002  2.861534e-003
  1.917017e-003 -8.143230e-002 -6.498534e-002 -2.092664e-002
  8.051292e-003  3.154789e-002  2.383576e-002 -7.460129e-003
  2.749655e-003  9.153613e-002 -4.355581e-002 -4.483452e-003
 -2.549677e-003  1.315324e-002  1.971649e-001 -1.060157e-003
  2.039546e-002 -1.893804e-001  4.009511e-001  1.505464e-002
  2.084090e-002  3.412648e-002 -2.927711e-001  7.485817e-002
 -2.373790e-005  3.918945e-001 -3.640011e-001 -1.972293e-003
 -5.675087e-002 -2.316057e-001  1.792530e-001 -5.118259e-003
 -5.530509e-002 -1.963201e-001 -1.513604e-001 -7.291430e-002
 -2.145335e-002  2.316502e-001 -6.484407e-002 -9.220111e-003
  6.090582e-002 -1.373644e-001  3.261980e-001 -1.391273e-002
 -3.534922e-002

 -6.159349e-004  7.013863e-004  1.580378e-003  5.693561e-004
  1.266665e-003  5.199010e-004  4.995517e-003  3.518031e-004
  1.864568e-004  6.779704e-003 -2.472204e-003 -2.008067e-003
 -2.013969e-003  1.037173e-003  2.185452e-002  6.411541e-004
  7.785233e-003 -1.092369e-003 -1.688355e-002 -2.339374e-003
  2.142036e-003 -1.518578e-002 -3.897603e-002 -4.146559e-003
 -5.278619e-003 -3.596927e-002 -2.041898e-002 -1.268629e-002
 -2.098060e-002 -1.052310e-002 -3.549785e-002 -6.320845e-005
  9.970214e-003  8.498202e-004  5.067894e-002 -9.610513e-003
  1.918343e-002 -2.601485e-002  4.963929e-002  2.308144e-002
  7.603289e-003  1.307950e-001 -9.916281e-002  1.654567e-002
 -2.235607e-002  8.718135e-002 -9.205623e-002 -1.599802e-002
 -2.704552e-002 -3.711804e-001  1.941185e-001 -1.831606e-002
  2.415545e-002 -2.385905e-001  1.509158e-001 -2.581285e-002
  3.905737e-002  3.774983e-001  7.411985e-002  4.287853e-002
  4.128242e-002  3.749757e-001  1.368609e-001  7.925536e-002
  4.721944e-002  9.437600e-002  1.834430e-001  7.912301e-002
 -4.130033e-002 -1.649035e-001 -2.701299e-001 -2.887181e-003
 -2.732287e-002 -3.054097e-001 -3.392603e-001  1.691954e-002
 -6.479613e-002

 -9.282769e-005 -4.556864e-005  2.060436e-003 -1.129471e-003
  3.655400e-003 -4.354278e-003 -3.095570e-004 -1.467368e-003
 -1.107951e-003  1.695515e-002  5.969319e-003  1.865655e-003
 -1.560556e-003  3.719439e-003 -3.060411e-003  3.587171e-003
 -5.736901e-004 -1.028378e-002 -5.997214e-003  9.323249e-003
  7.628945e-003  1.288669e-002  1.295402e-002  3.223350e-004
  1.691529e-003  1.847584e-002  2.051959e-002  6.968778e-004
 -1.269891e-002 -4.284253e-003 -3.839708e-002  5.650605e-003
 -1.326894e-002 -1.105731e-001  8.569044e-002  9.102297e-003
  1.429116e-003 -7.101480e-002  9.012844e-002  1.937957e-002
  1.454338e-002  2.157558e-001 -2.199522e-001 -2.489195e-002
 -3.705413e-002 -4.342646e-002 -5.889971e-002  2.112489e-002
 -2.048854e-002 -2.831337e-001  7.214022e-003 -2.413185e-002
 -2.390450e-002  3.394343e-001  1.691714e-002 -2.377473e-002
  5.284511e-003  6.305106e-002  4.680086e-001  5.986406e-002
  1.036459e-002 -4.626540e-001 -1.438030e-001 -8.188911e-004
  3.808338e-002  6.709779e-002 -1.406251e-001  6.994050e-002
 -1.501833e-002  2.551300e-001  1.179280e-001  1.821621e-002
 -2.919181e-002 -1.250425e-001 -2.606284e-001  6.202266e-002
  4.964052e-002

 -2.721838e-004  3.061516e-003 -6.998957e-004  1.963882e-004
  1.741269e-003  5.659761e-003 -4.692189e-003 -1.733125e-004
  9.957151e-004 -2.075213e-002  1.157550e-002 -3.113136e-003
  6.749203e-003 -1.107082e-002  8.718128e-003  8.029776e-003
  1.100461e-003 -2.828060e-003 -4.634174e-003  7.765348e-003
  7.731088e-003  8.141037e-003  5.470910e-002  4.625076e-003
  2.407718e-003  3.092672e-002 -3.456584e-002  1.078206e-002
  8.075733e-003  1.767161e-002 -1.603679e-001 -9.276567e-004
 -1.231722e-002  1.741533e-002  6.279175e-002  3.906647e-003
  1.048956e-002  4.026139e-002  1.051194e-001  5.483825e-003
 -1.857268e-004  2.784647e-002 -2.972353e-002 -4.656568e-003
 -4.463916e-003 -7.573871e-002 -8.205366e-002 -2.976221e-002
 -1.527214e-003 -1.710888e-002 -6.707041e-002 -1.673684e-002
  2.232979e-002 -9.408100e-002  1.205885e-001 -6.722038e-003
  4.447004e-004 -8.794850e-002  2.893167e-001  2.492626e-002
  7.748256e-002  1.475359e-001  2.139048e-001  5.099349e-002
 -7.630798e-003  2.306697e-001 -6.287495e-001  3.285452e-002
  1.883588e-002 -2.951519e-002 -3.044554e-001  4.984748e-002
 -3.239026e-002 -5.414740e-002  4.292508e-001 -6.048247e-002
 -1.417026e-004

  1.132977e-003  3.613907e-003  6.083622e-003  2.942083e-004
 -3.249255e-003  5.125765e-003 -1.173329e-002  1.150936e-004
 -3.065603e-003  7.390750e-003 -2.076004e-002  1.120944e-004
 -5.133971e-003 -8.440719e-003  1.292677e-002  3.277087e-003
  3.132926e-003 -3.265284e-002  9.293231e-003  2.343612e-003
  5.027931e-003  1.043762e-002 -1.501044e-002 -1.795328e-003
 -1.452698e-002 -4.253254e-003  9.685528e-003  3.139454e-003
 -6.067830e-003 -6.724290e-003  1.115089e-002 -4.838771e-003
 -1.482703e-003  1.180534e-002  1.198027e-001 -8.904201e-003
  5.215070e-003  1.062715e-001  8.440205e-002 -1.936349e-003
 -4.286866e-003 -3.042687e-002 -1.315926e-001  3.290702e-002
 -7.706035e-003 -1.791341e-001  2.033748e-002  3.179260e-002
  2.735726e-002 -4.037377e-003 -1.045454e-001 -4.065848e-003
  2.217400e-002  1.978320e-001 -1.348816e-001  4.129034e-003
 -2.358580e-002 -1.648589e-002 -1.975924e-001 -4.983218e-002
 -1.248179e-002  7.379021e-002 -2.342485e-001  5.766212e-003
 -5.250122e-002  4.787291e-001  9.283617e-002 -1.166146e-001
 -1.058396e-001 -2.024662e-001  2.682493e-001 -8.308726e-002
 -3.276241e-002 -5.455141e-001  2.127870e-001 -6.253102e-002
 -7.417963e-002

  6.555748e-005 -2.224095e-003  6.874602e-003 -3.254384e-004
 -1.038574e-003 -1.546967e-003 -2.540608e-003 -5.041142e-004
  1.166226e-003  6.949503e-004  2.007006e-002  2.929383e-003
  1.230859e-003  2.620178e-002 -4.957431e-003  4.342987e-004
  5.628551e-003 -5.454656e-003 -2.197042e-002  6.701497e-003
  9.611712e-005 -3.399009e-002 -2.434235e-002  1.744866e-003
 -1.219044e-003 -4.369727e-002  3.934580e-002  1.282191e-002
 -1.924850e-002 -2.091704e-002  2.780215e-002 -7.727672e-004
 -1.080542e-003 -1.869963e-003 -7.268340e-002 -2.892493e-003
 -2.701635e-002  1.458928e-002 -5.656159e-002 -1.975018e-002
 -1.074246e-004 -4.906341e-002 -5.424357e-003  2.097739e-002
  2.334387e-002  9.123688e-002  1.311535e-001  1.201681e-002
  6.855303e-003  2.223398e-001  4.644754e-002 -9.099995e-003
 -2.177777e-002 -7.231508e-002 -2.506723e-001 -5.046318e-002
 -1.901512e-002 -3.501791e-001 -1.184486e-002 -3.144094e-002
  2.163005e-002 -2.295345e-001  4.774703e-001  2.128118e-002
  6.799638e-002  3.668239e-001  1.793364e-001  3.714017e-002
 -1.894691e-002  2.377899e-001 -2.991817e-001  4.707769e-002
  1.031493e-002 -2.215296e-001 -2.256317e-001  2.984587e-002
 -3.875557e-002
