# Supplementary material for: Geometric morphometric analysis of spore shapes improves identification of fungi
Source: PLoS One. 2021 Aug 5;16(8):e0250477. doi: 10.1371/journal.pone.0250477 (PMC8341628; doi:10.1371/journal.pone.0250477)
Supplement: S1 Appendix — (ZIP) [file pone.0250477.s002.zip › 3_latest/2_3_data_shape/pca_202102/3_glob/30specimens_clean_glob.pcs]

DATA_NAME	PC1	PC2
ARAN_04160_01_1x_1	-1.536227e-01	2.706291e-02
ARAN_04160_10_rev_1x_paint_2	-1.493717e-01	4.816034e-02
ARAN_04160_11_rev_1x_1	-1.590387e-01	6.992616e-02
ARAN_04160_12_rev_1x_1	-1.484669e-01	-1.410796e-02
ARAN_04160_13_1x_1	-1.561696e-01	4.786725e-02
ARAN_04160_14_1xC_paint_1	-1.277752e-01	4.108852e-02
ARAN_04160_14_1xC_paint_2	-1.472927e-01	6.456480e-02
ARAN_04160_14_1xC_paint_3	-1.682586e-01	4.997068e-02
ARAN_04160_15_1x_1	-1.553628e-01	-2.890557e-03
ARAN_04160_22_1x_paint_1	-1.717675e-01	8.184280e-02
ARAN_04160_25_1x_1	-1.481717e-01	9.002845e-04
CWU_6737_01_rev_2x_1	-1.003833e-01	-3.526988e-02
CWU_6737_01_rev_2x_2	-9.808257e-02	5.368378e-02
CWU_6737_02_2xL_paint_1	-1.047443e-01	-1.406497e-04
CWU_6737_02_2xL_paint_4	-1.041901e-01	5.000767e-02
CWU_6737_02_rev_1xL_1	-9.379213e-02	-9.695588e-03
CWU_6737_03_rev_2x_1	-1.146431e-01	2.592903e-02
CWU_6737_03_rev_2x_2	-9.967381e-02	1.476131e-02
CWU_6737_05_1xB_paint_1	-9.777240e-02	4.995395e-02
CWU_6737_05_rev_1xL_paint_1	-1.125165e-01	4.487328e-02
CWU_6737_08_1xT_1	-1.186880e-01	3.638740e-02
CWU_6737_10_1xT_paint_1	-9.055324e-02	1.871690e-02
CWU_6737_11_rev_1xT_paint_1	-7.820694e-02	-2.986286e-03
KAS_GEL_3519_04_1x_1	-1.325283e-01	2.593000e-02
KAS_GEL_3519_07_1x_1	-9.944344e-02	-7.600383e-03
KAS_GEL_3519_08_rev_1x_1	-1.233450e-01	2.867572e-02
KAS_GEL_3519_09_rev_1x_1	-1.393818e-01	3.044256e-02
KAS_GEL_3519_14_1x_paint_1	-1.035661e-01	5.488320e-03
KAS_GEL_3519_16_rev_1x_paint_1	-1.114459e-01	2.778770e-02
KAS_GEL_3519_17_1x_paint_1	-9.942143e-02	-1.122145e-02
KAS_GEL_3519_18_rev_1x_paint_1	-1.420232e-01	7.176838e-02
KAS_GEL_3519_19_1x_paint_1	-1.282294e-01	3.807003e-03
KAS_GEL_3519_20_1x_paint_1	-1.317371e-01	6.286390e-03
KAS_GEL_3519_24_rev_1_paint_1	-1.441365e-01	5.741073e-02
KAS_GEL_3550_image005_3	-5.129598e-02	-4.650606e-02
KAS_GEL_3550_image005_6	-7.816074e-02	-1.927943e-02
KAS_GEL_3550_image008_1	-7.463489e-02	-6.078049e-02
KAS_GEL_3550_image009_1	-8.878285e-02	4.021843e-02
KAS_GEL_3550_image011_1	-4.840548e-02	-3.890195e-02
KAS_GEL_3550_image011_2	-4.928492e-02	-5.455187e-02
KAS_GEL_3550_image012_1	-9.108820e-02	4.829274e-02
KAS_GEL_3550_image014_1	-5.657413e-02	-7.911293e-02
KAS_GEL_3550_image014_2	-6.221776e-02	7.609571e-03
KAS_GEL_3550_image016_1	-5.767738e-02	-4.487031e-02
KAS_GEL_3550_image016_2	-3.465512e-02	-8.307752e-02
KAS_GEL_3550_image019_1	-4.139311e-02	-4.418029e-02
KAS_GEL_3550_image020_1	2.927155e-03	-6.153646e-02
KAS_GEL_3550_image023_1	-6.531304e-02	3.895479e-02
KAS_GEL_3677_06A_1x_1	4.437686e-02	-5.895244e-02
KAS_GEL_3677_07A_1x_1	3.386664e-02	-2.644020e-03
KAS_GEL_3677_10B_2x_1	4.455215e-02	-1.368810e-02
KAS_GEL_3677_10B_2x_4	2.881008e-02	2.110494e-02
KAS_GEL_3677_11B_1x_1	4.448719e-02	-1.690275e-02
KAS_GEL_3677_13B_1x_1	1.033333e-01	-1.454393e-02
KAS_GEL_3677_14B_1x_1	7.032604e-02	-3.452280e-03
KAS_GEL_3677_16B_1x_1	4.580291e-02	1.141370e-02
KAS_GEL_3677_17B_1xC_1	4.494228e-02	2.793657e-02
KAS_GEL_3677_18B_2x_1	5.830908e-02	-1.938366e-02
KAS_GEL_3677_20C_rev_2x_1	4.835099e-02	8.192525e-03
KAS_GEL_3677_21C_1x_1	6.689730e-02	8.070950e-03
KAS_GEL_3677_23C_1xTR_1	1.151176e-01	1.397001e-03
KAS_GEL_3677_23C_rev_1xC_1	6.026152e-02	-1.788960e-03
KAS_GEL_3677_26C_1	5.289793e-02	-7.950637e-04
KAS_GEL_3681_02_1x_1	-1.929228e-01	-2.533528e-02
KAS_GEL_3681_03_rev_1x_1	-1.903407e-01	-6.868463e-03
KAS_GEL_3681_04_rev_1x_1	-2.133845e-01	1.497124e-02
KAS_GEL_3681_06_rev_2x_1	-1.885730e-01	-6.765688e-02
KAS_GEL_3681_06_rev_2x_2	-1.848981e-01	-1.889796e-02
KAS_GEL_3681_07_rev_1x_1	-1.767921e-01	-1.101968e-02
KAS_GEL_3681_08_1x_1	-2.055908e-01	-7.485504e-03
KAS_GEL_3681_09_1x_1	-1.735834e-01	-3.927030e-02
KAS_GEL_3681_10_1x_1	-1.976076e-01	3.960865e-02
KAS_GEL_3681_11_rev_1x_1	-1.925953e-01	-3.967236e-02
KAS_GEL_3681_12_rev_1x_1	-1.817021e-01	-3.913501e-02
KAS_GEL_3681_14_1xL_1	-1.770088e-01	-2.121994e-02
KAS_GEL_3681_14_1xL_2	-1.664372e-01	-1.310021e-02
KAS_GEL_3681_15_rev_1xUR_1	-1.882987e-01	-2.101918e-03
KAS_GEL_3681_17_rev_1x_1	-2.146459e-01	4.368865e-02
KAS_GEL_3681_18_rev_1x_1	-1.945086e-01	3.274678e-02
KAS_GEL_3681_23_rev_1x_paint_1	-2.134406e-01	3.635307e-02
KAS_GEL_3681_25_1x_1	-2.129403e-01	4.942271e-02
KAS_GEL_3681_31_1x_paint_1	-2.157080e-01	7.114104e-04
KAS_GEL_3681_34_1x_1	-2.025583e-01	-2.932260e-02
KAS_GEL_3681_35_1	-2.250021e-01	3.835108e-03
KAS_GEL_3681_37_rev_1x_2	-2.222464e-01	2.065837e-02
KAS_GEL_4878_img001_rev_1	-4.436073e-02	5.159350e-02
KAS_GEL_4878_img002_rev_paint_1	-7.628221e-02	3.715937e-02
KAS_GEL_4878_img005_rev_paint_1	-8.425979e-02	5.582402e-02
KAS_GEL_4878_img006_paint_1	-3.112184e-02	-2.809987e-02
KAS_GEL_4878_img010_rev_1	-5.940091e-02	9.271207e-04
KAS_GEL_4878_img016_paint_1	-3.761092e-02	2.263399e-02
KAS_GEL_4878_img019_rev_1	-4.422078e-02	-2.277732e-03
KAS_GEL_4878_img021_1	-5.513546e-02	2.554216e-02
KAS_GEL_4878_img028_1	-3.350225e-02	-4.545389e-02
KAS_GEL_4878_img029_rev_1	-4.739944e-02	2.211582e-02
KAS_GEL_4878_img030_rev_1	-8.556733e-03	-1.294184e-02
KAS_GEL_4878_img031_rev_1	-7.466631e-02	5.614497e-03
KAS_GEL_4878_img032_1	3.629167e-02	1.526837e-02
KAS_GEL_4878_img034_rev_1	-6.186171e-02	1.531696e-02
KAS_GEL_4878_img038_rev_1	-6.809015e-02	4.490285e-02
KAS_GEL_4878_img039_rev_1	-2.149455e-03	2.277528e-02
KAS_GEL_5032_01_rev_1xL_1	2.491611e-01	-2.606234e-02
KAS_GEL_5032_03_rev_1x_1	1.753651e-01	-6.323657e-03
KAS_GEL_5032_06_rev_1xC_1	2.538869e-01	4.800574e-03
KAS_GEL_5032_07_1x_paint_3	1.593796e-01	-1.569355e-02
KAS_GEL_5032_09_rev_1x_2	2.028149e-01	-2.969671e-02
KAS_GEL_5032_10_rev_1xC_paint_2	2.436087e-01	-3.914634e-02
KAS_GEL_5032_12_1xT_4	2.309949e-01	-3.286385e-02
KAS_GEL_5032_14_rev_1x_paint_1	1.998711e-01	-4.399429e-02
KAS_GEL_5032_16_1x_1	2.626787e-01	-3.560018e-02
KAS_GEL_5032_18_1x_1	2.281636e-01	-6.623931e-02
KAS_GEL_5032_20_1x_4	2.765638e-01	-2.447191e-02
KAS_GEL_5032_21_rev_1x_5	2.553460e-01	-2.831848e-02
KAS_GEL_5032_28_1x_1	2.418353e-01	-4.149567e-02
KAS_L_0103_20180424_1_1x__1	-1.942405e-01	5.894729e-02
KAS_L_0103_20180424_10_1x_pnt_1	-1.761867e-01	3.188554e-02
KAS_L_0103_20180424_11_rv_1x_pnt_1	-1.724836e-01	-2.546944e-02
KAS_L_0103_20180424_12_1x_1	-1.785975e-01	-4.893069e-02
KAS_L_0103_20180424_13_rv_2x_pnt_1	-1.951905e-01	6.057013e-02
KAS_L_0103_20180424_2_rv_1x_1	-1.867568e-01	1.771331e-02
KAS_L_0103_20180424_4_rv_1x_1	-1.800119e-01	5.915909e-03
KAS_L_0103_20180424_9_rv_1x_u_1	-1.727777e-01	2.596309e-02
KAS_L_0103_20190626_002_rv_1x_1	-1.785917e-01	4.824287e-04
KAS_L_0103_20190626_004_1x_1	-1.701897e-01	1.992982e-02
KAS_L_0103_20190626_007_1x_1	-1.772668e-01	-2.691341e-02
KAS_L_0103_20190626_008_1x_rv_1	-1.845412e-01	7.721338e-03
KAS_L_0103_20190626_009_rv_1x_1	-1.808795e-01	4.124643e-03
KAS_L_0103_20190626_010_1x_1	-1.633722e-01	-6.990318e-02
KAS_L_0103_20190626_011_1x_1	-1.930140e-01	1.527655e-02
KAS_L_0103_20190626_012_1x_2	-1.744684e-01	-1.423824e-02
KAS_L_0103_20190626_014_rv_1x_1	-1.780072e-01	1.784636e-02
KAS_L_0103_20190626_015_rv_1x_1	-1.718312e-01	-8.562175e-02
KAS_L_0140_01_1x_1	2.278810e-01	3.401508e-02
KAS_L_0140_01_1x_2	2.822165e-01	-2.588055e-02
KAS_L_0140_02_3x_2	3.609670e-01	-4.922319e-02
KAS_L_0140_02_3x_4	3.226381e-01	7.370171e-03
KAS_L_0140_02_3x_6	2.688186e-01	-3.412958e-02
KAS_L_0140_02_rev_1x_1	2.749521e-01	-1.656219e-03
KAS_L_0140_03_rev_1x_1	2.815666e-01	-7.561541e-03
KAS_L_0140_04_1x_1	2.411047e-01	-1.710611e-02
KAS_L_0140_04_rev_2x_1	3.163932e-01	-4.553240e-02
KAS_L_0140_04_rev_2x_2	2.904253e-01	-2.602552e-02
KAS_L_0140_05_3x_1	2.506106e-01	-8.482413e-03
KAS_L_0140_05_3x_2	1.398006e-01	9.371403e-03
KAS_L_0140_05_3x_3	2.377999e-01	5.913771e-03
KAS_L_0140_05_3x_4	2.597655e-01	1.461413e-02
KAS_L_0140_06_rev_1x_1	2.541702e-01	-4.083224e-02
KAS_L_0140_07_2x_1	2.837826e-01	-4.582534e-03
KAS_L_0140_07_2x_2	2.932026e-01	9.483469e-04
KAS_L_0140_11_1x_1	2.033502e-01	1.145166e-02
KAS_L_0140_12_1x_1	3.291264e-01	-1.466818e-03
KAS_L_0140_14_rev_1x_1	2.118418e-01	4.469967e-03
KAS_L_0140_15_1x_1	1.936383e-01	1.133955e-02
KAS_L_0140_17_1x_1	2.946138e-01	5.079596e-03
KAS_L_0140_17_1x_2	2.824851e-01	1.642523e-02
KAS_L_0140_17_1x_3	3.080645e-01	2.597838e-02
KAS_L_0140_18_1x_1	2.042931e-01	-1.239135e-03
KAS_L_0140_18_1x_2	3.531635e-01	-4.067714e-02
KAS_L_0140_19_1x_1	1.484593e-01	-3.250976e-02
KAS_L_0140_20_2x_1	3.041268e-01	2.628556e-03
KAS_L_0140_20_2x_2	2.538461e-01	-4.314330e-02
KAS_L_0140_20_2x_3	3.049648e-01	-2.480612e-02
KAS_L_0140_20_rev_2x_1	3.054933e-01	2.022893e-02
KAS_L_0140_21_rev_2x_1	2.991273e-01	-2.670254e-02
KAS_L_0140_21_rev_2x_2	2.046441e-01	-9.978677e-04
KAS_L_0140_21_rev_2x_3	2.187498e-01	2.289680e-03
KAS_L_0140_22_1x_1	2.619032e-01	-8.506363e-03
KAS_L_0140_22_rev_1x_1	2.948370e-01	-1.391274e-02
KAS_L_0140_23_rev_1x_1	2.889695e-01	-2.809246e-02
KAS_L_0244_01_1	1.596607e-01	-1.214314e-02
KAS_L_0244_02_rev_1xL_1	1.451188e-01	1.459471e-02
KAS_L_0244_04_2xL_1	2.006068e-01	1.542056e-02
KAS_L_0244_04_2xL_2	1.821514e-01	1.077373e-02
KAS_L_0244_04_rev_1xCL_1	1.144942e-01	-2.042513e-02
KAS_L_0244_05_axT_1	2.114972e-01	2.298229e-02
KAS_L_0244_06_1	1.466539e-01	1.414737e-02
KAS_L_0244_11_rev_1xR_1	1.792847e-01	2.095103e-02
KAS_L_0244_13_1xR_1	1.820366e-01	-8.372732e-03
KAS_L_0244_14_1x_1	1.852351e-01	2.076887e-02
KAS_L_0244_15_2x_paint_1	1.115332e-01	7.806475e-03
KAS_L_0244_15_2x_paint_2	1.826685e-01	1.810730e-02
KAS_L_0244_18_1xC_2	1.544288e-01	2.266755e-02
KAS_L_0244_22_2x_paint_1	1.623269e-01	1.347472e-03
KAS_L_0244_23_rev_2xR_1	1.332721e-01	-2.889031e-02
KAS_L_0244_23_rev_2xR_2	1.908333e-01	-1.103253e-02
KAS_L_0244_24_rev_1x_1	1.875288e-01	1.110784e-02
KAS_L_1226_07_1	2.396548e-01	-2.686209e-02
KAS_L_1226_08_1xB_1	2.426099e-01	-2.523617e-02
KAS_L_1226_09_1	2.629364e-01	-1.361074e-02
KAS_L_1226_15_1x_1	2.544790e-01	-3.117060e-02
KAS_L_1226_17_rev_1x_1	3.007138e-01	-1.898908e-02
KAS_L_1226_21_1x_1	2.913322e-01	-3.156877e-02
KAS_L_1226_22_rev_1x_1	2.582591e-01	1.415634e-02
KAS_L_1226_23_rev_1x_3	2.503225e-01	-3.894741e-02
KAS_L_1226_27_1xR_1	2.863498e-01	-1.449341e-02
KAS_L_1226_29_1xL_1	2.741949e-01	-2.983894e-02
KAS_L_1226_35_1x_1	2.725409e-01	-2.623819e-02
KAS_L_1726_img002_rev_1x_1	1.436476e-01	1.712873e-02
KAS_L_1726_img003_rev_1x_1	2.015078e-01	3.054174e-03
KAS_L_1726_img004_3x_1	2.097358e-01	-1.469544e-02
KAS_L_1726_img004_3x_2	2.193789e-01	4.117522e-02
KAS_L_1726_img005_rev_1x_1	2.090224e-01	1.160142e-02
KAS_L_1726_img006_1x_paint_1	1.944917e-01	-1.363886e-02
KAS_L_1726_img007_rev_2x_1	2.287103e-01	6.984782e-03
KAS_L_1726_img007_rev_2x_2	2.329600e-01	1.524595e-02
KAS_L_1726_img008_rev_1x_1	2.422019e-01	2.284485e-02
KAS_L_1726_img009_rev_1xl_1	1.920166e-01	9.391121e-03
KAS_L_1726_img011_2xA_1	1.986311e-01	8.294279e-03
KAS_L_1726_img011_2xA_3	2.117379e-01	2.927474e-03
KAS_L_1726_img011_rev_1xB_1	1.721690e-01	1.072953e-02
KAS_L_1726_img017_1x_1	1.739889e-01	-1.896490e-02
KAS_L_1726_img018_1x_1	1.821071e-01	-4.045724e-03
KAS_L_1726_img019_3x_4	2.569913e-01	-1.086244e-02
KAS_L_1726_img019_3x_7	2.036176e-01	-3.594640e-03
KAS_L_1726_img019_rev_4x_4	1.548345e-01	-2.962124e-02
KAS_L_1726_img019_rev_4x_7	1.799567e-01	1.742431e-02
KAS_L_1726_img019_rev_4x_8	2.113609e-01	1.689733e-03
KAS_L_1726_img020_1x_1	2.220893e-01	1.900733e-02
KAS_L_1726_img020_rev_1x_paint_1	1.925402e-01	-1.536288e-02
KAS_L_1726_img020_rev_1x_paint_3	1.978678e-01	5.747072e-03
KAS_L_1726_img021_1x_1	1.896057e-01	5.699029e-03
KAS_L_1726_img021_rev_2x_2	1.934886e-01	4.241878e-03
KAS_L_1726_img021_rev_2x_15	1.924258e-01	2.728956e-03
KAS_L_1726_img023_1x_1	1.916199e-01	-4.194251e-03
KAS_MS_4617_05_rev_1x_1	-1.386105e-01	2.959394e-02
KAS_MS_4617_09_rev_1x_1	-1.310146e-01	5.246779e-02
KAS_MS_4617_14_rev_1xR_1	-1.219018e-01	5.194421e-02
KAS_MS_4617_17_1x_1	-1.270070e-01	2.182807e-02
KAS_MS_4617_19_1x_1	-1.076404e-01	5.273543e-02
KAS_MS_4617_20_rev_1x_1	-1.224783e-01	2.402886e-02
KAS_MS_4617_21_rev_1x_1	-1.139729e-01	6.489970e-02
KAS_MS_4617_27_rev_1	-1.230885e-01	-8.797485e-03
KAS_MS_4617_28_rev_1	-1.052721e-01	-1.568769e-03
KAS_MS_4617_29_1xR_1	-1.175096e-01	3.414247e-04
KAS_MS_4617_29_rev_1xB_1	-1.221740e-01	-3.043868e-04
KAS_MS_4617_31_rev_1x_1	-1.033339e-01	-2.270883e-02
KHL_10272_01_1x_paint_1	4.929593e-02	-2.757614e-03
KHL_10272_02_1	6.775084e-02	-2.677739e-04
KHL_10272_04_rev_1x_1	8.823131e-02	1.072679e-02
KHL_10272_05_2x_paint_1	7.368428e-02	3.493900e-02
KHL_10272_05_2x_paint_2	8.308737e-02	8.804822e-03
KHL_10272_07_1x_paint_1	5.803263e-02	2.791306e-03
KHL_10272_09_1xR_paint_1	1.125640e-01	-1.132209e-02
KHL_10272_10_1x_paint_1	8.009872e-02	2.181232e-03
KHL_10272_14_1x_paint_1	5.053759e-02	-3.387775e-02
KHL_10272_17_1xL_1	5.932816e-02	-1.598949e-02
KHL_10272_18_1x_paint_1	5.403799e-02	1.183445e-02
KHL_10272_25_1x_paint_1	5.669744e-02	1.048508e-02
KHL_10272_31_1x_1	1.028505e-01	-3.843007e-02
KHL_10360_13_1xC_1	5.321472e-02	-3.754458e-03
KHL_10360_13_1xC_rev_1xBR_1	5.839695e-03	3.384431e-03
KHL_10360_13_1xC_rev_1xBR_3	-1.071222e-02	1.190453e-02
KHL_10360_16_rev_2xR_2	2.613207e-02	2.124154e-02
KHL_10360_17_2x_L_T_2	-1.113865e-02	3.070430e-02
KHL_10360_17_2x_L_T_3	2.929792e-03	2.513528e-02
KHL_10360_18_1xT_1	3.696902e-03	5.114263e-03
KHL_10360_18_rev_1xTR_1	2.350483e-02	2.919875e-02
KHL_10360_21_1xC_1	5.990170e-03	5.478877e-03
KHL_10360_23_rev_1xB_1	-9.443843e-03	-1.322720e-02
KHL_10360_24_rev_1xT_1	4.098796e-02	2.195119e-02
KHL_10360_25_1xTR_1	1.548860e-02	3.589677e-02
KHL_10360_26_1xB_1	-2.378031e-03	2.548707e-02
KHL_10360_26_rev_1xCR_1	-4.480026e-03	1.366008e-02
KHL_10360_31_1xBR_1	1.542448e-02	-9.101939e-03
KHL_10360_32_1xT_1	-6.568148e-03	8.693457e-03
KHL_10444_img002Jonath_2x_1	6.436482e-02	1.740758e-02
KHL_10444_img002Jonath_2x_2	3.165846e-02	2.045192e-02
KHL_10444_img004_1x_1	7.079688e-02	-1.447397e-02
KHL_10444_img009Jonath_2x_1	6.028177e-02	-1.829367e-02
KHL_10444_img009Jonath_2x_6	7.871978e-02	1.265922e-02
KHL_10444_img014_1x_1	4.452214e-02	-1.956778e-02
KHL_10444_img018_1x_1	6.917415e-02	1.237448e-03
KHL_10444_img019_2x_4	6.022382e-02	-6.050189e-02
KHL_10444_img019_2x_7	4.728093e-02	-1.120884e-04
KHL_10444_img025_3x_1	6.858007e-03	-8.316895e-03
KHL_10444_img025_3x_2	2.451011e-02	-1.283090e-02
KHL_10444_img025_3x_4	6.774733e-02	1.355360e-02
KHL_10444_img026_1x_1	6.489959e-02	-2.263463e-02
KHL_10444_img031_1x_1	3.945539e-02	8.014721e-03
KHL_10444_img034_3x_1	8.292813e-02	-9.715327e-03
KHL_10444_img034_3x_2	3.150862e-02	-9.038781e-03
KHL_10444_img034_3x_3	4.775977e-02	-1.501046e-02
KHL_10444_img035_2x_5	3.271414e-02	-2.956309e-03
KHL_10444_img035_2x_8	3.348250e-02	1.864791e-03
KHL_10444_img036_2x_1	3.712892e-02	-2.602541e-02
KHL_10444_img036_2x_2	5.060434e-02	-1.159083e-02
KHL_10444_img037_1x_1	3.226221e-02	2.789223e-03
KHL_10444_img037_rev_1x_1	5.284016e-02	2.164884e-02
KHL_10444_img037_rev_1x_2	3.007115e-02	-5.144829e-03
KHL_10444_img038_2x_1	4.552430e-02	-5.003517e-03
KHL_10444_img038_2x_2	4.138724e-02	2.721876e-02
KHL_10444_img039_3x_1	3.318177e-02	-1.655909e-02
KHL_10444_img039_3x_3	4.215688e-02	-1.605238e-02
KHL_10444_img039_3x_4	1.218054e-03	-1.340801e-02
KHL_10444_img040_2x_1	8.042190e-02	2.996461e-02
KHL_10444_img040_2x_2	6.338374e-02	5.914482e-03
KHL_10444_img043_1x_1	6.460600e-02	9.243705e-03
KHL_10444_img043_rev_1x_1	2.427026e-02	1.938753e-02
KHL_10444_img045_2x_1	-2.070562e-02	-7.768650e-05
KHL_10444_img045_2x_2	4.028416e-02	2.306595e-03
KHL_10444_img045_rev_4x_5	7.258016e-02	1.742524e-02
KHL_10517_01_2x_1	-2.017889e-01	-4.239329e-02
KHL_10517_01_2x_2	-2.035381e-01	-7.737627e-02
KHL_10517_02_2x_2	-1.914359e-01	-3.182265e-02
KHL_10517_02_2x_3	-1.831265e-01	-4.818250e-02
KHL_10517_02_rev_1x_1	-1.861352e-01	-4.936978e-02
KHL_10517_03_rev_4x_2	-2.190296e-01	-2.946635e-02
KHL_10517_03_rev_4x_4	-2.069212e-01	-4.359156e-02
KHL_10517_03_rev_4x_6	-2.014442e-01	-2.099365e-02
KHL_10517_04_3x_3	-2.096240e-01	-3.168008e-02
KHL_10517_04_3x_7	-1.805850e-01	-3.109651e-02
KHL_10517_04_3x_8	-2.024731e-01	-6.479784e-03
KHL_10517_04_rev_1x_1	-1.933663e-01	-3.141644e-02
KHL_10517_05_rev_5x_1	-2.011038e-01	-5.996900e-02
KHL_10517_05_rev_5x_2	-2.117557e-01	-3.268469e-02
KHL_10517_05_rev_5x_3	-2.027065e-01	-5.739505e-02
KHL_10517_06_3x_2	-2.183667e-01	-4.698374e-02
KHL_10517_06_3x_3	-2.036412e-01	-4.692011e-02
KHL_10517_06_3x_5	-2.065150e-01	-4.118094e-02
KHL_10517_06_rev_1x_1	-1.948479e-01	-5.646982e-02
KHL_10517_07_2x_1	-2.015444e-01	7.367988e-03
KHL_10517_07_2x_4	-2.119703e-01	-2.358249e-02
KHL_10517_07_rev_3x_4	-1.878689e-01	-5.900122e-02
KHL_10517_07_rev_3x_7	-1.996501e-01	-4.176689e-02
KHL_10517_07_rev_3x_13	-1.879197e-01	-8.454982e-02
KHL_10780_image017_4	7.309897e-02	-1.193197e-02
KHL_10780_image017_9	9.100511e-02	1.254421e-02
KHL_10780_image018_3	6.765233e-02	1.633885e-02
KHL_10780_image019_1	7.220551e-02	1.021142e-02
KHL_10780_image020_2	8.998624e-02	2.272522e-02
KHL_10780_image021_7	1.068289e-01	1.293335e-02
KHL_10780_image022_1	6.011556e-02	2.901069e-02
KHL_10780_image022_2	7.396765e-02	5.867728e-03
KHL_10780_image023_1	6.984284e-02	-1.108115e-02
KHL_10780_image023_5	8.774391e-02	5.916069e-03
KHL_10780_image026_2	7.403275e-02	1.601473e-02
KHL_10780_image027_7	1.046639e-01	2.378536e-02
KHL_10780_image029_1	1.160370e-01	9.203291e-03
KHL_10780_image030_1	9.489616e-02	2.142175e-02
KHL_10780_image032_3	1.015536e-01	4.316878e-03
KHL_10780_image035_2	8.385487e-02	3.229042e-03
KHL_10780_image035_15	8.475838e-02	3.582388e-02
KHL_10780_image036_2	6.766687e-02	1.262063e-02
KHL_10813_01_3xC_T_L_1	1.139884e-01	1.105912e-02
KHL_10813_01_3xC_T_L_2	1.134294e-01	-4.048990e-02
KHL_10813_01_3xC_T_L_3	1.019415e-01	-4.178941e-02
KHL_10813_01_rev_2x_L_CB_paint_1	9.788686e-02	1.586381e-02
KHL_10813_01_rev_2x_L_CB_paint_2	1.037302e-01	7.337463e-03
KHL_10813_03_rev_2xT_CR_paint_1	8.204232e-02	-2.001985e-02
KHL_10813_03_rev_2xT_CR_paint_2	9.608420e-02	6.169902e-03
KHL_10813_04_2xC_paint_1	9.109091e-02	-1.366604e-02
KHL_10813_04_2xC_paint_2	9.033154e-02	-2.394655e-04
KHL_10813_05_rev_1xTL_1	1.304259e-01	2.042178e-02
KHL_10813_06_2x_CR_paint_1	5.523641e-02	-6.454833e-02
KHL_10813_07_4x_LL_CC_paint_1	1.139383e-01	-2.796367e-02
KHL_10813_07_4x_LL_CC_paint_2	8.969092e-02	1.730533e-02
KHL_10813_07_4x_LL_CC_paint_3	1.235259e-01	4.664003e-03
KHL_10813_07_4x_LL_CC_paint_4	1.322578e-01	-3.142086e-02
KHL_11200_01_1xCT_1	-2.151456e-01	1.709699e-02
KHL_11200_02x_1x_paint_1	-1.818830e-01	1.827960e-02
KHL_11200_03a_1xC_paint_1	-1.675776e-01	-9.576058e-03
KHL_11200_03x_1x_paint_1	-1.684708e-01	-9.550474e-03
KHL_11200_04_1x_1	-1.888308e-01	-2.645688e-02
KHL_11200_05_1	-1.844229e-01	1.616069e-02
KHL_11200_06x_rev_1x_paint_1	-1.685999e-01	-5.218948e-03
KHL_11200_07_paint_1	-1.919171e-01	-3.364688e-03
KHL_11200_12x_1	-1.755390e-01	2.186343e-02
KHL_11200_13_1	-1.598572e-01	-3.498917e-02
KHL_14333_03_1xT_paint_1	-1.248511e-01	6.878818e-05
KHL_14333_07_1xCR_paint_1	-1.008338e-01	1.566523e-02
KHL_14333_08_rev_1x_1	-1.003813e-01	1.627530e-02
KHL_14333_11_rev_1x_1	-9.571296e-02	1.420177e-02
KHL_14333_12_rev_1x_paint_1	-1.211243e-01	4.232100e-02
KHL_14333_18_rev_1x_paint_1	-1.192924e-01	-1.048194e-02
KHL_14333_19_rev_1x_paint_1	-1.236525e-01	2.286103e-02
KHL_14333_20_rev_1x_paint_1	-1.095270e-01	-8.794493e-03
KHL_14333_22_rev_1x_1	-1.100757e-01	4.349948e-02
KHL_14333_23_1x_paint_1	-1.082344e-01	2.869905e-02
KHL_14355_01_1xT_paint_1	-1.714959e-01	-3.444101e-02
KHL_14355_02_2xC_paint_1	-1.844678e-01	-2.197593e-02
KHL_14355_02_2xC_paint_2	-1.742843e-01	-2.427655e-02
KHL_14355_06_1xC_paint_1	-1.807681e-01	-1.032815e-02
KHL_14355_06_rev_1xL_1	-1.811264e-01	-6.610964e-03
KHL_14355_07_3x_paint_1	-1.629690e-01	-5.827122e-02
KHL_14355_07_3x_paint_2	-1.656364e-01	-2.351409e-02
KHL_14355_07_3x_paint_3	-1.677123e-01	-3.481388e-02
KHL_14355_08_1xTR_paint_2	-1.757271e-01	-7.962380e-03
KHL_14355_13_rev_2x_R_B_1	-1.827402e-01	5.278245e-03
KHL_14355_13_rev_2x_R_B_4	-1.721936e-01	-3.656378e-03
KHL_14355_14_4x_1	-1.816532e-01	2.429503e-02
KHL_14355_14_4x_2	-1.715404e-01	-4.459206e-02
KHL_14355_14_4x_4	-1.924917e-01	2.887878e-03
KHL_14355_14_4x_6	-1.806396e-01	-9.793980e-03
KHL_14355_21_1xCL_paint_1	-1.738495e-01	-4.676966e-02
KHL_14355_21_rev_1xBR_paint_1	-1.757655e-01	-1.618642e-02
KHL_9093_01_rev_1xB_paint_1	-4.573748e-02	1.942182e-02
KHL_9093_06_1x_paint_1	-1.696162e-02	2.541197e-02
KHL_9093_08_rev_1x_1	-4.276171e-02	1.751764e-02
KHL_9093_16_1xT_1	-3.713508e-02	5.914027e-03
KHL_9093_17_2xR_paint_1	-2.759944e-02	-1.826518e-02
KHL_9093_17_2xR_paint_2	-4.668137e-02	-5.513949e-03
KHL_9093_18_1xR_1	-6.664225e-02	3.124746e-02
KHL_9093_22_rev_1xBL_paint_1	-4.509400e-02	2.256249e-02
KHL_9093_23_1xTR_1	-5.310927e-02	4.406917e-02
KHL_9093_24_1xB_paint_1	-5.336612e-02	1.900294e-02
KHL_9093_24_rev_1xR_1	-5.716967e-02	3.375598e-03
KHL_9093_25_1xTR_1	-5.142921e-02	-2.235480e-02
KHL_9569_02_1	-4.151825e-02	1.407438e-02
KHL_9569_03_1	-1.629394e-02	9.506975e-03
KHL_9569_04_1	-1.409573e-02	4.027267e-03
KHL_9569_05_1x_1	-2.699969e-02	2.490926e-02
KHL_9569_05_1x_rev_1	-4.575530e-02	-2.552516e-03
KHL_9569_06_1	-1.255465e-02	8.985801e-03
KHL_9569_07_1	-5.624181e-02	6.126766e-02
KHL_9569_10_1	-1.646885e-02	-2.229394e-02
KHL_9569_11_1x_rev_1	-2.519317e-02	7.523676e-03
KHL_9569_12_1	-2.613733e-02	1.152268e-02
KHL_9569_13_1	-4.020073e-02	-1.012016e-02
KHL_9569_14_1	9.070767e-03	2.593621e-03
KHL_9569_15_1	-7.028061e-02	2.925692e-02
KHL_9569_16_1	-5.398834e-02	1.452966e-02
KHL_9569_17_1	-5.681629e-02	2.197822e-02
KHL_9569_22_1	-3.700932e-02	-7.257290e-03
KHL_9569_23_1	-1.652309e-02	-7.211072e-03
KHL_9569_24_1	7.816832e-03	7.102465e-04
KHL_9569_25_1	-6.859885e-02	-6.983655e-03
KHL_9569_26_1	7.790421e-03	-2.432270e-04
KHL_9943_01a_3x_paint_1	-1.809665e-01	7.693204e-04
KHL_9943_01a_3x_paint_2	-1.859726e-01	3.232703e-02
KHL_9943_03a_1xC_paint_1	-1.891115e-01	4.034414e-02
KHL_9943_03a_rev_3x_T_CT_B_1	-1.934172e-01	3.187722e-03
KHL_9943_03a_rev_3x_T_CT_B_2	-1.771418e-01	-4.250630e-02
KHL_9943_03a_rev_3x_T_CT_B_5	-1.881955e-01	3.064043e-02
KHL_9943_04a_rev_3xL_paint_1	-1.761346e-01	-2.120496e-02
KHL_9943_04a_rev_3xL_paint_2	-1.715140e-01	-5.086225e-02
KHL_9943_04a_rev_3xL_paint_4	-1.847055e-01	-5.628132e-03
KHL_9943_05_1xB_1	-1.655920e-01	1.553454e-02
KHL_9943_05a_2x_TR_B_1	-1.890089e-01	2.725461e-02
KHL_9943_05a_2x_TR_B_2	-1.992596e-01	1.483769e-02
KHL_9943_05a_rev_1xC_paint_1	-2.007791e-01	2.754151e-02
KHL_9943_06a_2x_paint_1	-1.909534e-01	2.148813e-02
KHL_9943_06a_2x_paint_2	-1.885640e-01	4.582075e-03
KHL_9943_07a_1xTR_paint_1	-2.044689e-01	2.732449e-02
KHL_9955_05_1xC_1	1.123095e-01	2.230317e-02
KHL_9955_05_rev_1xL_1	8.897719e-02	-1.398843e-03
KHL_9955_08_1xB_1	1.027896e-01	-1.618856e-03
KHL_9955_08_rev_2x_1	8.829723e-02	1.160840e-02
KHL_9955_08_rev_2x_2	9.358764e-02	1.956200e-02
KHL_9955_09_1xC_1	9.711897e-02	3.698522e-03
KHL_9955_10_2xR_1	9.196104e-02	1.605960e-02
KHL_9955_10_2xR_3	1.186838e-01	1.507730e-02
KHL_9955_10_rev_1xR_1	9.135710e-02	2.489299e-02
KHL_9955_17_1x_1	8.181425e-02	-9.294580e-03
KHL_9955_19_1xR_1	1.023973e-01	1.286138e-02
KHL_9955_20_1xR_1	6.728417e-02	3.108154e-02
KHL_9955_20_rev_2x_1	9.134405e-02	1.294336e-02
KHL_9955_20_rev_2x_2	1.147700e-01	-2.880766e-03
KHL_9955_22_1xT_1	3.892409e-02	-3.780027e-03
LR_15736_01_1xR_1	2.089732e-01	2.052895e-02
LR_15736_06_1xR_1	2.311642e-01	2.318904e-02
LR_15736_07_1xBL_1	2.340365e-01	1.344365e-02
LR_15736_09_1xB_1	2.311309e-01	2.265444e-02
LR_15736_11_2x_1	2.508458e-01	4.005884e-02
LR_15736_11_2x_5	2.746190e-01	2.149314e-02
LR_15736_15_1xTR_2	2.630166e-01	3.071577e-02
LR_15736_17_2x_T_R_1	2.949090e-01	3.283230e-02
LR_15736_17_2x_T_R_3	3.105834e-01	4.013294e-02
LR_15736_18_rev_2xT_1	1.838156e-01	1.920341e-02
LR_15736_18_rev_2xT_2	2.313165e-01	3.281393e-02
LR_15736_19_2x_1	2.523826e-01	2.665761e-02
LR_15736_19_2x_2	2.303171e-01	3.587266e-02
LR_15736_20_1xL_1	2.520115e-01	3.568359e-02
LR_15736_20_rev_3xL_1	2.000160e-01	1.760255e-02
LR_15736_20_rev_3xL_2	2.286447e-01	4.839853e-02
LR_15736_20_rev_3xL_3	2.234511e-01	2.540864e-02
LY_11631_03_1xL_1	-1.974134e-01	1.716207e-02
LY_11631_04_1x_paint_1	-1.884796e-01	-5.509612e-02
LY_11631_08_1xC_paint_1	-1.984706e-01	1.996155e-02
LY_11631_09_4x_paint_1	-1.861393e-01	-1.633536e-02
LY_11631_09_4x_paint_3	-1.810294e-01	-6.932656e-02
LY_11631_09_4x_paint_4	-1.482562e-01	-3.432864e-02
LY_11631_09_4x_paint_5	-1.633200e-01	-2.167158e-02
LY_11631_11_1x_1	-1.917205e-01	-2.429271e-02
LY_11631_12_1xT_1	-1.998674e-01	1.060417e-02
LY_11631_13_1xL_1	-1.753196e-01	-1.674055e-02
LY_11631_14_1xT_1	-1.663547e-01	-1.215954e-02
LY_11631_15_1xT_1	-1.561331e-01	1.462235e-02
LY_11631_17_1xTL_1	-2.006560e-01	9.141723e-03
LY_11631_17_2x_R_B_2	-1.719774e-01	6.950126e-03
LY_11631_17_2x_R_B_3	-2.059024e-01	2.557525e-02
LY_11631_18_1xR_1	-1.456095e-01	-2.706926e-02
LY_11631_20_1xB_1	-1.896501e-01	-4.214079e-02
LY_11631_21_1xT_1	-1.799303e-01	2.412875e-04
LY_11631_22_1xB_1	-1.925759e-01	-4.110786e-02
LY_11631_33_2x_C_BR_paint_1	-1.978585e-01	-4.407947e-02
LY_11631_33_2x_C_BR_paint_2	-1.948214e-01	-5.462424e-02
Ordynets_00158_01_2xB_paint_1	-1.929962e-01	2.425011e-02
Ordynets_00158_01_2xB_paint_2	-1.715812e-01	5.997164e-02
Ordynets_00158_01_rev_1xT_paint_1	-1.646142e-01	-2.097577e-02
Ordynets_00158_02_1xL_paint_1	-2.083024e-01	1.788972e-03
Ordynets_00158_04_3x_1	-1.678903e-01	1.657485e-02
Ordynets_00158_04_3x_2	-1.586255e-01	1.089117e-02
Ordynets_00158_04_3x_7	-1.885093e-01	4.651906e-02
Ordynets_00158_07_3xB_R_T_1	-1.981967e-01	2.299147e-02
Ordynets_00158_07_3xB_R_T_4	-1.772088e-01	1.749450e-02
Ordynets_00158_07_rev_2x_R_2	-1.583027e-01	-5.741259e-02
Ordynets_00158_07_rev_2x_R_3	-1.822804e-01	-1.739390e-03
Ordynets_00158_08_1xT_1	-1.895150e-01	2.772624e-02
Ordynets_00158_08_rev_3x_T_1	-1.873426e-01	1.657297e-02
Ordynets_00158_08_rev_3x_T_4	-1.771948e-01	-3.713683e-02
Ordynets_00158_09_1xR_1	-1.906127e-01	2.894423e-02
