# Supplementary material for: Geometric morphometric analysis of spore shapes improves identification of fungi
Source: PLoS One. 2021 Aug 5;16(8):e0250477. doi: 10.1371/journal.pone.0250477 (PMC8341628; doi:10.1371/journal.pone.0250477)
Supplement: S1 Appendix — (ZIP) [file pone.0250477.s002.zip › 3_latest/3_results/GenBank_AccessionReport.tsv]

#Accession	Sequence ID	Release Date
MW711723	KHL_14333	Mar 13, 2021
MW711724	KAS_GEL_3519	Mar 13, 2021
MW711725	KAS_GEL_3677	Mar 13, 2021
MW711726	KAS_GEL_4878	Mar 13, 2021
MW711727	KHL_9569	Mar 13, 2021
MW711728	KHL_9955	Mar 13, 2021
MW711729	KAS_MS_4617	Mar 13, 2021
