# Supplementary material for: Geometric morphometric analysis of spore shapes improves identification of fungi
Source: PLoS One. 2021 Aug 5;16(8):e0250477. doi: 10.1371/journal.pone.0250477 (PMC8341628; doi:10.1371/journal.pone.0250477)
Supplement: S1 Appendix — (ZIP) [file pone.0250477.s002.zip › 3_latest/3_results/species_names.csv]

Specimen_ID	Species_ID
ARAN_04160	perlongisporum_2
CWU_6737	longisporum
KAS_GEL_3519	tropicum
KAS_GEL_3550	longisporum
KAS_GEL_3677	inornatum
KAS_GEL_3681	perlongisporum_1
KAS_GEL_4878	tropicum
KAS_GEL_5032	parvisporum
KAS_L_0103	perlongisporum_2
KAS_L_0140	parvisporum
KAS_L_0244	harpagum
KAS_L_1226	parvisporum
KAS_L_1726	harpagum
KAS_MS_4617	longisporum
KHL_10272	robustius
KHL_10360	fusisporum
KHL_10444	inornatum
KHL_10517	cochleum
KHL_10780	robustius
KHL_10813	robustius
KHL_11200	cochleum
KHL_14333	tropicum
KHL_14355	cochleum
KHL_9093	fusisporum
KHL_9569	fusisporum
KHL_9943	perlongisporum_1
KHL_9955	inornatum
LR_15736	harpagum
LY_11631	perlongisporum_1
Ordynets_00158	perlongisporum_2
