# Supplementary material for: Geometric morphometric analysis of spore shapes improves identification of fungi
Source: PLoS One. 2021 Aug 5;16(8):e0250477. doi: 10.1371/journal.pone.0250477 (PMC8341628; doi:10.1371/journal.pone.0250477)
Supplement: S1 Appendix — (ZIP) [file pone.0250477.s002.zip › 3_latest/3_results/species_names_raw.csv]

Var1	Freq
ARAN_04160	9
CWU_6737	9
KAS_GEL_3519	11
KAS_GEL_3550	14
KAS_GEL_3677	14
KAS_GEL_3681	20
KAS_GEL_4878	16
KAS_GEL_5032	13
KAS_L_0103	18
KAS_L_0140	22
KAS_L_0244	14
KAS_L_1226	11
KAS_L_1726	19
KAS_MS_4617	12
KHL_10272	12
KHL_10360	13
KHL_10444	21
KHL_10517	11
KHL_10780	18
KHL_10813	7
KHL_11200	10
KHL_14333	10
KHL_14355	10
KHL_9093	11
KHL_9569	19
KHL_9943	9
KHL_9955	12
LR_15736	11
LY_11631	16
Ordynets_00158	9
