# Supplementary material for: Geometric morphometric analysis of spore shapes improves identification of fungi
Source: PLoS One. 2021 Aug 5;16(8):e0250477. doi: 10.1371/journal.pone.0250477 (PMC8341628; doi:10.1371/journal.pone.0250477)
Supplement: S1 Appendix — (ZIP) [file pone.0250477.s002.zip › 3_latest/3_results/suppl_specimens_v0.0.tsv]

Specimen_ID	LaborNr	S1_Alex	S2_David	S3_Ludmila	S4_Mila	S5_Sasha	S6_Robert_KÃ.nast	S7_Sasha	Species_name_v1	Species_name_v2	Species_name_v3	Species_name_v4	X	CONCAT_tip_labels	ITS_PUBLIC	ITS_barcPlot_labels	ITS_tip_labels	ITS_tip_labels_plotTraits	ITS_PCR_made	ITS_PCR_product	ITS_good_sequence	ITS_good_ID	ITS_good_PCR_PRIMER	ITS_negative_trial..s.	ITS_negative_total	ITS_negative_PRIMER.s.	LSU_PUBLIC	LSU_plotting_2	LSU_names_TreeBASE	LSU_PCR_made	LSU_PCR_product	LSU_good_sequence	LSU_good_ID	LSU_good_PCR_PRIMER	LSU_negative_trial..s.	LSU_negative_total	LSU_negative_PRIMER.s.	LAT_full	LONG_full	LAT_rounded	LONG_rounded	COORD_FROM	Host	Substrate	Habitat	Continent	Country	Region.Province.State.District	Subregion.Municipality
KHL_11200	169	NA	1	NA	NA	1	NA	NA	perlongisporum	cochleum	cochleum	coc	NA	Subulicystidium cochleum MN207036 MN207024 GB KHL 11200 Costa Rica	MN207036	coc KHL_11200	Subulicystidium_cochleum_MN207036_GB_KHL 11200_Costa Rica		yes	YES	yes	Sasha 201906	ITS3; ITS4				MN207024	MN207024 KHL 11200 Costa Rica		yes	yes	yes	Robert					10.7180556	-85.04527778	10.7181	-85.0453	gps	angiosperm tree	hanging stem		Central America	Costa Rica	Alajuela	Bijagua
KHL_14355	89	NA	1	NA	NA	1	NA	NA	cochleum	cochleum	cochleum	coc	NA	Subulicystidium cochleum MN207034 MN207026 O:F KHL 14355 Madagascar	MN207034	coc KHL_14355	Subulicystidium_cochleum_MN207034_O:F_KHL 14355_Madagascar		yes	YES	yes	Sasha 201906	ITS1f; ITS4	David_7	1	ITS1f; ITS4	MN207026	MN207026 KHL 14355 Madagascar		YES	YES	YES	David_7; Sasha 201906	LR0R;LR5	NO	NA	NA						angiosperm tree	dead wood		Madagascar	Madagascar	Anosy	Tolagnaro
KHL_10517	90	NA	1	NA	NA	NA	NA	NA	cochleum	cochleum	cochleum	coc	NA	Subulicystidium cochleum MN207035 MN207023 GB KHL 10517 Jamaica	MN207035	coc KHL_10517	Subulicystidium_cochleum_MN207035_GB_KHL 10517_Jamaica			YES	David_9	KHL_10517_ITS4_ID69GA58_wb2008874	ITS4	David_7	1	ITS1f; ITS4	MN207023	MN207023 KHL 10517 Jamaica		YES	YES	David_7	KHL_10517_LROR-LR5_ID85BB49_wb1983094	LR5	NO	NA	NA	18.0588889	-77.53083333	18.0589	-77.5308	gps	angiosperm	very rotten log	on the ground	Jamaica	Jamaica	Middlesex County	Manchester parish
KHL_9569	141	NA	NA	1	NA	NA	NA	NA	longisporum	fusisporum	fusisporum	fus	NA	Subulicystidium fusisporum GB KHL 9569 Puerto Rico		fus KHL_9569	Subulicystidium_fusisporum__GB_KHL 9569_Puerto Rico			YES	YES							KHL 9569 Puerto Rico										18.3238889	-65.81722222	18.3239	-65.8172	gps				Puerto Rico	Puerto Rico		Municipio Rio Grande
KHL_9093	96	1	1	1	NA	NA	NA	NA	longisporum	fusisporum	fusisporum	fus	NA	Subulicystidium fusisporum MH041534 GB KHL 9093 Puerto Rico	MH041534	fus KHL_9093	Subulicystidium_fusisporum_MH041534_GB_KHL 9093_Puerto Rico			yes	yes	NA	NA					KHL 9093 Puerto Rico		NO	NO	NA	NA					18.3233333	-65.81722222	18.3233	-65.8172	gps	angiosperm tree	strongly decayed stem	on the ground	Puerto Rico	Puerto Rico		Municipio Rio Grande
KHL_10360	5	1	NA	NA	NA	NA	NA	NA	fusisporum	fusisporum	fusisporum	fus	NA	Subulicystidium fusisporum MH041535 MH041567 GB KHL 10360 Puerto Rico	MH041535	fus KHL_10360	Subulicystidium_fusisporum_MH041535_GB_KHL 10360_Puerto Rico			YES	Sasha_2016_p0	KHL_10360_ITS1f_55IC44	ITS1f	Felix_4_p3_pcr; Felix_4_p2_pcr; Felix_4_p1_pcr; Felix_4_p0_pcr; Sasha_2016_p3; Sasha_2016_p2; Sasha_2016_p1; Sasha_2016_p0	9	ITS1f; ITS4	MH041567	MH041567 KHL 10360 Puerto Rico				Felix_4_p0	KHL_10360_NL1_id90EJ82_wb1831206	NL1; NL4	Felix_2_p1_pcr; Felix_2_p0_pcr	2	NL1; NL4	18.3233333	-65.81722222	18.3233	-65.8172	gps		log	on the ground	Puerto Rico	Puerto Rico		Municipio Rio Grande
KAS_L_1726	62	1	NA	NA	NA	NA	NA	NA	harpagum	harpagum	harpagum	har	NA	Subulicystidium harpagum MH041532 MH041588 KAS L 1726a RÃ©union	MH041532	har KAS_L_1726	Subulicystidium_harpagum_MH041532_KAS_L 1726a_RÃ©union			YES	Sasha_2015	L1726_contig_ITS1-ITS4_54EF15-54EF16.fas	ITS1; ITS4	NA	0	NA	MH041588	MH041588 L 1726a RÃ©union				Felix_3_p0	KAS_L1726_NL1_id67FG96_wb1753213	NL1; NL4	NA	0	NA	-21.34375	55.74102778	-21.3438	55.7410	gps		dead branch		Reunion	RÃ©union	Saint-Pierre	Saint-Philippe
LR_15736	37	1	NA	NA	NA	NA	NA	NA	harpagum	harpagum	harpagum	har	NA	Subulicystidium harpagum MH041531 MH041586 O:F LR 15736 Colombia	MH041531	har LR_15736	Subulicystidium_harpagum_MH041531_O:F_LR 15736_Colombia			YES	Sasha_2016_p2	LR_15736_ITS1f_55IF80_wb1651701_finch.fas	ITS1f	Sasha_2016_p1; Sasha_2016_p0	2		MH041586	MH041586 LR 15736 Colombia				Felix_1_p1	LR_15736_NL1_id67FE02_wb1706572	NL1; NL4	Felix_1_p2_pcr; Felix_1_p0_pcr	2	LROR; LR5	11.31701	-74.1063	11.3170	-74.1063	map		dead twig		South America	Colombia	Magdalena
KAS_L_0244	65	1	NA	NA	NA	NA	NA	NA	harpagum	harpagum	harpagum	har	NA	Subulicystidium harpagum MH041533 MH041609 KAS L 0244 RÃ©union	MH041533	har KAS_L_0244	Subulicystidium_harpagum_MH041533_KAS_L 0244_RÃ©union			YES	Sasha_2015	V_Z__L_0244_ITS1F_C06_022_1_finch	ITS1f	NA	0	NA	MH041609	MH041609 L 0244 RÃ©union				Felix_3_p0	KAS_L0244_NL4_id67FH03_wb18753213_rc	NL4	NA	0	NA	-21.2080556	55.79805556	-21.2081	55.7981	gps		strongly decayed wood	Pandanuswald	Reunion	RÃ©union	Saint-BenoÃ®t	Sainte-Rose
KHL_10444	3	1	NA	NA	NA	NA	NA	NA	inornatum	inornatum	inornatum	ino	NA	Subulicystidium inornatum MH041558 MH041569 GB KHL 10444 Puerto Rico	MH041558	ino KHL_10444	Subulicystidium_inornatum_MH041558_GB_KHL 10444_Puerto Rico			YES	Sasha_2016_p2	KHL_10444_ITS1f_id55IF28_wb1649463_finch.fas	ITS1f	Sasha_2016_p1	1	ITS1f; ITS4	MH041569	MH041569 KHL 10444 Puerto Rico				Felix_1_p1	KHL_10444_NL1_id67FD88_wb1706572	NL1	Felix_1_p2_pcr; Felix_1_p0_pcr	2	LROR; LR5	18.3002778	-65.79166667	18.3003	-65.7917	gps		wet dead wood	on the ground	Puerto Rico	Puerto Rico		Municipio Rio Grande
KAS_GEL_3519	91	NA	1	1	NA	NA	NA	NA	longisporum	longisporum	longisporum	lon	NA	Subulicystidium longisporum KAS GEL 3519 Taiwan		lon KAS_GEL_3519	Subulicystidium_longisporum__KAS_GEL 3519_Taiwan			yes	yes							GEL 3519 Taiwan		NO	NO	NA	NA					24.091197	121.033728	24.0912	121.0337	map				Taiwan	Taiwan	Nantou
KAS_GEL_3550	92	NA	1	1	NA	NA	NA	NA	longisporum	longisporum	longisporum	lon	NA	Subulicystidium longisporum MN207037 AJ406423 KAS GEL 3550 Taiwan	MN207037	lon KAS_GEL_3550	Subulicystidium_longisporum_MN207037_KAS_GEL 3550_Taiwan			yes	yes						AJ406423	AJ406423 GEL 3550 Taiwan		NA	NA	NA	NA	NA	NA	NA	NA	24.091197	121.033728	24.0912	121.0337	map				Taiwan	Taiwan	Nantou
KAS_MS_4617	153	NA	NA	1	NA	NA	NA	NA	longisporum	longisporum	longisporum	lon	NA	Subulicystidium longisporum KAS 4617 Germany		lon KAS_MS_4617	Subulicystidium_longisporum__KAS_4617_Germany			YES	YES							4617 Germany										51.2927778	9.717777778	51.2928	9.7178	gps				Europe	Germany	Hesse	Hessisch Lichtenau
CWU_6737	88	NA	1	NA	NA	NA	NA	NA	longisporum	longisporum	longisporum	lon	NA	Subulicystidium longisporum MN207038 MN207016 CWU 6737 Ukraine	MN207038	lon CWU_6737	Subulicystidium_longisporum_MN207038_CWU 6737__Ukraine			YES	David_7	CWU_6737_ITS1f-ITS4_ID85BB28-29_wb1975327	ITS1f; ITS4	NO	NA	NA	MN207016	MN207016 Ukraine		YES	YES	David_7	CWU_6737_LROR-LR5_ID85BB44-ID85BB45_wb1983094	LR0R; LR5	NO	NA	NA	48.26324	23.61751	48.2632	23.6175	gps				Europe	Ukraine	Zakarpatska	Tiachiv
KAS_GEL_4878	94	NA	1	1	NA	NA	NA	NA	longisporum	longisporum	longisporum	lon	NA	Subulicystidium longisporum KAS GEL 4878 RÃ©union		lon KAS_GEL_4878	Subulicystidium_longisporum__KAS_GEL 4878_RÃ©union			NO	NA	NA	NA					GEL 4878 RÃ©union		NO	NO	NA	NA					-21.12885525	55.57162106	-21.1289	55.5716	map				Reunion	RÃ©union	Saint-Benoit	Saint-Benoit
KAS_GEL_3677	93	1	NA	NA	NA	NA	NA	NA	obtusisporum	obtusisporum	obtusisporum	obt	NA	Subulicystidium obtusisporum KAS GEL 3677 Taiwan		obt KAS_GEL_3677	Subulicystidium_obtusisporum__KAS_GEL 3677_Taiwan		yes	yes			ITS1f;ITS4					GEL 3677 Taiwan		yes	yes			LROR; LR5				23.4800751	120.4491113	23.4801	120.4491	map		dead wood		Taiwan	Taiwan	Chiayi
KHL_9955	180	1	NA	NA	NA	NA	NA	NA	obtusisporum	obtusisporum	obtusisporum	obt	NA	Subulicystidium obtusisporum GB KHL 9955 Puerto Rico		obt KHL_9955	Subulicystidium_obtusisporum__GB_KHL 9955_Puerto Rico		yes	yes			ITS1f;ITS4					KHL 9955 Puerto Rico		?	?	?		LR5				18.3161111	-65.74666667	18.3161	-65.7467	gps	angiosperm tree	branch		Puerto Rico	Puerto Rico		Municipio Luquillo
KAS_L_1226	61	1	NA	NA	NA	NA	NA	NA	parvisporum	parvisporum	parvisporum	par	NA	Subulicystidium parvisporum MH041528 MH041587 KAS L 1226 RÃ©union	MH041528	par KAS_L_1226	Subulicystidium_parvisporum_MH041528_KAS_L 1226_RÃ©union			YES	Sasha_2015	Ord_L1226_ITS4_rc_54EF10_finch.fas	ITS4	NA	0	NA	MH041587	MH041587 L 1226 RÃ©union				Felix_3_p0	KAS_L1226_NL1_id67FG94_wb1753213	NL1; NL4	NA	0	NA	-21.1031111	55.69263889	-21.1031	55.6926	map		dead wood		Reunion	RÃ©union	Saint-Benoit	Saint-Benoit
KAS_L_0140	64	1	NA	NA	NA	NA	NA	NA	parvisporum	parvisporum	parvisporum	par	NA	Subulicystidium parvisporum MH041529 MH041590 KAS L 0140 RÃ©union	MH041529	par KAS_L_0140	Subulicystidium_parvisporum_MH041529_KAS_L 0140_RÃ©union			YES	Sasha_2015	L0140_contig_ITS1-ITS4_54EF75-54EF76_TRIMMED.fas	ITS1; ITS4	NA	0	NA	MH041590	MH041590 L 0140 RÃ©union				Felix_3_p0	KAS_L0140_NL1_id67FH00_wb1753213	NL1; NL4	NA	0	NA	-21.12319	55.492	-21.1232	55.4920	gps		strongly decayed wood	Ebenaceen-/Sterculiaceenwald	Reunion	RÃ©union	Saint-Pierre	Cilaos
KAS_GEL_5032	56	1	NA	NA	NA	NA	NA	NA	parvisporum	parvisporum	parvisporum	par	NA	Subulicystidium parvisporum MH041530 MH041591 KAS GEL 5032 RÃ©union	MH041530	par KAS_GEL_5032	Subulicystidium_parvisporum_MH041530_KAS_GEL 5032_RÃ©union			YES	Felix_4_p4	GEL_5032_ITS1_id90FA92_wb1851507	ITS1; ALRO	Felix_4_p3_pcr; Felix_4_p2_pcr; Felix_4_p1_pcr; Felix_4_p0_pcr; Sasha_2016_p3; Sasha_2016_p2; Sasha_2016_p1; Sasha_2016_p0	8	ITS1f; ITS4; ITS1; ALRO	MH041591	MH041591 GEL 5032 RÃ©union				Felix_4_p1	GEL_5032_NL4_id90EJ77_wb1831206_rc	NL4	Felix_4_p0_pcr	1	NL1; NL4	-21.255900	55.5987	-21.2559	55.5987	map		dead wood		Reunion	RÃ©union	Saint-Pierre	le Tampon
LY_11631	106	NA	1	NA	NA	NA	NA	NA	perlongisporum	perlongisporum	perlongisporum 1	per1	NA	Subulicystidium perlongisporum MN207054 MN207030 LY 11631 RÃ©union	MN207054	per1 LY_11631	Subulicystidium_perlongisporum_MN207054_LY 11631__RÃ©union	MN207054_LY 11631_	yes	yes	Robert						MN207030	MN207030 RÃ©union		yes	yes	Robert		NL1;NL4				-21.1836568	55.8268819	na	na	map	Terminalia cattapa			Reunion	RÃ©union	Saint-Benoit	Sainte Rose
KAS_GEL_3681	167	NA	1	NA	NA	NA	NA	NA	perlongisporum	perlongisporum	perlongisporum 1	per1	NA	Subulicystidium perlongisporum MN207049 MN207021 KAS GEL 3681 Taiwan	MN207049	per1 KAS_GEL_3681	Subulicystidium_perlongisporum_MN207049_KAS_GEL 3681_Taiwan	MN207049_KAS_GEL 3681	yes	yes	Robert						MN207021	MN207021 GEL 3681 Taiwan		yes	yes	Robert		LR0R;LR5				23.4800751	120.4491113	23.4801	120.4491	map				Taiwan	Taiwan	Chiayi
KHL_9943	118	NA	NA	0	NA	NA	NA	NA	longisporum	perlongisporum	perlongisporum 1	per1	NA	Subulicystidium perlongisporum MN207051 MN207028 GB KHL 9943 Dominican Republic	MN207051	per1 KHL_9943	Subulicystidium_perlongisporum_MN207051_GB_KHL 9943_Dominican Republic	MN207051_GB_KHL 9943		YES	Robert+Mila						MN207028	MN207028 KHL 9943 Dominican Republic		yes	yes	Robert		LR0R;LR5				18.4166667	-68.86666667	18.4167	-68.8667	gps	angiosperm tree	wood	on the ground	Dominican Republic	Dominican Republic	Provincia La Romana
ARAN_04160	190	NA	NA	NA	NA	1	NA	NA		perlongisporum	perlongisporum 2	per2	NA	Subulicystidium perlongisporum MN207057 ARAN:Fungi 4160 Spain	MN207057	per2 ARAN_04160	Subulicystidium_perlongisporum_MN207057_ARAN:Fungi 4160__Spain	MN207057_ARAN:Fungi 4160_	yes	YES	yes	Sasha 201906	ITS1f; ITS4					Spain		yes	yes	na	na	na	Sasha 201906	1	LR0R; LR5	43.264	-2.07	43.264	-2.07	gps	Pinus sp.	Sobre madera trabajada, tabla			Spain	Gipuzkoa
KAS_L_0103	123	NA	1	1	NA	NA	NA	NA	longisporum	perlongisporum	perlongisporum 2	per2	NA	Subulicystidium perlongisporum MN207058 KAS L 0103 RÃ©union	MN207058	per2 KAS_L_0103	Subulicystidium_perlongisporum_MN207058_KAS_L 0103_RÃ©union	MN207058_KAS_L 0103		YES	Ludmila							L 0103 RÃ©union										-21.12319	55.492	-21.1232	55.4920	gps		log		Reunion	RÃ©union	Saint Pierre	Cilaos
Ordynets_00158	79	NA	1	NA	NA	NA	NA	NA	perlongisporum	perlongisporum	perlongisporum 2	per2	NA	Subulicystidium perlongisporum MN207056 MN207033 KAS Ordynets 00158 Germany	MN207056	per2 Ordynets_00158	Subulicystidium_perlongisporum_MN207056_KAS_Ordynets 00158_Germany	MN207056_KAS_Ordynets 00158		YES	David_7	Ordynets_00158_ITS1f-ITS4_id85BB18-19_wb1975327	ITS1f; ITS4	NO	NA	NA	MN207033	MN207033 Ordynets 00158 Germany		YES	YES	David_7		LR0R; LR5	NO	NA	NA	50.541	8.3037	50.5410	8.3037	gps				Europe	Germany	Hesse	Biedenkopf
KHL_10780	NA	1	NA	NA	NA	NA	NA	NA	robustius	robustius	robustius	rob	NA	Subulicystidium robustius AY463468 AY586714 GB KHL 10780 Jamaica	AY463468	rob KHL_10780	Subulicystidium_robustius_AY463468_GB_KHL 10780_Jamaica				yes	NA	NA	NA	0	NA	AY586714	AY586714 KHL 10780 Jamaica				yes	NA	NA	NA	0	NA	18.3563889	-77.64722222	18.3564	-77.6472	gps	angiosperm tree	stem		Jamaica	Jamaica	Cornwall County	Trelawny parish
KHL_10272	17	1	NA	NA	NA	NA	NA	NA	robustius	robustius	robustius	rob	NA	Subulicystidium robustius MH041516 MH041607 GB KHL 10272 Puerto Rico	MH041516	rob KHL_10272	Subulicystidium_robustius_MH041516_GB_KHL 10272_Puerto Rico			YES	Sasha_2016_p0	KHL_10272_ITS1f_55IC27_finch.seq	ITS1f; ITS4	NA	0	NA	MH041607	MH041607 KHL 10272 Puerto Rico				Felix_1_p1	KHL_10272_contig2seq_NL1-NL4_id67FD96-67FD97_wb1706572	NL1; NL4	Felix_1_p2_pcr; Felix_1_p0_seq	2	LROR; LR5	18.3233333	-65.81722222	18.3233	-65.8172	gps		log	on the ground	Puerto Rico	Puerto Rico		Municipio Rio Grande
KHL_10813	19	1	NA	NA	NA	NA	NA	NA	robustius	robustius	robustius	rob	NA	Subulicystidium robustius MH041514 MH041608 GB KHL 10813 Jamaica	MH041514	rob KHL_10813	Subulicystidium_robustius_MH041514_GB_KHL 10813_Jamaica			YES	Sasha_2016_p0	KHL10813_ITS1f_55IC58_finch.fas	ITS1f; ITS4	NA	0	NA	MH041608	MH041608 KHL 10813 Jamaica				Felix_3_p0	KHL_10813b_NL1_id67FG82_wb1753213	NL1; NL4	NA	0	NA	18.3563889	-77.64722222	18.3564	-77.6472	gps	angiosperm tree	trunk	on the ground	Jamaica	Jamaica	Cornwall County	Trelawny parish
KHL_14333	104	NA	1	NA	NA	NA	NA	NA	longisporum	tropicum	longisporum	lon	NA	Subulicystidium tropicum O:F KHL 14333 Madagascar		lon KHL_14333	Subulicystidium_tropicum__O:F_KHL 14333_Madagascar			YES	YES	KHL_14333_ITS1-ITS4_ID69GA69-70_wb2008874	NA	David_7	1	ITS1f; ITS4		KHL 14333 Madagascar		YES	YES	David_8	KHL_14333_LROR-LR5_ID69FJ32-33_wb1999565	LR0R; LR5				-24.9528589	47.0027914	-24.9529	47.0028	map	angiosperm tree	wood		Madagascar	Madagascar	Toliaro	Tolagnaro
[truncated: 38 more columns]
