# Supplementary material for: Geometric morphometric analysis of spore shapes improves identification of fungi
Source: PLoS One. 2021 Aug 5;16(8):e0250477. doi: 10.1371/journal.pone.0250477 (PMC8341628; doi:10.1371/journal.pone.0250477)
Supplement: S1 Appendix — (ZIP) [file pone.0250477.s002.zip › 3_latest/3_results/traits_per_image.csv]

Species_ID	Image_ID	Specimen_ID	PC1_symm_mean	PC1_asym_mean	PC2_asym_mean	PC3_asym_mean	PC1_glob_mean	PC2_glob_mean	Length_mean	Width_mean	Length_to_width_ratio_mean	N_spores
perlongisporum_2	ARAN_04160_01_1x	ARAN_04160	-0.1448381	-0.05793879	-0.003178913	-0.01011116	-0.1536227	0.02706291	16.97	1.99	8.53	1
perlongisporum_2	ARAN_04160_10_rev	ARAN_04160	-0.1363653	-0.07752154	0.007483359	-0.006601009	-0.1493717	0.04816034	16.46	2.05	8.03	1
perlongisporum_2	ARAN_04160_11_rev	ARAN_04160	-0.1411934	-0.1013481	0.0107902	-0.007847228	-0.1590387	0.06992616	16.64	2.02	8.24	1
perlongisporum_2	ARAN_04160_12_rev	ARAN_04160	-0.1480104	-0.01755174	-0.009925447	0.001603807	-0.1484669	-0.01410796	16.32	1.91	8.54	1
perlongisporum_2	ARAN_04160_13_1x	ARAN_04160	-0.1431296	-0.07854584	-7.654479e-4	-0.01309232	-0.1561696	0.04786725	16.95	2.1	8.07	1
perlongisporum_2	ARAN_04160_14_1xC	ARAN_04160	-0.1339684	-0.08117300666666666	-0.006406439	-0.014480749999999999	-0.1477755	0.05187466666666667	15.53	2.003333333333333	7.766666666666667	3
perlongisporum_2	ARAN_04160_15_1x	ARAN_04160	-0.1526651	-0.02932749	0.0105222	-7.181755e-7	-0.1553628	-0.002890557	17.31	2.05	8.44	1
perlongisporum_2	ARAN_04160_22_1x	ARAN_04160	-0.1514475	-0.1149544	0.01257927	-0.01417467	-0.1717675	0.0818428	18.52	2.29	8.09	1
perlongisporum_2	ARAN_04160_25_1x	ARAN_04160	-0.1449934	-0.03099154	-0.006550039	-0.009276598	-0.1481717	9.002845e-4	15.87	1.86	8.53	1
longisporum	CWU_6737_01_rev	CWU_6737	-0.09521127	-0.029419565	-0.0046535475	-0.0047125735	-0.099232935	0.009206949999999998	14.215	2.51	5.67	2
longisporum	CWU_6737_02_2xL	CWU_6737	-0.09690283	-0.046352580000000004	-0.007352414	-7.113515e-4	-0.1044672	0.024933510149999998	14.825	2.48	5.98	2
longisporum	CWU_6737_02_rev	CWU_6737	-0.09335221	-0.0110772	-0.008574496	0.01155782	-0.09379213	-0.009695588	15.02	2.5	6.01	1
longisporum	CWU_6737_03_rev	CWU_6737	-0.100559645	-0.042315580000000005	-0.0061630904000000005	-0.0011475004999999998	-0.107158455	0.02034517	13.8	2.35	5.88	2
longisporum	CWU_6737_05_1xB	CWU_6737	-0.08557586	-0.06828049	-0.008326615	-0.01288564	-0.0977724	0.04995395	15.29	2.46	6.22	1
longisporum	CWU_6737_05_rev	CWU_6737	-0.1007164	-0.06746058	-0.002031889	-0.005113053	-0.1125165	0.04487328	15.21	2.41	6.31	1
longisporum	CWU_6737_08_1xT	CWU_6737	-0.108608	-0.06026015	0.00629362	-0.005836666	-0.118688	0.0363874	12.93	2.23	5.8	1
longisporum	CWU_6737_10_1xT	CWU_6737	-0.08467895	-0.03708926	-0.01332298	-0.003602766	-0.09055324	0.0187169	13.53	2.36	5.73	1
longisporum	CWU_6737_11_rev	CWU_6737	-0.07701673	-0.01367831	-0.008948276	-0.001555464	-0.07820694	-0.002986286	14.46	2.43	5.95	1
tropicum	KAS_GEL_3519_04_1x	KAS_GEL_3519	-0.1237483	-0.05430557	0.01731361	0.01794789	-0.1325283	0.02593	15.4	2.22	6.94	1
tropicum	KAS_GEL_3519_07_1x	KAS_GEL_3519	-0.09875323	-0.01332998	-0.02020027	0.001289897	-0.09944344	-0.007600383	12.47	2.13	5.85	1
tropicum	KAS_GEL_3519_08_rev	KAS_GEL_3519	-0.1140447	-0.05539588	6.917328e-4	0.023103	-0.123345	0.02867572	14.2	2.21	6.43	1
tropicum	KAS_GEL_3519_09_rev	KAS_GEL_3519	-0.1297271	-0.05954903	0.015243	0.01243929	-0.1393818	0.03044256	15.03	2.12	7.09	1
tropicum	KAS_GEL_3519_14_1x	KAS_GEL_3519	-0.1004516	-0.02592631	-0.01282257	-0.01004876	-0.1035661	0.00548832	12.85	2.36	5.44	1
tropicum	KAS_GEL_3519_16_rev	KAS_GEL_3519	-0.1037944	-0.04867463	-0.008396469	-0.02036175	-0.1114459	0.0277877	13.16	2.3	5.72	1
tropicum	KAS_GEL_3519_17_1x	KAS_GEL_3519	-0.09995651	-0.008561618	-0.01580082	-0.0134003	-0.09942143	-0.011221449999999999	12.47	2.13	5.85	1
tropicum	KAS_GEL_3519_18_rev	KAS_GEL_3519	-0.1238067	-0.1004513	-0.01682967	-0.005366857	-0.1420232	0.07176838	14.17	2.15	6.59	1
tropicum	KAS_GEL_3519_19_1x	KAS_GEL_3519	-0.1252083	-0.02874077	-0.01402724	-0.01984937	-0.1282294	0.003807003	14.38	2.09	6.88	1
tropicum	KAS_GEL_3519_20_1x	KAS_GEL_3519	-0.1270737	-0.03489995	-0.008059147	0.01328823	-0.1317371	0.00628639	13.85	2.04	6.79	1
tropicum	KAS_GEL_3519_24_rev	KAS_GEL_3519	-0.1293661	-0.08526146	-0.02111106	-0.01578582	-0.1441365	0.05741073	13.9	1.98	7.02	1
longisporum	KAS_GEL_3550_image005_3	KAS_GEL_3550	-0.05985612	0.0351038	0.008352603	0.005694535	-0.05129598	-0.04650606	13	2.54	5.12	1
longisporum	KAS_GEL_3550_image005_6	KAS_GEL_3550	-0.08043059	0.002370497	-0.004816603	-0.002213947	-0.07816074	-0.01927943	13.39	2.46	5.44	1
longisporum	KAS_GEL_3550_image008_1	KAS_GEL_3550	-0.0856103	0.043872800000000003	0.0102774	0.006441971	-0.07463489	-0.06078049	14.17	2.45	5.78	1
longisporum	KAS_GEL_3550_image009_1	KAS_GEL_3550	-0.07832478	-0.05823516	-0.009147563	0.002363657	-0.08878285	0.04021843	15.33	2.67	5.74	1
longisporum	KAS_GEL_3550_image011_1	KAS_GEL_3550	-0.05507326	0.02705617	0.005692491	0.01444502	-0.04840548	-0.03890195	14.06	2.83	4.97	1
longisporum	KAS_GEL_3550_image011_2	KAS_GEL_3550	-0.05902011	0.04196025	-0.009829292	0.01945388	-0.04928492	-0.05455187	13.12	2.43	5.4	1
longisporum	KAS_GEL_3550_image012_1	KAS_GEL_3550	-0.07928627	-0.0655636	-0.00858188	-0.01020867	-0.0910882	0.04829274	14.31	2.33	6.14	1
longisporum	KAS_GEL_3550_image014_1	KAS_GEL_3550	-0.07191483	0.06599321	-0.01089408	-2.876625e-4	-0.05657413	-0.07911293	13.51	2.45	5.51	1
longisporum	KAS_GEL_3550_image014_2	KAS_GEL_3550	-0.05937349	-0.02017167	-0.003529082	-0.005772638	-0.06221776	0.007609571	13.18	2.77	4.76	1
longisporum	KAS_GEL_3550_image016_1	KAS_GEL_3550	-0.0661112	0.03310389	-0.01724476	-0.01438292	-0.05767738	-0.04487031	12.86	2.55	5.04	1
longisporum	KAS_GEL_3550_image016_2	KAS_GEL_3550	-0.05033942	0.07194411	0.001900882	0.03473213	-0.03465512	-0.08307752	14.23	2.87	4.96	1
longisporum	KAS_GEL_3550_image019_1	KAS_GEL_3550	-0.04987643	0.03530929	0.003137883	0.001757441	-0.04139311	-0.04418029	11.85	2.49	4.76	1
longisporum	KAS_GEL_3550_image020_1	KAS_GEL_3550	-0.01002836	0.06111815	-0.00531521	6.046248e-4	0.002927155	-0.06153646	13.6	2.49	5.46	1
longisporum	KAS_GEL_3550_image023_1	KAS_GEL_3550	-0.05596903	-0.05113701	-0.0138876	-0.01086494	-0.06531304	0.03895479	13.84	2.62	5.28	1
inornatum	KAS_GEL_3677_06A_1x	KAS_GEL_3677	0.03105965	0.06754179	-0.008784723	0.004272735	0.04437686	-0.05895244	10.42	2.58	4.04	1
inornatum	KAS_GEL_3677_07A_1x	KAS_GEL_3677	0.03246171	0.0102875	-0.01264294	-0.003589155	0.03386664	-0.00264402	10.62	2.75	3.86	1
inornatum	KAS_GEL_3677_10B_2x	KAS_GEL_3677	0.036841429999999994	0.00362537	-0.0149087765	0.002229825	0.036681115	0.0037084199999999996	12.190000000000001	2.9	4.199999999999999	2
inornatum	KAS_GEL_3677_11B_1x	KAS_GEL_3677	0.03984526	0.02648891	-0.01732227	-0.004475854	0.04448719	-0.01690275	11.09	2.92	3.8	1
inornatum	KAS_GEL_3677_13B_1x	KAS_GEL_3677	0.09779488	0.0369544	-0.02394912	-0.005407217	0.1033333	-0.01454393	8.96	2.77	3.23	1
inornatum	KAS_GEL_3677_14B_1x	KAS_GEL_3677	0.06772671	0.01937769	-0.01054455	-0.00529656	0.07032604	-0.00345228	10.14	2.8	3.62	1
inornatum	KAS_GEL_3677_16B_1x	KAS_GEL_3677	0.0473212	-0.001858348	-0.006530831	0.00560303	0.04580291	0.0114137	11.73	3.13	3.75	1
inornatum	KAS_GEL_3677_17B_1xC	KAS_GEL_3677	0.04982498	-0.01793859	-0.002720638	0.003006568	0.04494228	0.02793657	11.84	3.07	3.86	1
inornatum	KAS_GEL_3677_18B_2x	KAS_GEL_3677	0.05289231	0.0314427	-0.006293126	-0.003095501	0.05830908	-0.01938366	10.88	3.22	3.38	1
inornatum	KAS_GEL_3677_20C_rev	KAS_GEL_3677	0.04909078	0.002141896	-0.006091843	0.006713256	0.04835099	0.008192525	11.24	2.96	3.8	1
inornatum	KAS_GEL_3677_21C_1x	KAS_GEL_3677	0.06742586	0.005349007	-2.022435e-5	0.01304991	0.0668973	0.00807095	10.78	3.09	3.49	1
inornatum	KAS_GEL_3677_23C_1xTR	KAS_GEL_3677	0.1127809	0.02316629	-0.008605194	-0.003434951	0.1151176	0.001397001	10.65	3.11	3.42	1
inornatum	KAS_GEL_3677_23C_rev	KAS_GEL_3677	0.05846401	0.01474705	-0.01023366	-0.003963643	0.06026152	-0.00178896	10.66	2.74	3.89	1
inornatum	KAS_GEL_3677_26C_1	KAS_GEL_3677	0.05141692	0.01264271	-0.007180092	0.001157645	0.05289793	-7.950637e-4	10.29	2.68	3.84	1
perlongisporum_1	KAS_GEL_3681_02_1x	KAS_GEL_3681	-0.1938337	-0.01580603	-0.006191486	0.002753539	-0.1929228	-0.02533528	16.16	1.85	8.74	1
perlongisporum_1	KAS_GEL_3681_03_rev	KAS_GEL_3681	-0.1871201	-0.03428171	-0.001186432	0.01511497	-0.1903407	-0.006868463	17.09	1.93	8.85	1
perlongisporum_1	KAS_GEL_3681_04_rev	KAS_GEL_3681	-0.2057518	-0.05867377	0.00592774	-0.001568135	-0.2133845	0.01497124	19.22	1.96	9.81	1
perlongisporum_1	KAS_GEL_3681_06_rev	KAS_GEL_3681	-0.1918316	0.003963764999999999	-0.0140593555	-0.007586683	-0.18673555	-0.04327742	17.255000000000003	1.78	9.84	2
perlongisporum_1	KAS_GEL_3681_07_rev	KAS_GEL_3681	-0.1762183	-0.02336363	-0.005443799	-0.03428828	-0.1767921	-0.01101968	15.47	1.96	7.89	1
perlongisporum_1	KAS_GEL_3681_08_1x	KAS_GEL_3681	-0.2029094	-0.03493473	-0.02482443	-0.01760998	-0.2055908	-0.007485504	18.6	1.76	10.57	1
perlongisporum_1	KAS_GEL_3681_09_1x	KAS_GEL_3681	-0.1777558	0.001695972	-0.008550209	0.005374316	-0.1735834	-0.0392703	19.78	2.27	8.71	1
perlongisporum_1	KAS_GEL_3681_10_1x	KAS_GEL_3681	-0.185521	-0.07864418	0.006939511	-0.01186815	-0.1976076	0.03960865	19.03	1.91	9.96	1
perlongisporum_1	KAS_GEL_3681_11_rev	KAS_GEL_3681	-0.1964836	-0.001715497	0.001458544	0.00671873	-0.1925953	-0.03967236	18.51	1.97	9.4	1
perlongisporum_1	KAS_GEL_3681_12_rev	KAS_GEL_3681	-0.1857887	2.424403e-4	-0.00186398	0.001782414	-0.1817021	-0.03913501	19.22	1.92	10.01	1
perlongisporum_1	KAS_GEL_3681_14_1xL	KAS_GEL_3681	-0.17167815	-0.018621020000000002	0.006302963	-0.0029107150000000004	-0.17172300000000001	-0.017160075	16.46	1.775	9.275	2
perlongisporum_1	KAS_GEL_3681_15_rev	KAS_GEL_3681	-0.1848268	-0.0367821	0.01714506	-0.003456492	-0.1882987	-0.002101918	25.37	2.54	9.99	1
perlongisporum_1	KAS_GEL_3681_17_rev	KAS_GEL_3681	-0.2011814	-0.08681023	0.028736	-0.004582314	-0.2146459	0.04368865	19.88	1.73	11.49	1
perlongisporum_1	KAS_GEL_3681_18_rev	KAS_GEL_3681	-0.1836741	-0.07207659	0.0185266	-0.005284478	-0.1945086	0.03274678	20.56	2.06	9.98	1
perlongisporum_1	KAS_GEL_3681_23_rev	KAS_GEL_3681	-0.2013401	-0.07976521	0.0102485	-2.327428e-4	-0.2134406	0.03635307	18.97	1.89	10.04	1
perlongisporum_1	KAS_GEL_3681_25_1x	KAS_GEL_3681	-0.1984473	-0.09173183	0.02995598	-0.007763139	-0.2129403	0.04942271	20.13	1.9	10.59	1
perlongisporum_1	KAS_GEL_3681_31_1x	KAS_GEL_3681	-0.2108457	-0.04577166	0.004334552	0.001389871	-0.215708	7.114104e-4	20.48	1.86	11.01	1
perlongisporum_1	KAS_GEL_3681_34_1x	KAS_GEL_3681	-0.2040702	-0.01399049	0.02215334	0.01169499	-0.2025583	-0.0293226	18.71	1.8	10.39	1
perlongisporum_1	KAS_GEL_3681_35_1	KAS_GEL_3681	-0.2197266	-0.0494879	0.004255219	-0.01203733	-0.2250021	0.003835108	19.57	1.67	11.72	1
perlongisporum_1	KAS_GEL_3681_37_rev	KAS_GEL_3681	-0.2133038	-0.06622397	0.01126928	-0.007592188	-0.2222464	0.02065837	23.41	1.91	12.26	1
tropicum	KAS_GEL_4878_img001_rev	KAS_GEL_4878	-0.03285822	-0.05909798	-0.0173674	-0.01348612	-0.04436073	0.0515935	14.41	3.07	4.69	1
tropicum	KAS_GEL_4878_img002_rev	KAS_GEL_4878	-0.06697946	-0.05188678	-0.008107993	-0.007134515	-0.07628221	0.03715937	16.34	3.02	5.41	1
tropicum	KAS_GEL_4878_img005_rev	KAS_GEL_4878	-0.07077623	-0.07219197	-0.01759471	-0.008154445	-0.08425979	0.05582402	17.26	3.15	5.48	1
tropicum	KAS_GEL_4878_img006_paint	KAS_GEL_4878	-0.0363911	0.02135618	-0.02540919	-0.007748579	-0.03112184	-0.02809987	13.62	3.11	4.38	1
tropicum	KAS_GEL_4878_img010_rev	KAS_GEL_4878	-0.05795582	-0.0130711	-0.01715954	-0.004074849	-0.05940091	9.271207e-4	13.92	2.86	4.87	1
tropicum	KAS_GEL_4878_img016_paint	KAS_GEL_4878	-0.03231861	-0.029209	-0.01291854	-0.009319325	-0.03761092	0.02263399	14.65	3.14	4.67	1
tropicum	KAS_GEL_4878_img019_rev	KAS_GEL_4878	-0.0433458	-0.007719088	-7.99283e-4	0.01555802	-0.04422078	-0.002277732	14.97	3.06	4.89	1
tropicum	KAS_GEL_4878_img021_1	KAS_GEL_4878	-0.04846556	-0.0367753	-0.006760272	0.001425819	-0.05513546	0.02554216	15.27	3.11	4.91	1
tropicum	KAS_GEL_4878_img028_1	KAS_GEL_4878	-0.04193991	0.03696147	-0.001519735	0.01221653	-0.03350225	-0.04545389	13.82	2.87	4.82	1
tropicum	KAS_GEL_4878_img029_rev	KAS_GEL_4878	-0.04235258	-0.02952609	-0.01412958	-0.01873267	-0.04739944	0.02211582	15.41	3.06	5.04	1
tropicum	KAS_GEL_4878_img030_rev	KAS_GEL_4878	-0.01125084	0.0114538	-0.01796203	-0.008162329	-0.008556733	-0.01294184	13.43	3.08	4.36	1
tropicum	KAS_GEL_4878_img031_rev	KAS_GEL_4878	-0.07207643	-0.02031427	-0.01533768	-0.009142716	-0.07466631	0.005614497	15.18	2.94	5.16	1
tropicum	KAS_GEL_4878_img032_1	KAS_GEL_4878	0.038501	-0.006656911	-0.01053885	-0.00559771	0.03629167	0.01526837	10.67	3.06	3.49	1
tropicum	KAS_GEL_4878_img034_rev	KAS_GEL_4878	-0.05758887	-0.0268005	-0.009194645	-0.006114059	-0.06186171	0.01531696	15.11	3.08	4.91	1
tropicum	KAS_GEL_4878_img038_rev	KAS_GEL_4878	-0.05730707	-0.05787889	-0.004509713	-0.001615474	-0.06809015	0.04490285	14.7	2.92	5.03	1
tropicum	KAS_GEL_4878_img039_rev	KAS_GEL_4878	0.002693302	-0.02243397	-0.005654402	0.006278044	-0.002149455	0.02277528	12.02	2.95	4.07	1
parvisporum	KAS_GEL_5032_01_rev	KAS_GEL_5032	0.2379679	0.07771717	0.009524612	-0.01576857	0.2491611	-0.02606234	5.49	2.39	2.3	1
parvisporum	KAS_GEL_5032_03_rev	KAS_GEL_5032	0.1702745	0.04211663	0.01145217	-0.002421113	0.1753651	-0.006323657	6.18	2.38	2.6	1
parvisporum	KAS_GEL_5032_06_rev	KAS_GEL_5032	0.2492641	0.04819117	0.01336041	-0.004821025	0.2538869	0.004800574	5.22	2.28	2.29	1
parvisporum	KAS_GEL_5032_07_1x	KAS_GEL_5032	0.1529555	0.04714245	0.006935438	0.003715123	0.1593796	-0.01569355	6.55	2.36	2.78	1
parvisporum	KAS_GEL_5032_09_rev	KAS_GEL_5032	0.1924794	0.06998834	0.01431337	0.002452008	0.2028149	-0.02969671	5.86	2.33	2.52	1
parvisporum	KAS_GEL_5032_10_rev	KAS_GEL_5032	0.2301878	0.08815565	0.008970932	-0.009240072	0.2436087	-0.03914634	5.49	2.28	2.41	1
parvisporum	KAS_GEL_5032_12_1xT	KAS_GEL_5032	0.2191604	0.07958039	0.00325884	-0.005530993	0.2309949	-0.03286385	5.3	2.36	2.25	1
parvisporum	KAS_GEL_5032_14_rev	KAS_GEL_5032	0.1864868	0.08368832	0.0175935	-0.001256761	0.1998711	-0.04399429	6.4	2.44	2.62	1
parvisporum	KAS_GEL_5032_16_1x	KAS_GEL_5032	0.2492417	0.09010049	0.01476608	-0.009150188	0.2626787	-0.03560018	5.4	2.43	2.22	1
parvisporum	KAS_GEL_5032_18_1x	KAS_GEL_5032	0.2090446	0.1131579	0.01622257	-0.008878531	0.2281636	-0.06623931	6.03	2.43	2.48	1
parvisporum	KAS_GEL_5032_20_1x	KAS_GEL_5032	0.265492	0.08076497	0.02315988	-0.001869276	0.2765638	-0.02447191	5.06	2.35	2.15	1
parvisporum	KAS_GEL_5032_21_rev	KAS_GEL_5032	0.2441394	0.07929488	0.02608058	4.719954e-4	0.255346	-0.02831848	5.65	2.27	2.49	1
parvisporum	KAS_GEL_5032_28_1x	KAS_GEL_5032	0.2278018	0.0904915	0.01778787	-0.01160867	0.2418353	-0.04149567	5.59	2.37	2.36	1
perlongisporum_2	KAS_L_0103_20180424_1	KAS_L_0103	-0.1782883	-0.09689456	0.02537585	-0.01277355	-0.1942405	0.05894729	19.1	2.05	9.32	1
perlongisporum_2	KAS_L_0103_20180424_10	KAS_L_0103	-0.1655073	-0.06848002	0.01347163	0.008636229	-0.1761867	0.03188554	19.36	2.2	8.8	1
perlongisporum_2	KAS_L_0103_20180424_11	KAS_L_0103	-0.1733143	-0.01296254	0.004338475	0.02276909	-0.1724836	-0.02546944	18.99	2.11	9	1
perlongisporum_2	KAS_L_0103_20180424_12	KAS_L_0103	-0.1851548	0.01145251	-0.01195252	-0.01072256	-0.1785975	-0.04893069	20.73	2.06	10.06	1
perlongisporum_2	KAS_L_0103_20180424_13	KAS_L_0103	-0.178082	-0.1008572	0.03507196	0.01713108	-0.1951905	0.06057013	20.94	2.24	9.35	1
perlongisporum_2	KAS_L_0103_20180424_2	KAS_L_0103	-0.1793127	-0.05543348	0.01160351	-0.008646715	-0.1867568	0.01771331	20.21	2.33	8.67	1
perlongisporum_2	KAS_L_0103_20180424_4	KAS_L_0103	-0.1750025	-0.04294717	0.01204838	-0.001390277	-0.1800119	0.005915909	19.79	2	9.89	1
perlongisporum_2	KAS_L_0103_20180424_9	KAS_L_0103	-0.1639116	-0.06055593	0.002838623	-0.009403249	-0.1727777	0.02596309	20	2.33	8.58	1
perlongisporum_2	KAS_L_0103_20190626_002	KAS_L_0103	-0.1747786	-0.03723805	0.00756074	-0.005214908	-0.1785917	4.824287e-4	20.02	2.12	9.44	1
perlongisporum_2	KAS_L_0103_20190626_004	KAS_L_0103	-0.16243	-0.05477491	0.009558355	-0.00318993	-0.1701897	0.01992982	19.02	2.16	8.81	1
perlongisporum_2	KAS_L_0103_20190626_007	KAS_L_0103	-0.178603	-0.01169619	0.004075316	0.01463099	-0.1772668	-0.02691341	20.35	1.95	10.44	1
perlongisporum_2	KAS_L_0103_20190626_008	KAS_L_0103	-0.1789393	-0.0460003	0.008473392	0.001323633	-0.1845412	0.007721338	20.25	1.98	10.23	1
perlongisporum_2	KAS_L_0103_20190626_009	KAS_L_0103	-0.1765963	-0.04059988	0.02442504	-0.009630307	-0.1808795	0.004124643	20.96	2.06	10.17	1
perlongisporum_2	KAS_L_0103_20190626_010	KAS_L_0103	-0.1738108	0.03279841	0.00375875	0.01899637	-0.1633722	-0.06990318	19.13	2.05	9.33	1
perlongisporum_2	KAS_L_0103_20190626_011	KAS_L_0103	-0.1858771	-0.05463925	-0.003369883	-0.01344507	-0.193014	0.01527655	19.69	2.05	9.6	1
perlongisporum_2	KAS_L_0103_20190626_012	KAS_L_0103	-0.1734916	-0.02276185	0.01169323	0.007539351	-0.1744684	-0.01423824	19.47	1.93	10.09	1
perlongisporum_2	KAS_L_0103_20190626_014	KAS_L_0103	-0.1705231	-0.054362099999999997	0.01624087	4.774624e-4	-0.1780072	0.01784636	19.75	2.19	9.02	1
perlongisporum_2	KAS_L_0103_20190626_015	KAS_L_0103	-0.1852373	0.04622669	0.01659729	0.02665186	-0.1718312	-0.08562175	19.79	1.83	10.81	1
parvisporum	KAS_L_0140_01_1x	KAS_L_0140	0.25035655	0.04845529	0.013928224999999999	-0.0029290985000000004	0.25504875	0.004067265000000002	5.105	2.35	2.17	2
parvisporum	KAS_L_0140_02_3x	KAS_L_0140	0.3049357	0.09139749	0.017783859	-0.011993318	0.3174745666666667	-0.025327533	5.25	2.433333333333333	2.1666666666666665	3
parvisporum	KAS_L_0140_02_rev	KAS_L_0140	0.2684107	0.05903867	0.01075719	-0.007933703	0.2749521	-0.001656219	5.36	2.49	2.15	1
parvisporum	KAS_L_0140_03_rev	KAS_L_0140	0.2731029	0.06795489	0.0185213	-0.01369166	0.2815666	-0.007561541	5.36	2.61	2.05	1
parvisporum	KAS_L_0140_04_1x	KAS_L_0140	0.2317592	0.06798865	0.008606371	-0.01595342	0.2411047	-0.01710611	5.8	2.45	2.37	1
parvisporum	KAS_L_0140_04_rev	KAS_L_0140	0.2887628	0.099285155	0.0242213	-0.01727141	0.30340924999999996	-0.03577896	5.4399999999999995	2.5650000000000004	2.125	2
parvisporum	KAS_L_0140_05_3x	KAS_L_0140	0.218238	0.04064024	0.0049272312500000005	-0.004012746625	0.22199415	0.00535422275	5.475	2.3025	2.4025	4
parvisporum	KAS_L_0140_06_rev	KAS_L_0140	0.2400302	0.09258296	0.0135792	-0.008993675	0.2541702	-0.04083224	5.09	2.34	2.18	1
parvisporum	KAS_L_0140_07_2x	KAS_L_0140	0.2814587	0.06260445	0.0074245295	-0.013166475	0.2884926	-0.00181709355	5.135	2.5	2.06	2
parvisporum	KAS_L_0140_11_1x	KAS_L_0140	0.2012546	0.03076442	-0.002198165	-0.00936568	0.2033502	0.01145166	5.31	2.1	2.53	1
parvisporum	KAS_L_0140_12_1x	KAS_L_0140	0.3211687	0.07102608	0.009428308	-0.016089	0.3291264	-0.001466818	5.25	2.67	1.97	1
parvisporum	KAS_L_0140_14_rev	KAS_L_0140	0.2081457	0.03898689	-0.005673403	-0.01127521	0.2118418	0.004469967	5.51	2.24	2.46	1
parvisporum	KAS_L_0140_15_1x	KAS_L_0140	0.191574	0.02916336	-0.002647216	-0.01244702	0.1936383	0.01133955	5.31	2.16	2.46	1
parvisporum	KAS_L_0140_17_1x	KAS_L_0140	0.2916496333333333	0.04651767666666667	0.006607778	-0.008937735666666667	0.2950544666666667	0.015827735333333332	5.41	2.46	2.2033333333333336	3
parvisporum	KAS_L_0140_18_1x	KAS_L_0140	0.2683815	0.07767744	0.018807295	-0.003769471	0.27872830000000004	-0.0209581375	5.03	1.99	2.5300000000000002	2
parvisporum	KAS_L_0140_19_1x	KAS_L_0140	0.1384384	0.0625479	0.008180636	-0.00219093	0.1484593	-0.03250976	5.93	2.15	2.76	1
parvisporum	KAS_L_0140_20_2x	KAS_L_0140	0.27663326666666666	0.08117737333333333	0.015340058333333333	-0.011335408333333333	0.2876459	-0.021773621333333333	5.126666666666667	2.3066666666666666	2.24	3
parvisporum	KAS_L_0140_20_rev	KAS_L_0140	0.3028746	0.04392863	0.01009023	-0.006353017	0.3054933	0.02022893	5.69	2.98	1.91	1
parvisporum	KAS_L_0140_21_rev	KAS_L_0140	0.23372806666666668	0.05822087333333333	0.0032907336666666664	-0.009589447666666667	0.24084039999999998	-0.008470242566666666	5.4	2.243333333333333	2.41	3
parvisporum	KAS_L_0140_22_1x	KAS_L_0140	0.2540721	0.0634687	0.008538487	-0.0155202	0.2619032	-0.008506363	5.22	2.35	2.22	1
parvisporum	KAS_L_0140_22_rev	KAS_L_0140	0.2855437	0.07442607	0.01194574	-0.004986267	0.294837	-0.01391274	4.97	2.48	2	1
parvisporum	KAS_L_0140_23_rev	KAS_L_0140	0.2769274	0.08649501	0.01053303	-0.005622115	0.2889695	-0.02809246	5.19	2.37	2.19	1
harpagum	KAS_L_0244_01_1	KAS_L_0244	0.1534749	0.04537073	0.005130275	-0.006418196	0.1596607	-0.01214314	6.9	2.59	2.66	1
harpagum	KAS_L_0244_02_rev	KAS_L_0244	0.1450341	0.01566497	-0.001188887	-5.364421e-4	0.1451188	0.01459471	7.01	2.63	2.67	1
harpagum	KAS_L_0244_04_2xL	KAS_L_0244	0.18982155	0.02699474	0.006066841	-0.004933743000000001	0.1913791	0.013097145000000001	6.994999999999999	2.8200000000000003	2.48	2
harpagum	KAS_L_0244_04_rev	KAS_L_0244	0.1077675	0.04335935	-0.0132199	-0.01036767	0.1144942	-0.02042513	7.77	2.65	2.93	1
harpagum	KAS_L_0244_05_axT	KAS_L_0244	0.2116305	0.02144388	-0.001727232	-0.005950147	0.2114972	0.02298229	6.1	2.48	2.46	1
harpagum	KAS_L_0244_06_1	KAS_L_0244	0.1464109	0.01632742	0.005278881	-0.001169004	0.1466539	0.01414737	7.14	2.63	2.71	1
harpagum	KAS_L_0244_11_rev	KAS_L_0244	0.1797435	0.01637639	-0.002001363	-0.00569335	0.1792847	0.02095103	6.75	2.71	2.49	1
harpagum	KAS_L_0244_13_1xR	KAS_L_0244	0.1762378	0.04617564	-0.00230667	-0.004500592	0.1820366	-0.008372732	6.32	2.61	2.42	1
harpagum	KAS_L_0244_14_1x	KAS_L_0244	0.1853011	0.01862771	-7.621383e-4	-0.009903819	0.1852351	0.02076887	6.93	2.83	2.45	1
harpagum	KAS_L_0244_15_2x	KAS_L_0244	0.1466412	0.017496585000000002	-0.0057040485	-0.004275586	0.14710085	0.0129568875	7.234999999999999	2.71	2.67	2
harpagum	KAS_L_0244_18_1xC	KAS_L_0244	0.1562601	0.008220131	-0.004067011	0.00453838	0.1544288	0.02266755	6.37	2.42	2.63	1
harpagum	KAS_L_0244_22_2x	KAS_L_0244	0.1591719	0.03177621	5.94665e-4	-0.001223907	0.1623269	0.001347472	7.1	2.77	2.56	1
harpagum	KAS_L_0244_23_rev	KAS_L_0244	0.15432525	0.053073665	-0.0132976659	-0.006343654	0.1620527	-0.01996142	7.675	2.83	2.71	2
harpagum	KAS_L_0244_24_rev	KAS_L_0244	0.1858165	0.02755514	-4.827019e-4	-0.005641138	0.1875288	0.01110784	7.09	2.76	2.57	1
parvisporum	KAS_L_1226_07_1	KAS_L_1226	0.228381	0.07738194	0.01798797	-0.01250595	0.2396548	-0.02686209	5.45	2.38	2.29	1
parvisporum	KAS_L_1226_08_1xB	KAS_L_1226	0.2318488	0.07507579	0.01147981	-0.01597258	0.2426099	-0.02523617	5.6	2.4	2.33	1
parvisporum	KAS_L_1226_09_1	KAS_L_1226	0.2545257	0.06697603	0.01662087	-1.956852e-4	0.2629364	-0.01361074	5.32	2.39	2.23	1
parvisporum	KAS_L_1226_15_1x	KAS_L_1226	0.2423305	0.08310522	0.01356403	-0.008793433	0.254479	-0.0311706	5.49	2.42	2.27	1
parvisporum	KAS_L_1226_17_rev	KAS_L_1226	0.2896712	0.08236334	0.0164458	-0.01425534	0.3007138	-0.01898908	5.09	2.39	2.13	1
parvisporum	KAS_L_1226_21_1x	KAS_L_1226	0.2780641	0.09213364	0.02138951	-0.009904322	0.2913322	-0.03156877	5.29	2.52	2.1	1
parvisporum	KAS_L_1226_22_rev	KAS_L_1226	0.2555659	0.03968933	0.00788799	-0.001850672	0.2582591	0.01415634	5.4	2.43	2.22	1
parvisporum	KAS_L_1226_23_rev	KAS_L_1226	0.2364545	0.09033279	0.01281455	-0.01809802	0.2503225	-0.03894741	5.72	2.46	2.33	1
parvisporum	KAS_L_1226_27_1xR	KAS_L_1226	0.2769147	0.07392854	0.02502092	-0.003377853	0.2863498	-0.01449341	4.87	2.36	2.06	1
parvisporum	KAS_L_1226_29_1xL	KAS_L_1226	0.2619715	0.08552563	0.02549499	-0.008563677	0.2741949	-0.02983894	4.96	2.21	2.24	1
parvisporum	KAS_L_1226_35_1x	KAS_L_1226	0.2609894	0.08204709	0.01618989	-0.01143374	0.2725409	-0.02623819	5.53	2.5	2.21	1
harpagum	KAS_L_1726_img002_rev	KAS_L_1726	0.1442241	0.01202223	0.003898651	-0.007053148	0.1436476	0.017128730000000002	7.05	2.56	2.75	1
harpagum	KAS_L_1726_img003_rev	KAS_L_1726	0.1979213	0.03832533	0.007977436	0.008424193	0.2015078	0.003054174	6.18	2.62	2.36	1
harpagum	KAS_L_1726_img004_3x	KAS_L_1726	0.21274125	0.031062626	0.012818379500000001	0.00135289575	0.21455734999999998	0.013239889999999999	5.645	2.5650000000000004	2.1950000000000003	2
harpagum	KAS_L_1726_img005_rev	KAS_L_1726	0.2067049	0.03228235	0.001290088	-0.008829979	0.2090224	0.01160142	6.12	2.7	2.27	1
harpagum	KAS_L_1726_img006_1x	KAS_L_1726	0.1874403	0.05344426	0.001786871	-0.002946371	0.1944917	-0.01363886	6.43	2.48	2.59	1
harpagum	KAS_L_1726_img007_rev	KAS_L_1726	0.2280575	0.037234210000000004	0.013080877500000001	-0.0014434720000000001	0.23083515	0.011115366	6.01	2.675	2.25	2
harpagum	KAS_L_1726_img008_rev	KAS_L_1726	0.2415969	0.02815413	0.00696393	-2.812508e-4	0.2422019	0.02284485	5.84	2.7	2.16	1
harpagum	KAS_L_1726_img009_rev	KAS_L_1726	0.18999	0.03009268	0.001846364	0.00700929	0.1920166	0.009391121	6.06	2.5	2.42	1
harpagum	KAS_L_1726_img011_2xA	KAS_L_1726	0.20175855	0.037233175	-6.174127e-4	-0.0060669945	0.2051845	0.0056108765	6.35	2.74	2.3200000000000003	2
harpagum	KAS_L_1726_img011_rev	KAS_L_1726	0.1704204	0.0256356	3.469127e-4	-0.01002885	0.172169	0.01072953	6.56	2.61	2.51	1
harpagum	KAS_L_1726_img017_1x	KAS_L_1726	0.1659797	0.05511199	1.033239e-4	-0.01057765	0.1739889	-0.0189649	7.06	2.61	2.7	1
harpagum	KAS_L_1726_img018_1x	KAS_L_1726	0.1771731	0.04207228	0.003499537	-0.005404739	0.1821071	-0.004045724	6.46	2.64	2.45	1
harpagum	KAS_L_1726_img019_3x	KAS_L_1726	0.2236551	0.055038565	0.0042728934999999996	-0.0050463275	0.23030445	-0.0072285399999999994	5.72	2.545	2.255	2
harpagum	KAS_L_1726_img019_rev	KAS_L_1726	0.17747100000000002	0.04076966	4.397416666666666e-4	0.001330428	0.1820507	-0.0035023990000000007	6.14	2.466666666666667	2.493333333333333	3
harpagum	KAS_L_1726_img020_1x	KAS_L_1726	0.2212537	0.02703356	0.005206472	-0.005906708	0.2220893	0.01900733	5.7	2.53	2.25	1
harpagum	KAS_L_1726_img020_rev	KAS_L_1726	0.19022175	0.044098609999999996	0.0060297025	0.0053322005	0.195204	-0.004807904	6.105	2.515	2.4299999999999997	2
harpagum	KAS_L_1726_img021_1x	KAS_L_1726	0.1866768	0.03353556	0.01042038	-3.935674e-5	0.1896057	0.005699029	6.57	2.62	2.51	1
harpagum	KAS_L_1726_img021_rev	KAS_L_1726	0.18929374999999998	0.03686765	0.0080068825	-0.006716683500000001	0.1929572	0.003485417	6.3100000000000005	2.5700000000000003	2.455	2
harpagum	KAS_L_1726_img023_1x	KAS_L_1726	0.1865812	0.04361357	0.00673228	-0.00233582	0.1916199	-0.004194251	6.56	2.49	2.63	1
longisporum	KAS_MS_4617_05_rev	KAS_MS_4617	-0.1297576	-0.05696917	-4.375546e-4	-0.01488953	-0.1386105	0.02959394	17.08	2.44	7	1
longisporum	KAS_MS_4617_09_rev	KAS_MS_4617	-0.1174271	-0.07810333	-0.01602319	-0.01070284	-0.1310146	0.05246779	15.12	2.35	6.43	1
longisporum	KAS_MS_4617_14_rev	KAS_MS_4617	-0.1085796	-0.07573271	0.01031985	-0.001010235	-0.1219018	0.05194421	15.22	2.31	6.59	1
longisporum	KAS_MS_4617_17_1x	KAS_MS_4617	-0.1199438	-0.04704589	0.002029979	-0.006061921	-0.127007	0.02182807	14.97	2.3	6.51	1
longisporum	KAS_MS_4617_19_1x	KAS_MS_4617	-0.09513635	-0.07166786	-0.02564345	-0.03332165	-0.1076404	0.05273543	14.19	2.32	6.12	1
longisporum	KAS_MS_4617_20_rev	KAS_MS_4617	-0.1149186	-0.04857525	0.00469499	-0.001244519	-0.1224783	0.02402886	14.47	2.22	6.52	1
longisporum	KAS_MS_4617_21_rev	KAS_MS_4617	-0.09819082	-0.08663201	-0.003655161	-0.007709266	-0.1139729	0.0648997	13.63	2.26	6.03	1
longisporum	KAS_MS_4617_27_rev	KAS_MS_4617	-0.1222816	-0.01686174	-0.001455585	-0.00212	-0.1230885	-0.008797485	15.28	2.35	6.5	1
longisporum	KAS_MS_4617_28_rev	KAS_MS_4617	-0.1026817	-0.02210954	0.009789263	0.02154008	-0.1052721	-0.001568769	15.28	2.41	6.34	1
longisporum	KAS_MS_4617_29_1xR	KAS_MS_4617	-0.1149605	-0.02468321	-0.003409231	-0.008377293	-0.1175096	3.414247e-4	15.12	2.36	6.41	1
longisporum	KAS_MS_4617_29_rev	KAS_MS_4617	-0.1190888	-0.02651376	-0.003199155	0.01179796	-0.122174	-3.043868e-4	14.96	2.39	6.26	1
longisporum	KAS_MS_4617_31_rev	KAS_MS_4617	-0.1054996	1.918323e-5	0.001950439	0.01021854	-0.1033339	-0.02270883	14.27	2.18	6.55	1
robustius	KHL_10272_01_1x	KHL_10272	0.04782049	0.01277192	-0.01072133	0.006610368	0.04929593	-0.002757614	10.18	2.81	3.62	1
robustius	KHL_10272_02_1	KHL_10272	0.06641624	0.01425468	-0.008060995	0.01099674	0.06775084	-2.677739e-4	10.07	2.91	3.46	1
robustius	KHL_10272_04_rev	KHL_10272	0.08832632	0.008697656	-0.004365699	-5.637924e-4	0.08823131	0.01072679	10.32	3.06	3.37	1
robustius	KHL_10272_05_2x	KHL_10272	0.081476625	-0.0053896379999999995	-0.0070638375000000005	0.0085086565	0.07838582499999999	0.021871911	9.86	2.955	3.34	2
robustius	KHL_10272_07_1x	KHL_10272	0.05738633	0.00958082	-0.009654152	0.006554443	0.05803263	0.002791306	10.32	2.92	3.53	1
robustius	KHL_10272_09_1xR	KHL_10272	0.1079514	0.03417561	-0.002147061	0.01204309	0.112564	-0.01132209	10.47	3.06	3.42	1
robustius	KHL_10272_10_1x	KHL_10272	0.07895302	0.01472255	-0.0217638	0.008089848	0.08009872	0.002181232	9.68	2.64	3.67	1
robustius	KHL_10272_14_1x	KHL_10272	0.04254368	0.04349864	-0.02590624	0.004117092	0.05053759	-0.03387775	10.07	2.83	3.56	1
robustius	KHL_10272_17_1xL	KHL_10272	0.05504402	0.02740502	-0.004496348	0.01332962	0.05932816	-0.01598949	9.62	2.83	3.4	1
robustius	KHL_10272_18_1x	KHL_10272	0.05522388	2.920785e-4	-8.409273e-4	0.004833567	0.05403799	0.01183445	10.14	2.96	3.43	1
robustius	KHL_10272_25_1x	KHL_10272	0.05758474	0.001776539	-0.008166107	-7.298546e-4	0.05669744	0.01048508	9.81	2.36	4.16	1
robustius	KHL_10272_31_1x	KHL_10272	0.0929048	0.05838525	-0.03117407	0.002104418	0.1028505	-0.03843007	9.31	2.67	3.49	1
fusisporum	KHL_10360_13_1xC	KHL_10360	0.016546327	2.7980666666666654e-4	0.003799256	0.010203110000000001	0.016114065	0.0038448343333333333	12.033333333333333	3.3	3.67	3
fusisporum	KHL_10360_16_rev	KHL_10360	0.02982592	-0.01412786	-0.003083188	0.00347692	0.02613207	0.02124154	11.92	3.28	3.63	1
fusisporum	KHL_10360_17_2x	KHL_10360	0.0018049995	-0.027502310000000002	0.0043680467	0.0095535645	-0.004104429	0.02791979	11.46	3.045	3.77	2
fusisporum	KHL_10360_18_1xT	KHL_10360	0.004709797	-0.003547578	2.223377e-4	0.01051509	0.003696902	0.005114263	11.55	3.11	3.71	1
fusisporum	KHL_10360_18_rev	KHL_10360	0.02877979	-0.0221432	-0.01145061	-0.002230768	0.02350483	0.02919875	11.17	3.25	3.44	1
fusisporum	KHL_10360_21_1xC	KHL_10360	0.006973627	-0.003364347	-0.004460569	0.006065014	0.00599017	0.005478877	11.23	2.94	3.82	1
fusisporum	KHL_10360_23_rev	KHL_10360	-0.01192066	0.01145083	-0.01000406	0.008608568	-0.009443843	-0.0132272	12.45	3.13	3.98	1
fusisporum	KHL_10360_24_rev	KHL_10360	0.04467445	-0.01185218	0.003502162	0.01594809	0.04098796	0.02195119	10.89	3.04	3.58	1
fusisporum	KHL_10360_25_1xTR	KHL_10360	0.0224491	-0.03085672	0.009406523	0.005055503	0.0154886	0.03589677	13.15	3.61	3.64	1
fusisporum	KHL_10360_26_1xB	KHL_10360	0.002825764	-0.02453503	-0.01398571	-0.004226059	-0.002378031	0.02548707	11.54	3.12	3.7	1
fusisporum	KHL_10360_26_rev	KHL_10360	-0.001567488	-0.01377662	0.003097398	0.004495822	-0.004480026	0.01366008	11.64	2.88	4.04	1
fusisporum	KHL_10360_31_1xBR	KHL_10360	0.01360288	0.01150416	-0.01588695	0.01307562	0.01542448	-0.009101939	11.12	3.07	3.62	1
fusisporum	KHL_10360_32_1xT	KHL_10360	-0.004764019	-0.008893571	-0.006002671	0.003295076	-0.006568148	0.008693457	11.67	3.13	3.73	1
inornatum	KHL_10444_img002Jonath_2x	KHL_10444	0.05118119	-0.008958269	-0.008329113	0.009922706	0.04801164	0.01892975	10.235	2.965	3.45	2
inornatum	KHL_10444_img004_1x	KHL_10444	0.06623008	0.02922326	-0.006451097	0.005563728	0.07079688	-0.01447397	9.49	2.91	3.26	1
inornatum	KHL_10444_img009Jonath_2x	KHL_10444	0.067348665	0.017804109499999998	-0.017134905	0.00214411775	0.069500775	-0.0028172250000000005	10.280000000000001	3.12	3.295	2
inornatum	KHL_10444_img014_1x	KHL_10444	0.03915537	0.02967456	-0.01092352	-0.003360134	0.04452214	-0.01956778	11.88	3.32	3.58	1
inornatum	KHL_10444_img018_1x	KHL_10444	0.06796872	0.01365556	-0.006496919	0.00707686	0.06917415	0.001237448	9.52	2.8	3.4	1
inornatum	KHL_10444_img019_2x	KHL_10444	0.046210484999999996	0.041281975000000005	-0.0161712755	5.069054999999999e-4	0.053752375	-0.030306989200000002	10.405000000000001	3.01	3.455	2
inornatum	KHL_10444_img025_3x	KHL_10444	0.031981977	0.009189689666666667	-0.011062701533333334	0.008801401333333334	0.033038482333333334	-0.0025313983333333325	10.1	2.71	3.73	3
inornatum	KHL_10444_img026_1x	KHL_10444	0.05863968	0.03616648	-0.023031	-0.005790155	0.06489959	-0.02263463	8.97	2.61	3.44	1
inornatum	KHL_10444_img031_1x	KHL_10444	0.04006125	0.001555433	-0.007509818	0.001649307	0.03945539	0.008014721	10.65	3.17	3.36	1
inornatum	KHL_10444_img034_3x	KHL_10444	0.05036839666666666	0.02301524	-0.003303054333333333	7.3508e-4	0.054065506666666666	-0.011254855999999999	9.71	2.84	3.42	3
inornatum	KHL_10444_img035_2x	KHL_10444	0.032450765	0.0071592784999999996	-0.012183771500000001	0.006694599904999999	0.03309832	-5.457589999999999e-4	10.530000000000001	2.875	3.66	2
inornatum	KHL_10444_img036_2x	KHL_10444	0.0390178	0.027675345	-0.021917415000000003	-8.290704e-4	0.043866630000000004	-0.018808119999999998	9.850000000000001	2.725	3.615	2
inornatum	KHL_10444_img037_1x	KHL_10444	0.03211857	0.004540874	-0.02197088	0.00263884	0.03226221	0.002789223	10.36	2.83	3.66	1
inornatum	KHL_10444_img037_rev	KHL_10444	0.04247452	3.3449000000000065e-4	-0.0043852135	0.010249847	0.041455655	0.0082520055	10.02	2.665	3.76	2
inornatum	KHL_10444_img038_2x	KHL_10444	0.04495141	-0.0017999149999999992	-0.0035276085	0.007283731	0.04345577	0.011107621500000001	10.235	2.855	3.585	2
inornatum	KHL_10444_img039_3x	KHL_10444	0.021927712333333335	0.02029604	-0.008554524333333334	0.009585602666666667	0.025518901333333333	-0.015339826666666667	10.38	2.87	3.61	3
inornatum	KHL_10444_img040_2x	KHL_10444	0.074028395	-0.002149172	-0.0077423185	0.001016623	0.07190282	0.017939546	10.29	3.05	3.375	2
inornatum	KHL_10444_img043_1x	KHL_10444	0.06497908	0.005244296	-0.007312596	-0.00129348	0.064606	0.009243705	10.32	2.81	3.67	1
inornatum	KHL_10444_img043_rev	KHL_10444	0.02841054	-0.01530543	-0.007400006	0.02406846	0.02427026	0.01938753	10.7	2.72	3.93	1
inornatum	KHL_10444_img045_2x	KHL_10444	0.0098728650000000015	0.0012082134999999998	-0.0140731255	0.0031950995000000005	0.00978927	0.0011144542499999998	9.79	2.7649999999999997	3.5300000000000002	2
inornatum	KHL_10444_img045_rev	KHL_10444	0.07477898	-0.0019075	-0.0155393	0.007433326	0.07258016	0.01742524	10.61	2.78	3.82	1
cochleum	KHL_10517_01_2x	KHL_10517	-0.21001	0.0143363175	-0.0034732669999999995	0.018008345000000002	-0.2026635	-0.05988478	22.085	2.1	10.515	2
cochleum	KHL_10517_02_2x	KHL_10517	-0.19140155	-5.794604999999997e-4	-0.0023736799999999995	0.0028850015	-0.18728119999999998	-0.040002575	20.575000000000003	2.215	9.295	2
cochleum	KHL_10517_02_rev	KHL_10517	-0.1919336	0.008375434	0.01156919	0.0184066	-0.1861352	-0.04936978	21.18	2.15	9.85	1
cochleum	KHL_10517_03_rev	KHL_10517	-0.21081183333333334	-0.013776620666666666	-0.002895638666666666	0.0057160675	-0.20913166666666666	-0.03135052	23.236666666666668	1.9233333333333333	12.093333333333334	3
cochleum	KHL_10517_04_3x	KHL_10517	-0.19748759999999999	-0.020321023666666667	-0.0032116076666666668	0.006820840966666667	-0.1975607	-0.023085458	19.58	1.9766666666666668	9.943333333333333	3
cochleum	KHL_10517_04_rev	KHL_10517	-0.1955365	-0.009959662	-0.002880778	0.005027181	-0.1933663	-0.03141644	20.86	2.11	9.89	1
cochleum	KHL_10517_05_rev	KHL_10517	-0.2106688	0.00492135	0.0011862596666666662	0.011899415	-0.20518866666666666	-0.05001624666666667	21.993333333333332	1.9366666666666665	11.356666666666666	3
cochleum	KHL_10517_06_3x	KHL_10517	-0.21417083333333334	-1.20199e-4	-0.0062691809999999995	0.0011358832666666667	-0.20950763333333333	-0.04502826333333333	22.3	2.1133333333333333	10.553333333333333	3
cochleum	KHL_10517_06_rev	KHL_10517	-0.2018922	0.01337199	0.01016991	0.01738405	-0.1948479	-0.05646982	24.81	2.21	11.23	1
cochleum	KHL_10517_07_2x	KHL_10517	-0.2038576	-0.035488385	0.010523294499999999	0.0013510699999999998	-0.20675735	-0.008107251000000001	22.13	2.105	10.515	2
cochleum	KHL_10517_07_rev	KHL_10517	-0.20018260000000002	0.01970540813333333	-0.012189942666666665	0.008100646	-0.1918129	-0.061772643333333335	22.34	2.2333333333333334	9.99	3
robustius	KHL_10780_image017_4	KHL_10780	0.06894855	0.02744176	7.056851e-4	0.006427157	0.07309897	-0.01193197	10.2	3.21	3.18	1
robustius	KHL_10780_image017_9	KHL_10780	0.0915365	0.007238991	-0.003973628	0.002232204	0.09100511	0.01254421	9.39	3.03	3.1	1
robustius	KHL_10780_image018_3	KHL_10780	0.06968047	-0.001886663	-0.002503938	0.007521385	0.06765233	0.01633885	10.05	3.02	3.33	1
robustius	KHL_10780_image019_1	KHL_10780	0.07277783	0.005472433	-8.219666e-4	0.007292663	0.07220551	0.01021142	9.9	2.94	3.37	1
robustius	KHL_10780_image020_2	KHL_10780	0.09274441	-0.003093455	-0.008829614	0.00293842	0.08998624	0.02272522	9.51	3.08	3.09	1
robustius	KHL_10780_image021_7	KHL_10780	0.1070344	0.01055819	-0.002824946	0.002569584	0.1068289	0.01293335	8.59	2.85	3.01	1
robustius	KHL_10780_image022_1	KHL_10780	0.06478162	-0.01527903	-0.01641959	-0.001682192	0.06011556	0.02901069	9.82	2.97	3.31	1
robustius	KHL_10780_image022_2	KHL_10780	0.07378724	0.009546031	-0.00839733	0.01224483	0.07396765	0.005867728	9.79	3.16	3.1	1
robustius	KHL_10780_image023_1	KHL_10780	0.06593726	0.02589908	0.004009074	0.007134669	0.06984284	-0.01108115	10.14	2.99	3.39	1
robustius	KHL_10780_image023_5	KHL_10780	0.08685558	0.01337553	-0.002750441	0.001942599	0.08774391	0.005916069	9.3	3.07	3.03	1
robustius	KHL_10780_image026_2	KHL_10780	0.07586365	-6.461e-5	-0.008636124	0.006374448	0.07403275	0.01601473	9.9	3.08	3.21	1
robustius	KHL_10780_image027_7	KHL_10780	0.1075326	-0.001586837	-0.00942292	0.01017562	0.1046639	0.02378536	9.03	3.07	2.94	1
robustius	KHL_10780_image029_1	KHL_10780	0.1151771	0.01622671	-0.00973424	-9.570207e-4	0.116037	0.009203291	9.21	3.17	2.91	1
robustius	KHL_10780_image030_1	KHL_10780	0.09735638	-8.236561e-4	-0.002624	0.009989135	0.09489616	0.02142175	10.12	3.41	2.97	1
robustius	KHL_10780_image032_3	KHL_10780	0.100091	0.01787243	-0.005337712	0.003532988	0.1015536	0.004316878	9.83	3.14	3.13	1
robustius	KHL_10780_image035_15	KHL_10780	0.09025352	-0.01685892	-0.0065907	-0.001794899	0.08475838	0.03582388	9.58	2.97	3.23	1
robustius	KHL_10780_image035_2	KHL_10780	0.08266275	0.01468649	-0.004747311	0.002074957	0.08385487	0.003229042	9.27	2.92	3.17	1
robustius	KHL_10780_image036_2	KHL_10780	0.06880723	0.002192897	-0.003476542	0.004503369	0.06766687	0.01262063	9.69	2.89	3.35	1
robustius	KHL_10813_01_3xC	KHL_10813	0.10250472666666667	0.04617082	-0.009886805	0.003837829666666667	0.10978643333333334	-0.023740063333333332	9.063333333333333	2.93	3.1	3
robustius	KHL_10813_01_rev	KHL_10813	0.100978435	0.010218131	-0.012969561	0.0037786140000000005	0.10080853000000001	0.011600636499999999	9.030000000000001	2.975	3.035	2
robustius	KHL_10813_03_rev	KHL_10813	0.085802585	0.025284414999999998	-0.009281105500000001	0.007853278	0.08906326	-0.0069249739999999995	10.3	3.375	3.0549999999999997	2
robustius	KHL_10813_04_2xC	KHL_10813	0.08757999999999999	0.025299015	-0.0133622745	0.0129175225	0.090711225	-0.00695275275	9.73	3.175	3.06	2
robustius	KHL_10813_05_rev	KHL_10813	0.132087	0.006800629	-0.01657403	0.009033511	0.1304259	0.02042178	9.22	3.48	2.65	1
robustius	KHL_10813_06_2x	KHL_10813	0.04069618	0.07462655	-0.0122764	0.005932592	0.05523641	-0.06454833	10.41	2.77	3.76	1
robustius	KHL_10813_07_4x	KHL_10813	0.1104651125	0.033112019	-0.0104741595	0.00629931625	0.11485323	-0.00935379925	9.067499999999999	2.9450000000000003	3.0775	4
cochleum	KHL_11200_01_1xCT	KHL_11200	-0.2067672	-0.0619168	0.03236216	0.01433581	-0.2151456	0.01709699	20.38	1.9	10.73	1
cochleum	KHL_11200_02x_1x	KHL_11200	-0.1744751	-0.0548016	0.001665517	-0.01074693	-0.181883	0.0182796	16.06	1.93	8.32	1
cochleum	KHL_11200_03a_1xC	KHL_11200	-0.1655974	-0.02646409	0.003541809	0.009985272	-0.1675776	-0.009576058	15.4	1.87	8.24	1
cochleum	KHL_11200_03x_1x	KHL_11200	-0.1665911	-0.02633961	0.02157424	0.01086618	-0.1684708	-0.009550474	15.91	1.96	8.12	1
cochleum	KHL_11200_04_1x	KHL_11200	-0.1897273	-0.01482077	-0.001363104	0.01526518	-0.1888308	-0.02645688	18.91	2.12	8.92	1
cochleum	KHL_11200_05_1	KHL_11200	-0.1769624	-0.05464072	0.007638919	7.080101e-4	-0.1844229	0.01616069	16.77	1.81	9.27	1
cochleum	KHL_11200_06x_rev	KHL_11200	-0.1658998	-0.03029846	0.02302667	0.01010312	-0.1685999	-0.005218948	15.87	1.82	8.72	1
cochleum	KHL_11200_07_paint	KHL_11200	-0.1882931	-0.03713332	-5.881284e-4	0.005331001	-0.1919171	-0.003364688	16.2	1.63	9.94	1
cochleum	KHL_11200_12x_1	KHL_11200	-0.1672854	-0.05764662	0.01108456	-2.334496e-4	-0.175539	0.02186343	15	1.73	8.67	1
cochleum	KHL_11200_13_1	KHL_11200	-0.1632536	-4.768828e-5	0.003507372	0.01396483	-0.1598572	-0.03498917	15.46	1.86	8.31	1
tropicum	KHL_14333_03_1xT	KHL_14333	-0.1214451	-0.0281471	-0.02123947	0.008974797	-0.1248511	6.878818e-5	12.17	1.98	6.15	1
tropicum	KHL_14333_07_1xCR	KHL_14333	-0.09524857	-0.03645751	-0.01104631	8.146104e-4	-0.1008338	0.01566523	13.11	2.42	5.42	1
tropicum	KHL_14333_08_rev	KHL_14333	-0.09445211	-0.03775853	-0.005870104	0.007572489	-0.1003813	0.0162753	12.73	2.15	5.92	1
tropicum	KHL_14333_11_rev	KHL_14333	-0.09084695	-0.03324385	-0.008304563	-0.009892255	-0.09571296	0.01420177	10.89	1.9	5.73	1
tropicum	KHL_14333_12_rev	KHL_14333	-0.1096619	-0.06690287	-0.0149324	-0.01094614	-0.1211243	0.042321	12.47	2	6.24	1
tropicum	KHL_14333_18_rev	KHL_14333	-0.1186159	-0.01537817	0.005093422	0.01014355	-0.1192924	-0.01048194	13.25	2.1	6.31	1
tropicum	KHL_14333_19_rev	KHL_14333	-0.1160763	-0.04846981	-0.006533898	-0.002438617	-0.1236525	0.02286103	13.46	2.21	6.09	1
tropicum	KHL_14333_20_rev	KHL_14333	-0.1087366	-0.01461975	-0.03326694	-0.004261008	-0.109527	-0.008794493	12.77	2.06	6.2	1
tropicum	KHL_14333_22_rev	KHL_14333	-0.09833811	-0.06655971	0.001668998	-9.148797e-4	-0.1100757	0.04349948	11.95	2.1	5.69	1
tropicum	KHL_14333_23_1x	KHL_14333	-0.1002928	-0.04934294	-0.01377642	-0.01665837	-0.1082344	0.02869905	11.9	1.99	5.98	1
cochleum	KHL_14355_01_1xT	KHL_14355	-0.1747511	-0.002454447	-0.01196057	0.003721982	-0.1714959	-0.03444101	20.08	2.19	9.17	1
cochleum	KHL_14355_02_2xC	KHL_14355	-0.17988710000000002	-0.015757185	-0.0023887415	0.011895165	-0.17937605	-0.02312624	22.525	2.2800000000000002	9.875	2
cochleum	KHL_14355_06_1xC	KHL_14355	-0.1788266	-0.0280337	0.01336922	0.007661028	-0.1807681	-0.01032815	22.02	2.36	9.33	1
cochleum	KHL_14355_06_rev	KHL_14355	-0.17871	-0.03074386	0.00338564	-0.003174003	-0.1811264	-0.006610964	21.66	2.06	10.51	1
cochleum	KHL_14355_07_3x	KHL_14355	-0.1696765	0.0030162703333333337	0.004961726333333333	0.011218956	-0.16543923333333332	-0.038866396666666664	19.466666666666665	2.18	8.923333333333334	3
cochleum	KHL_14355_08_1xTR	KHL_14355	-0.1737751	-0.02830676	0.01477478	-0.00238371	-0.1757271	-0.00796238	20.58	2.21	9.31	1
cochleum	KHL_14355_13_rev	KHL_14355	-0.1734564	-0.037667155	0.01999194	0.005074291999999999	-0.17746689999999998	8.109335e-4	19.715	2.16	9.125	2
cochleum	KHL_14355_14_4x	KHL_14355	-0.17903297499999998	-0.031176185749999998	0.0042718140000000005	0.0012647992500000001	-0.181581225	-0.006800783000000001	21.997500000000002	2.2475	9.805	4
cochleum	KHL_14355_21_1xCL	KHL_14355	-0.1795372	0.008946722	-0.001517078	0.00772183	-0.1738495	-0.04676966	20.41	2.12	9.63	1
cochleum	KHL_14355_21_rev	KHL_14355	-0.1753495	-0.02069163	-6.426398e-4	-0.00485485	-0.1757655	-0.01618642	20.79	2.2	9.45	1
fusisporum	KHL_9093_01_rev	KHL_9093	-0.04101532	-0.02711476	-0.02104041	-0.008152427	-0.04573748	0.01942182	13.62	3.23	4.22	1
fusisporum	KHL_9093_06_1x	KHL_9093	-0.01113866	-0.02853855	-0.003956537	0.005537748	-0.01696162	0.02541197	12.81	3.13	4.09	1
fusisporum	KHL_9093_08_rev	KHL_9093	-0.03834854	-0.02511333	-0.007124095	-0.003275601	-0.04276171	0.01751764	13	2.9	4.48	1
fusisporum	KHL_9093_16_1xT	KHL_9093	-0.03502465	-0.01340592	-0.01495174	0.0025281	-0.03713508	0.005914027	11.69	2.69	4.35	1
fusisporum	KHL_9093_17_2xR	KHL_9093	-0.0386315	0.0038013375	-0.01956233	0.00315548925	-0.037140405	-0.0118895645	12.155000000000001	2.54	4.785	2
fusisporum	KHL_9093_18_1xR	KHL_9093	-0.05851681	-0.04456216	0.007213845	0.01043331	-0.06664225	0.03124746	12.67	2.53	5.01	1
fusisporum	KHL_9093_22_rev	KHL_9093	-0.03972712	-0.03030933	-0.02455043	-0.015001	-0.045094	0.02256249	12.42	2.47	5.03	1
fusisporum	KHL_9093_23_1xTR	KHL_9093	-0.04288134	-0.05369254	-0.003419383	-0.00567723	-0.05310927	0.04406917	11.72	2.46	4.76	1
fusisporum	KHL_9093_24_1xB	KHL_9093	-0.04853152	-0.02851505	-0.006947382	-0.006701515	-0.05336612	0.01900294	12.52	2.55	4.91	1
fusisporum	KHL_9093_24_rev	KHL_9093	-0.05518126	-0.01507583	-0.01479532	-0.001042537	-0.05716967	0.003375598	12.51	2.71	4.62	1
fusisporum	KHL_9093_25_1xTR	KHL_9093	-0.05508286	0.01199838	-0.02483596	-0.003779128	-0.05142921	-0.0223548	12.33	2.5	4.93	1
fusisporum	KHL_9569_02_1	KHL_9569	-0.03741253	-0.02289405	-0.00319677	0.007787474	-0.04151825	0.01407438	12.09	2.63	4.6	1
fusisporum	KHL_9569_03_1	KHL_9569	-0.0140713	-0.01188839	-0.008599617	1.916257e-5	-0.01629394	0.009506975	12.1	2.87	4.22	1
fusisporum	KHL_9569_04_1	KHL_9569	-0.01289663	-0.006434455	-0.009234111	0.007145009	-0.01409573	0.004027267	11.29	2.84	3.98	1
fusisporum	KHL_9569_05_1x	KHL_9569	-0.0330994	-0.0185935435	-0.005096557	0.00635812375	-0.036377494999999996	0.011178371999999999	12.5	2.875	4.35	2
fusisporum	KHL_9569_06_1	KHL_9569	-0.01063531	-0.01046903	-0.01559067	-0.007234565	-0.01255465	0.008985801	11.32	2.61	4.34	1
fusisporum	KHL_9569_07_1	KHL_9569	-0.04256335	-0.07053904	0.002268821	-0.006390694	-0.05624181	0.06126766	13.07	2.99	4.37	1
fusisporum	KHL_9569_10_1	KHL_9569	-0.0205906	0.01841922	-0.00312252	0.009832556	-0.01646885	-0.02229394	11.33	2.67	4.24	1
fusisporum	KHL_9569_11_1x	KHL_9569	-0.02318833	-0.01192752	-0.01109669	0.001958848	-0.02519317	0.007523676	11.36	2.77	4.1	1
fusisporum	KHL_9569_12_1	KHL_9569	-0.02337273	-0.01578292	-0.01246661	-0.00427464	-0.02613733	0.01152268	12.8	3.03	4.22	1
fusisporum	KHL_9569_13_1	KHL_9569	-0.04135237	0.001609768	-0.005010854	0.003547184	-0.04020073	-0.01012016	12.18	2.65	4.6	1
fusisporum	KHL_9569_14_1	KHL_9569	0.009026268	0.001035265	-0.002381806	-0.005467016	0.009070767	0.002593621	10.75	2.86	3.76	1
fusisporum	KHL_9569_15_1	KHL_9569	-0.06235411	-0.04390676	-0.006740739	0.005863327	-0.07028061	0.02925692	14.79	2.91	5.08	1
fusisporum	KHL_9569_16_1	KHL_9569	-0.04978713	-0.02504834	9.44588e-4	0.004659585	-0.05398834	0.01452966	14.78	2.99	4.94	1
fusisporum	KHL_9569_17_1	KHL_9569	-0.05078107	-0.033817850000000003	0.002564831	0.005848441	-0.05681629	0.02197822	14.73	3.15	4.68	1
fusisporum	KHL_9569_22_1	KHL_9569	-0.03769318	-1.190006e-4	-0.001550619	0.006901219	-0.03700932	-0.00725729	13.95	3.01	4.63	1
fusisporum	KHL_9569_23_1	KHL_9569	-0.01750815	0.003349362	-0.009991568	0.006511987	-0.01652309	-0.007211072	12.68	2.98	4.26	1
fusisporum	KHL_9569_24_1	KHL_9569	0.007854979	0.001445983	4.588868e-4	0.01080505	0.007816832	7.102465e-4	11.04	2.91	3.79	1
fusisporum	KHL_9569_25_1	KHL_9569	-0.06816969	-0.008026637	0.004688383	0.01854572	-0.06859885	-0.006983655	16.07	3.1	5.18	1
fusisporum	KHL_9569_26_1	KHL_9569	0.007201581	0.00359822	-0.002622203	-0.002507759	0.007790421	-2.43227e-4	9.77	2.59	3.77	1
perlongisporum_1	KHL_9943_01a_3x	KHL_9943	-0.17624869999999998	-0.053990825	0.010013003500000001	-0.008956319499999999	-0.18346954999999998	0.0165481752	20.39	2.175	9.375	2
perlongisporum_1	KHL_9943_03a_1xC	KHL_9943	-0.1771468	-0.07749038	-5.054529e-4	-0.02257849	-0.1891115	0.04034414	20.76	2.16	9.61	1
perlongisporum_1	KHL_9943_03a_rev	KHL_9943	-0.18285126666666668	-0.035900853999999996	0.0049119743333333335	-0.0025816228999999994	-0.1862515	-0.002892715999999999	20.663333333333334	2.1166666666666667	9.756666666666666	3
perlongisporum_1	KHL_9943_04a_rev	KHL_9943	-0.17882823333333334	-0.01204302	0.010349245333333333	0.008526502	-0.17745136666666667	-0.02589844733333333	20.84	2.1966666666666668	9.503333333333334	3
perlongisporum_1	KHL_9943_05_1xB	KHL_9943	-0.1587449	-0.04978749	0.01677249	0.003047081	-0.165592	0.01553454	20.18	2.08	9.7	1
perlongisporum_1	KHL_9943_05a_2x	KHL_9943	-0.18593115	-0.0599994	0.010350765000000001	-0.011348835	-0.19413425	0.02104615	21.03	2.145	9.83	2
perlongisporum_1	KHL_9943_05a_rev	KHL_9943	-0.1911022	-0.06773344	0.004662012	-0.01427514	-0.2007791	0.02754151	21.63	1.94	11.15	1
perlongisporum_1	KHL_9943_06a_2x	KHL_9943	-0.1832771	-0.051312025	0.013090438499999999	-0.007643117499999999	-0.1897587	0.0130351025	19.97	2.13	9.38	2
perlongisporum_1	KHL_9943_07a_1xTR	KHL_9943	-0.1947325	-0.06833739	0.03081195	-0.00460204	-0.2044689	0.02732449	23	2.16	10.65	1
inornatum	KHL_9955_05_1xC	KHL_9955	0.114603	0.001600789	-0.008617477	0.006435319	0.1123095	0.02230317	10.13	3.44	2.94	1
inornatum	KHL_9955_05_rev	KHL_9955	0.08684177	0.01989793	-0.008675441	0.004488703	0.08897719	-0.001398843	10.29	3	3.43	1
inornatum	KHL_9955_08_1xB	KHL_9955	0.1002538	0.02301905	-0.003953208	0.002832585	0.1027896	-0.001618856	9.48	3	3.16	1
inornatum	KHL_9955_08_rev	KHL_9955	0.092318105	0.0037339405500000002	2.008e-4	0.008387739500000001	0.090942435	0.0155852	10.21	3.0300000000000002	3.37	2
inornatum	KHL_9955_09_1xC	KHL_9955	0.09573089	0.01696966	1.920966e-4	0.005096882	0.09711897	0.003698522	11.11	3.19	3.48	1
inornatum	KHL_9955_10_2xR	KHL_9955	0.106301485	0.006946222	-0.0043609705	0.006150371	0.10532242	0.015568450000000001	10.100000000000001	3.17	3.19	2
inornatum	KHL_9955_10_rev	KHL_9955	0.09440664	-0.004704212	-0.009801426	-0.003121162	0.0913571	0.02489299	10.39	3.24	3.21	1
inornatum	KHL_9955_17_1x	KHL_9955	0.07825472	0.02583467	-0.007383511	0.009150906	0.08181425	-0.00929458	10.98	3.25	3.38	1
inornatum	KHL_9955_19_1xR	KHL_9955	0.1027681	0.009066183	-0.007336836	-0.001378532	0.1023973	0.01286138	9.77	3.08	3.17	1
inornatum	KHL_9955_20_1xR	KHL_9955	0.0723711	-0.01630514	-0.00863955	0.004565688	0.06728417	0.03108154	10.67	3.12	3.42	1
inornatum	KHL_9955_20_rev	KHL_9955	0.10202227	0.0163901865	-0.0024988214999999998	0.010537221	0.103057025	0.005031297	10.260000000000002	3.245	3.165	2
inornatum	KHL_9955_22_1xT	KHL_9955	0.03759335	0.01122121	-0.001597238	0.01463534	0.03892409	-0.003780027	12.37	3.44	3.6	1
harpagum	LR_15736_01_1xR	LR_15736	0.2087999	0.02251488	5.237348e-4	-0.008569128	0.2089732	0.02052895	6.71	2.62	2.56	1
harpagum	LR_15736_06_1xR	LR_15736	0.2309898	0.02484565	0.011162	-0.004285933	0.2311642	0.02318904	6.54	2.84	2.3	1
harpagum	LR_15736_07_1xBL	LR_15736	0.2316318	0.03547074	0.0113571	-0.004143884	0.2340365	0.01344365	6.44	2.7	2.39	1
harpagum	LR_15736_09_1xB	LR_15736	0.2309979	0.02520532	9.673991e-4	0.002183165	0.2311309	0.02265444	6.44	2.66	2.42	1
harpagum	LR_15736_11_2x	LR_15736	0.26336355	0.024269945	0.0087307775	-0.0067547365000000005	0.2627324	0.03077599	6.13	2.61	2.35	2
harpagum	LR_15736_15_1xTR	LR_15736	0.2634766	0.02518441	-0.002334751	-0.008977558	0.2630166	0.03071577	5.82	2.5	2.33	1
harpagum	LR_15736_17_2x	LR_15736	0.303653	0.026880765	0.0012493697	-0.0140483	0.30274619999999997	0.03648262	6.244999999999999	2.505	2.495	2
harpagum	LR_15736_18_rev	LR_15736	0.20841955	0.017502825	0.004776296	-0.0071247835	0.20756605	0.026008669999999998	6.77	2.74	2.485	2
harpagum	LR_15736_19_2x	LR_15736	0.24253239999999998	0.019526889999999998	-0.002371596	-0.007031668	0.24134985	0.031265135	5.955	2.605	2.29	2
harpagum	LR_15736_20_1xL	LR_15736	0.2539669	0.01704955	0.003399193	-0.005541883	0.2520115	0.03568359	6	2.55	2.35	1
harpagum	LR_15736_20_rev	LR_15736	0.21902793333333334	0.014899198966666668	0.0036517719999999997	-0.0038461459666666665	0.2173706	0.030469906666666668	6.21	2.5	2.4833333333333334	3
perlongisporum_1	LY_11631_03_1xL	LY_11631	-0.189864	-0.05710168	0.02361483	-0.00349836	-0.1974134	0.01716207	19.91	1.87	10.65	1
perlongisporum_1	LY_11631_04_1x	LY_11631	-0.1953879	0.01336526	-0.02985906	0.004777349	-0.1884796	-0.05509612	21.47	2.03	10.58	1
perlongisporum_1	LY_11631_08_1xC	LY_11631	-0.1900002	-0.06134105	0.02573784	2.051982e-4	-0.1984706	0.01996155	20.13	1.86	10.82	1
perlongisporum_1	LY_11631_09_4x	LY_11631	-0.173203	-0.0010750242500000005	-0.002461623000000001	0.0052831875	-0.169686225	-0.035415535	20.645	2.2399999999999998	9.3175	4
perlongisporum_1	LY_11631_11_1x	LY_11631	-0.1923269	-0.01699938	0.02508268	0.01315165	-0.1917205	-0.02429271	21.07	2.05	10.28	1
perlongisporum_1	LY_11631_12_1xT	LY_11631	-0.1935842	-0.05153815	0.02974687	-0.004047259	-0.1998674	0.01060417	21.05	1.97	10.69	1
perlongisporum_1	LY_11631_13_1xL	LY_11631	-0.1751888	-0.01966252	0.02033374	-0.001146935	-0.1753196	-0.01674055	21.44	2.23	9.61	1
perlongisporum_1	LY_11631_14_1xT	LY_11631	-0.1649794	-0.02362347	0.001822831	0.004732146	-0.1663547	-0.01215954	20.77	2.3	9.03	1
perlongisporum_1	LY_11631_15_1xT	LY_11631	-0.1498124	-0.04646567	0.003619425	-0.002373287	-0.1561331	0.01462235	18.65	2.49	7.49	1
perlongisporum_1	LY_11631_17_1xTL	LY_11631	-0.1949052	-0.04945763	0.02884789	-0.009401646	-0.200656	0.009141723	20.48	1.99	10.29	1
perlongisporum_1	LY_11631_17_2x	LY_11631	-0.18149695	-0.0551387	0.022622490000000002	0.0053901985	-0.1889399	0.016262688	20.35	2.065	9.9	2
perlongisporum_1	LY_11631_18_1xR	LY_11631	-0.1477343	-0.004880945	-0.00427023	0.006087006	-0.1456095	-0.02706926	19.73	2.21	8.93	1
perlongisporum_1	LY_11631_20_1xB	LY_11631	-0.1944074	0.002187447	-0.01551239	-0.007633655	-0.1896501	-0.04214079	21.74	2.05	10.6	1
perlongisporum_1	LY_11631_21_1xT	LY_11631	-0.1758748	-0.03826575	0.02007676	0.002728635	-0.1799303	2.412875e-4	20.24	2.06	9.83	1
perlongisporum_1	LY_11631_22_1xB	LY_11631	-0.1966817	-7.302266e-4	0.01697394	0.008979023	-0.1925759	-0.04110786	20.22	1.85	10.93	1
perlongisporum_1	LY_11631_33_2x	LY_11631	-0.2018664	0.0058617035	-0.018127155	0.005390527	-0.19633994999999999	-0.049351855	21.645	1.94	11.155	2
perlongisporum_2	Ordynets_00158_01_2xB	Ordynets_00158	-0.16957695	-0.07947193999999999	0.016456955	-0.005419831	-0.1822887	0.042110875	20.145000000000003	2.15	9.434999999999999	2
perlongisporum_2	Ordynets_00158_01_rev	Ordynets_00158	-0.1659124	-0.01224346	-0.007386315	-0.01788199	-0.1646142	-0.02097577	18.53	2	9.27	1
perlongisporum_2	Ordynets_00158_02_1xL	Ordynets_00158	-0.2032026	-0.04602014	0.01259179	0.002747097	-0.2083024	0.001788972	19.64	1.96	10.02	1
perlongisporum_2	Ordynets_00158_04_3x	Ordynets_00158	-0.16289423333333333	-0.05979923	0.011714419	-0.003161905	-0.17167503333333334	0.02466169333333333	20.406666666666666	2.18	9.39	3
perlongisporum_2	Ordynets_00158_07_3xB	Ordynets_00158	-0.17941915	-0.059071620000000005	0.018188197	5.439950000000002e-4	-0.18770275	0.020242984999999998	20.66	1.995	10.41	2
perlongisporum_2	Ordynets_00158_07_rev	Ordynets_00158	-0.1724622	-0.007201019999999999	0.0095964475	0.013336352000000001	-0.17029155	-0.02957599	19.58	2.1550000000000002	9.09	2
perlongisporum_2	Ordynets_00158_08_1xT	Ordynets_00158	-0.1800402	-0.06563774	0.01293788	-0.01335399	-0.189515	0.02772624	19.7	2.14	9.21	1
perlongisporum_2	Ordynets_00158_08_rev	Ordynets_00158	-0.18023984999999998	-0.028512727	0.0017652164999999997	0.0051212025	-0.1822687	-0.010281930000000002	19.68	2.04	9.649999999999999	2
perlongisporum_2	Ordynets_00158_09_1xR	Ordynets_00158	-0.1799731	-0.06968646	0.01648644	0.01185028	-0.1906127	0.02894423	19.44	2.1	9.26	1
