# Supplementary material for: Geometric morphometric analysis of spore shapes improves identification of fungi
Source: PLoS One. 2021 Aug 5;16(8):e0250477. doi: 10.1371/journal.pone.0250477 (PMC8341628; doi:10.1371/journal.pone.0250477)
Supplement: S1 Appendix — (ZIP) [file pone.0250477.s002.zip › 3_latest/3_results/tree_1000bs.newick]

(((KHL_10780:0.05591326847,KHL_10272:0.023077973)46.5:0.001406051653,KHL_10813:1e-08)100:0.1137899699,((((((KAS_GEL_3677:0.05532856102,KHL_9955:0.06660375666)25.2:0.005984798548,KHL_10444:0.05402800883)47.4:0.01942247888,((CWU_6737:1e-08,KAS_MS_4617:1e-08)99.6:0.007120709493,KAS_GEL_3550:0.01617973942)98.8:0.024103126)96.1:0.04221407063,((KHL_10360:1e-08,KHL_9093:0.01049467199)88.4:1e-08,KHL_9569:0.001783080973)100:0.03571699806)77:0.02620449561,((KHL_10517:0.009263141486,KHL_14355:0.03147773283)97.7:0.02037909575,KHL_11200:0.01083576878)100:0.1233328374)39.1:0.01367546813,((KAS_GEL_3519:1e-08,KAS_GEL_4878:1e-08)100:0.01592457789,KHL_14333:0.005936781291)100:0.1246642693)63.2:0.0367122918,((((KAS_L_0103:0.02555790928,ARAN_04160:0.0209394582)65.5:0.01784386852,Ordynets_00158:0.05911396388)64.2:0.01774272755,((KHL_9943:0.02473349662,KAS_GEL_3681:0.00669209468)50.8:0.004914135453,LY_11631:0.002310882872)100:0.109402333)91.3:0.04601591373,((LR_15736:0.0750697471,(KAS_L_1726:0.005668586809,KAS_L_0244:0.0001633437536)98.8:0.02911754822)94:0.05576733614,((KAS_L_0140:0.02793494168,KAS_GEL_5032:0.004429074584)34:0.003749398181,KAS_L_1226:0.01631148577)83:0.03516378553)99.3:0.05979640293)59.6:0.02204872806)100;
