# Supplementary material for: Geometric morphometric analysis of spore shapes improves identification of fungi
Source: PLoS One. 2021 Aug 5;16(8):e0250477. doi: 10.1371/journal.pone.0250477 (PMC8341628; doi:10.1371/journal.pone.0250477)
Supplement: S1 Appendix — (ZIP) [file pone.0250477.s002.zip › 3_latest/README.md]

This is the R project with the code, input data and results of analyses for the study  
Ordynets A, Keßler S, Langer E. Geometric morphometric analysis of spore shapes improves identification of fungi (in resubmission after major revision)
